# Supplementary material for: The defocalizing effect of international courts: Evidence from maritime delimitation practices
Source: Rev Int Organ. 2024 Jun 29;20(4):825–61. doi: 10.1007/s11558-024-09545-4 (PMC12727788; doi:10.1007/s11558-024-09545-4)
Supplement: Supplementary file 2 — Supplementary file2 (ZIP 112225 kb) [file 11558_2024_9545_MOESM2_ESM.zip]

Archive with 60 entries (54 files):
- The Defocalizing Effect - Replication/2 Analysis/2.1 R/Figures/Main Figure 6.pdf
- The Defocalizing Effect - Replication/README.txt
- The Defocalizing Effect - Replication/1 Data preparation/cs_policies_new.dta
- The Defocalizing Effect - Replication/2 Analysis/2.1 R/new_batches_50_1_25.RData
- The Defocalizing Effect - Replication/1 Data preparation/key_ts_feb23_w_unclos_ratifications.xlsx
- The Defocalizing Effect - Replication/2 Analysis/2.1 R/Figures/Main Figure 9.pdf
- The Defocalizing Effect - Replication/2 Analysis/2.1 R/Figures/Main Figure 4.pdf
- The Defocalizing Effect - Replication/2 Analysis/2.2 STATA/defocalizing_effect_STATA.do
- The Defocalizing Effect - Replication/1 Data preparation/spread.csv
- The Defocalizing Effect - Replication/
- The Defocalizing Effect - Replication/2 Analysis/2.1 R/cs_policies_new_red.dta
- The Defocalizing Effect - Replication/1 Data preparation/court_state_region.xlsx
- The Defocalizing Effect - Replication/1 Data preparation/defocalizing_effect_data_prep.R
- The Defocalizing Effect - Replication/2 Analysis/2.1 R/Figures/Appendix Figure 4a.pdf
- The Defocalizing Effect - Replication/2 Analysis/2.1 R/Figures/Main Figure 5.pdf
- The Defocalizing Effect - Replication/2 Analysis/2.1 R/Figures/Main Figure 2b.pdf
- The Defocalizing Effect - Replication/2 Analysis/2.1 R/Figures/Main Figure 1.pdf
- The Defocalizing Effect - Replication/2 Analysis/2.1 R/Figures/Main Figure 2a.pdf
- The Defocalizing Effect - Replication/2 Analysis/2.2 STATA/
- The Defocalizing Effect - Replication/2 Analysis/2.1 R/defocalizing_effect_analysis.R
- The Defocalizing Effect - Replication/2 Analysis/2.1 R/Figures/Not Reported AMEs.pdf
- The Defocalizing Effect - Replication/1 Data preparation/cs_policies_new.csv
- The Defocalizing Effect - Replication/2 Analysis/2.1 R/.Rhistory
- The Defocalizing Effect - Replication/2 Analysis/2.1 R/.RData
- The Defocalizing Effect - Replication/1 Data preparation/court_decs_final.csv
- The Defocalizing Effect - Replication/2 Analysis/2.1 R/Figures/Appendix Figure 2.pdf
- The Defocalizing Effect - Replication/2 Analysis/2.1 R/cs_policies_new.RData
- The Defocalizing Effect - Replication/2 Analysis/2.2 STATA/cs_policies_new_red.dta
- The Defocalizing Effect - Replication/1 Data preparation/
- The Defocalizing Effect - Replication/2 Analysis/2.2 STATA/heckprobit.doc
- The Defocalizing Effect - Replication/2 Analysis/2.1 R/Figures/Main Figure 7.pdf
- The Defocalizing Effect - Replication/2 Analysis/2.1 R/Figures/Appendix Figure 3.pdf
- The Defocalizing Effect - Replication/2 Analysis/2.1 R/defocalizing_effect_simulations.R
- The Defocalizing Effect - Replication/2 Analysis/2.1 R/Figures/Appendix Figure 4b.pdf
- The Defocalizing Effect - Replication/2 Analysis/2.1 R/Figures/Appendix Figure 1.pdf
- The Defocalizing Effect - Replication/2 Analysis/2.1 R/
- The Defocalizing Effect - Replication/2 Analysis/2.1 R/Figures/Appendix Figure 9.pdf
- The Defocalizing Effect - Replication/2 Analysis/2.1 R/Figures/Main Figure 8.pdf
- The Defocalizing Effect - Replication/2 Analysis/2.2 STATA/Appendix Figure 9.pdf
- The Defocalizing Effect - Replication/2 Analysis/2.1 R/Appendix.tex
- The Defocalizing Effect - Replication/1 Data preparation/cs_policies_new.RData
- The Defocalizing Effect - Replication/1 Data preparation/mbm_tau_for_cs_merger.xlsx
- The Defocalizing Effect - Replication/2 Analysis/2.1 R/key_indy.xlsx
- The Defocalizing Effect - Replication/2 Analysis/2.2 STATA/heckprobit2.doc
- The Defocalizing Effect - Replication/1 Data preparation/qog_std_ts_jan23.csv
- The Defocalizing Effect - Replication/1 Data preparation/.Rhistory
- The Defocalizing Effect - Replication/2 Analysis/2.2 STATA/heckprobit2.txt
- The Defocalizing Effect - Replication/2 Analysis/2.1 R/References.bib
- The Defocalizing Effect - Replication/2 Analysis/2.1 R/new_batches_50_26_50.RData
- The Defocalizing Effect - Replication/2 Analysis/
- The Defocalizing Effect - Replication/2 Analysis/2.1 R/Figures/Appendix Figure 8.pdf
- The Defocalizing Effect - Replication/2 Analysis/2.1 R/Figures/Appendix Figure 6.pdf
- The Defocalizing Effect - Replication/2 Analysis/2.1 R/Figures/Main Figure 3.pdf
- The Defocalizing Effect - Replication/1 Data preparation/stacked.csv
- The Defocalizing Effect - Replication/2 Analysis/2.1 R/Figures/Appendix Figure 7.pdf
- The Defocalizing Effect - Replication/2 Analysis/2.1 R/Figures/
- The Defocalizing Effect - Replication/1 Data preparation/.RData
- The Defocalizing Effect - Replication/2 Analysis/2.2 STATA/heckprobit.txt
- The Defocalizing Effect - Replication/2 Analysis/2.1 R/Figures/Appendix Figure 5.pdf
- __MACOSX/The Defocalizing Effect - Replication/2 Analysis/2.2 STATA/._defocalizing_effect_STATA.do
