# Supplementary material for: The defocalizing effect of international courts: Evidence from maritime delimitation practices
Source: Rev Int Organ. 2024 Jun 29;20(4):825–61. doi: 10.1007/s11558-024-09545-4 (PMC12727788; doi:10.1007/s11558-024-09545-4)
Supplement: Supplementary file 2 — Supplementary file2 (ZIP 112225 kb) [file 11558_2024_9545_MOESM2_ESM.zip › The Defocalizing Effect - Replication/README.txt]

The replication folders contain the following scripts which either work with or produce the files found in the same folder: 

--------------------------
Under "1 Data preparation"

- defocalizing_effect_data_prep.R: works with the .xlsx and .csv files, main output cs_policies_new.RData (used in Analysis)
--------------------------

--------------------------
Under "2 Analysis, 2.1 R"

- defocalizing_effect_analysis.R (works with cs_policies_new.RData, produces all the tables and figures)
- defocalizing_effect_simulations.R (works with two simulated datasets, new_batches_50_1_25.RData, new_batches_50_26_50.RData, whose creation can be replicated in the first half of the script)

To replicate the tables and figures (saved separately in a folder called "Figures" under Analysis), it is enough to run "defocalizing_effect_analysis.R" and "defocalizing_effect_simulations.R" from line 219. 
--------------------------

--------------------------
Under "2 Analysis, 2.2 STATA"

- defocalizing_effect_STATA.do: STATA do file for selection model output and margins plot, takes as input cs_policies_new_red.dta, created in defocalizing_effect_analysis.R (2.1) 
--------------------------

README files first created on 16 March 2024
