# Supplementary material for: The defocalizing effect of international courts: Evidence from maritime delimitation practices
Source: Rev Int Organ. 2024 Jun 29;20(4):825–61. doi: 10.1007/s11558-024-09545-4 (PMC12727788; doi:10.1007/s11558-024-09545-4)
Supplement: Supplementary file 2 — Supplementary file2 (ZIP 112225 kb) [file 11558_2024_9545_MOESM2_ESM.zip › The Defocalizing Effect - Replication/1 Data preparation/key_ts_feb23_w_unclos_ratifications.xlsx]

## Sheet: key_ts
ccode	cname	year	ccodealp	ccodecow	ccodewb	csc	unclos	legal_system
4	Afghanistan	1946	AFG	700	4			islamic
4	Afghanistan	1947	AFG	700	4			islamic
4	Afghanistan	1948	AFG	700	4			islamic
4	Afghanistan	1949	AFG	700	4			islamic
4	Afghanistan	1950	AFG	700	4			islamic
4	Afghanistan	1951	AFG	700	4			islamic
4	Afghanistan	1952	AFG	700	4			islamic
4	Afghanistan	1953	AFG	700	4			islamic
4	Afghanistan	1954	AFG	700	4			islamic
4	Afghanistan	1955	AFG	700	4			islamic
4	Afghanistan	1956	AFG	700	4			islamic
4	Afghanistan	1957	AFG	700	4			islamic
4	Afghanistan	1958	AFG	700	4	0		islamic
4	Afghanistan	1959	AFG	700	4	0		islamic
4	Afghanistan	1960	AFG	700	4	0		islamic
4	Afghanistan	1961	AFG	700	4	0		islamic
4	Afghanistan	1962	AFG	700	4	0		islamic
4	Afghanistan	1963	AFG	700	4	0		islamic
4	Afghanistan	1964	AFG	700	4	0		islamic
4	Afghanistan	1965	AFG	700	4	0		islamic
4	Afghanistan	1966	AFG	700	4	0		islamic
4	Afghanistan	1967	AFG	700	4	0		islamic
4	Afghanistan	1968	AFG	700	4	0		islamic
4	Afghanistan	1969	AFG	700	4	0		islamic
4	Afghanistan	1970	AFG	700	4	0		islamic
4	Afghanistan	1971	AFG	700	4	0		islamic
4	Afghanistan	1972	AFG	700	4	0		islamic
4	Afghanistan	1973	AFG	700	4	0		islamic
4	Afghanistan	1974	AFG	700	4	0		islamic
4	Afghanistan	1975	AFG	700	4	0		islamic
4	Afghanistan	1976	AFG	700	4	0		islamic
4	Afghanistan	1977	AFG	700	4	0		islamic
4	Afghanistan	1978	AFG	700	4	0		islamic
4	Afghanistan	1979	AFG	700	4	0		islamic
4	Afghanistan	1980	AFG	700	4	0		islamic
4	Afghanistan	1981	AFG	700	4	0		islamic
4	Afghanistan	1982	AFG	700	4	0	0	islamic
4	Afghanistan	1983	AFG	700	4	0	0	islamic
4	Afghanistan	1984	AFG	700	4	0	0	islamic
4	Afghanistan	1985	AFG	700	4	0	0	islamic
4	Afghanistan	1986	AFG	700	4	0	0	islamic
4	Afghanistan	1987	AFG	700	4	0	0	islamic
4	Afghanistan	1988	AFG	700	4	0	0	islamic
4	Afghanistan	1989	AFG	700	4	0	0	islamic
4	Afghanistan	1990	AFG	700	4	0	0	islamic
4	Afghanistan	1991	AFG	700	4	0	0	islamic
4	Afghanistan	1992	AFG	700	4	0	0	islamic
4	Afghanistan	1993	AFG	700	4	0	0	islamic
4	Afghanistan	1994	AFG	700	4	0	0	islamic
4	Afghanistan	1995	AFG	700	4	0	0	islamic
4	Afghanistan	1996	AFG	700	4	0	0	islamic
4	Afghanistan	1997	AFG	700	4	0	0	islamic
4	Afghanistan	1998	AFG	700	4	0	0	islamic
4	Afghanistan	1999	AFG	700	4	0	0	islamic
4	Afghanistan	2000	AFG	700	4	0	0	islamic
4	Afghanistan	2001	AFG	700	4	0	0	islamic
4	Afghanistan	2002	AFG	700	4	0	0	islamic
4	Afghanistan	2003	AFG	700	4	0	0	islamic
4	Afghanistan	2004	AFG	700	4	0	0	islamic
4	Afghanistan	2005	AFG	700	4	0	0	islamic
4	Afghanistan	2006	AFG	700	4	0	0	islamic
4	Afghanistan	2007	AFG	700	4	0	0	islamic
4	Afghanistan	2008	AFG	700	4	0	0	islamic
4	Afghanistan	2009	AFG	700	4	0	0	islamic
4	Afghanistan	2010	AFG	700	4	0	0	islamic
4	Afghanistan	2011	AFG	700	4	0	0	islamic
4	Afghanistan	2012	AFG	700	4	0	0	islamic
4	Afghanistan	2013	AFG	700	4	0	0	islamic
4	Afghanistan	2014	AFG	700	4	0	0	islamic
4	Afghanistan	2015	AFG	700	4	0	0	islamic
4	Afghanistan	2016	AFG	700	4	0	0	islamic
4	Afghanistan	2017	AFG	700	4	0	0	islamic
4	Afghanistan	2018	AFG	700	4	0	0	islamic
4	Afghanistan	2019	AFG	700	4	0	0	islamic
4	Afghanistan	2020	AFG	700	4	0	0	islamic
4	Afghanistan	2021	AFG	700	4	0	0	islamic
4	Afghanistan	2022	AFG	700	4	0	0	islamic
8	Albania	1946	ALB	339	8			civil
8	Albania	1947	ALB	339	8			civil
8	Albania	1948	ALB	339	8			civil
8	Albania	1949	ALB	339	8			civil
8	Albania	1950	ALB	339	8			civil
8	Albania	1951	ALB	339	8			civil
8	Albania	1952	ALB	339	8			civil
8	Albania	1953	ALB	339	8			civil
8	Albania	1954	ALB	339	8			civil
8	Albania	1955	ALB	339	8			civil
8	Albania	1956	ALB	339	8			civil
8	Albania	1957	ALB	339	8			civil
8	Albania	1958	ALB	339	8	0		civil
8	Albania	1959	ALB	339	8	0		civil
8	Albania	1960	ALB	339	8	0		civil
8	Albania	1961	ALB	339	8	0		civil
8	Albania	1962	ALB	339	8	0		civil
8	Albania	1963	ALB	339	8	0		civil
8	Albania	1964	ALB	339	8	1		civil
8	Albania	1965	ALB	339	8	1		civil
8	Albania	1966	ALB	339	8	1		civil
8	Albania	1967	ALB	339	8	1		civil
8	Albania	1968	ALB	339	8	1		civil
8	Albania	1969	ALB	339	8	1		civil
8	Albania	1970	ALB	339	8	1		civil
8	Albania	1971	ALB	339	8	1		civil
8	Albania	1972	ALB	339	8	1		civil
8	Albania	1973	ALB	339	8	1		civil
8	Albania	1974	ALB	339	8	1		civil
8	Albania	1975	ALB	339	8	1		civil
8	Albania	1976	ALB	339	8	1		civil
8	Albania	1977	ALB	339	8	1		civil
8	Albania	1978	ALB	339	8	1		civil
8	Albania	1979	ALB	339	8	1		civil
8	Albania	1980	ALB	339	8	1		civil
8	Albania	1981	ALB	339	8	1		civil
8	Albania	1982	ALB	339	8	1	0	civil
8	Albania	1983	ALB	339	8	1	0	civil
8	Albania	1984	ALB	339	8	1	0	civil
8	Albania	1985	ALB	339	8	1	0	civil
8	Albania	1986	ALB	339	8	1	0	civil
8	Albania	1987	ALB	339	8	1	0	civil
8	Albania	1988	ALB	339	8	1	0	civil
8	Albania	1989	ALB	339	8	1	0	civil
8	Albania	1990	ALB	339	8	1	0	civil
8	Albania	1991	ALB	339	8	1	0	civil
8	Albania	1992	ALB	339	8	1	0	civil
8	Albania	1993	ALB	339	8	1	0	civil
8	Albania	1994	ALB	339	8	1	0	civil
8	Albania	1995	ALB	339	8	1	0	civil
8	Albania	1996	ALB	339	8	1	0	civil
8	Albania	1997	ALB	339	8	1	0	civil
8	Albania	1998	ALB	339	8	1	0	civil
8	Albania	1999	ALB	339	8	1	0	civil
8	Albania	2000	ALB	339	8	1	0	civil
8	Albania	2001	ALB	339	8	1	0	civil
8	Albania	2002	ALB	339	8	1	0	civil
8	Albania	2003	ALB	339	8	1	1	civil
8	Albania	2004	ALB	339	8	1	1	civil
8	Albania	2005	ALB	339	8	1	1	civil
8	Albania	2006	ALB	339	8	1	1	civil
8	Albania	2007	ALB	339	8	1	1	civil
8	Albania	2008	ALB	339	8	1	1	civil
8	Albania	2009	ALB	339	8	1	1	civil
8	Albania	2010	ALB	339	8	1	1	civil
8	Albania	2011	ALB	339	8	1	1	civil
8	Albania	2012	ALB	339	8	1	1	civil
8	Albania	2013	ALB	339	8	1	1	civil
8	Albania	2014	ALB	339	8	1	1	civil
8	Albania	2015	ALB	339	8	1	1	civil
8	Albania	2016	ALB	339	8	1	1	civil
8	Albania	2017	ALB	339	8	1	1	civil
8	Albania	2018	ALB	339	8	1	1	civil
8	Albania	2019	ALB	339	8	1	1	civil
8	Albania	2020	ALB	339	8	1	1	civil
8	Albania	2021	ALB	339	8	1	1	civil
8	Albania	2022	ALB	339	8	1	1	civil
12	Algeria	1946	DZA	615	12			islamic
12	Algeria	1947	DZA	615	12			islamic
12	Algeria	1948	DZA	615	12			islamic
12	Algeria	1949	DZA	615	12			islamic
12	Algeria	1950	DZA	615	12			islamic
12	Algeria	1951	DZA	615	12			islamic
12	Algeria	1952	DZA	615	12			islamic
12	Algeria	1953	DZA	615	12			islamic
12	Algeria	1954	DZA	615	12			islamic
12	Algeria	1955	DZA	615	12			islamic
12	Algeria	1956	DZA	615	12			islamic
12	Algeria	1957	DZA	615	12			islamic
12	Algeria	1958	DZA	615	12	0		islamic
12	Algeria	1959	DZA	615	12	0		islamic
12	Algeria	1960	DZA	615	12	0		islamic
12	Algeria	1961	DZA	615	12	0		islamic
12	Algeria	1962	DZA	615	12	0		islamic
12	Algeria	1963	DZA	615	12	0		islamic
12	Algeria	1964	DZA	615	12	0		islamic
12	Algeria	1965	DZA	615	12	0		islamic
12	Algeria	1966	DZA	615	12	0		islamic
12	Algeria	1967	DZA	615	12	0		islamic
12	Algeria	1968	DZA	615	12	0		islamic
12	Algeria	1969	DZA	615	12	0		islamic
12	Algeria	1970	DZA	615	12	0		islamic
12	Algeria	1971	DZA	615	12	0		islamic
12	Algeria	1972	DZA	615	12	0		islamic
12	Algeria	1973	DZA	615	12	0		islamic
12	Algeria	1974	DZA	615	12	0		islamic
12	Algeria	1975	DZA	615	12	0		islamic
12	Algeria	1976	DZA	615	12	0		islamic
12	Algeria	1977	DZA	615	12	0		islamic
12	Algeria	1978	DZA	615	12	0		islamic
12	Algeria	1979	DZA	615	12	0		islamic
12	Algeria	1980	DZA	615	12	0		islamic
12	Algeria	1981	DZA	615	12	0		islamic
12	Algeria	1982	DZA	615	12	0	0	islamic
12	Algeria	1983	DZA	615	12	0	0	islamic
12	Algeria	1984	DZA	615	12	0	0	islamic
12	Algeria	1985	DZA	615	12	0	0	islamic
12	Algeria	1986	DZA	615	12	0	0	islamic
12	Algeria	1987	DZA	615	12	0	0	islamic
12	Algeria	1988	DZA	615	12	0	0	islamic
12	Algeria	1989	DZA	615	12	0	0	islamic
12	Algeria	1990	DZA	615	12	0	0	islamic
12	Algeria	1991	DZA	615	12	0	0	islamic
12	Algeria	1992	DZA	615	12	0	0	islamic
12	Algeria	1993	DZA	615	12	0	0	islamic
12	Algeria	1994	DZA	615	12	0	0	islamic
12	Algeria	1995	DZA	615	12	0	0	islamic
12	Algeria	1996	DZA	615	12	0	1	islamic
12	Algeria	1997	DZA	615	12	0	1	islamic
12	Algeria	1998	DZA	615	12	0	1	islamic
12	Algeria	1999	DZA	615	12	0	1	islamic
12	Algeria	2000	DZA	615	12	0	1	islamic
12	Algeria	2001	DZA	615	12	0	1	islamic
12	Algeria	2002	DZA	615	12	0	1	islamic
12	Algeria	2003	DZA	615	12	0	1	islamic
12	Algeria	2004	DZA	615	12	0	1	islamic
12	Algeria	2005	DZA	615	12	0	1	islamic
12	Algeria	2006	DZA	615	12	0	1	islamic
12	Algeria	2007	DZA	615	12	0	1	islamic
12	Algeria	2008	DZA	615	12	0	1	islamic
12	Algeria	2009	DZA	615	12	0	1	islamic
12	Algeria	2010	DZA	615	12	0	1	islamic
12	Algeria	2011	DZA	615	12	0	1	islamic
12	Algeria	2012	DZA	615	12	0	1	islamic
12	Algeria	2013	DZA	615	12	0	1	islamic
12	Algeria	2014	DZA	615	12	0	1	islamic
12	Algeria	2015	DZA	615	12	0	1	islamic
12	Algeria	2016	DZA	615	12	0	1	islamic
12	Algeria	2017	DZA	615	12	0	1	islamic
12	Algeria	2018	DZA	615	12	0	1	islamic
12	Algeria	2019	DZA	615	12	0	1	islamic
12	Algeria	2020	DZA	615	12	0	1	islamic
12	Algeria	2021	DZA	615	12	0	1	islamic
12	Algeria	2022	DZA	615	12	0	1	islamic
20	Andorra	1946	AND	232	20			civil
20	Andorra	1947	AND	232	20			civil
20	Andorra	1948	AND	232	20			civil
20	Andorra	1949	AND	232	20			civil
20	Andorra	1950	AND	232	20			civil
20	Andorra	1951	AND	232	20			civil
20	Andorra	1952	AND	232	20			civil
20	Andorra	1953	AND	232	20			civil
20	Andorra	1954	AND	232	20			civil
20	Andorra	1955	AND	232	20			civil
20	Andorra	1956	AND	232	20			civil
20	Andorra	1957	AND	232	20			civil
20	Andorra	1958	AND	232	20	0		civil
20	Andorra	1959	AND	232	20	0		civil
20	Andorra	1960	AND	232	20	0		civil
20	Andorra	1961	AND	232	20	0		civil
20	Andorra	1962	AND	232	20	0		civil
20	Andorra	1963	AND	232	20	0		civil
20	Andorra	1964	AND	232	20	0		civil
20	Andorra	1965	AND	232	20	0		civil
20	Andorra	1966	AND	232	20	0		civil
20	Andorra	1967	AND	232	20	0		civil
20	Andorra	1968	AND	232	20	0		civil
20	Andorra	1969	AND	232	20	0		civil
20	Andorra	1970	AND	232	20	0		civil
20	Andorra	1971	AND	232	20	0		civil
20	Andorra	1972	AND	232	20	0		civil
20	Andorra	1973	AND	232	20	0		civil
20	Andorra	1974	AND	232	20	0		civil
20	Andorra	1975	AND	232	20	0		civil
20	Andorra	1976	AND	232	20	0		civil
20	Andorra	1977	AND	232	20	0		civil
20	Andorra	1978	AND	232	20	0		civil
20	Andorra	1979	AND	232	20	0		civil
20	Andorra	1980	AND	232	20	0		civil
20	Andorra	1981	AND	232	20	0		civil
20	Andorra	1982	AND	232	20	0	0	civil
20	Andorra	1983	AND	232	20	0	0	civil
20	Andorra	1984	AND	232	20	0	0	civil
20	Andorra	1985	AND	232	20	0	0	civil
20	Andorra	1986	AND	232	20	0	0	civil
20	Andorra	1987	AND	232	20	0	0	civil
20	Andorra	1988	AND	232	20	0	0	civil
20	Andorra	1989	AND	232	20	0	0	civil
20	Andorra	1990	AND	232	20	0	0	civil
20	Andorra	1991	AND	232	20	0	0	civil
20	Andorra	1992	AND	232	20	0	0	civil
20	Andorra	1993	AND	232	20	0	0	civil
20	Andorra	1994	AND	232	20	0	0	civil
20	Andorra	1995	AND	232	20	0	0	civil
20	Andorra	1996	AND	232	20	0	0	civil
20	Andorra	1997	AND	232	20	0	0	civil
20	Andorra	1998	AND	232	20	0	0	civil
20	Andorra	1999	AND	232	20	0	0	civil
20	Andorra	2000	AND	232	20	0	0	civil
20	Andorra	2001	AND	232	20	0	0	civil
20	Andorra	2002	AND	232	20	0	0	civil
20	Andorra	2003	AND	232	20	0	0	civil
20	Andorra	2004	AND	232	20	0	0	civil
20	Andorra	2005	AND	232	20	0	0	civil
20	Andorra	2006	AND	232	20	0	0	civil
20	Andorra	2007	AND	232	20	0	0	civil
20	Andorra	2008	AND	232	20	0	0	civil
20	Andorra	2009	AND	232	20	0	0	civil
20	Andorra	2010	AND	232	20	0	0	civil
20	Andorra	2011	AND	232	20	0	0	civil
20	Andorra	2012	AND	232	20	0	0	civil
20	Andorra	2013	AND	232	20	0	0	civil
20	Andorra	2014	AND	232	20	0	0	civil
20	Andorra	2015	AND	232	20	0	0	civil
20	Andorra	2016	AND	232	20	0	0	civil
20	Andorra	2017	AND	232	20	0	0	civil
20	Andorra	2018	AND	232	20	0	0	civil
20	Andorra	2019	AND	232	20	0	0	civil
20	Andorra	2020	AND	232	20	0	0	civil
20	Andorra	2021	AND	232	20	0	0	civil
20	Andorra	2022	AND	232	20	0	0	civil
24	Angola	1946	AGO	540	24			civil
24	Angola	1947	AGO	540	24			civil
24	Angola	1948	AGO	540	24			civil
24	Angola	1949	AGO	540	24			civil
24	Angola	1950	AGO	540	24			civil
24	Angola	1951	AGO	540	24			civil
24	Angola	1952	AGO	540	24			civil
24	Angola	1953	AGO	540	24			civil
24	Angola	1954	AGO	540	24			civil
24	Angola	1955	AGO	540	24			civil
24	Angola	1956	AGO	540	24			civil
24	Angola	1957	AGO	540	24			civil
24	Angola	1958	AGO	540	24	0		civil
24	Angola	1959	AGO	540	24	0		civil
24	Angola	1960	AGO	540	24	0		civil
24	Angola	1961	AGO	540	24	0		civil
24	Angola	1962	AGO	540	24	0		civil
24	Angola	1963	AGO	540	24	0		civil
24	Angola	1964	AGO	540	24	0		civil
24	Angola	1965	AGO	540	24	0		civil
24	Angola	1966	AGO	540	24	0		civil
24	Angola	1967	AGO	540	24	0		civil
24	Angola	1968	AGO	540	24	0		civil
24	Angola	1969	AGO	540	24	0		civil
24	Angola	1970	AGO	540	24	0		civil
24	Angola	1971	AGO	540	24	0		civil
24	Angola	1972	AGO	540	24	0		civil
24	Angola	1973	AGO	540	24	0		civil
24	Angola	1974	AGO	540	24	0		civil
24	Angola	1975	AGO	540	24	0		civil
24	Angola	1976	AGO	540	24	0		civil
24	Angola	1977	AGO	540	24	0		civil
24	Angola	1978	AGO	540	24	0		civil
24	Angola	1979	AGO	540	24	0		civil
24	Angola	1980	AGO	540	24	0		civil
24	Angola	1981	AGO	540	24	0		civil
24	Angola	1982	AGO	540	24	0	0	civil
24	Angola	1983	AGO	540	24	0	0	civil
24	Angola	1984	AGO	540	24	0	0	civil
24	Angola	1985	AGO	540	24	0	0	civil
24	Angola	1986	AGO	540	24	0	0	civil
24	Angola	1987	AGO	540	24	0	0	civil
24	Angola	1988	AGO	540	24	0	0	civil
24	Angola	1989	AGO	540	24	0	0	civil
24	Angola	1990	AGO	540	24	0	1	civil
24	Angola	1991	AGO	540	24	0	1	civil
24	Angola	1992	AGO	540	24	0	1	civil
24	Angola	1993	AGO	540	24	0	1	civil
24	Angola	1994	AGO	540	24	0	1	civil
24	Angola	1995	AGO	540	24	0	1	civil
24	Angola	1996	AGO	540	24	0	1	civil
24	Angola	1997	AGO	540	24	0	1	civil
24	Angola	1998	AGO	540	24	0	1	civil
24	Angola	1999	AGO	540	24	0	1	civil
24	Angola	2000	AGO	540	24	0	1	civil
24	Angola	2001	AGO	540	24	0	1	civil
24	Angola	2002	AGO	540	24	0	1	civil
24	Angola	2003	AGO	540	24	0	1	civil
24	Angola	2004	AGO	540	24	0	1	civil
24	Angola	2005	AGO	540	24	0	1	civil
24	Angola	2006	AGO	540	24	0	1	civil
24	Angola	2007	AGO	540	24	0	1	civil
24	Angola	2008	AGO	540	24	0	1	civil
24	Angola	2009	AGO	540	24	0	1	civil
24	Angola	2010	AGO	540	24	0	1	civil
24	Angola	2011	AGO	540	24	0	1	civil
24	Angola	2012	AGO	540	24	0	1	civil
24	Angola	2013	AGO	540	24	0	1	civil
24	Angola	2014	AGO	540	24	0	1	civil
24	Angola	2015	AGO	540	24	0	1	civil
24	Angola	2016	AGO	540	24	0	1	civil
24	Angola	2017	AGO	540	24	0	1	civil
24	Angola	2018	AGO	540	24	0	1	civil
24	Angola	2019	AGO	540	24	0	1	civil
24	Angola	2020	AGO	540	24	0	1	civil
24	Angola	2021	AGO	540	24	0	1	civil
24	Angola	2022	AGO	540	24	0	1	civil
28	Antigua and Barbuda	1946	ATG	58	28			common
28	Antigua and Barbuda	1947	ATG	58	28			common
28	Antigua and Barbuda	1948	ATG	58	28			common
28	Antigua and Barbuda	1949	ATG	58	28			common
28	Antigua and Barbuda	1950	ATG	58	28			common
28	Antigua and Barbuda	1951	ATG	58	28			common
28	Antigua and Barbuda	1952	ATG	58	28			common
28	Antigua and Barbuda	1953	ATG	58	28			common
28	Antigua and Barbuda	1954	ATG	58	28			common
28	Antigua and Barbuda	1955	ATG	58	28			common
28	Antigua and Barbuda	1956	ATG	58	28			common
28	Antigua and Barbuda	1957	ATG	58	28			common
28	Antigua and Barbuda	1958	ATG	58	28	0		common
28	Antigua and Barbuda	1959	ATG	58	28	0		common
28	Antigua and Barbuda	1960	ATG	58	28	0		common
28	Antigua and Barbuda	1961	ATG	58	28	0		common
28	Antigua and Barbuda	1962	ATG	58	28	0		common
28	Antigua and Barbuda	1963	ATG	58	28	0		common
28	Antigua and Barbuda	1964	ATG	58	28	0		common
28	Antigua and Barbuda	1965	ATG	58	28	0		common
28	Antigua and Barbuda	1966	ATG	58	28	0		common
28	Antigua and Barbuda	1967	ATG	58	28	0		common
28	Antigua and Barbuda	1968	ATG	58	28	0		common
28	Antigua and Barbuda	1969	ATG	58	28	0		common
28	Antigua and Barbuda	1970	ATG	58	28	0		common
28	Antigua and Barbuda	1971	ATG	58	28	0		common
28	Antigua and Barbuda	1972	ATG	58	28	0		common
28	Antigua and Barbuda	1973	ATG	58	28	0		common
28	Antigua and Barbuda	1974	ATG	58	28	0		common
28	Antigua and Barbuda	1975	ATG	58	28	0		common
28	Antigua and Barbuda	1976	ATG	58	28	0		common
28	Antigua and Barbuda	1977	ATG	58	28	0		common
28	Antigua and Barbuda	1978	ATG	58	28	0		common
28	Antigua and Barbuda	1979	ATG	58	28	0		common
28	Antigua and Barbuda	1980	ATG	58	28	0		common
28	Antigua and Barbuda	1981	ATG	58	28	0		common
28	Antigua and Barbuda	1982	ATG	58	28	0	0	common
28	Antigua and Barbuda	1983	ATG	58	28	0	0	common
28	Antigua and Barbuda	1984	ATG	58	28	0	0	common
28	Antigua and Barbuda	1985	ATG	58	28	0	0	common
28	Antigua and Barbuda	1986	ATG	58	28	0	0	common
28	Antigua and Barbuda	1987	ATG	58	28	0	0	common
28	Antigua and Barbuda	1988	ATG	58	28	0	0	common
28	Antigua and Barbuda	1989	ATG	58	28	0	1	common
28	Antigua and Barbuda	1990	ATG	58	28	0	1	common
28	Antigua and Barbuda	1991	ATG	58	28	0	1	common
28	Antigua and Barbuda	1992	ATG	58	28	0	1	common
28	Antigua and Barbuda	1993	ATG	58	28	0	1	common
28	Antigua and Barbuda	1994	ATG	58	28	0	1	common
28	Antigua and Barbuda	1995	ATG	58	28	0	1	common
28	Antigua and Barbuda	1996	ATG	58	28	0	1	common
28	Antigua and Barbuda	1997	ATG	58	28	0	1	common
28	Antigua and Barbuda	1998	ATG	58	28	0	1	common
28	Antigua and Barbuda	1999	ATG	58	28	0	1	common
28	Antigua and Barbuda	2000	ATG	58	28	0	1	common
28	Antigua and Barbuda	2001	ATG	58	28	0	1	common
28	Antigua and Barbuda	2002	ATG	58	28	0	1	common
28	Antigua and Barbuda	2003	ATG	58	28	0	1	common
28	Antigua and Barbuda	2004	ATG	58	28	0	1	common
28	Antigua and Barbuda	2005	ATG	58	28	0	1	common
28	Antigua and Barbuda	2006	ATG	58	28	0	1	common
28	Antigua and Barbuda	2007	ATG	58	28	0	1	common
28	Antigua and Barbuda	2008	ATG	58	28	0	1	common
28	Antigua and Barbuda	2009	ATG	58	28	0	1	common
28	Antigua and Barbuda	2010	ATG	58	28	0	1	common
28	Antigua and Barbuda	2011	ATG	58	28	0	1	common
28	Antigua and Barbuda	2012	ATG	58	28	0	1	common
28	Antigua and Barbuda	2013	ATG	58	28	0	1	common
28	Antigua and Barbuda	2014	ATG	58	28	0	1	common
28	Antigua and Barbuda	2015	ATG	58	28	0	1	common
28	Antigua and Barbuda	2016	ATG	58	28	0	1	common
28	Antigua and Barbuda	2017	ATG	58	28	0	1	common
28	Antigua and Barbuda	2018	ATG	58	28	0	1	common
28	Antigua and Barbuda	2019	ATG	58	28	0	1	common
28	Antigua and Barbuda	2020	ATG	58	28	0	1	common
28	Antigua and Barbuda	2021	ATG	58	28	0	1	common
28	Antigua and Barbuda	2022	ATG	58	28	0	1	common
31	Azerbaijan	1946	AZE	373	31			civil
31	Azerbaijan	1947	AZE	373	31			civil
31	Azerbaijan	1948	AZE	373	31			civil
31	Azerbaijan	1949	AZE	373	31			civil
31	Azerbaijan	1950	AZE	373	31			civil
31	Azerbaijan	1951	AZE	373	31			civil
31	Azerbaijan	1952	AZE	373	31			civil
31	Azerbaijan	1953	AZE	373	31			civil
31	Azerbaijan	1954	AZE	373	31			civil
31	Azerbaijan	1955	AZE	373	31			civil
31	Azerbaijan	1956	AZE	373	31			civil
31	Azerbaijan	1957	AZE	373	31			civil
31	Azerbaijan	1958	AZE	373	31			civil
31	Azerbaijan	1959	AZE	373	31			civil
31	Azerbaijan	1960	AZE	373	31			civil
31	Azerbaijan	1961	AZE	373	31			civil
31	Azerbaijan	1962	AZE	373	31			civil
31	Azerbaijan	1963	AZE	373	31			civil
31	Azerbaijan	1964	AZE	373	31			civil
31	Azerbaijan	1965	AZE	373	31			civil
31	Azerbaijan	1966	AZE	373	31			civil
31	Azerbaijan	1967	AZE	373	31			civil
31	Azerbaijan	1968	AZE	373	31			civil
31	Azerbaijan	1969	AZE	373	31			civil
31	Azerbaijan	1970	AZE	373	31			civil
31	Azerbaijan	1971	AZE	373	31			civil
31	Azerbaijan	1972	AZE	373	31			civil
31	Azerbaijan	1973	AZE	373	31			civil
31	Azerbaijan	1974	AZE	373	31			civil
31	Azerbaijan	1975	AZE	373	31			civil
31	Azerbaijan	1976	AZE	373	31			civil
31	Azerbaijan	1977	AZE	373	31			civil
31	Azerbaijan	1978	AZE	373	31			civil
31	Azerbaijan	1979	AZE	373	31			civil
31	Azerbaijan	1980	AZE	373	31			civil
31	Azerbaijan	1981	AZE	373	31			civil
31	Azerbaijan	1982	AZE	373	31		0	civil
31	Azerbaijan	1983	AZE	373	31		0	civil
31	Azerbaijan	1984	AZE	373	31		0	civil
31	Azerbaijan	1985	AZE	373	31		0	civil
31	Azerbaijan	1986	AZE	373	31		0	civil
31	Azerbaijan	1987	AZE	373	31		0	civil
31	Azerbaijan	1988	AZE	373	31		0	civil
31	Azerbaijan	1989	AZE	373	31		0	civil
31	Azerbaijan	1990	AZE	373	31		0	civil
31	Azerbaijan	1991	AZE	373	31		0	civil
31	Azerbaijan	1992	AZE	373	31		0	civil
31	Azerbaijan	1993	AZE	373	31		0	civil
31	Azerbaijan	1994	AZE	373	31		0	civil
31	Azerbaijan	1995	AZE	373	31		0	civil
31	Azerbaijan	1996	AZE	373	31		0	civil
31	Azerbaijan	1997	AZE	373	31		0	civil
31	Azerbaijan	1998	AZE	373	31		0	civil
31	Azerbaijan	1999	AZE	373	31		0	civil
31	Azerbaijan	2000	AZE	373	31		0	civil
31	Azerbaijan	2001	AZE	373	31		0	civil
31	Azerbaijan	2002	AZE	373	31		0	civil
31	Azerbaijan	2003	AZE	373	31		0	civil
31	Azerbaijan	2004	AZE	373	31		0	civil
31	Azerbaijan	2005	AZE	373	31		0	civil
31	Azerbaijan	2006	AZE	373	31		0	civil
31	Azerbaijan	2007	AZE	373	31		0	civil
31	Azerbaijan	2008	AZE	373	31		0	civil
31	Azerbaijan	2009	AZE	373	31		0	civil
31	Azerbaijan	2010	AZE	373	31		0	civil
31	Azerbaijan	2011	AZE	373	31		0	civil
31	Azerbaijan	2012	AZE	373	31		0	civil
31	Azerbaijan	2013	AZE	373	31		0	civil
31	Azerbaijan	2014	AZE	373	31		0	civil
31	Azerbaijan	2015	AZE	373	31		0	civil
31	Azerbaijan	2016	AZE	373	31		1	civil
31	Azerbaijan	2017	AZE	373	31		1	civil
31	Azerbaijan	2018	AZE	373	31		1	civil
31	Azerbaijan	2019	AZE	373	31		1	civil
31	Azerbaijan	2020	AZE	373	31		1	civil
31	Azerbaijan	2021	AZE	373	31		1	civil
31	Azerbaijan	2022	AZE	373	31		1	civil
32	Argentina	1946	ARG	160	32			civil
32	Argentina	1947	ARG	160	32			civil
32	Argentina	1948	ARG	160	32			civil
32	Argentina	1949	ARG	160	32			civil
32	Argentina	1950	ARG	160	32			civil
32	Argentina	1951	ARG	160	32			civil
32	Argentina	1952	ARG	160	32			civil
32	Argentina	1953	ARG	160	32			civil
32	Argentina	1954	ARG	160	32			civil
32	Argentina	1955	ARG	160	32			civil
32	Argentina	1956	ARG	160	32			civil
32	Argentina	1957	ARG	160	32			civil
32	Argentina	1958	ARG	160	32			civil
32	Argentina	1959	ARG	160	32			civil
32	Argentina	1960	ARG	160	32			civil
32	Argentina	1961	ARG	160	32			civil
32	Argentina	1962	ARG	160	32			civil
32	Argentina	1963	ARG	160	32			civil
32	Argentina	1964	ARG	160	32			civil
32	Argentina	1965	ARG	160	32			civil
32	Argentina	1966	ARG	160	32			civil
32	Argentina	1967	ARG	160	32			civil
32	Argentina	1968	ARG	160	32			civil
32	Argentina	1969	ARG	160	32			civil
32	Argentina	1970	ARG	160	32			civil
32	Argentina	1971	ARG	160	32			civil
32	Argentina	1972	ARG	160	32			civil
32	Argentina	1973	ARG	160	32			civil
32	Argentina	1974	ARG	160	32			civil
32	Argentina	1975	ARG	160	32			civil
32	Argentina	1976	ARG	160	32			civil
32	Argentina	1977	ARG	160	32			civil
32	Argentina	1978	ARG	160	32			civil
32	Argentina	1979	ARG	160	32			civil
32	Argentina	1980	ARG	160	32			civil
32	Argentina	1981	ARG	160	32			civil
32	Argentina	1982	ARG	160	32		0	civil
32	Argentina	1983	ARG	160	32		0	civil
32	Argentina	1984	ARG	160	32		0	civil
32	Argentina	1985	ARG	160	32		0	civil
32	Argentina	1986	ARG	160	32		0	civil
32	Argentina	1987	ARG	160	32		0	civil
32	Argentina	1988	ARG	160	32		0	civil
32	Argentina	1989	ARG	160	32		0	civil
32	Argentina	1990	ARG	160	32		0	civil
32	Argentina	1991	ARG	160	32		0	civil
32	Argentina	1992	ARG	160	32		0	civil
32	Argentina	1993	ARG	160	32		0	civil
32	Argentina	1994	ARG	160	32		0	civil
32	Argentina	1995	ARG	160	32		1	civil
32	Argentina	1996	ARG	160	32		1	civil
32	Argentina	1997	ARG	160	32		1	civil
32	Argentina	1998	ARG	160	32		1	civil
32	Argentina	1999	ARG	160	32		1	civil
32	Argentina	2000	ARG	160	32		1	civil
32	Argentina	2001	ARG	160	32		1	civil
32	Argentina	2002	ARG	160	32		1	civil
32	Argentina	2003	ARG	160	32		1	civil
32	Argentina	2004	ARG	160	32		1	civil
32	Argentina	2005	ARG	160	32		1	civil
32	Argentina	2006	ARG	160	32		1	civil
32	Argentina	2007	ARG	160	32		1	civil
32	Argentina	2008	ARG	160	32		1	civil
32	Argentina	2009	ARG	160	32		1	civil
32	Argentina	2010	ARG	160	32		1	civil
32	Argentina	2011	ARG	160	32		1	civil
32	Argentina	2012	ARG	160	32		1	civil
32	Argentina	2013	ARG	160	32		1	civil
32	Argentina	2014	ARG	160	32		1	civil
32	Argentina	2015	ARG	160	32		1	civil
32	Argentina	2016	ARG	160	32		1	civil
32	Argentina	2017	ARG	160	32		1	civil
32	Argentina	2018	ARG	160	32		1	civil
32	Argentina	2019	ARG	160	32		1	civil
32	Argentina	2020	ARG	160	32		1	civil
32	Argentina	2021	ARG	160	32		1	civil
32	Argentina	2022	ARG	160	32		1	civil
36	Australia	1946	AUS	900	36			common
36	Australia	1947	AUS	900	36			common
36	Australia	1948	AUS	900	36			common
36	Australia	1949	AUS	900	36			common
36	Australia	1950	AUS	900	36			common
36	Australia	1951	AUS	900	36			common
36	Australia	1952	AUS	900	36			common
36	Australia	1953	AUS	900	36			common
36	Australia	1954	AUS	900	36			common
36	Australia	1955	AUS	900	36			common
36	Australia	1956	AUS	900	36			common
36	Australia	1957	AUS	900	36			common
36	Australia	1958	AUS	900	36	0		common
36	Australia	1959	AUS	900	36	0		common
36	Australia	1960	AUS	900	36	0		common
36	Australia	1961	AUS	900	36	0		common
36	Australia	1962	AUS	900	36	0		common
36	Australia	1963	AUS	900	36	1		common
36	Australia	1964	AUS	900	36	1		common
36	Australia	1965	AUS	900	36	1		common
36	Australia	1966	AUS	900	36	1		common
36	Australia	1967	AUS	900	36	1		common
36	Australia	1968	AUS	900	36	1		common
36	Australia	1969	AUS	900	36	1		common
36	Australia	1970	AUS	900	36	1		common
36	Australia	1971	AUS	900	36	1		common
36	Australia	1972	AUS	900	36	1		common
36	Australia	1973	AUS	900	36	1		common
36	Australia	1974	AUS	900	36	1		common
36	Australia	1975	AUS	900	36	1		common
36	Australia	1976	AUS	900	36	1		common
36	Australia	1977	AUS	900	36	1		common
36	Australia	1978	AUS	900	36	1		common
36	Australia	1979	AUS	900	36	1		common
36	Australia	1980	AUS	900	36	1		common
36	Australia	1981	AUS	900	36	1		common
36	Australia	1982	AUS	900	36	1	0	common
36	Australia	1983	AUS	900	36	1	0	common
36	Australia	1984	AUS	900	36	1	0	common
36	Australia	1985	AUS	900	36	1	0	common
36	Australia	1986	AUS	900	36	1	0	common
36	Australia	1987	AUS	900	36	1	0	common
36	Australia	1988	AUS	900	36	1	0	common
36	Australia	1989	AUS	900	36	1	0	common
36	Australia	1990	AUS	900	36	1	0	common
36	Australia	1991	AUS	900	36	1	0	common
36	Australia	1992	AUS	900	36	1	0	common
36	Australia	1993	AUS	900	36	1	0	common
36	Australia	1994	AUS	900	36	1	1	common
36	Australia	1995	AUS	900	36	1	1	common
36	Australia	1996	AUS	900	36	1	1	common
36	Australia	1997	AUS	900	36	1	1	common
36	Australia	1998	AUS	900	36	1	1	common
36	Australia	1999	AUS	900	36	1	1	common
36	Australia	2000	AUS	900	36	1	1	common
36	Australia	2001	AUS	900	36	1	1	common
36	Australia	2002	AUS	900	36	1	1	common
36	Australia	2003	AUS	900	36	1	1	common
36	Australia	2004	AUS	900	36	1	1	common
36	Australia	2005	AUS	900	36	1	1	common
36	Australia	2006	AUS	900	36	1	1	common
36	Australia	2007	AUS	900	36	1	1	common
36	Australia	2008	AUS	900	36	1	1	common
36	Australia	2009	AUS	900	36	1	1	common
36	Australia	2010	AUS	900	36	1	1	common
36	Australia	2011	AUS	900	36	1	1	common
36	Australia	2012	AUS	900	36	1	1	common
36	Australia	2013	AUS	900	36	1	1	common
36	Australia	2014	AUS	900	36	1	1	common
36	Australia	2015	AUS	900	36	1	1	common
36	Australia	2016	AUS	900	36	1	1	common
36	Australia	2017	AUS	900	36	1	1	common
36	Australia	2018	AUS	900	36	1	1	common
36	Australia	2019	AUS	900	36	1	1	common
36	Australia	2020	AUS	900	36	1	1	common
36	Australia	2021	AUS	900	36	1	1	common
36	Australia	2022	AUS	900	36	1	1	common
40	Austria	1946	AUT	305	40			civil
40	Austria	1947	AUT	305	40			civil
40	Austria	1948	AUT	305	40			civil
40	Austria	1949	AUT	305	40			civil
40	Austria	1950	AUT	305	40			civil
40	Austria	1951	AUT	305	40			civil
40	Austria	1952	AUT	305	40			civil
40	Austria	1953	AUT	305	40			civil
40	Austria	1954	AUT	305	40			civil
40	Austria	1955	AUT	305	40			civil
40	Austria	1956	AUT	305	40			civil
40	Austria	1957	AUT	305	40			civil
40	Austria	1958	AUT	305	40	0		civil
40	Austria	1959	AUT	305	40	0		civil
40	Austria	1960	AUT	305	40	0		civil
40	Austria	1961	AUT	305	40	0		civil
40	Austria	1962	AUT	305	40	0		civil
40	Austria	1963	AUT	305	40	0		civil
40	Austria	1964	AUT	305	40	0		civil
40	Austria	1965	AUT	305	40	0		civil
40	Austria	1966	AUT	305	40	0		civil
40	Austria	1967	AUT	305	40	0		civil
40	Austria	1968	AUT	305	40	0		civil
40	Austria	1969	AUT	305	40	0		civil
40	Austria	1970	AUT	305	40	0		civil
40	Austria	1971	AUT	305	40	0		civil
40	Austria	1972	AUT	305	40	0		civil
40	Austria	1973	AUT	305	40	0		civil
40	Austria	1974	AUT	305	40	0		civil
40	Austria	1975	AUT	305	40	0		civil
40	Austria	1976	AUT	305	40	0		civil
40	Austria	1977	AUT	305	40	0		civil
40	Austria	1978	AUT	305	40	0		civil
40	Austria	1979	AUT	305	40	0		civil
40	Austria	1980	AUT	305	40	0		civil
40	Austria	1981	AUT	305	40	0		civil
40	Austria	1982	AUT	305	40	0	0	civil
40	Austria	1983	AUT	305	40	0	0	civil
40	Austria	1984	AUT	305	40	0	0	civil
40	Austria	1985	AUT	305	40	0	0	civil
40	Austria	1986	AUT	305	40	0	0	civil
40	Austria	1987	AUT	305	40	0	0	civil
40	Austria	1988	AUT	305	40	0	0	civil
40	Austria	1989	AUT	305	40	0	0	civil
40	Austria	1990	AUT	305	40	0	0	civil
40	Austria	1991	AUT	305	40	0	0	civil
40	Austria	1992	AUT	305	40	0	0	civil
40	Austria	1993	AUT	305	40	0	0	civil
40	Austria	1994	AUT	305	40	0	0	civil
40	Austria	1995	AUT	305	40	0	1	civil
40	Austria	1996	AUT	305	40	0	1	civil
40	Austria	1997	AUT	305	40	0	1	civil
40	Austria	1998	AUT	305	40	0	1	civil
40	Austria	1999	AUT	305	40	0	1	civil
40	Austria	2000	AUT	305	40	0	1	civil
40	Austria	2001	AUT	305	40	0	1	civil
40	Austria	2002	AUT	305	40	0	1	civil
40	Austria	2003	AUT	305	40	0	1	civil
40	Austria	2004	AUT	305	40	0	1	civil
40	Austria	2005	AUT	305	40	0	1	civil
40	Austria	2006	AUT	305	40	0	1	civil
40	Austria	2007	AUT	305	40	0	1	civil
40	Austria	2008	AUT	305	40	0	1	civil
40	Austria	2009	AUT	305	40	0	1	civil
40	Austria	2010	AUT	305	40	0	1	civil
40	Austria	2011	AUT	305	40	0	1	civil
40	Austria	2012	AUT	305	40	0	1	civil
40	Austria	2013	AUT	305	40	0	1	civil
40	Austria	2014	AUT	305	40	0	1	civil
40	Austria	2015	AUT	305	40	0	1	civil
40	Austria	2016	AUT	305	40	0	1	civil
40	Austria	2017	AUT	305	40	0	1	civil
40	Austria	2018	AUT	305	40	0	1	civil
40	Austria	2019	AUT	305	40	0	1	civil
40	Austria	2020	AUT	305	40	0	1	civil
40	Austria	2021	AUT	305	40	0	1	civil
40	Austria	2022	AUT	305	40	0	1	civil
44	Bahamas (the)	1946	BHS	31	44			common
44	Bahamas (the)	1947	BHS	31	44			common
44	Bahamas (the)	1948	BHS	31	44			common
44	Bahamas (the)	1949	BHS	31	44			common
44	Bahamas (the)	1950	BHS	31	44			common
44	Bahamas (the)	1951	BHS	31	44			common
44	Bahamas (the)	1952	BHS	31	44			common
44	Bahamas (the)	1953	BHS	31	44			common
44	Bahamas (the)	1954	BHS	31	44			common
44	Bahamas (the)	1955	BHS	31	44			common
44	Bahamas (the)	1956	BHS	31	44			common
44	Bahamas (the)	1957	BHS	31	44			common
44	Bahamas (the)	1958	BHS	31	44	0		common
44	Bahamas (the)	1959	BHS	31	44	0		common
44	Bahamas (the)	1960	BHS	31	44	0		common
44	Bahamas (the)	1961	BHS	31	44	0		common
44	Bahamas (the)	1962	BHS	31	44	0		common
44	Bahamas (the)	1963	BHS	31	44	0		common
44	Bahamas (the)	1964	BHS	31	44	0		common
44	Bahamas (the)	1965	BHS	31	44	0		common
44	Bahamas (the)	1966	BHS	31	44	0		common
44	Bahamas (the)	1967	BHS	31	44	0		common
44	Bahamas (the)	1968	BHS	31	44	0		common
44	Bahamas (the)	1969	BHS	31	44	0		common
44	Bahamas (the)	1970	BHS	31	44	0		common
44	Bahamas (the)	1971	BHS	31	44	0		common
44	Bahamas (the)	1972	BHS	31	44	0		common
44	Bahamas (the)	1973	BHS	31	44	0		common
44	Bahamas (the)	1974	BHS	31	44	0		common
44	Bahamas (the)	1975	BHS	31	44	0		common
44	Bahamas (the)	1976	BHS	31	44	0		common
44	Bahamas (the)	1977	BHS	31	44	0		common
44	Bahamas (the)	1978	BHS	31	44	0		common
44	Bahamas (the)	1979	BHS	31	44	0		common
44	Bahamas (the)	1980	BHS	31	44	0		common
44	Bahamas (the)	1981	BHS	31	44	0		common
44	Bahamas (the)	1982	BHS	31	44	0	0	common
44	Bahamas (the)	1983	BHS	31	44	0	1	common
44	Bahamas (the)	1984	BHS	31	44	0	1	common
44	Bahamas (the)	1985	BHS	31	44	0	1	common
44	Bahamas (the)	1986	BHS	31	44	0	1	common
44	Bahamas (the)	1987	BHS	31	44	0	1	common
44	Bahamas (the)	1988	BHS	31	44	0	1	common
44	Bahamas (the)	1989	BHS	31	44	0	1	common
44	Bahamas (the)	1990	BHS	31	44	0	1	common
44	Bahamas (the)	1991	BHS	31	44	0	1	common
44	Bahamas (the)	1992	BHS	31	44	0	1	common
44	Bahamas (the)	1993	BHS	31	44	0	1	common
44	Bahamas (the)	1994	BHS	31	44	0	1	common
44	Bahamas (the)	1995	BHS	31	44	0	1	common
44	Bahamas (the)	1996	BHS	31	44	0	1	common
44	Bahamas (the)	1997	BHS	31	44	0	1	common
44	Bahamas (the)	1998	BHS	31	44	0	1	common
44	Bahamas (the)	1999	BHS	31	44	0	1	common
44	Bahamas (the)	2000	BHS	31	44	0	1	common
44	Bahamas (the)	2001	BHS	31	44	0	1	common
44	Bahamas (the)	2002	BHS	31	44	0	1	common
44	Bahamas (the)	2003	BHS	31	44	0	1	common
44	Bahamas (the)	2004	BHS	31	44	0	1	common
44	Bahamas (the)	2005	BHS	31	44	0	1	common
44	Bahamas (the)	2006	BHS	31	44	0	1	common
44	Bahamas (the)	2007	BHS	31	44	0	1	common
44	Bahamas (the)	2008	BHS	31	44	0	1	common
44	Bahamas (the)	2009	BHS	31	44	0	1	common
44	Bahamas (the)	2010	BHS	31	44	0	1	common
44	Bahamas (the)	2011	BHS	31	44	0	1	common
44	Bahamas (the)	2012	BHS	31	44	0	1	common
44	Bahamas (the)	2013	BHS	31	44	0	1	common
44	Bahamas (the)	2014	BHS	31	44	0	1	common
44	Bahamas (the)	2015	BHS	31	44	0	1	common
44	Bahamas (the)	2016	BHS	31	44	0	1	common
44	Bahamas (the)	2017	BHS	31	44	0	1	common
44	Bahamas (the)	2018	BHS	31	44	0	1	common
44	Bahamas (the)	2019	BHS	31	44	0	1	common
44	Bahamas (the)	2020	BHS	31	44	0	1	common
44	Bahamas (the)	2021	BHS	31	44	0	1	common
44	Bahamas (the)	2022	BHS	31	44	0	1	common
48	Bahrain	1946	BHR	692	48			islamic
48	Bahrain	1947	BHR	692	48			islamic
48	Bahrain	1948	BHR	692	48			islamic
48	Bahrain	1949	BHR	692	48			islamic
48	Bahrain	1950	BHR	692	48			islamic
48	Bahrain	1951	BHR	692	48			islamic
48	Bahrain	1952	BHR	692	48			islamic
48	Bahrain	1953	BHR	692	48			islamic
48	Bahrain	1954	BHR	692	48			islamic
48	Bahrain	1955	BHR	692	48			islamic
48	Bahrain	1956	BHR	692	48			islamic
48	Bahrain	1957	BHR	692	48			islamic
48	Bahrain	1958	BHR	692	48	0		islamic
48	Bahrain	1959	BHR	692	48	0		islamic
48	Bahrain	1960	BHR	692	48	0		islamic
48	Bahrain	1961	BHR	692	48	0		islamic
48	Bahrain	1962	BHR	692	48	0		islamic
48	Bahrain	1963	BHR	692	48	0		islamic
48	Bahrain	1964	BHR	692	48	0		islamic
48	Bahrain	1965	BHR	692	48	0		islamic
48	Bahrain	1966	BHR	692	48	0		islamic
48	Bahrain	1967	BHR	692	48	0		islamic
48	Bahrain	1968	BHR	692	48	0		islamic
48	Bahrain	1969	BHR	692	48	0		islamic
48	Bahrain	1970	BHR	692	48	0		islamic
48	Bahrain	1971	BHR	692	48	0		islamic
48	Bahrain	1972	BHR	692	48	0		islamic
48	Bahrain	1973	BHR	692	48	0		islamic
48	Bahrain	1974	BHR	692	48	0		islamic
48	Bahrain	1975	BHR	692	48	0		islamic
48	Bahrain	1976	BHR	692	48	0		islamic
48	Bahrain	1977	BHR	692	48	0		islamic
48	Bahrain	1978	BHR	692	48	0		islamic
48	Bahrain	1979	BHR	692	48	0		islamic
48	Bahrain	1980	BHR	692	48	0		islamic
48	Bahrain	1981	BHR	692	48	0		islamic
48	Bahrain	1982	BHR	692	48	0	0	islamic
48	Bahrain	1983	BHR	692	48	0	0	islamic
48	Bahrain	1984	BHR	692	48	0	0	islamic
48	Bahrain	1985	BHR	692	48	0	1	islamic
48	Bahrain	1986	BHR	692	48	0	1	islamic
48	Bahrain	1987	BHR	692	48	0	1	islamic
48	Bahrain	1988	BHR	692	48	0	1	islamic
48	Bahrain	1989	BHR	692	48	0	1	islamic
48	Bahrain	1990	BHR	692	48	0	1	islamic
48	Bahrain	1991	BHR	692	48	0	1	islamic
48	Bahrain	1992	BHR	692	48	0	1	islamic
48	Bahrain	1993	BHR	692	48	0	1	islamic
48	Bahrain	1994	BHR	692	48	0	1	islamic
48	Bahrain	1995	BHR	692	48	0	1	islamic
48	Bahrain	1996	BHR	692	48	0	1	islamic
48	Bahrain	1997	BHR	692	48	0	1	islamic
48	Bahrain	1998	BHR	692	48	0	1	islamic
48	Bahrain	1999	BHR	692	48	0	1	islamic
48	Bahrain	2000	BHR	692	48	0	1	islamic
48	Bahrain	2001	BHR	692	48	0	1	islamic
48	Bahrain	2002	BHR	692	48	0	1	islamic
48	Bahrain	2003	BHR	692	48	0	1	islamic
48	Bahrain	2004	BHR	692	48	0	1	islamic
48	Bahrain	2005	BHR	692	48	0	1	islamic
48	Bahrain	2006	BHR	692	48	0	1	islamic
48	Bahrain	2007	BHR	692	48	0	1	islamic
48	Bahrain	2008	BHR	692	48	0	1	islamic
48	Bahrain	2009	BHR	692	48	0	1	islamic
48	Bahrain	2010	BHR	692	48	0	1	islamic
48	Bahrain	2011	BHR	692	48	0	1	islamic
48	Bahrain	2012	BHR	692	48	0	1	islamic
48	Bahrain	2013	BHR	692	48	0	1	islamic
48	Bahrain	2014	BHR	692	48	0	1	islamic
48	Bahrain	2015	BHR	692	48	0	1	islamic
48	Bahrain	2016	BHR	692	48	0	1	islamic
48	Bahrain	2017	BHR	692	48	0	1	islamic
48	Bahrain	2018	BHR	692	48	0	1	islamic
48	Bahrain	2019	BHR	692	48	0	1	islamic
48	Bahrain	2020	BHR	692	48	0	1	islamic
48	Bahrain	2021	BHR	692	48	0	1	islamic
48	Bahrain	2022	BHR	692	48	0	1	islamic
50	Bangladesh	1946	BGD	771	50			common
50	Bangladesh	1947	BGD	771	50			common
50	Bangladesh	1948	BGD	771	50			common
50	Bangladesh	1949	BGD	771	50			common
50	Bangladesh	1950	BGD	771	50			common
50	Bangladesh	1951	BGD	771	50			common
50	Bangladesh	1952	BGD	771	50			common
50	Bangladesh	1953	BGD	771	50			common
50	Bangladesh	1954	BGD	771	50			common
50	Bangladesh	1955	BGD	771	50			common
50	Bangladesh	1956	BGD	771	50			common
50	Bangladesh	1957	BGD	771	50			common
50	Bangladesh	1958	BGD	771	50	0		common
50	Bangladesh	1959	BGD	771	50	0		common
50	Bangladesh	1960	BGD	771	50	0		common
50	Bangladesh	1961	BGD	771	50	0		common
50	Bangladesh	1962	BGD	771	50	0		common
50	Bangladesh	1963	BGD	771	50	0		common
50	Bangladesh	1964	BGD	771	50	0		common
50	Bangladesh	1965	BGD	771	50	0		common
50	Bangladesh	1966	BGD	771	50	0		common
50	Bangladesh	1967	BGD	771	50	0		common
50	Bangladesh	1968	BGD	771	50	0		common
50	Bangladesh	1969	BGD	771	50	0		common
50	Bangladesh	1970	BGD	771	50	0		common
50	Bangladesh	1971	BGD	771	50	0		common
50	Bangladesh	1972	BGD	771	50	0		common
50	Bangladesh	1973	BGD	771	50	0		common
50	Bangladesh	1974	BGD	771	50	0		common
50	Bangladesh	1975	BGD	771	50	0		common
50	Bangladesh	1976	BGD	771	50	0		common
50	Bangladesh	1977	BGD	771	50	0		common
50	Bangladesh	1978	BGD	771	50	0		common
50	Bangladesh	1979	BGD	771	50	0		common
50	Bangladesh	1980	BGD	771	50	0		common
50	Bangladesh	1981	BGD	771	50	0		common
50	Bangladesh	1982	BGD	771	50	0	0	common
50	Bangladesh	1983	BGD	771	50	0	0	common
50	Bangladesh	1984	BGD	771	50	0	0	common
50	Bangladesh	1985	BGD	771	50	0	0	common
50	Bangladesh	1986	BGD	771	50	0	0	common
50	Bangladesh	1987	BGD	771	50	0	0	common
50	Bangladesh	1988	BGD	771	50	0	0	common
50	Bangladesh	1989	BGD	771	50	0	0	common
50	Bangladesh	1990	BGD	771	50	0	0	common
50	Bangladesh	1991	BGD	771	50	0	0	common
50	Bangladesh	1992	BGD	771	50	0	0	common
50	Bangladesh	1993	BGD	771	50	0	0	common
50	Bangladesh	1994	BGD	771	50	0	0	common
50	Bangladesh	1995	BGD	771	50	0	0	common
50	Bangladesh	1996	BGD	771	50	0	0	common
50	Bangladesh	1997	BGD	771	50	0	0	common
50	Bangladesh	1998	BGD	771	50	0	0	common
50	Bangladesh	1999	BGD	771	50	0	0	common
50	Bangladesh	2000	BGD	771	50	0	0	common
50	Bangladesh	2001	BGD	771	50	0	1	common
50	Bangladesh	2002	BGD	771	50	0	1	common
50	Bangladesh	2003	BGD	771	50	0	1	common
50	Bangladesh	2004	BGD	771	50	0	1	common
50	Bangladesh	2005	BGD	771	50	0	1	common
50	Bangladesh	2006	BGD	771	50	0	1	common
50	Bangladesh	2007	BGD	771	50	0	1	common
50	Bangladesh	2008	BGD	771	50	0	1	common
50	Bangladesh	2009	BGD	771	50	0	1	common
50	Bangladesh	2010	BGD	771	50	0	1	common
50	Bangladesh	2011	BGD	771	50	0	1	common
50	Bangladesh	2012	BGD	771	50	0	1	common
50	Bangladesh	2013	BGD	771	50	0	1	common
50	Bangladesh	2014	BGD	771	50	0	1	common
50	Bangladesh	2015	BGD	771	50	0	1	common
50	Bangladesh	2016	BGD	771	50	0	1	common
50	Bangladesh	2017	BGD	771	50	0	1	common
50	Bangladesh	2018	BGD	771	50	0	1	common
50	Bangladesh	2019	BGD	771	50	0	1	common
50	Bangladesh	2020	BGD	771	50	0	1	common
50	Bangladesh	2021	BGD	771	50	0	1	common
50	Bangladesh	2022	BGD	771	50	0	1	common
51	Armenia	1946	ARM	371	51			civil
51	Armenia	1947	ARM	371	51			civil
51	Armenia	1948	ARM	371	51			civil
51	Armenia	1949	ARM	371	51			civil
51	Armenia	1950	ARM	371	51			civil
51	Armenia	1951	ARM	371	51			civil
51	Armenia	1952	ARM	371	51			civil
51	Armenia	1953	ARM	371	51			civil
51	Armenia	1954	ARM	371	51			civil
51	Armenia	1955	ARM	371	51			civil
51	Armenia	1956	ARM	371	51			civil
51	Armenia	1957	ARM	371	51			civil
51	Armenia	1958	ARM	371	51	0		civil
51	Armenia	1959	ARM	371	51	0		civil
51	Armenia	1960	ARM	371	51	0		civil
51	Armenia	1961	ARM	371	51	0		civil
51	Armenia	1962	ARM	371	51	0		civil
51	Armenia	1963	ARM	371	51	0		civil
51	Armenia	1964	ARM	371	51	0		civil
51	Armenia	1965	ARM	371	51	0		civil
51	Armenia	1966	ARM	371	51	0		civil
51	Armenia	1967	ARM	371	51	0		civil
51	Armenia	1968	ARM	371	51	0		civil
51	Armenia	1969	ARM	371	51	0		civil
51	Armenia	1970	ARM	371	51	0		civil
51	Armenia	1971	ARM	371	51	0		civil
51	Armenia	1972	ARM	371	51	0		civil
51	Armenia	1973	ARM	371	51	0		civil
51	Armenia	1974	ARM	371	51	0		civil
51	Armenia	1975	ARM	371	51	0		civil
51	Armenia	1976	ARM	371	51	0		civil
51	Armenia	1977	ARM	371	51	0		civil
51	Armenia	1978	ARM	371	51	0		civil
51	Armenia	1979	ARM	371	51	0		civil
51	Armenia	1980	ARM	371	51	0		civil
51	Armenia	1981	ARM	371	51	0		civil
51	Armenia	1982	ARM	371	51	0	0	civil
51	Armenia	1983	ARM	371	51	0	0	civil
51	Armenia	1984	ARM	371	51	0	0	civil
51	Armenia	1985	ARM	371	51	0	0	civil
51	Armenia	1986	ARM	371	51	0	0	civil
51	Armenia	1987	ARM	371	51	0	0	civil
51	Armenia	1988	ARM	371	51	0	0	civil
51	Armenia	1989	ARM	371	51	0	0	civil
51	Armenia	1990	ARM	371	51	0	0	civil
51	Armenia	1991	ARM	371	51	0	0	civil
51	Armenia	1992	ARM	371	51	0	0	civil
51	Armenia	1993	ARM	371	51	0	0	civil
51	Armenia	1994	ARM	371	51	0	0	civil
51	Armenia	1995	ARM	371	51	0	0	civil
51	Armenia	1996	ARM	371	51	0	0	civil
51	Armenia	1997	ARM	371	51	0	0	civil
51	Armenia	1998	ARM	371	51	0	0	civil
51	Armenia	1999	ARM	371	51	0	0	civil
51	Armenia	2000	ARM	371	51	0	0	civil
51	Armenia	2001	ARM	371	51	0	0	civil
51	Armenia	2002	ARM	371	51	0	1	civil
51	Armenia	2003	ARM	371	51	0	1	civil
51	Armenia	2004	ARM	371	51	0	1	civil
51	Armenia	2005	ARM	371	51	0	1	civil
51	Armenia	2006	ARM	371	51	0	1	civil
51	Armenia	2007	ARM	371	51	0	1	civil
51	Armenia	2008	ARM	371	51	0	1	civil
51	Armenia	2009	ARM	371	51	0	1	civil
51	Armenia	2010	ARM	371	51	0	1	civil
51	Armenia	2011	ARM	371	51	0	1	civil
51	Armenia	2012	ARM	371	51	0	1	civil
51	Armenia	2013	ARM	371	51	0	1	civil
51	Armenia	2014	ARM	371	51	0	1	civil
51	Armenia	2015	ARM	371	51	0	1	civil
51	Armenia	2016	ARM	371	51	0	1	civil
51	Armenia	2017	ARM	371	51	0	1	civil
51	Armenia	2018	ARM	371	51	0	1	civil
51	Armenia	2019	ARM	371	51	0	1	civil
51	Armenia	2020	ARM	371	51	0	1	civil
51	Armenia	2021	ARM	371	51	0	1	civil
51	Armenia	2022	ARM	371	51	0	1	civil
52	Barbados	1946	BRB	53	52			common
52	Barbados	1947	BRB	53	52			common
52	Barbados	1948	BRB	53	52			common
52	Barbados	1949	BRB	53	52			common
52	Barbados	1950	BRB	53	52			common
52	Barbados	1951	BRB	53	52			common
52	Barbados	1952	BRB	53	52			common
52	Barbados	1953	BRB	53	52			common
52	Barbados	1954	BRB	53	52			common
52	Barbados	1955	BRB	53	52			common
52	Barbados	1956	BRB	53	52			common
52	Barbados	1957	BRB	53	52			common
52	Barbados	1958	BRB	53	52	0		common
52	Barbados	1959	BRB	53	52	0		common
52	Barbados	1960	BRB	53	52	0		common
52	Barbados	1961	BRB	53	52	0		common
52	Barbados	1962	BRB	53	52	0		common
52	Barbados	1963	BRB	53	52	0		common
52	Barbados	1964	BRB	53	52	0		common
52	Barbados	1965	BRB	53	52	0		common
52	Barbados	1966	BRB	53	52	0		common
52	Barbados	1967	BRB	53	52	0		common
52	Barbados	1968	BRB	53	52	0		common
52	Barbados	1969	BRB	53	52	0		common
52	Barbados	1970	BRB	53	52	0		common
52	Barbados	1971	BRB	53	52	0		common
52	Barbados	1972	BRB	53	52	0		common
52	Barbados	1973	BRB	53	52	0		common
52	Barbados	1974	BRB	53	52	0		common
52	Barbados	1975	BRB	53	52	0		common
52	Barbados	1976	BRB	53	52	0		common
52	Barbados	1977	BRB	53	52	0		common
52	Barbados	1978	BRB	53	52	0		common
52	Barbados	1979	BRB	53	52	0		common
52	Barbados	1980	BRB	53	52	0		common
52	Barbados	1981	BRB	53	52	0		common
52	Barbados	1982	BRB	53	52	0	0	common
52	Barbados	1983	BRB	53	52	0	0	common
52	Barbados	1984	BRB	53	52	0	0	common
52	Barbados	1985	BRB	53	52	0	0	common
52	Barbados	1986	BRB	53	52	0	0	common
52	Barbados	1987	BRB	53	52	0	0	common
52	Barbados	1988	BRB	53	52	0	0	common
52	Barbados	1989	BRB	53	52	0	0	common
52	Barbados	1990	BRB	53	52	0	0	common
52	Barbados	1991	BRB	53	52	0	0	common
52	Barbados	1992	BRB	53	52	0	0	common
52	Barbados	1993	BRB	53	52	0	1	common
52	Barbados	1994	BRB	53	52	0	1	common
52	Barbados	1995	BRB	53	52	0	1	common
52	Barbados	1996	BRB	53	52	0	1	common
52	Barbados	1997	BRB	53	52	0	1	common
52	Barbados	1998	BRB	53	52	0	1	common
52	Barbados	1999	BRB	53	52	0	1	common
52	Barbados	2000	BRB	53	52	0	1	common
52	Barbados	2001	BRB	53	52	0	1	common
52	Barbados	2002	BRB	53	52	0	1	common
52	Barbados	2003	BRB	53	52	0	1	common
52	Barbados	2004	BRB	53	52	0	1	common
52	Barbados	2005	BRB	53	52	0	1	common
52	Barbados	2006	BRB	53	52	0	1	common
52	Barbados	2007	BRB	53	52	0	1	common
52	Barbados	2008	BRB	53	52	0	1	common
52	Barbados	2009	BRB	53	52	0	1	common
52	Barbados	2010	BRB	53	52	0	1	common
52	Barbados	2011	BRB	53	52	0	1	common
52	Barbados	2012	BRB	53	52	0	1	common
52	Barbados	2013	BRB	53	52	0	1	common
52	Barbados	2014	BRB	53	52	0	1	common
52	Barbados	2015	BRB	53	52	0	1	common
52	Barbados	2016	BRB	53	52	0	1	common
52	Barbados	2017	BRB	53	52	0	1	common
52	Barbados	2018	BRB	53	52	0	1	common
52	Barbados	2019	BRB	53	52	0	1	common
52	Barbados	2020	BRB	53	52	0	1	common
52	Barbados	2021	BRB	53	52	0	1	common
52	Barbados	2022	BRB	53	52	0	1	common
56	Belgium	1946	BEL	211	56			civil
56	Belgium	1947	BEL	211	56			civil
56	Belgium	1948	BEL	211	56			civil
56	Belgium	1949	BEL	211	56			civil
56	Belgium	1950	BEL	211	56			civil
56	Belgium	1951	BEL	211	56			civil
56	Belgium	1952	BEL	211	56			civil
56	Belgium	1953	BEL	211	56			civil
56	Belgium	1954	BEL	211	56			civil
56	Belgium	1955	BEL	211	56			civil
56	Belgium	1956	BEL	211	56			civil
56	Belgium	1957	BEL	211	56			civil
56	Belgium	1958	BEL	211	56	0		civil
56	Belgium	1959	BEL	211	56	0		civil
56	Belgium	1960	BEL	211	56	0		civil
56	Belgium	1961	BEL	211	56	0		civil
56	Belgium	1962	BEL	211	56	0		civil
56	Belgium	1963	BEL	211	56	0		civil
56	Belgium	1964	BEL	211	56	0		civil
56	Belgium	1965	BEL	211	56	0		civil
56	Belgium	1966	BEL	211	56	0		civil
56	Belgium	1967	BEL	211	56	0		civil
56	Belgium	1968	BEL	211	56	0		civil
56	Belgium	1969	BEL	211	56	0		civil
56	Belgium	1970	BEL	211	56	0		civil
56	Belgium	1971	BEL	211	56	0		civil
56	Belgium	1972	BEL	211	56	0		civil
56	Belgium	1973	BEL	211	56	0		civil
56	Belgium	1974	BEL	211	56	0		civil
56	Belgium	1975	BEL	211	56	0		civil
56	Belgium	1976	BEL	211	56	0		civil
56	Belgium	1977	BEL	211	56	0		civil
56	Belgium	1978	BEL	211	56	0		civil
56	Belgium	1979	BEL	211	56	0		civil
56	Belgium	1980	BEL	211	56	0		civil
56	Belgium	1981	BEL	211	56	0		civil
56	Belgium	1982	BEL	211	56	0	0	civil
56	Belgium	1983	BEL	211	56	0	0	civil
56	Belgium	1984	BEL	211	56	0	0	civil
56	Belgium	1985	BEL	211	56	0	0	civil
56	Belgium	1986	BEL	211	56	0	0	civil
56	Belgium	1987	BEL	211	56	0	0	civil
56	Belgium	1988	BEL	211	56	0	0	civil
56	Belgium	1989	BEL	211	56	0	0	civil
56	Belgium	1990	BEL	211	56	0	0	civil
56	Belgium	1991	BEL	211	56	0	0	civil
56	Belgium	1992	BEL	211	56	0	0	civil
56	Belgium	1993	BEL	211	56	0	0	civil
56	Belgium	1994	BEL	211	56	0	0	civil
56	Belgium	1995	BEL	211	56	0	0	civil
56	Belgium	1996	BEL	211	56	0	0	civil
56	Belgium	1997	BEL	211	56	0	0	civil
56	Belgium	1998	BEL	211	56	0	1	civil
56	Belgium	1999	BEL	211	56	0	1	civil
56	Belgium	2000	BEL	211	56	0	1	civil
56	Belgium	2001	BEL	211	56	0	1	civil
56	Belgium	2002	BEL	211	56	0	1	civil
56	Belgium	2003	BEL	211	56	0	1	civil
56	Belgium	2004	BEL	211	56	0	1	civil
56	Belgium	2005	BEL	211	56	0	1	civil
56	Belgium	2006	BEL	211	56	0	1	civil
56	Belgium	2007	BEL	211	56	0	1	civil
56	Belgium	2008	BEL	211	56	0	1	civil
56	Belgium	2009	BEL	211	56	0	1	civil
56	Belgium	2010	BEL	211	56	0	1	civil
56	Belgium	2011	BEL	211	56	0	1	civil
56	Belgium	2012	BEL	211	56	0	1	civil
56	Belgium	2013	BEL	211	56	0	1	civil
56	Belgium	2014	BEL	211	56	0	1	civil
56	Belgium	2015	BEL	211	56	0	1	civil
56	Belgium	2016	BEL	211	56	0	1	civil
56	Belgium	2017	BEL	211	56	0	1	civil
56	Belgium	2018	BEL	211	56	0	1	civil
56	Belgium	2019	BEL	211	56	0	1	civil
56	Belgium	2020	BEL	211	56	0	1	civil
56	Belgium	2021	BEL	211	56	0	1	civil
56	Belgium	2022	BEL	211	56	0	1	civil
64	Bhutan	1946	BTN	760	64			common
64	Bhutan	1947	BTN	760	64			common
64	Bhutan	1948	BTN	760	64			common
64	Bhutan	1949	BTN	760	64			common
64	Bhutan	1950	BTN	760	64			common
64	Bhutan	1951	BTN	760	64			common
64	Bhutan	1952	BTN	760	64			common
64	Bhutan	1953	BTN	760	64			common
64	Bhutan	1954	BTN	760	64			common
64	Bhutan	1955	BTN	760	64			common
64	Bhutan	1956	BTN	760	64			common
64	Bhutan	1957	BTN	760	64			common
64	Bhutan	1958	BTN	760	64	0		common
64	Bhutan	1959	BTN	760	64	0		common
64	Bhutan	1960	BTN	760	64	0		common
64	Bhutan	1961	BTN	760	64	0		common
64	Bhutan	1962	BTN	760	64	0		common
64	Bhutan	1963	BTN	760	64	0		common
64	Bhutan	1964	BTN	760	64	0		common
64	Bhutan	1965	BTN	760	64	0		common
64	Bhutan	1966	BTN	760	64	0		common
64	Bhutan	1967	BTN	760	64	0		common
64	Bhutan	1968	BTN	760	64	0		common
64	Bhutan	1969	BTN	760	64	0		common
64	Bhutan	1970	BTN	760	64	0		common
64	Bhutan	1971	BTN	760	64	0		common
64	Bhutan	1972	BTN	760	64	0		common
64	Bhutan	1973	BTN	760	64	0		common
64	Bhutan	1974	BTN	760	64	0		common
64	Bhutan	1975	BTN	760	64	0		common
64	Bhutan	1976	BTN	760	64	0		common
64	Bhutan	1977	BTN	760	64	0		common
64	Bhutan	1978	BTN	760	64	0		common
64	Bhutan	1979	BTN	760	64	0		common
64	Bhutan	1980	BTN	760	64	0		common
64	Bhutan	1981	BTN	760	64	0		common
64	Bhutan	1982	BTN	760	64	0	0	common
64	Bhutan	1983	BTN	760	64	0	0	common
64	Bhutan	1984	BTN	760	64	0	0	common
64	Bhutan	1985	BTN	760	64	0	0	common
64	Bhutan	1986	BTN	760	64	0	0	common
64	Bhutan	1987	BTN	760	64	0	0	common
64	Bhutan	1988	BTN	760	64	0	0	common
64	Bhutan	1989	BTN	760	64	0	0	common
64	Bhutan	1990	BTN	760	64	0	0	common
64	Bhutan	1991	BTN	760	64	0	0	common
64	Bhutan	1992	BTN	760	64	0	0	common
64	Bhutan	1993	BTN	760	64	0	0	common
64	Bhutan	1994	BTN	760	64	0	0	common
64	Bhutan	1995	BTN	760	64	0	0	common
64	Bhutan	1996	BTN	760	64	0	0	common
64	Bhutan	1997	BTN	760	64	0	0	common
64	Bhutan	1998	BTN	760	64	0	0	common
64	Bhutan	1999	BTN	760	64	0	0	common
64	Bhutan	2000	BTN	760	64	0	0	common
64	Bhutan	2001	BTN	760	64	0	0	common
64	Bhutan	2002	BTN	760	64	0	0	common
64	Bhutan	2003	BTN	760	64	0	0	common
64	Bhutan	2004	BTN	760	64	0	0	common
64	Bhutan	2005	BTN	760	64	0	0	common
64	Bhutan	2006	BTN	760	64	0	0	common
64	Bhutan	2007	BTN	760	64	0	0	common
64	Bhutan	2008	BTN	760	64	0	0	common
64	Bhutan	2009	BTN	760	64	0	0	common
64	Bhutan	2010	BTN	760	64	0	0	common
64	Bhutan	2011	BTN	760	64	0	0	common
64	Bhutan	2012	BTN	760	64	0	0	common
64	Bhutan	2013	BTN	760	64	0	0	common
64	Bhutan	2014	BTN	760	64	0	0	common
64	Bhutan	2015	BTN	760	64	0	0	common
64	Bhutan	2016	BTN	760	64	0	0	common
64	Bhutan	2017	BTN	760	64	0	0	common
64	Bhutan	2018	BTN	760	64	0	0	common
64	Bhutan	2019	BTN	760	64	0	0	common
64	Bhutan	2020	BTN	760	64	0	0	common
64	Bhutan	2021	BTN	760	64	0	0	common
64	Bhutan	2022	BTN	760	64	0	0	common
68	Bolivia (Plurinational State of)	1946	BOL	145	68			civil
68	Bolivia (Plurinational State of)	1947	BOL	145	68			civil
68	Bolivia (Plurinational State of)	1948	BOL	145	68			civil
68	Bolivia (Plurinational State of)	1949	BOL	145	68			civil
68	Bolivia (Plurinational State of)	1950	BOL	145	68			civil
68	Bolivia (Plurinational State of)	1951	BOL	145	68			civil
68	Bolivia (Plurinational State of)	1952	BOL	145	68			civil
68	Bolivia (Plurinational State of)	1953	BOL	145	68			civil
68	Bolivia (Plurinational State of)	1954	BOL	145	68			civil
68	Bolivia (Plurinational State of)	1955	BOL	145	68			civil
68	Bolivia (Plurinational State of)	1956	BOL	145	68			civil
68	Bolivia (Plurinational State of)	1957	BOL	145	68			civil
68	Bolivia (Plurinational State of)	1958	BOL	145	68	0		civil
68	Bolivia (Plurinational State of)	1959	BOL	145	68	0		civil
68	Bolivia (Plurinational State of)	1960	BOL	145	68	0		civil
68	Bolivia (Plurinational State of)	1961	BOL	145	68	0		civil
68	Bolivia (Plurinational State of)	1962	BOL	145	68	0		civil
68	Bolivia (Plurinational State of)	1963	BOL	145	68	0		civil
68	Bolivia (Plurinational State of)	1964	BOL	145	68	0		civil
68	Bolivia (Plurinational State of)	1965	BOL	145	68	0		civil
68	Bolivia (Plurinational State of)	1966	BOL	145	68	0		civil
68	Bolivia (Plurinational State of)	1967	BOL	145	68	0		civil
68	Bolivia (Plurinational State of)	1968	BOL	145	68	0		civil
68	Bolivia (Plurinational State of)	1969	BOL	145	68	0		civil
68	Bolivia (Plurinational State of)	1970	BOL	145	68	0		civil
68	Bolivia (Plurinational State of)	1971	BOL	145	68	0		civil
68	Bolivia (Plurinational State of)	1972	BOL	145	68	0		civil
68	Bolivia (Plurinational State of)	1973	BOL	145	68	0		civil
68	Bolivia (Plurinational State of)	1974	BOL	145	68	0		civil
68	Bolivia (Plurinational State of)	1975	BOL	145	68	0		civil
68	Bolivia (Plurinational State of)	1976	BOL	145	68	0		civil
68	Bolivia (Plurinational State of)	1977	BOL	145	68	0		civil
68	Bolivia (Plurinational State of)	1978	BOL	145	68	0		civil
68	Bolivia (Plurinational State of)	1979	BOL	145	68	0		civil
68	Bolivia (Plurinational State of)	1980	BOL	145	68	0		civil
68	Bolivia (Plurinational State of)	1981	BOL	145	68	0		civil
68	Bolivia (Plurinational State of)	1982	BOL	145	68	0	0	civil
68	Bolivia (Plurinational State of)	1983	BOL	145	68	0	0	civil
68	Bolivia (Plurinational State of)	1984	BOL	145	68	0	0	civil
68	Bolivia (Plurinational State of)	1985	BOL	145	68	0	0	civil
68	Bolivia (Plurinational State of)	1986	BOL	145	68	0	0	civil
68	Bolivia (Plurinational State of)	1987	BOL	145	68	0	0	civil
68	Bolivia (Plurinational State of)	1988	BOL	145	68	0	0	civil
68	Bolivia (Plurinational State of)	1989	BOL	145	68	0	0	civil
68	Bolivia (Plurinational State of)	1990	BOL	145	68	0	0	civil
68	Bolivia (Plurinational State of)	1991	BOL	145	68	0	0	civil
68	Bolivia (Plurinational State of)	1992	BOL	145	68	0	0	civil
68	Bolivia (Plurinational State of)	1993	BOL	145	68	0	0	civil
68	Bolivia (Plurinational State of)	1994	BOL	145	68	0	0	civil
68	Bolivia (Plurinational State of)	1995	BOL	145	68	0	1	civil
68	Bolivia (Plurinational State of)	1996	BOL	145	68	0	1	civil
68	Bolivia (Plurinational State of)	1997	BOL	145	68	0	1	civil
68	Bolivia (Plurinational State of)	1998	BOL	145	68	0	1	civil
68	Bolivia (Plurinational State of)	1999	BOL	145	68	0	1	civil
68	Bolivia (Plurinational State of)	2000	BOL	145	68	0	1	civil
68	Bolivia (Plurinational State of)	2001	BOL	145	68	0	1	civil
68	Bolivia (Plurinational State of)	2002	BOL	145	68	0	1	civil
68	Bolivia (Plurinational State of)	2003	BOL	145	68	0	1	civil
68	Bolivia (Plurinational State of)	2004	BOL	145	68	0	1	civil
68	Bolivia (Plurinational State of)	2005	BOL	145	68	0	1	civil
68	Bolivia (Plurinational State of)	2006	BOL	145	68	0	1	civil
68	Bolivia (Plurinational State of)	2007	BOL	145	68	0	1	civil
68	Bolivia (Plurinational State of)	2008	BOL	145	68	0	1	civil
68	Bolivia (Plurinational State of)	2009	BOL	145	68	0	1	civil
68	Bolivia (Plurinational State of)	2010	BOL	145	68	0	1	civil
68	Bolivia (Plurinational State of)	2011	BOL	145	68	0	1	civil
68	Bolivia (Plurinational State of)	2012	BOL	145	68	0	1	civil
68	Bolivia (Plurinational State of)	2013	BOL	145	68	0	1	civil
68	Bolivia (Plurinational State of)	2014	BOL	145	68	0	1	civil
68	Bolivia (Plurinational State of)	2015	BOL	145	68	0	1	civil
68	Bolivia (Plurinational State of)	2016	BOL	145	68	0	1	civil
68	Bolivia (Plurinational State of)	2017	BOL	145	68	0	1	civil
68	Bolivia (Plurinational State of)	2018	BOL	145	68	0	1	civil
68	Bolivia (Plurinational State of)	2019	BOL	145	68	0	1	civil
68	Bolivia (Plurinational State of)	2020	BOL	145	68	0	1	civil
68	Bolivia (Plurinational State of)	2021	BOL	145	68	0	1	civil
68	Bolivia (Plurinational State of)	2022	BOL	145	68	0	1	civil
70	Bosnia and Herzegovina	1946	BIH	346	70			civil
70	Bosnia and Herzegovina	1947	BIH	346	70			civil
70	Bosnia and Herzegovina	1948	BIH	346	70			civil
70	Bosnia and Herzegovina	1949	BIH	346	70			civil
70	Bosnia and Herzegovina	1950	BIH	346	70			civil
70	Bosnia and Herzegovina	1951	BIH	346	70			civil
70	Bosnia and Herzegovina	1952	BIH	346	70			civil
70	Bosnia and Herzegovina	1953	BIH	346	70			civil
70	Bosnia and Herzegovina	1954	BIH	346	70			civil
70	Bosnia and Herzegovina	1955	BIH	346	70			civil
70	Bosnia and Herzegovina	1956	BIH	346	70			civil
70	Bosnia and Herzegovina	1957	BIH	346	70			civil
70	Bosnia and Herzegovina	1958	BIH	346	70	0		civil
70	Bosnia and Herzegovina	1959	BIH	346	70	0		civil
70	Bosnia and Herzegovina	1960	BIH	346	70	0		civil
70	Bosnia and Herzegovina	1961	BIH	346	70	0		civil
70	Bosnia and Herzegovina	1962	BIH	346	70	0		civil
70	Bosnia and Herzegovina	1963	BIH	346	70	0		civil
70	Bosnia and Herzegovina	1964	BIH	346	70	0		civil
70	Bosnia and Herzegovina	1965	BIH	346	70	0		civil
70	Bosnia and Herzegovina	1966	BIH	346	70	0		civil
70	Bosnia and Herzegovina	1967	BIH	346	70	0		civil
70	Bosnia and Herzegovina	1968	BIH	346	70	0		civil
70	Bosnia and Herzegovina	1969	BIH	346	70	0		civil
70	Bosnia and Herzegovina	1970	BIH	346	70	0		civil
70	Bosnia and Herzegovina	1971	BIH	346	70	0		civil
70	Bosnia and Herzegovina	1972	BIH	346	70	0		civil
70	Bosnia and Herzegovina	1973	BIH	346	70	0		civil
70	Bosnia and Herzegovina	1974	BIH	346	70	0		civil
70	Bosnia and Herzegovina	1975	BIH	346	70	0		civil
70	Bosnia and Herzegovina	1976	BIH	346	70	0		civil
70	Bosnia and Herzegovina	1977	BIH	346	70	0		civil
70	Bosnia and Herzegovina	1978	BIH	346	70	0		civil
70	Bosnia and Herzegovina	1979	BIH	346	70	0		civil
70	Bosnia and Herzegovina	1980	BIH	346	70	0		civil
70	Bosnia and Herzegovina	1981	BIH	346	70	0		civil
70	Bosnia and Herzegovina	1982	BIH	346	70	0	0	civil
70	Bosnia and Herzegovina	1983	BIH	346	70	0	0	civil
70	Bosnia and Herzegovina	1984	BIH	346	70	0	0	civil
70	Bosnia and Herzegovina	1985	BIH	346	70	0	0	civil
70	Bosnia and Herzegovina	1986	BIH	346	70	0	0	civil
70	Bosnia and Herzegovina	1987	BIH	346	70	0	0	civil
70	Bosnia and Herzegovina	1988	BIH	346	70	0	0	civil
70	Bosnia and Herzegovina	1989	BIH	346	70	0	0	civil
70	Bosnia and Herzegovina	1990	BIH	346	70	0	0	civil
70	Bosnia and Herzegovina	1991	BIH	346	70	0	0	civil
70	Bosnia and Herzegovina	1992	BIH	346	70	0	0	civil
70	Bosnia and Herzegovina	1993	BIH	346	70	0	0	civil
70	Bosnia and Herzegovina	1994	BIH	346	70	1	1	civil
70	Bosnia and Herzegovina	1995	BIH	346	70	1	1	civil
70	Bosnia and Herzegovina	1996	BIH	346	70	1	1	civil
70	Bosnia and Herzegovina	1997	BIH	346	70	1	1	civil
70	Bosnia and Herzegovina	1998	BIH	346	70	1	1	civil
70	Bosnia and Herzegovina	1999	BIH	346	70	1	1	civil
70	Bosnia and Herzegovina	2000	BIH	346	70	1	1	civil
70	Bosnia and Herzegovina	2001	BIH	346	70	1	1	civil
70	Bosnia and Herzegovina	2002	BIH	346	70	1	1	civil
70	Bosnia and Herzegovina	2003	BIH	346	70	1	1	civil
70	Bosnia and Herzegovina	2004	BIH	346	70	1	1	civil
70	Bosnia and Herzegovina	2005	BIH	346	70	1	1	civil
70	Bosnia and Herzegovina	2006	BIH	346	70	1	1	civil
70	Bosnia and Herzegovina	2007	BIH	346	70	1	1	civil
70	Bosnia and Herzegovina	2008	BIH	346	70	1	1	civil
70	Bosnia and Herzegovina	2009	BIH	346	70	1	1	civil
70	Bosnia and Herzegovina	2010	BIH	346	70	1	1	civil
70	Bosnia and Herzegovina	2011	BIH	346	70	1	1	civil
70	Bosnia and Herzegovina	2012	BIH	346	70	1	1	civil
70	Bosnia and Herzegovina	2013	BIH	346	70	1	1	civil
70	Bosnia and Herzegovina	2014	BIH	346	70	1	1	civil
70	Bosnia and Herzegovina	2015	BIH	346	70	1	1	civil
70	Bosnia and Herzegovina	2016	BIH	346	70	1	1	civil
70	Bosnia and Herzegovina	2017	BIH	346	70	1	1	civil
70	Bosnia and Herzegovina	2018	BIH	346	70	1	1	civil
70	Bosnia and Herzegovina	2019	BIH	346	70	1	1	civil
70	Bosnia and Herzegovina	2020	BIH	346	70	1	1	civil
70	Bosnia and Herzegovina	2021	BIH	346	70	1	1	civil
70	Bosnia and Herzegovina	2022	BIH	346	70	1	1	civil
72	Botswana	1946	BWA	571	72			mixed
72	Botswana	1947	BWA	571	72			mixed
72	Botswana	1948	BWA	571	72			mixed
72	Botswana	1949	BWA	571	72			mixed
72	Botswana	1950	BWA	571	72			mixed
72	Botswana	1951	BWA	571	72			mixed
72	Botswana	1952	BWA	571	72			mixed
72	Botswana	1953	BWA	571	72			mixed
72	Botswana	1954	BWA	571	72			mixed
72	Botswana	1955	BWA	571	72			mixed
72	Botswana	1956	BWA	571	72			mixed
72	Botswana	1957	BWA	571	72			mixed
72	Botswana	1958	BWA	571	72	0		mixed
72	Botswana	1959	BWA	571	72	0		mixed
72	Botswana	1960	BWA	571	72	0		mixed
72	Botswana	1961	BWA	571	72	0		mixed
72	Botswana	1962	BWA	571	72	0		mixed
72	Botswana	1963	BWA	571	72	0		mixed
72	Botswana	1964	BWA	571	72	0		mixed
72	Botswana	1965	BWA	571	72	0		mixed
72	Botswana	1966	BWA	571	72	0		mixed
72	Botswana	1967	BWA	571	72	0		mixed
72	Botswana	1968	BWA	571	72	0		mixed
72	Botswana	1969	BWA	571	72	0		mixed
72	Botswana	1970	BWA	571	72	0		mixed
72	Botswana	1971	BWA	571	72	0		mixed
72	Botswana	1972	BWA	571	72	0		mixed
72	Botswana	1973	BWA	571	72	0		mixed
72	Botswana	1974	BWA	571	72	0		mixed
72	Botswana	1975	BWA	571	72	0		mixed
72	Botswana	1976	BWA	571	72	0		mixed
72	Botswana	1977	BWA	571	72	0		mixed
72	Botswana	1978	BWA	571	72	0		mixed
72	Botswana	1979	BWA	571	72	0		mixed
72	Botswana	1980	BWA	571	72	0		mixed
72	Botswana	1981	BWA	571	72	0		mixed
72	Botswana	1982	BWA	571	72	0	0	mixed
72	Botswana	1983	BWA	571	72	0	0	mixed
72	Botswana	1984	BWA	571	72	0	0	mixed
72	Botswana	1985	BWA	571	72	0	0	mixed
72	Botswana	1986	BWA	571	72	0	0	mixed
72	Botswana	1987	BWA	571	72	0	0	mixed
72	Botswana	1988	BWA	571	72	0	0	mixed
72	Botswana	1989	BWA	571	72	0	0	mixed
72	Botswana	1990	BWA	571	72	0	1	mixed
72	Botswana	1991	BWA	571	72	0	1	mixed
72	Botswana	1992	BWA	571	72	0	1	mixed
72	Botswana	1993	BWA	571	72	0	1	mixed
72	Botswana	1994	BWA	571	72	0	1	mixed
72	Botswana	1995	BWA	571	72	0	1	mixed
72	Botswana	1996	BWA	571	72	0	1	mixed
72	Botswana	1997	BWA	571	72	0	1	mixed
72	Botswana	1998	BWA	571	72	0	1	mixed
72	Botswana	1999	BWA	571	72	0	1	mixed
72	Botswana	2000	BWA	571	72	0	1	mixed
72	Botswana	2001	BWA	571	72	0	1	mixed
72	Botswana	2002	BWA	571	72	0	1	mixed
72	Botswana	2003	BWA	571	72	0	1	mixed
72	Botswana	2004	BWA	571	72	0	1	mixed
72	Botswana	2005	BWA	571	72	0	1	mixed
72	Botswana	2006	BWA	571	72	0	1	mixed
72	Botswana	2007	BWA	571	72	0	1	mixed
72	Botswana	2008	BWA	571	72	0	1	mixed
72	Botswana	2009	BWA	571	72	0	1	mixed
72	Botswana	2010	BWA	571	72	0	1	mixed
72	Botswana	2011	BWA	571	72	0	1	mixed
72	Botswana	2012	BWA	571	72	0	1	mixed
72	Botswana	2013	BWA	571	72	0	1	mixed
72	Botswana	2014	BWA	571	72	0	1	mixed
72	Botswana	2015	BWA	571	72	0	1	mixed
72	Botswana	2016	BWA	571	72	0	1	mixed
72	Botswana	2017	BWA	571	72	0	1	mixed
72	Botswana	2018	BWA	571	72	0	1	mixed
72	Botswana	2019	BWA	571	72	0	1	mixed
72	Botswana	2020	BWA	571	72	0	1	mixed
72	Botswana	2021	BWA	571	72	0	1	mixed
72	Botswana	2022	BWA	571	72	0	1	mixed
76	Brazil	1946	BRA	140	76			civil
76	Brazil	1947	BRA	140	76			civil
76	Brazil	1948	BRA	140	76			civil
76	Brazil	1949	BRA	140	76			civil
76	Brazil	1950	BRA	140	76			civil
76	Brazil	1951	BRA	140	76			civil
76	Brazil	1952	BRA	140	76			civil
76	Brazil	1953	BRA	140	76			civil
76	Brazil	1954	BRA	140	76			civil
76	Brazil	1955	BRA	140	76			civil
76	Brazil	1956	BRA	140	76			civil
76	Brazil	1957	BRA	140	76			civil
76	Brazil	1958	BRA	140	76	0		civil
76	Brazil	1959	BRA	140	76	0		civil
76	Brazil	1960	BRA	140	76	0		civil
76	Brazil	1961	BRA	140	76	0		civil
76	Brazil	1962	BRA	140	76	0		civil
76	Brazil	1963	BRA	140	76	0		civil
76	Brazil	1964	BRA	140	76	0		civil
76	Brazil	1965	BRA	140	76	0		civil
76	Brazil	1966	BRA	140	76	0		civil
76	Brazil	1967	BRA	140	76	0		civil
76	Brazil	1968	BRA	140	76	0		civil
76	Brazil	1969	BRA	140	76	0		civil
76	Brazil	1970	BRA	140	76	0		civil
76	Brazil	1971	BRA	140	76	0		civil
76	Brazil	1972	BRA	140	76	0		civil
76	Brazil	1973	BRA	140	76	0		civil
76	Brazil	1974	BRA	140	76	0		civil
76	Brazil	1975	BRA	140	76	0		civil
76	Brazil	1976	BRA	140	76	0		civil
76	Brazil	1977	BRA	140	76	0		civil
76	Brazil	1978	BRA	140	76	0		civil
76	Brazil	1979	BRA	140	76	0		civil
76	Brazil	1980	BRA	140	76	0		civil
76	Brazil	1981	BRA	140	76	0		civil
76	Brazil	1982	BRA	140	76	0	0	civil
76	Brazil	1983	BRA	140	76	0	0	civil
76	Brazil	1984	BRA	140	76	0	0	civil
76	Brazil	1985	BRA	140	76	0	0	civil
76	Brazil	1986	BRA	140	76	0	0	civil
76	Brazil	1987	BRA	140	76	0	0	civil
76	Brazil	1988	BRA	140	76	0	1	civil
76	Brazil	1989	BRA	140	76	0	1	civil
76	Brazil	1990	BRA	140	76	0	1	civil
76	Brazil	1991	BRA	140	76	0	1	civil
76	Brazil	1992	BRA	140	76	0	1	civil
76	Brazil	1993	BRA	140	76	0	1	civil
76	Brazil	1994	BRA	140	76	0	1	civil
76	Brazil	1995	BRA	140	76	0	1	civil
76	Brazil	1996	BRA	140	76	0	1	civil
76	Brazil	1997	BRA	140	76	0	1	civil
76	Brazil	1998	BRA	140	76	0	1	civil
76	Brazil	1999	BRA	140	76	0	1	civil
76	Brazil	2000	BRA	140	76	0	1	civil
76	Brazil	2001	BRA	140	76	0	1	civil
76	Brazil	2002	BRA	140	76	0	1	civil
76	Brazil	2003	BRA	140	76	0	1	civil
76	Brazil	2004	BRA	140	76	0	1	civil
76	Brazil	2005	BRA	140	76	0	1	civil
76	Brazil	2006	BRA	140	76	0	1	civil
76	Brazil	2007	BRA	140	76	0	1	civil
76	Brazil	2008	BRA	140	76	0	1	civil
76	Brazil	2009	BRA	140	76	0	1	civil
76	Brazil	2010	BRA	140	76	0	1	civil
76	Brazil	2011	BRA	140	76	0	1	civil
76	Brazil	2012	BRA	140	76	0	1	civil
76	Brazil	2013	BRA	140	76	0	1	civil
76	Brazil	2014	BRA	140	76	0	1	civil
76	Brazil	2015	BRA	140	76	0	1	civil
76	Brazil	2016	BRA	140	76	0	1	civil
76	Brazil	2017	BRA	140	76	0	1	civil
76	Brazil	2018	BRA	140	76	0	1	civil
76	Brazil	2019	BRA	140	76	0	1	civil
76	Brazil	2020	BRA	140	76	0	1	civil
76	Brazil	2021	BRA	140	76	0	1	civil
76	Brazil	2022	BRA	140	76	0	1	civil
84	Belize	1946	BLZ	80	84			common
84	Belize	1947	BLZ	80	84			common
84	Belize	1948	BLZ	80	84			common
84	Belize	1949	BLZ	80	84			common
84	Belize	1950	BLZ	80	84			common
84	Belize	1951	BLZ	80	84			common
84	Belize	1952	BLZ	80	84			common
84	Belize	1953	BLZ	80	84			common
84	Belize	1954	BLZ	80	84			common
84	Belize	1955	BLZ	80	84			common
84	Belize	1956	BLZ	80	84			common
84	Belize	1957	BLZ	80	84			common
84	Belize	1958	BLZ	80	84	0		common
84	Belize	1959	BLZ	80	84	0		common
84	Belize	1960	BLZ	80	84	0		common
84	Belize	1961	BLZ	80	84	0		common
84	Belize	1962	BLZ	80	84	0		common
84	Belize	1963	BLZ	80	84	0		common
84	Belize	1964	BLZ	80	84	0		common
84	Belize	1965	BLZ	80	84	0		common
84	Belize	1966	BLZ	80	84	0		common
84	Belize	1967	BLZ	80	84	0		common
84	Belize	1968	BLZ	80	84	0		common
84	Belize	1969	BLZ	80	84	0		common
84	Belize	1970	BLZ	80	84	0		common
84	Belize	1971	BLZ	80	84	0		common
84	Belize	1972	BLZ	80	84	0		common
84	Belize	1973	BLZ	80	84	0		common
84	Belize	1974	BLZ	80	84	0		common
84	Belize	1975	BLZ	80	84	0		common
84	Belize	1976	BLZ	80	84	0		common
84	Belize	1977	BLZ	80	84	0		common
84	Belize	1978	BLZ	80	84	0		common
84	Belize	1979	BLZ	80	84	0		common
84	Belize	1980	BLZ	80	84	0		common
84	Belize	1981	BLZ	80	84	0		common
84	Belize	1982	BLZ	80	84	0	0	common
84	Belize	1983	BLZ	80	84	0	1	common
84	Belize	1984	BLZ	80	84	0	1	common
84	Belize	1985	BLZ	80	84	0	1	common
84	Belize	1986	BLZ	80	84	0	1	common
84	Belize	1987	BLZ	80	84	0	1	common
84	Belize	1988	BLZ	80	84	0	1	common
84	Belize	1989	BLZ	80	84	0	1	common
84	Belize	1990	BLZ	80	84	0	1	common
84	Belize	1991	BLZ	80	84	0	1	common
84	Belize	1992	BLZ	80	84	0	1	common
84	Belize	1993	BLZ	80	84	0	1	common
84	Belize	1994	BLZ	80	84	0	1	common
84	Belize	1995	BLZ	80	84	0	1	common
84	Belize	1996	BLZ	80	84	0	1	common
84	Belize	1997	BLZ	80	84	0	1	common
84	Belize	1998	BLZ	80	84	0	1	common
84	Belize	1999	BLZ	80	84	0	1	common
84	Belize	2000	BLZ	80	84	0	1	common
84	Belize	2001	BLZ	80	84	0	1	common
84	Belize	2002	BLZ	80	84	0	1	common
84	Belize	2003	BLZ	80	84	0	1	common
84	Belize	2004	BLZ	80	84	0	1	common
84	Belize	2005	BLZ	80	84	0	1	common
84	Belize	2006	BLZ	80	84	0	1	common
84	Belize	2007	BLZ	80	84	0	1	common
84	Belize	2008	BLZ	80	84	0	1	common
84	Belize	2009	BLZ	80	84	0	1	common
84	Belize	2010	BLZ	80	84	0	1	common
84	Belize	2011	BLZ	80	84	0	1	common
84	Belize	2012	BLZ	80	84	0	1	common
84	Belize	2013	BLZ	80	84	0	1	common
84	Belize	2014	BLZ	80	84	0	1	common
84	Belize	2015	BLZ	80	84	0	1	common
84	Belize	2016	BLZ	80	84	0	1	common
84	Belize	2017	BLZ	80	84	0	1	common
84	Belize	2018	BLZ	80	84	0	1	common
84	Belize	2019	BLZ	80	84	0	1	common
84	Belize	2020	BLZ	80	84	0	1	common
84	Belize	2021	BLZ	80	84	0	1	common
84	Belize	2022	BLZ	80	84	0	1	common
90	Solomon Islands	1946	SLB	940	90			common
90	Solomon Islands	1947	SLB	940	90			common
90	Solomon Islands	1948	SLB	940	90			common
90	Solomon Islands	1949	SLB	940	90			common
90	Solomon Islands	1950	SLB	940	90			common
90	Solomon Islands	1951	SLB	940	90			common
90	Solomon Islands	1952	SLB	940	90			common
90	Solomon Islands	1953	SLB	940	90			common
90	Solomon Islands	1954	SLB	940	90			common
90	Solomon Islands	1955	SLB	940	90			common
90	Solomon Islands	1956	SLB	940	90			common
90	Solomon Islands	1957	SLB	940	90			common
90	Solomon Islands	1958	SLB	940	90	0		common
90	Solomon Islands	1959	SLB	940	90	0		common
90	Solomon Islands	1960	SLB	940	90	0		common
90	Solomon Islands	1961	SLB	940	90	0		common
90	Solomon Islands	1962	SLB	940	90	0		common
90	Solomon Islands	1963	SLB	940	90	0		common
90	Solomon Islands	1964	SLB	940	90	0		common
90	Solomon Islands	1965	SLB	940	90	0		common
90	Solomon Islands	1966	SLB	940	90	0		common
90	Solomon Islands	1967	SLB	940	90	0		common
90	Solomon Islands	1968	SLB	940	90	0		common
90	Solomon Islands	1969	SLB	940	90	0		common
90	Solomon Islands	1970	SLB	940	90	0		common
90	Solomon Islands	1971	SLB	940	90	0		common
90	Solomon Islands	1972	SLB	940	90	0		common
90	Solomon Islands	1973	SLB	940	90	0		common
90	Solomon Islands	1974	SLB	940	90	0		common
90	Solomon Islands	1975	SLB	940	90	0		common
90	Solomon Islands	1976	SLB	940	90	0		common
90	Solomon Islands	1977	SLB	940	90	0		common
90	Solomon Islands	1978	SLB	940	90	0		common
90	Solomon Islands	1979	SLB	940	90	0		common
90	Solomon Islands	1980	SLB	940	90	0		common
90	Solomon Islands	1981	SLB	940	90	1		common
90	Solomon Islands	1982	SLB	940	90	1	0	common
90	Solomon Islands	1983	SLB	940	90	1	0	common
90	Solomon Islands	1984	SLB	940	90	1	0	common
90	Solomon Islands	1985	SLB	940	90	1	0	common
90	Solomon Islands	1986	SLB	940	90	1	0	common
90	Solomon Islands	1987	SLB	940	90	1	0	common
90	Solomon Islands	1988	SLB	940	90	1	0	common
90	Solomon Islands	1989	SLB	940	90	1	0	common
90	Solomon Islands	1990	SLB	940	90	1	0	common
90	Solomon Islands	1991	SLB	940	90	1	0	common
90	Solomon Islands	1992	SLB	940	90	1	0	common
90	Solomon Islands	1993	SLB	940	90	1	0	common
90	Solomon Islands	1994	SLB	940	90	1	0	common
90	Solomon Islands	1995	SLB	940	90	1	0	common
90	Solomon Islands	1996	SLB	940	90	1	0	common
90	Solomon Islands	1997	SLB	940	90	1	1	common
90	Solomon Islands	1998	SLB	940	90	1	1	common
90	Solomon Islands	1999	SLB	940	90	1	1	common
90	Solomon Islands	2000	SLB	940	90	1	1	common
90	Solomon Islands	2001	SLB	940	90	1	1	common
90	Solomon Islands	2002	SLB	940	90	1	1	common
90	Solomon Islands	2003	SLB	940	90	1	1	common
90	Solomon Islands	2004	SLB	940	90	1	1	common
90	Solomon Islands	2005	SLB	940	90	1	1	common
90	Solomon Islands	2006	SLB	940	90	1	1	common
90	Solomon Islands	2007	SLB	940	90	1	1	common
90	Solomon Islands	2008	SLB	940	90	1	1	common
90	Solomon Islands	2009	SLB	940	90	1	1	common
90	Solomon Islands	2010	SLB	940	90	1	1	common
90	Solomon Islands	2011	SLB	940	90	1	1	common
90	Solomon Islands	2012	SLB	940	90	1	1	common
90	Solomon Islands	2013	SLB	940	90	1	1	common
90	Solomon Islands	2014	SLB	940	90	1	1	common
90	Solomon Islands	2015	SLB	940	90	1	1	common
90	Solomon Islands	2016	SLB	940	90	1	1	common
90	Solomon Islands	2017	SLB	940	90	1	1	common
90	Solomon Islands	2018	SLB	940	90	1	1	common
90	Solomon Islands	2019	SLB	940	90	1	1	common
90	Solomon Islands	2020	SLB	940	90	1	1	common
90	Solomon Islands	2021	SLB	940	90	1	1	common
90	Solomon Islands	2022	SLB	940	90	1	1	common
96	Brunei Darussalam	1946	BRN	835	96			mixed
96	Brunei Darussalam	1947	BRN	835	96			mixed
96	Brunei Darussalam	1948	BRN	835	96			mixed
96	Brunei Darussalam	1949	BRN	835	96			mixed
96	Brunei Darussalam	1950	BRN	835	96			mixed
96	Brunei Darussalam	1951	BRN	835	96			mixed
96	Brunei Darussalam	1952	BRN	835	96			mixed
96	Brunei Darussalam	1953	BRN	835	96			mixed
96	Brunei Darussalam	1954	BRN	835	96			mixed
96	Brunei Darussalam	1955	BRN	835	96			mixed
96	Brunei Darussalam	1956	BRN	835	96			mixed
96	Brunei Darussalam	1957	BRN	835	96			mixed
96	Brunei Darussalam	1958	BRN	835	96	0		mixed
96	Brunei Darussalam	1959	BRN	835	96	0		mixed
96	Brunei Darussalam	1960	BRN	835	96	0		mixed
96	Brunei Darussalam	1961	BRN	835	96	0		mixed
96	Brunei Darussalam	1962	BRN	835	96	0		mixed
96	Brunei Darussalam	1963	BRN	835	96	0		mixed
96	Brunei Darussalam	1964	BRN	835	96	0		mixed
96	Brunei Darussalam	1965	BRN	835	96	0		mixed
96	Brunei Darussalam	1966	BRN	835	96	0		mixed
96	Brunei Darussalam	1967	BRN	835	96	0		mixed
96	Brunei Darussalam	1968	BRN	835	96	0		mixed
96	Brunei Darussalam	1969	BRN	835	96	0		mixed
96	Brunei Darussalam	1970	BRN	835	96	0		mixed
96	Brunei Darussalam	1971	BRN	835	96	0		mixed
96	Brunei Darussalam	1972	BRN	835	96	0		mixed
96	Brunei Darussalam	1973	BRN	835	96	0		mixed
96	Brunei Darussalam	1974	BRN	835	96	0		mixed
96	Brunei Darussalam	1975	BRN	835	96	0		mixed
96	Brunei Darussalam	1976	BRN	835	96	0		mixed
96	Brunei Darussalam	1977	BRN	835	96	0		mixed
96	Brunei Darussalam	1978	BRN	835	96	0		mixed
96	Brunei Darussalam	1979	BRN	835	96	0		mixed
96	Brunei Darussalam	1980	BRN	835	96	0		mixed
96	Brunei Darussalam	1981	BRN	835	96	0		mixed
96	Brunei Darussalam	1982	BRN	835	96	0	0	mixed
96	Brunei Darussalam	1983	BRN	835	96	0	0	mixed
96	Brunei Darussalam	1984	BRN	835	96	0	0	mixed
96	Brunei Darussalam	1985	BRN	835	96	0	0	mixed
96	Brunei Darussalam	1986	BRN	835	96	0	0	mixed
96	Brunei Darussalam	1987	BRN	835	96	0	0	mixed
96	Brunei Darussalam	1988	BRN	835	96	0	0	mixed
96	Brunei Darussalam	1989	BRN	835	96	0	0	mixed
96	Brunei Darussalam	1990	BRN	835	96	0	0	mixed
96	Brunei Darussalam	1991	BRN	835	96	0	0	mixed
96	Brunei Darussalam	1992	BRN	835	96	0	0	mixed
96	Brunei Darussalam	1993	BRN	835	96	0	0	mixed
96	Brunei Darussalam	1994	BRN	835	96	0	0	mixed
96	Brunei Darussalam	1995	BRN	835	96	0	0	mixed
96	Brunei Darussalam	1996	BRN	835	96	0	1	mixed
96	Brunei Darussalam	1997	BRN	835	96	0	1	mixed
96	Brunei Darussalam	1998	BRN	835	96	0	1	mixed
96	Brunei Darussalam	1999	BRN	835	96	0	1	mixed
96	Brunei Darussalam	2000	BRN	835	96	0	1	mixed
96	Brunei Darussalam	2001	BRN	835	96	0	1	mixed
96	Brunei Darussalam	2002	BRN	835	96	0	1	mixed
96	Brunei Darussalam	2003	BRN	835	96	0	1	mixed
96	Brunei Darussalam	2004	BRN	835	96	0	1	mixed
96	Brunei Darussalam	2005	BRN	835	96	0	1	mixed
96	Brunei Darussalam	2006	BRN	835	96	0	1	mixed
96	Brunei Darussalam	2007	BRN	835	96	0	1	mixed
96	Brunei Darussalam	2008	BRN	835	96	0	1	mixed
96	Brunei Darussalam	2009	BRN	835	96	0	1	mixed
96	Brunei Darussalam	2010	BRN	835	96	0	1	mixed
96	Brunei Darussalam	2011	BRN	835	96	0	1	mixed
96	Brunei Darussalam	2012	BRN	835	96	0	1	mixed
96	Brunei Darussalam	2013	BRN	835	96	0	1	mixed
96	Brunei Darussalam	2014	BRN	835	96	0	1	mixed
96	Brunei Darussalam	2015	BRN	835	96	0	1	mixed
96	Brunei Darussalam	2016	BRN	835	96	0	1	mixed
96	Brunei Darussalam	2017	BRN	835	96	0	1	mixed
96	Brunei Darussalam	2018	BRN	835	96	0	1	mixed
96	Brunei Darussalam	2019	BRN	835	96	0	1	mixed
96	Brunei Darussalam	2020	BRN	835	96	0	1	mixed
96	Brunei Darussalam	2021	BRN	835	96	0	1	mixed
96	Brunei Darussalam	2022	BRN	835	96	0	1	mixed
100	Bulgaria	1946	BGR	355	100			civil
100	Bulgaria	1947	BGR	355	100			civil
100	Bulgaria	1948	BGR	355	100			civil
100	Bulgaria	1949	BGR	355	100			civil
100	Bulgaria	1950	BGR	355	100			civil
100	Bulgaria	1951	BGR	355	100			civil
100	Bulgaria	1952	BGR	355	100			civil
100	Bulgaria	1953	BGR	355	100			civil
100	Bulgaria	1954	BGR	355	100			civil
100	Bulgaria	1955	BGR	355	100			civil
100	Bulgaria	1956	BGR	355	100			civil
100	Bulgaria	1957	BGR	355	100			civil
100	Bulgaria	1958	BGR	355	100	0		civil
100	Bulgaria	1959	BGR	355	100	0		civil
100	Bulgaria	1960	BGR	355	100	0		civil
100	Bulgaria	1961	BGR	355	100	0		civil
100	Bulgaria	1962	BGR	355	100	1		civil
100	Bulgaria	1963	BGR	355	100	1		civil
100	Bulgaria	1964	BGR	355	100	1		civil
100	Bulgaria	1965	BGR	355	100	1		civil
100	Bulgaria	1966	BGR	355	100	1		civil
100	Bulgaria	1967	BGR	355	100	1		civil
100	Bulgaria	1968	BGR	355	100	1		civil
100	Bulgaria	1969	BGR	355	100	1		civil
100	Bulgaria	1970	BGR	355	100	1		civil
100	Bulgaria	1971	BGR	355	100	1		civil
100	Bulgaria	1972	BGR	355	100	1		civil
100	Bulgaria	1973	BGR	355	100	1		civil
100	Bulgaria	1974	BGR	355	100	1		civil
100	Bulgaria	1975	BGR	355	100	1		civil
100	Bulgaria	1976	BGR	355	100	1		civil
100	Bulgaria	1977	BGR	355	100	1		civil
100	Bulgaria	1978	BGR	355	100	1		civil
100	Bulgaria	1979	BGR	355	100	1		civil
100	Bulgaria	1980	BGR	355	100	1		civil
100	Bulgaria	1981	BGR	355	100	1		civil
100	Bulgaria	1982	BGR	355	100	1	0	civil
100	Bulgaria	1983	BGR	355	100	1	0	civil
100	Bulgaria	1984	BGR	355	100	1	0	civil
100	Bulgaria	1985	BGR	355	100	1	0	civil
100	Bulgaria	1986	BGR	355	100	1	0	civil
100	Bulgaria	1987	BGR	355	100	1	0	civil
100	Bulgaria	1988	BGR	355	100	1	0	civil
100	Bulgaria	1989	BGR	355	100	1	0	civil
100	Bulgaria	1990	BGR	355	100	1	0	civil
100	Bulgaria	1991	BGR	355	100	1	0	civil
100	Bulgaria	1992	BGR	355	100	1	0	civil
100	Bulgaria	1993	BGR	355	100	1	0	civil
100	Bulgaria	1994	BGR	355	100	1	0	civil
100	Bulgaria	1995	BGR	355	100	1	0	civil
100	Bulgaria	1996	BGR	355	100	1	1	civil
100	Bulgaria	1997	BGR	355	100	1	1	civil
100	Bulgaria	1998	BGR	355	100	1	1	civil
100	Bulgaria	1999	BGR	355	100	1	1	civil
100	Bulgaria	2000	BGR	355	100	1	1	civil
100	Bulgaria	2001	BGR	355	100	1	1	civil
100	Bulgaria	2002	BGR	355	100	1	1	civil
100	Bulgaria	2003	BGR	355	100	1	1	civil
100	Bulgaria	2004	BGR	355	100	1	1	civil
100	Bulgaria	2005	BGR	355	100	1	1	civil
100	Bulgaria	2006	BGR	355	100	1	1	civil
100	Bulgaria	2007	BGR	355	100	1	1	civil
100	Bulgaria	2008	BGR	355	100	1	1	civil
100	Bulgaria	2009	BGR	355	100	1	1	civil
100	Bulgaria	2010	BGR	355	100	1	1	civil
100	Bulgaria	2011	BGR	355	100	1	1	civil
100	Bulgaria	2012	BGR	355	100	1	1	civil
100	Bulgaria	2013	BGR	355	100	1	1	civil
100	Bulgaria	2014	BGR	355	100	1	1	civil
100	Bulgaria	2015	BGR	355	100	1	1	civil
100	Bulgaria	2016	BGR	355	100	1	1	civil
100	Bulgaria	2017	BGR	355	100	1	1	civil
100	Bulgaria	2018	BGR	355	100	1	1	civil
100	Bulgaria	2019	BGR	355	100	1	1	civil
100	Bulgaria	2020	BGR	355	100	1	1	civil
100	Bulgaria	2021	BGR	355	100	1	1	civil
100	Bulgaria	2022	BGR	355	100	1	1	civil
104	Myanmar	1946	MMR	775	104			mixed
104	Myanmar	1947	MMR	775	104			mixed
104	Myanmar	1948	MMR	775	104			mixed
104	Myanmar	1949	MMR	775	104			mixed
104	Myanmar	1950	MMR	775	104			mixed
104	Myanmar	1951	MMR	775	104			mixed
104	Myanmar	1952	MMR	775	104			mixed
104	Myanmar	1953	MMR	775	104			mixed
104	Myanmar	1954	MMR	775	104			mixed
104	Myanmar	1955	MMR	775	104			mixed
104	Myanmar	1956	MMR	775	104			mixed
104	Myanmar	1957	MMR	775	104			mixed
104	Myanmar	1958	MMR	775	104	0		mixed
104	Myanmar	1959	MMR	775	104	0		mixed
104	Myanmar	1960	MMR	775	104	0		mixed
104	Myanmar	1961	MMR	775	104	0		mixed
104	Myanmar	1962	MMR	775	104	0		mixed
104	Myanmar	1963	MMR	775	104	0		mixed
104	Myanmar	1964	MMR	775	104	0		mixed
104	Myanmar	1965	MMR	775	104	0		mixed
104	Myanmar	1966	MMR	775	104	0		mixed
104	Myanmar	1967	MMR	775	104	0		mixed
104	Myanmar	1968	MMR	775	104	0		mixed
104	Myanmar	1969	MMR	775	104	0		mixed
104	Myanmar	1970	MMR	775	104	0		mixed
104	Myanmar	1971	MMR	775	104	0		mixed
104	Myanmar	1972	MMR	775	104	0		mixed
104	Myanmar	1973	MMR	775	104	0		mixed
104	Myanmar	1974	MMR	775	104	0		mixed
104	Myanmar	1975	MMR	775	104	0		mixed
104	Myanmar	1976	MMR	775	104	0		mixed
104	Myanmar	1977	MMR	775	104	0		mixed
104	Myanmar	1978	MMR	775	104	0		mixed
104	Myanmar	1979	MMR	775	104	0		mixed
104	Myanmar	1980	MMR	775	104	0		mixed
104	Myanmar	1981	MMR	775	104	0		mixed
104	Myanmar	1982	MMR	775	104	0	0	mixed
104	Myanmar	1983	MMR	775	104	0	0	mixed
104	Myanmar	1984	MMR	775	104	0	0	mixed
104	Myanmar	1985	MMR	775	104	0	0	mixed
104	Myanmar	1986	MMR	775	104	0	0	mixed
104	Myanmar	1987	MMR	775	104	0	0	mixed
104	Myanmar	1988	MMR	775	104	0	0	mixed
104	Myanmar	1989	MMR	775	104	0	0	mixed
104	Myanmar	1990	MMR	775	104	0	0	mixed
104	Myanmar	1991	MMR	775	104	0	0	mixed
104	Myanmar	1992	MMR	775	104	0	0	mixed
104	Myanmar	1993	MMR	775	104	0	0	mixed
104	Myanmar	1994	MMR	775	104	0	0	mixed
104	Myanmar	1995	MMR	775	104	0	0	mixed
104	Myanmar	1996	MMR	775	104	0	1	mixed
104	Myanmar	1997	MMR	775	104	0	1	mixed
104	Myanmar	1998	MMR	775	104	0	1	mixed
104	Myanmar	1999	MMR	775	104	0	1	mixed
104	Myanmar	2000	MMR	775	104	0	1	mixed
104	Myanmar	2001	MMR	775	104	0	1	mixed
104	Myanmar	2002	MMR	775	104	0	1	mixed
104	Myanmar	2003	MMR	775	104	0	1	mixed
104	Myanmar	2004	MMR	775	104	0	1	mixed
104	Myanmar	2005	MMR	775	104	0	1	mixed
104	Myanmar	2006	MMR	775	104	0	1	mixed
104	Myanmar	2007	MMR	775	104	0	1	mixed
104	Myanmar	2008	MMR	775	104	0	1	mixed
104	Myanmar	2009	MMR	775	104	0	1	mixed
104	Myanmar	2010	MMR	775	104	0	1	mixed
104	Myanmar	2011	MMR	775	104	0	1	mixed
104	Myanmar	2012	MMR	775	104	0	1	mixed
104	Myanmar	2013	MMR	775	104	0	1	mixed
104	Myanmar	2014	MMR	775	104	0	1	mixed
104	Myanmar	2015	MMR	775	104	0	1	mixed
104	Myanmar	2016	MMR	775	104	0	1	mixed
104	Myanmar	2017	MMR	775	104	0	1	mixed
104	Myanmar	2018	MMR	775	104	0	1	mixed
104	Myanmar	2019	MMR	775	104	0	1	mixed
[truncated: 13,419 more rows]
