# Supplementary material for: The defocalizing effect of international courts: Evidence from maritime delimitation practices
Source: Rev Int Organ. 2024 Jun 29;20(4):825–61. doi: 10.1007/s11558-024-09545-4 (PMC12727788; doi:10.1007/s11558-024-09545-4)
Supplement: Supplementary file 2 — Supplementary file2 (ZIP 112225 kb) [file 11558_2024_9545_MOESM2_ESM.zip › The Defocalizing Effect - Replication/2 Analysis/2.2 STATA/defocalizing_effect_STATA.do]

// Change working directory to the folder containing the replication files: 
cd "~/The Defocalizing Effect - Replication"

// Load data from the same folder: 
use "cs_policies_new_red 2.dta"

// Run selection equation 1: 
heckprobit eq i.at_eq_lag i.period5 i.any_amdisp_lag i.any_atdisp_lag, vce(cluster statecode) select(new_policy = i.any_amdisp_lag i.any_atdisp_lag wdi_gdpcapcur_log c.nrelc_aggr_lag c.prop_nF0_nrelc_aggr_lag policy_cntr policy_cntr_sq policy_cntr_cubed)

// Save output:
outreg2 using heckprobit.doc, replace 

// Run selection equation 2: 
heckprobit eq i.at_eq_lag##i.period5 i.any_amdisp_lag i.any_atdisp_lag unclos_filled br_dem i.legal_system, vce(cluster statecode) select(new_policy = i.any_amdisp_lag i.any_atdisp_lag wdi_gdpcapcur_log c.nrelc_aggr_lag c.prop_nF0_nrelc_aggr_lag unclos_filled br_dem i.legal_system policy_cntr policy_cntr_sq policy_cntr_cubed)

// Save output:
outreg2 using heckprobit2.doc, replace 

// NB: Saved outputs were combined and typed in LaTeX.

// Get margins:
margins, over(i.period5 i.at_eq_lag) pred(pcond) 
marginsplot, by(at_eq_lag)

// NB: The plot was edited on STATA and saved as "Appendix Figure 9.pdf"
