# Supplementary material for: The defocalizing effect of international courts: Evidence from maritime delimitation practices
Source: Rev Int Organ. 2024 Jun 29;20(4):825–61. doi: 10.1007/s11558-024-09545-4 (PMC12727788; doi:10.1007/s11558-024-09545-4)
Supplement: Supplementary file 2 — Supplementary file2 (ZIP 112225 kb) [file 11558_2024_9545_MOESM2_ESM.zip › The Defocalizing Effect - Replication/1 Data preparation/spread.csv]

statecode	1793	1794	1795	1796	1797	1798	1799	1800	1801	1802	1803	1804	1805	1806	1807	1808	1809	1810	1811	1812	1813	1814	1815	1816	1817	1818	1819	1820	1821	1822	1823	1824	1825	1826	1827	1828	1829	1830	1831	1832	1833	1834	1835	1836	1837	1838	1839	1840	1841
AGO
ALB
ARE
ARG
ATG
AUS
BEL
BEN
BGD
BGR
BHR
BHS
BIH
BLR	0	0	0	0	0	0	0	0	0	0	0	0	0	0	0	0	0	0	0	0	0	0	0	0	0	0	0	0	0	0	0	0	0	0	0	0	0	0	0	0	0	0	0	0	0	0	0	0	0
BLZ
BRA
BRB
BRN
CAN
CHE	0	0	0	0	0	0	0	0	0	0	0	0	0	0	0	0	0	0	0	0	0	0	0	0	0	0	0	0	0	0	0	0	0	0	0	0	0	0	0	0	0	0	0	0	0	0	0	0	0
CHL
CHN
CIV
CMR
COD
COG
COK
COL
COM
CPV	0	0	0	0	0	0	0	0	0	0	0	0	0	0	0	0	0	0	0	0	0	0	0	0	0	0	0	0	0	0	0	0	0	0	0	0	0	0	0	0	0	0	0	0	0	0	0	0	0
CRI	0	0	0	0	0	0	0	0	0	0	0	0	0	0	0	0	0	0	0	0	0	0	0	0	0	0	0	0	0	0	0	0	0	0	0	0	0	0	0	0	0	0	0	0	0	0	0	0	0
CUB	0	0	0	0	0	0	0	0	0	0	0	0	0	0	0	0	0	0	0	0	0	0	0	0	0	0	0	0	0	0	0	0	0	0	0	0	0	0	0	0	0	0	0	0	0	0	0	0	0
CYP
CZE	0	0	0	0	0	0	0	0	0	0	0	0	0	0	0	0	0	0	0	0	0	0	0	0	0	0	0	0	0	0	0	0	0	0	0	0	0	0	0	0	0	0	0	0	0	0	0	0	0
DDR	0	0	0	0	0	0	0	0	0	0	0	0	0	0	0	0	0	0	0	0	0	0	0	0	0	0	0	0	0	0	0	0	0	0	0	0	0	0	0	0	0	0	0	0	0	0	0	0	0
DEU
DJI
DMA
DNK
DOM
DZA
ECU
EGY
ERI
ESP
EST
FIN
FJI
FRA
FSM
GAB
GBR
GEO
GHA
GIN
GMB
GNB
GNQ
GRC
GRD
GTM
GUY
HND
HRV
HTI
IDN
IND
IRL
IRN
IRQ
ISL
ISR
ITA
JAM
JOR
JPN
KEN
KHM
KIR
KNA
KOR
KWT
LBN
LBR
LBY
LCA
LKA
LSO	0	0	0	0	0	0	0	0	0	0	0	0	0	0	0	0	0	0	0	0	0	0	0	0	0	0	0	0	0	0	0	0	0	0	0	0	0	0	0	0	0	0	0	0	0	0	0	0	0
LTU
LVA
MAR
MCO
MDG
MDV
MEX
MHL
MLT
MMR
MNE	0	0	0	0	0	0	0	0	0	0	0	0	0	0	0	0	0	0	0	0	0	0	0	0	0	0	0	0	0	0	0	0	0	0	0	0	0	0	0	0	0	0	0	0	0	0	0	0	0
MOZ
MRT
MUS
MWI	0	0	0	0	0	0	0	0	0	0	0	0	0	0	0	0	0	0	0	0	0	0	0	0	0	0	0	0	0	0	0	0	0	0	0	0	0	0	0	0	0	0	0	0	0	0	0	0	0
MYS
NAM
NGA
NIC
NIU
NLD
NOR
NRU
NZL
OMN
PAK
PAN
PER
PHL
PLW
PNG
POL
PRK
PRT
PSE
QAT
ROU
RUS
SAU
SDN
SEN
SGP
SLB
SLE
SLV
SOM
SRB	0	0	0	0	0	0	0	0	0	0	0	0	0	0	0	0	0	0	0	0	0	0	0	0	0	0	0	0	0	0	0	0	0	0	0	0	0	0	0	0	0	0	0	0	0	0	0	0	0
STP
SUN
SUR
SVK	0	0	0	0	0	0	0	0	0	0	0	0	0	0	0	0	0	0	0	0	0	0	0	0	0	0	0	0	0	0	0	0	0	0	0	0	0	0	0	0	0	0	0	0	0	0	0	0	0
SVN
SWE
SWZ	0	0	0	0	0	0	0	0	0	0	0	0	0	0	0	0	0	0	0	0	0	0	0	0	0	0	0	0	0	0	0	0	0	0	0	0	0	0	0	0	0	0	0	0	0	0	0	0	0
SYC
TGO
THA
TLS
TON
TTO
TUN
TUR
TUV
TZA
UGA	0	0	0	0	0	0	0	0	0	0	0	0	0	0	0	0	0	0	0	0	0	0	0	0	0	0	0	0	0	0	0	0	0	0	0	0	0	0	0	0	0	0	0	0	0	0	0	0	0
UKR
URY
USA
VCT
VEN
VNM
VUT
WSM
YEM
YUG
ZAF
repeals
0.0
1.0
2.0
3.0
enactments
0.0	14.0
1.0
2.0
3.0
[truncated: 180 more columns]
