# Supplementary material for: The defocalizing effect of international courts: Evidence from maritime delimitation practices
Source: Rev Int Organ. 2024 Jun 29;20(4):825–61. doi: 10.1007/s11558-024-09545-4 (PMC12727788; doi:10.1007/s11558-024-09545-4)
Supplement: Supplementary file 2 — Supplementary file2 (ZIP 112225 kb) [file 11558_2024_9545_MOESM2_ESM.zip › The Defocalizing Effect - Replication/1 Data preparation/court_state_region.xlsx]

## Sheet: decisions
year	inc_all	inc_type	counter	inc_counter	counter_1969	counter_1985	counter_1993	counter_2007	icj_counter	cum_decisions	cum_icj_decisions
1960		no decision	0	0	0	0	0	0	0	0	0
1961		no decision	1	0	0	0	0	0	0	0	0
1962		no decision	2	0	0	0	0	0	0	0	0
1963		no decision	3	0	0	0	0	0	0	0	0
1964		no decision	4	0	0	0	0	0	0	0	0
1965		no decision	5	0	0	0	0	0	0	0	0
1966		no decision	6	0	0	0	0	0	0	0	0
1967		no decision	7	0	0	0	0	0	0	0	0
1968		no decision	8	0	0	0	0	0	0	0	0
1969	first decision	incongruence	9	0	0	0	0	0	0	1	1
1970		incongruence	10	1	1	0	0	0	1	1	1
1971		incongruence	11	2	2	0	0	0	2	1	1
1972		incongruence	12	3	3	0	0	0	3	1	1
1973		incongruence	13	4	4	0	0	0	4	1	1
1974		incongruence	14	5	5	0	0	0	5	1	1
1975		incongruence	15	6	6	0	0	0	6	1	1
1976		incongruence	16	7	7	0	0	0	7	1	1
1977	inconsistent	incongruence	17	8	8	0	0	0	8	2	1
1978		incongruence	18	9	9	0	0	0	9	2	1
1979		incongruence	19	10	10	0	0	0	10	2	1
1980		incongruence	20	11	11	0	0	0	11	2	1
1981		incongruence	21	12	12	0	0	0	12	2	1
1982	inconsistent	incongruence	22	13	13	0	0	0	0	3	2
1983		incongruence	23	14	14	0	0	0	1	3	2
1984	consistent	incongruence	24	15	15	0	0	0	0	4	3
1985	consistent	incremental	25	0	16	0	0	0	0	6	4
1986		incremental	26	1	17	1	0	0	1	6	4
1987		incremental	27	2	18	2	0	0	2	6	4
1988		incremental	28	3	19	3	0	0	3	6	4
1989	consistent	incremental	29	4	20	4	0	0	4	7	4
1990		incremental	30	5	21	5	0	0	5	7	4
1991		incremental	31	6	22	6	0	0	6	7	4
1992	consistent	incremental	32	7	23	7	0	0	7	8	4
1993	inconsistent	incremental	33	0	24	8	0	0	0	9	5
1994		incremental	34	1	25	9	1	0	1	9	5
1995		incremental	35	2	26	10	2	0	2	9	5
1996		incremental	36	3	27	11	3	0	3	9	5
1997		incremental	37	4	28	12	4	0	4	9	5
1998		incremental	38	5	29	13	5	0	5	9	5
1999	consistent	incremental	39	6	30	14	6	0	6	10	5
2000		incremental	40	7	31	15	7	0	7	10	5
2001	consistent	incremental	41	8	32	16	8	0	0	11	6
2002	consistent	incremental	42	9	33	17	9	0	0	12	7
2003		incremental	43	10	34	18	10	0	1	12	7
2004		incremental	44	11	35	19	11	0	2	12	7
2005		incremental	45	12	36	20	12	0	3	12	7
2006	consistent	incremental	46	13	37	21	13	0	4	13	7
2007	inconsistent	random	47	0	38	22	14	0	0	14	8
2008		random	48	1	39	23	15	1	1	14	8
2009	inconsistent	random	49	2	40	24	16	2	0	15	9
2010		random	50	3	41	25	17	3	1	15	9
2011		random	51	4	42	26	18	4	2	15	9
2012	consistent	random	52	5	43	27	19	5	3	16	10
2013		random	53	6	44	28	20	6	4	16	10
2014	consistent	random	54	7	45	29	21	7	5	17	11
2015		random	55	8	46	30	22	8	6	17	11
2016		random	56	9	47	31	23	9	7	17	11
2017	consistent	random	57	10	48	32	24	10	8	19	11
2018	consistent	random	58	11	49	33	25	11	9	21	12
2019		random	59	12	50	34	26	12	10	21	12
2020		random	60	13	51	35	27	13	11	21	12
2021	consistent	random	61	14	52	36	28	14	12	22	13
2022		random	62	15	53	37	29	15	13	22	13

## Sheet: states
year	statecode	no_court_dec	no_icj	last_signal_icj_state	last_signal_any_court_state
1969	DEU	1	1	3	3
1970	DEU	1	1	3	3
1971	DEU	1	1	3	3
1972	DEU	1	1	3	3
1973	DEU	1	1	3	3
1974	DEU	1	1	3	3
1975	DEU	1	1	3	3
1976	DEU	1	1	3	3
1977	DEU	1	1	3	3
1978	DEU	1	1	3	3
1979	DEU	1	1	3	3
1980	DEU	1	1	3	3
1981	DEU	1	1	3	3
1982	DEU	1	1	3	3
1983	DEU	1	1	3	3
1984	DEU	1	1	3	3
1985	DEU	1	1	3	3
1986	DEU	1	1	3	3
1987	DEU	1	1	3	3
1988	DEU	1	1	3	3
1989	DEU	1	1	3	3
1990	DEU	1	1	3	3
1991	DEU	1	1	3	3
1992	DEU	1	1	3	3
1993	DEU	1	1	3	3
1994	DEU	1	1	3	3
1995	DEU	1	1	3	3
1996	DEU	1	1	3	3
1997	DEU	1	1	3	3
1998	DEU	1	1	3	3
1999	DEU	1	1	3	3
2000	DEU	1	1	3	3
2001	DEU	1	1	3	3
2002	DEU	1	1	3	3
2003	DEU	1	1	3	3
2004	DEU	1	1	3	3
2005	DEU	1	1	3	3
2006	DEU	1	1	3	3
2007	DEU	1	1	3	3
2008	DEU	1	1	3	3
2009	DEU	1	1	3	3
2010	DEU	1	1	3	3
2011	DEU	1	1	3	3
2012	DEU	1	1	3	3
2013	DEU	1	1	3	3
2014	DEU	1	1	3	3
2015	DEU	1	1	3	3
2016	DEU	1	1	3	3
2017	DEU	1	1	3	3
2018	DEU	1	1	3	3
2019	DEU	1	1	3	3
2020	DEU	1	1	3	3
2021	DEU	1	1	3	3
1969	DNK	1	1	3	3
1970	DNK	1	1	3	3
1971	DNK	1	1	3	3
1972	DNK	1	1	3	3
1973	DNK	1	1	3	3
1974	DNK	1	1	3	3
1975	DNK	1	1	3	3
1976	DNK	1	1	3	3
1977	DNK	1	1	3	3
1978	DNK	1	1	3	3
1979	DNK	1	1	3	3
1980	DNK	1	1	3	3
1981	DNK	1	1	3	3
1982	DNK	1	1	3	3
1983	DNK	1	1	3	3
1984	DNK	1	1	3	3
1985	DNK	1	1	3	3
1986	DNK	1	1	3	3
1987	DNK	1	1	3	3
1988	DNK	1	1	3	3
1989	DNK	1	1	3	3
1990	DNK	1	1	3	3
1991	DNK	1	1	3	3
1992	DNK	1	1	3	3
1993	DNK	2	2	2	2
1994	DNK	2	2	2	2
1995	DNK	2	2	2	2
1996	DNK	2	2	2	2
1997	DNK	2	2	2	2
1998	DNK	2	2	2	2
1999	DNK	2	2	2	2
2000	DNK	2	2	2	2
2001	DNK	2	2	2	2
2002	DNK	2	2	2	2
2003	DNK	2	2	2	2
2004	DNK	2	2	2	2
2005	DNK	2	2	2	2
2006	DNK	2	2	2	2
2007	DNK	2	2	2	2
2008	DNK	2	2	2	2
2009	DNK	2	2	2	2
2010	DNK	2	2	2	2
2011	DNK	2	2	2	2
2012	DNK	2	2	2	2
2013	DNK	2	2	2	2
2014	DNK	2	2	2	2
2015	DNK	2	2	2	2
2016	DNK	2	2	2	2
2017	DNK	2	2	2	2
2018	DNK	2	2	2	2
2019	DNK	2	2	2	2
2020	DNK	2	2	2	2
2021	DNK	2	2	2	2
1969	NLD	1	1	3	3
1970	NLD	1	1	3	3
1971	NLD	1	1	3	3
1972	NLD	1	1	3	3
1973	NLD	1	1	3	3
1974	NLD	1	1	3	3
1975	NLD	1	1	3	3
1976	NLD	1	1	3	3
1977	NLD	1	1	3	3
1978	NLD	1	1	3	3
1979	NLD	1	1	3	3
1980	NLD	1	1	3	3
1981	NLD	1	1	3	3
1982	NLD	1	1	3	3
1983	NLD	1	1	3	3
1984	NLD	1	1	3	3
1985	NLD	1	1	3	3
1986	NLD	1	1	3	3
1987	NLD	1	1	3	3
1988	NLD	1	1	3	3
1989	NLD	1	1	3	3
1990	NLD	1	1	3	3
1991	NLD	1	1	3	3
1992	NLD	1	1	3	3
1993	NLD	1	1	3	3
1994	NLD	1	1	3	3
1995	NLD	1	1	3	3
1996	NLD	1	1	3	3
1997	NLD	1	1	3	3
1998	NLD	1	1	3	3
1999	NLD	1	1	3	3
2000	NLD	1	1	3	3
2001	NLD	1	1	3	3
2002	NLD	1	1	3	3
2003	NLD	1	1	3	3
2004	NLD	1	1	3	3
2005	NLD	1	1	3	3
2006	NLD	1	1	3	3
2007	NLD	1	1	3	3
2008	NLD	1	1	3	3
2009	NLD	1	1	3	3
2010	NLD	1	1	3	3
2011	NLD	1	1	3	3
2012	NLD	1	1	3	3
2013	NLD	1	1	3	3
2014	NLD	1	1	3	3
2015	NLD	1	1	3	3
2016	NLD	1	1	3	3
2017	NLD	1	1	3	3
2018	NLD	1	1	3	3
2019	NLD	1	1	3	3
2020	NLD	1	1	3	3
2021	NLD	1	1	3	3
1977	GBR	1	0		2
1978	GBR	1	0		2
1979	GBR	1	0		2
1980	GBR	1	0		2
1981	GBR	1	0		2
1982	GBR	1	0		2
1983	GBR	1	0		2
1984	GBR	1	0		2
1985	GBR	1	0		2
1986	GBR	1	0		2
1987	GBR	1	0		2
1988	GBR	1	0		2
1989	GBR	1	0		2
1990	GBR	1	0		2
1991	GBR	1	0		2
1992	GBR	1	0		2
1993	GBR	1	0		2
1994	GBR	1	0		2
1995	GBR	1	0		2
1996	GBR	1	0		2
1997	GBR	1	0		2
1998	GBR	1	0		2
1999	GBR	1	0		2
2000	GBR	1	0		2
2001	GBR	1	0		2
2002	GBR	1	0		2
2003	GBR	1	0		2
2004	GBR	1	0		2
2005	GBR	1	0		2
2006	GBR	1	0		2
2007	GBR	1	0		2
2008	GBR	1	0		2
2009	GBR	1	0		2
2010	GBR	1	0		2
2011	GBR	1	0		2
2012	GBR	1	0		2
2013	GBR	1	0		2
2014	GBR	1	0		2
2015	GBR	1	0		2
2016	GBR	1	0		2
2017	GBR	1	0		2
2018	GBR	1	0		2
2019	GBR	1	0		2
2020	GBR	1	0		2
2021	GBR	1	0		2
1977	FRA	1	0		2
1978	FRA	1	0		2
1979	FRA	1	0		2
1980	FRA	1	0		2
1981	FRA	1	0		2
1982	FRA	1	0		2
1983	FRA	1	0		2
1984	FRA	1	0		2
1985	FRA	1	0		2
1986	FRA	1	0		2
1987	FRA	1	0		2
1988	FRA	1	0		2
1989	FRA	1	0		2
1990	FRA	1	0		2
1991	FRA	1	0		2
1992	FRA	2	0		3
1993	FRA	2	0		3
1994	FRA	2	0		3
1995	FRA	2	0		3
1996	FRA	2	0		3
1997	FRA	2	0		3
1998	FRA	2	0		3
1999	FRA	2	0		3
2000	FRA	2	0		3
2001	FRA	2	0		3
2002	FRA	2	0		3
2003	FRA	2	0		3
2004	FRA	2	0		3
2005	FRA	2	0		3
2006	FRA	2	0		3
2007	FRA	2	0		3
2008	FRA	2	0		3
2009	FRA	2	0		3
2010	FRA	2	0		3
2011	FRA	2	0		3
2012	FRA	2	0		3
2013	FRA	2	0		3
2014	FRA	2	0		3
2015	FRA	2	0		3
2016	FRA	2	0		3
2017	FRA	2	0		3
2018	FRA	2	0		3
2019	FRA	2	0		3
2020	FRA	2	0		3
2021	FRA	2	0		3
1978	GRC	1	1
1979	GRC	1	1
1980	GRC	1	1
1981	GRC	1	1
1982	GRC	1	1
1983	GRC	1	1
1984	GRC	1	1
1985	GRC	1	1
1986	GRC	1	1
1987	GRC	1	1
1988	GRC	1	1
1989	GRC	1	1
1990	GRC	1	1
1991	GRC	1	1
1992	GRC	1	1
1993	GRC	1	1
1994	GRC	1	1
1995	GRC	1	1
1996	GRC	1	1
1997	GRC	1	1
1998	GRC	1	1
1999	GRC	1	1
2000	GRC	1	1
2001	GRC	1	1
2002	GRC	1	1
2003	GRC	1	1
2004	GRC	1	1
2005	GRC	1	1
2006	GRC	1	1
2007	GRC	1	1
2008	GRC	1	1
2009	GRC	1	1
2010	GRC	1	1
2011	GRC	1	1
2012	GRC	1	1
2013	GRC	1	1
2014	GRC	1	1
2015	GRC	1	1
2016	GRC	1	1
2017	GRC	1	1
2018	GRC	1	1
2019	GRC	1	1
2020	GRC	1	1
2021	GRC	1	1
1978	TUR	1	1
1979	TUR	1	1
1980	TUR	1	1
1981	TUR	1	1
1982	TUR	1	1
1983	TUR	1	1
1984	TUR	1	1
1985	TUR	1	1
1986	TUR	1	1
1987	TUR	1	1
1988	TUR	1	1
1989	TUR	1	1
1990	TUR	1	1
1991	TUR	1	1
1992	TUR	1	1
1993	TUR	1	1
1994	TUR	1	1
1995	TUR	1	1
1996	TUR	1	1
1997	TUR	1	1
1998	TUR	1	1
1999	TUR	1	1
2000	TUR	1	1
2001	TUR	1	1
2002	TUR	1	1
2003	TUR	1	1
2004	TUR	1	1
2005	TUR	1	1
2006	TUR	1	1
2007	TUR	1	1
2008	TUR	1	1
2009	TUR	1	1
2010	TUR	1	1
2011	TUR	1	1
2012	TUR	1	1
2013	TUR	1	1
2014	TUR	1	1
2015	TUR	1	1
2016	TUR	1	1
2017	TUR	1	1
2018	TUR	1	1
2019	TUR	1	1
2020	TUR	1	1
2021	TUR	1	1
1982	TUN	1	1	3	3
1983	TUN	1	1	3	3
1984	TUN	1	1	3	3
1985	TUN	1	1	3	3
1986	TUN	1	1	3	3
1987	TUN	1	1	3	3
1988	TUN	1	1	3	3
1989	TUN	1	1	3	3
1990	TUN	1	1	3	3
1991	TUN	1	1	3	3
1992	TUN	1	1	3	3
1993	TUN	1	1	3	3
1994	TUN	1	1	3	3
1995	TUN	1	1	3	3
1996	TUN	1	1	3	3
1997	TUN	1	1	3	3
1998	TUN	1	1	3	3
1999	TUN	1	1	3	3
2000	TUN	1	1	3	3
2001	TUN	1	1	3	3
2002	TUN	1	1	3	3
2003	TUN	1	1	3	3
2004	TUN	1	1	3	3
2005	TUN	1	1	3	3
2006	TUN	1	1	3	3
2007	TUN	1	1	3	3
2008	TUN	1	1	3	3
2009	TUN	1	1	3	3
2010	TUN	1	1	3	3
2011	TUN	1	1	3	3
2012	TUN	1	1	3	3
2013	TUN	1	1	3	3
2014	TUN	1	1	3	3
2015	TUN	1	1	3	3
2016	TUN	1	1	3	3
2017	TUN	1	1	3	3
2018	TUN	1	1	3	3
2019	TUN	1	1	3	3
2020	TUN	1	1	3	3
2021	TUN	1	1	3	3
1982	LBY	1	1	3	3
1983	LBY	1	1	3	3
1984	LBY	1	1	3	3
1985	LBY	2	2	2	2
1986	LBY	2	2	2	2
1987	LBY	2	2	2	2
1988	LBY	2	2	2	2
1989	LBY	2	2	2	2
1990	LBY	2	2	2	2
1991	LBY	2	2	2	2
1992	LBY	2	2	2	2
1993	LBY	2	2	2	2
1994	LBY	2	2	2	2
1995	LBY	2	2	2	2
1996	LBY	2	2	2	2
1997	LBY	2	2	2	2
1998	LBY	2	2	2	2
1999	LBY	2	2	2	2
2000	LBY	2	2	2	2
2001	LBY	2	2	2	2
2002	LBY	2	2	2	2
2003	LBY	2	2	2	2
2004	LBY	2	2	2	2
2005	LBY	2	2	2	2
2006	LBY	2	2	2	2
2007	LBY	2	2	2	2
2008	LBY	2	2	2	2
2009	LBY	2	2	2	2
2010	LBY	2	2	2	2
2011	LBY	2	2	2	2
2012	LBY	2	2	2	2
2013	LBY	2	2	2	2
2014	LBY	2	2	2	2
2015	LBY	2	2	2	2
2016	LBY	2	2	2	2
2017	LBY	2	2	2	2
2018	LBY	2	2	2	2
2019	LBY	2	2	2	2
2020	LBY	2	2	2	2
2021	LBY	2	2	2	2
1984	CAN	1	1	3	3
1985	CAN	1	1	3	3
1986	CAN	1	1	3	3
1987	CAN	1	1	3	3
1988	CAN	1	1	3	3
1989	CAN	1	1	3	3
1990	CAN	1	1	3	3
1991	CAN	1	1	3	3
1992	CAN	2	1	3	3
1993	CAN	2	1	3	3
1994	CAN	2	1	3	3
1995	CAN	2	1	3	3
1996	CAN	2	1	3	3
1997	CAN	2	1	3	3
1998	CAN	2	1	3	3
1999	CAN	2	1	3	3
2000	CAN	2	1	3	3
2001	CAN	2	1	3	3
2002	CAN	2	1	3	3
2003	CAN	2	1	3	3
2004	CAN	2	1	3	3
2005	CAN	2	1	3	3
2006	CAN	2	1	3	3
2007	CAN	2	1	3	3
2008	CAN	2	1	3	3
2009	CAN	2	1	3	3
2010	CAN	2	1	3	3
2011	CAN	2	1	3	3
2012	CAN	2	1	3	3
2013	CAN	2	1	3	3
2014	CAN	2	1	3	3
2015	CAN	2	1	3	3
2016	CAN	2	1	3	3
2017	CAN	2	1	3	3
2018	CAN	2	1	3	3
2019	CAN	2	1	3	3
2020	CAN	2	1	3	3
2021	CAN	2	1	3	3
1984	USA	1	1	3	3
1985	USA	1	1	3	3
1986	USA	1	1	3	3
1987	USA	1	1	3	3
1988	USA	1	1	3	3
1989	USA	1	1	3	3
1990	USA	1	1	3	3
1991	USA	1	1	3	3
1992	USA	1	1	3	3
1993	USA	1	1	3	3
1994	USA	1	1	3	3
1995	USA	1	1	3	3
1996	USA	1	1	3	3
1997	USA	1	1	3	3
1998	USA	1	1	3	3
1999	USA	1	1	3	3
2000	USA	1	1	3	3
2001	USA	1	1	3	3
2002	USA	1	1	3	3
2003	USA	1	1	3	3
2004	USA	1	1	3	3
2005	USA	1	1	3	3
2006	USA	1	1	3	3
2007	USA	1	1	3	3
2008	USA	1	1	3	3
2009	USA	1	1	3	3
2010	USA	1	1	3	3
2011	USA	1	1	3	3
2012	USA	1	1	3	3
2013	USA	1	1	3	3
2014	USA	1	1	3	3
2015	USA	1	1	3	3
2016	USA	1	1	3	3
2017	USA	1	1	3	3
2018	USA	1	1	3	3
2019	USA	1	1	3	3
2020	USA	1	1	3	3
2021	USA	1	1	3	3
1985	GIN	1	0		3
1986	GIN	1	0		3
1987	GIN	1	0		3
1988	GIN	1	0		3
1989	GIN	1	0		3
1990	GIN	1	0		3
1991	GIN	1	0		3
1992	GIN	1	0		3
1993	GIN	1	0		3
1994	GIN	1	0		3
1995	GIN	1	0		3
1996	GIN	1	0		3
1997	GIN	1	0		3
1998	GIN	1	0		3
1999	GIN	1	0		3
2000	GIN	1	0		3
2001	GIN	1	0		3
2002	GIN	1	0		3
2003	GIN	1	0		3
2004	GIN	1	0		3
2005	GIN	1	0		3
2006	GIN	1	0		3
2007	GIN	1	0		3
2008	GIN	1	0		3
2009	GIN	1	0		3
2010	GIN	1	0		3
2011	GIN	1	0		3
2012	GIN	1	0		3
2013	GIN	1	0		3
2014	GIN	1	0		3
2015	GIN	1	0		3
2016	GIN	1	0		3
2017	GIN	1	0		3
2018	GIN	1	0		3
2019	GIN	1	0		3
2020	GIN	1	0		3
2021	GIN	1	0		3
1985	GNB	1	0		3
1986	GNB	1	0		3
1987	GNB	1	0		3
1988	GNB	1	0		3
1989	GNB	2	0		3
1990	GNB	2	0		3
1991	GNB	2	0		3
1992	GNB	2	0		3
1993	GNB	2	0		3
1994	GNB	2	0		3
1995	GNB	2	0		3
1996	GNB	2	0		3
1997	GNB	2	0		3
1998	GNB	2	0		3
1999	GNB	2	0		3
2000	GNB	2	0		3
2001	GNB	2	0		3
2002	GNB	2	0		3
2003	GNB	2	0		3
2004	GNB	2	0		3
2005	GNB	2	0		3
2006	GNB	2	0		3
2007	GNB	2	0		3
2008	GNB	2	0		3
2009	GNB	2	0		3
2010	GNB	2	0		3
2011	GNB	2	0		3
2012	GNB	2	0		3
2013	GNB	2	0		3
2014	GNB	2	0		3
2015	GNB	2	0		3
2016	GNB	2	0		3
2017	GNB	2	0		3
2018	GNB	2	0		3
2019	GNB	2	0		3
2020	GNB	2	0		3
2021	GNB	2	0		3
1985	MLT	1	1	2	2
1986	MLT	1	1	2	2
1987	MLT	1	1	2	2
1988	MLT	1	1	2	2
1989	MLT	1	1	2	2
1990	MLT	1	1	2	2
1991	MLT	1	1	2	2
1992	MLT	1	1	2	2
1993	MLT	1	1	2	2
1994	MLT	1	1	2	2
1995	MLT	1	1	2	2
1996	MLT	1	1	2	2
1997	MLT	1	1	2	2
1998	MLT	1	1	2	2
1999	MLT	1	1	2	2
2000	MLT	1	1	2	2
2001	MLT	1	1	2	2
2002	MLT	1	1	2	2
2003	MLT	1	1	2	2
2004	MLT	1	1	2	2
2005	MLT	1	1	2	2
2006	MLT	1	1	2	2
2007	MLT	1	1	2	2
2008	MLT	1	1	2	2
2009	MLT	1	1	2	2
2010	MLT	1	1	2	2
2011	MLT	1	1	2	2
2012	MLT	1	1	2	2
2013	MLT	1	1	2	2
2014	MLT	1	1	2	2
2015	MLT	1	1	2	2
2016	MLT	1	1	2	2
2017	MLT	1	1	2	2
2018	MLT	1	1	2	2
2019	MLT	1	1	2	2
2020	MLT	1	1	2	2
2021	MLT	1	1	2	2
1989	SEN	1	0		3
1990	SEN	1	0		3
1991	SEN	1	0		3
1992	SEN	1	0		3
1993	SEN	1	0		3
1994	SEN	1	0		3
1995	SEN	1	0		3
1996	SEN	1	0		3
1997	SEN	1	0		3
1998	SEN	1	0		3
1999	SEN	1	0		3
2000	SEN	1	0		3
2001	SEN	1	0		3
2002	SEN	1	0		3
2003	SEN	1	0		3
2004	SEN	1	0		3
2005	SEN	1	0		3
2006	SEN	1	0		3
2007	SEN	1	0		3
2008	SEN	1	0		3
2009	SEN	1	0		3
2010	SEN	1	0		3
2011	SEN	1	0		3
2012	SEN	1	0		3
2013	SEN	1	0		3
2014	SEN	1	0		3
2015	SEN	1	0		3
2016	SEN	1	0		3
2017	SEN	1	0		3
2018	SEN	1	0		3
2019	SEN	1	0		3
2020	SEN	1	0		3
2021	SEN	1	0		3
1993	NOR	1	1	2	2
1994	NOR	1	1	2	2
1995	NOR	1	1	2	2
1996	NOR	1	1	2	2
1997	NOR	1	1	2	2
1998	NOR	1	1	2	2
1999	NOR	1	1	2	2
2000	NOR	1	1	2	2
2001	NOR	1	1	2	2
2002	NOR	1	1	2	2
2003	NOR	1	1	2	2
2004	NOR	1	1	2	2
2005	NOR	1	1	2	2
2006	NOR	1	1	2	2
2007	NOR	1	1	2	2
2008	NOR	1	1	2	2
2009	NOR	1	1	2	2
2010	NOR	1	1	2	2
2011	NOR	1	1	2	2
2012	NOR	1	1	2	2
2013	NOR	1	1	2	2
2014	NOR	1	1	2	2
2015	NOR	1	1	2	2
2016	NOR	1	1	2	2
2017	NOR	1	1	2	2
2018	NOR	1	1	2	2
2019	NOR	1	1	2	2
2020	NOR	1	1	2	2
2021	NOR	1	1	2	2
1999	ERI	1	0		2
2000	ERI	1	0		2
2001	ERI	1	0		2
2002	ERI	1	0		2
2003	ERI	1	0		2
2004	ERI	1	0		2
2005	ERI	1	0		2
2006	ERI	1	0		2
2007	ERI	1	0		2
2008	ERI	1	0		2
2009	ERI	1	0		2
2010	ERI	1	0		2
2011	ERI	1	0		2
2012	ERI	1	0		2
2013	ERI	1	0		2
2014	ERI	1	0		2
2015	ERI	1	0		2
2016	ERI	1	0		2
2017	ERI	1	0		2
2018	ERI	1	0		2
2019	ERI	1	0		2
2020	ERI	1	0		2
2021	ERI	1	0		2
1999	YEM	1	0		2
2000	YEM	1	0		2
2001	YEM	1	0		2
2002	YEM	1	0		2
2003	YEM	1	0		2
2004	YEM	1	0		2
2005	YEM	1	0		2
2006	YEM	1	0		2
2007	YEM	1	0		2
2008	YEM	1	0		2
2009	YEM	1	0		2
2010	YEM	1	0		2
2011	YEM	1	0		2
2012	YEM	1	0		2
2013	YEM	1	0		2
2014	YEM	1	0		2
2015	YEM	1	0		2
2016	YEM	1	0		2
2017	YEM	1	0		2
2018	YEM	1	0		2
2019	YEM	1	0		2
2020	YEM	1	0		2
2021	YEM	1	0		2
2001	QAT	1	1	2	2
2002	QAT	1	1	2	2
2003	QAT	1	1	2	2
2004	QAT	1	1	2	2
2005	QAT	1	1	2	2
2006	QAT	1	1	2	2
2007	QAT	1	1	2	2
2008	QAT	1	1	2	2
2009	QAT	1	1	2	2
2010	QAT	1	1	2	2
2011	QAT	1	1	2	2
2012	QAT	1	1	2	2
2013	QAT	1	1	2	2
2014	QAT	1	1	2	2
2015	QAT	1	1	2	2
2016	QAT	1	1	2	2
2017	QAT	1	1	2	2
2018	QAT	1	1	2	2
2019	QAT	1	1	2	2
2020	QAT	1	1	2	2
2021	QAT	1	1	2	2
2001	BHR	1	1	2	2
2002	BHR	1	1	2	2
2003	BHR	1	1	2	2
2004	BHR	1	1	2	2
2005	BHR	1	1	2	2
2006	BHR	1	1	2	2
2007	BHR	1	1	2	2
2008	BHR	1	1	2	2
2009	BHR	1	1	2	2
2010	BHR	1	1	2	2
2011	BHR	1	1	2	2
2012	BHR	1	1	2	2
2013	BHR	1	1	2	2
2014	BHR	1	1	2	2
2015	BHR	1	1	2	2
2016	BHR	1	1	2	2
2017	BHR	1	1	2	2
2018	BHR	1	1	2	2
2019	BHR	1	1	2	2
2020	BHR	1	1	2	2
2021	BHR	1	1	2	2
2002	CMR	1	1	2	2
2003	CMR	1	1	2	2
2004	CMR	1	1	2	2
2005	CMR	1	1	2	2
2006	CMR	1	1	2	2
2007	CMR	1	1	2	2
2008	CMR	1	1	2	2
2009	CMR	1	1	2	2
2010	CMR	1	1	2	2
2011	CMR	1	1	2	2
2012	CMR	1	1	2	2
2013	CMR	1	1	2	2
2014	CMR	1	1	2	2
2015	CMR	1	1	2	2
2016	CMR	1	1	2	2
2017	CMR	1	1	2	2
2018	CMR	1	1	2	2
2019	CMR	1	1	2	2
2020	CMR	1	1	2	2
2021	CMR	1	1	2	2
2002	NGA	1	1	2	2
2003	NGA	1	1	2	2
2004	NGA	1	1	2	2
2005	NGA	1	1	2	2
2006	NGA	1	1	2	2
2007	NGA	1	1	2	2
2008	NGA	1	1	2	2
2009	NGA	1	1	2	2
2010	NGA	1	1	2	2
2011	NGA	1	1	2	2
2012	NGA	1	1	2	2
2013	NGA	1	1	2	2
2014	NGA	1	1	2	2
2015	NGA	1	1	2	2
2016	NGA	1	1	2	2
2017	NGA	1	1	2	2
2018	NGA	1	1	2	2
2019	NGA	1	1	2	2
2020	NGA	1	1	2	2
2021	NGA	1	1	2	2
2006	BRB	1	0		2
2007	BRB	1	0		2
2008	BRB	1	0		2
2009	BRB	1	0		2
2010	BRB	1	0		2
2011	BRB	1	0		2
2012	BRB	1	0		2
2013	BRB	1	0		2
2014	BRB	1	0		2
2015	BRB	1	0		2
2016	BRB	1	0		2
2017	BRB	1	0		2
2018	BRB	1	0		2
2019	BRB	1	0		2
2020	BRB	1	0		2
2021	BRB	1	0		2
2006	TTO	1	0		2
2007	TTO	1	0		2
2008	TTO	1	0		2
2009	TTO	1	0		2
2010	TTO	1	0		2
2011	TTO	1	0		2
2012	TTO	1	0		2
2013	TTO	1	0		2
2014	TTO	1	0		2
2015	TTO	1	0		2
2016	TTO	1	0		2
2017	TTO	1	0		2
2018	TTO	1	0		2
2019	TTO	1	0		2
2020	TTO	1	0		2
2021	TTO	1	0		2
2007	GUY	1	0		2
2008	GUY	1	0		2
2009	GUY	1	0		2
2010	GUY	1	0		2
2011	GUY	1	0		2
2012	GUY	1	0		2
2013	GUY	1	0		2
2014	GUY	1	0		2
2015	GUY	1	0		2
2016	GUY	1	0		2
2017	GUY	1	0		2
2018	GUY	1	0		2
2019	GUY	1	0		2
2020	GUY	1	0		2
2021	GUY	1	0		2
2007	SUR	1	0		2
2008	SUR	1	0		2
2009	SUR	1	0		2
2010	SUR	1	0		2
2011	SUR	1	0		2
2012	SUR	1	0		2
2013	SUR	1	0		2
2014	SUR	1	0		2
2015	SUR	1	0		2
2016	SUR	1	0		2
2017	SUR	1	0		2
2018	SUR	1	0		2
2019	SUR	1	0		2
2020	SUR	1	0		2
2021	SUR	1	0		2
2007	NIC	1	1	3	3
2008	NIC	1	1	3	3
2009	NIC	1	1	3	3
2010	NIC	1	1	3	3
2011	NIC	1	1	3	3
2012	NIC	2	2	2	2
2013	NIC	2	2	2	2
2014	NIC	2	2	2	2
2015	NIC	2	2	2	2
2016	NIC	2	2	2	2
2017	NIC	2	2	2	2
2018	NIC	3	3	2	2
2019	NIC	3	3	2	2
2020	NIC	3	3	2	2
2021	NIC	3	3	2	2
2007	HND	1	1	3	3
2008	HND	1	1	3	3
2009	HND	1	1	3	3
2010	HND	1	1	3	3
2011	HND	1	1	3	3
2012	HND	1	1	3	3
2013	HND	1	1	3	3
2014	HND	1	1	3	3
2015	HND	1	1	3	3
2016	HND	1	1	3	3
2017	HND	1	1	3	3
2018	HND	1	1	3	3
2019	HND	1	1	3	3
2020	HND	1	1	3	3
2021	HND	1	1	3	3
2009	ROU	1	1	2	2
2010	ROU	1	1	2	2
2011	ROU	1	1	2	2
2012	ROU	1	1	2	2
2013	ROU	1	1	2	2
2014	ROU	1	1	2	2
2015	ROU	1	1	2	2
2016	ROU	1	1	2	2
2017	ROU	1	1	2	2
2018	ROU	1	1	2	2
2019	ROU	1	1	2	2
2020	ROU	1	1	2	2
2021	ROU	1	1	2	2
2009	UKR	1	1	2	2
2010	UKR	1	1	2	2
2011	UKR	1	1	2	2
2012	UKR	1	1	2	2
2013	UKR	1	1	2	2
2014	UKR	1	1	2	2
2015	UKR	1	1	2	2
2016	UKR	1	1	2	2
2017	UKR	1	1	2	2
2018	UKR	1	1	2	2
2019	UKR	1	1	2	2
2020	UKR	1	1	2	2
2021	UKR	1	1	2	2
2012	BGD	1	0		2
2013	BGD	1	0		2
2014	BGD	2	0		2
2015	BGD	2	0		2
2016	BGD	2	0		2
2017	BGD	2	0		2
2018	BGD	2	0		2
2019	BGD	2	0		2
2020	BGD	2	0		2
2021	BGD	2	0		2
2012	MMR	1	0		2
2013	MMR	1	0		2
2014	MMR	1	0		2
2015	MMR	1	0		2
2016	MMR	1	0		2
2017	MMR	1	0		2
2018	MMR	1	0		2
2019	MMR	1	0		2
2020	MMR	1	0		2
2021	MMR	1	0		2
2012	COL	1	1	2	2
2013	COL	1	1	2	2
2014	COL	1	1	2	2
2015	COL	1	1	2	2
2016	COL	1	1	2	2
2017	COL	1	1	2	2
2018	COL	1	1	2	2
2019	COL	1	1	2	2
2020	COL	1	1	2	2
2021	COL	1	1	2	2
2014	PER	1	1	2	2
2015	PER	1	1	2	2
2016	PER	1	1	2	2
2017	PER	1	1	2	2
2018	PER	1	1	2	2
2019	PER	1	1	2	2
2020	PER	1	1	2	2
2021	PER	1	1	2	2
2014	CHL	1	1	2	2
2015	CHL	1	1	2	2
2016	CHL	1	1	2	2
2017	CHL	1	1	2	2
2018	CHL	1	1	2	2
2019	CHL	1	1	2	2
2020	CHL	1	1	2	2
2021	CHL	1	1	2	2
2014	IND	1	0		2
2015	IND	1	0		2
2016	IND	1	0		2
2017	IND	1	0		2
2018	IND	1	0		2
2019	IND	1	0		2
2020	IND	1	0		2
2021	IND	1	0		2
2017	HRV	1	0
2018	HRV	1	0
2019	HRV	1	0
2020	HRV	1	0
2021	HRV	1	0
2017	SVN	1	0
2018	SVN	1	0
2019	SVN	1	0
2020	SVN	1	0
2021	SVN	1	0
2017	GHA	1	0		2
2018	GHA	1	0		2
2019	GHA	1	0		2
2020	GHA	1	0		2
2021	GHA	1	0		2
2017	CIV	1	0		2
2018	CIV	1	0		2
2019	CIV	1	0		2
2020	CIV	1	0		2
2021	CIV	1	0		2
2018	CRI	1	1	2	2
2019	CRI	1	1	2	2
2020	CRI	1	1	2	2
2021	CRI	1	1	2	2
2018	TLS	1	0		2
2019	TLS	1	0		2
2020	TLS	1	0		2
2021	TLS	1	0		2
2018	AUS	1	0		2
2019	AUS	1	0		2
2020	AUS	1	0		2
2021	AUS	1	0		2
2021	SOM	1	1	2	2
2021	KEN	1	1	2	2

## Sheet: regions
year	ht_region_simple	reg_icj	reg_icj_counter	no_court_dec_region	no_icj_region	last_signal_icj_region	last_signal_any_court_region
1960	Europe, incl. post Soviet Union	None	-9	0	0	0	0
1961	Europe, incl. post Soviet Union	None	-8	0	0	0	0
1962	Europe, incl. post Soviet Union	None	-7	0	0	0	0
1963	Europe, incl. post Soviet Union	None	-6	0	0	0	0
1964	Europe, incl. post Soviet Union	None	-5	0	0	0	0
1965	Europe, incl. post Soviet Union	None	-4	0	0	0	0
1966	Europe, incl. post Soviet Union	None	-3	0	0	0	0
1967	Europe, incl. post Soviet Union	None	-2	0	0	0	0
1968	Europe, incl. post Soviet Union	None	-1	0	0	0	0
1969	Europe, incl. post Soviet Union	North Sea	0	1	1	3	3
1970	Europe, incl. post Soviet Union	North Sea	1	1	1	3	3
1971	Europe, incl. post Soviet Union	North Sea	2	1	1	3	3
1972	Europe, incl. post Soviet Union	North Sea	3	1	1	3	3
1973	Europe, incl. post Soviet Union	North Sea	4	1	1	3	3
1974	Europe, incl. post Soviet Union	North Sea	5	1	1	3	3
1975	Europe, incl. post Soviet Union	North Sea	6	1	1	3	3
1976	Europe, incl. post Soviet Union	North Sea	7	1	1	3	3
1977	Europe, incl. post Soviet Union	North Sea	8	2	1	3	2
1978	Europe, incl. post Soviet Union	North Sea	9	2	1	3	2
1979	Europe, incl. post Soviet Union	North Sea	10	2	1	3	2
1980	Europe, incl. post Soviet Union	North Sea	11	2	1	3	2
1981	Europe, incl. post Soviet Union	North Sea	12	2	1	3	2
1982	Europe, incl. post Soviet Union	North Sea	13	2	1	3	2
1983	Europe, incl. post Soviet Union	North Sea	14	2	1	3	2
1984	Europe, incl. post Soviet Union	North Sea	15	2	1	3	2
1985	Europe, incl. post Soviet Union	Libya/Malta	0	2	1	3	2
1986	Europe, incl. post Soviet Union	Libya/Malta	1	2	1	3	2
1987	Europe, incl. post Soviet Union	Libya/Malta	2	2	1	3	2
1988	Europe, incl. post Soviet Union	Libya/Malta	3	2	1	3	2
1989	Europe, incl. post Soviet Union	Libya/Malta	4	2	1	3	2
1990	Europe, incl. post Soviet Union	Libya/Malta	5	2	1	3	2
1991	Europe, incl. post Soviet Union	Libya/Malta	6	2	1	3	2
1992	Europe, incl. post Soviet Union	Libya/Malta	7	2	1	3	2
1993	Europe, incl. post Soviet Union	Jan Mayen	0	3	2	2	2
1994	Europe, incl. post Soviet Union	Jan Mayen	1	3	2	2	2
1995	Europe, incl. post Soviet Union	Jan Mayen	2	3	2	2	2
1996	Europe, incl. post Soviet Union	Jan Mayen	3	3	2	2	2
1997	Europe, incl. post Soviet Union	Jan Mayen	4	3	2	2	2
1998	Europe, incl. post Soviet Union	Jan Mayen	5	3	2	2	2
1999	Europe, incl. post Soviet Union	Jan Mayen	6	3	2	2	2
2000	Europe, incl. post Soviet Union	Jan Mayen	7	3	2	2	2
2001	Europe, incl. post Soviet Union	Jan Mayen	8	3	2	2	2
2002	Europe, incl. post Soviet Union	Jan Mayen	9	3	2	2	2
2003	Europe, incl. post Soviet Union	Jan Mayen	10	3	2	2	2
2004	Europe, incl. post Soviet Union	Jan Mayen	11	3	2	2	2
2005	Europe, incl. post Soviet Union	Jan Mayen	12	3	2	2	2
2006	Europe, incl. post Soviet Union	Jan Mayen	13	3	2	2	2
2007	Europe, incl. post Soviet Union	Nicaragua v. Honduras	0	3	2	2	2
2008	Europe, incl. post Soviet Union	Nicaragua v. Honduras	1	3	2	2	2
2009	Europe, incl. post Soviet Union	Black Sea	0	4	3	2	2
2010	Europe, incl. post Soviet Union	Black Sea	1	4	3	2	2
2011	Europe, incl. post Soviet Union	Black Sea	2	4	3	2	2
2012	Europe, incl. post Soviet Union	Black Sea	3	4	3	2	2
2013	Europe, incl. post Soviet Union	Black Sea	4	4	3	2	2
2014	Europe, incl. post Soviet Union	Black Sea	5	4	3	2	2
2015	Europe, incl. post Soviet Union	Black Sea	6	4	3	2	2
2016	Europe, incl. post Soviet Union	Black Sea	7	4	3	2	2
2017	Europe, incl. post Soviet Union	Black Sea	8	4	3	2	2
2018	Europe, incl. post Soviet Union	Black Sea	9	4	3	2	2
2019	Europe, incl. post Soviet Union	Black Sea	10	4	3	2	2
2020	Europe, incl. post Soviet Union	Black Sea	11	4	3	2	2
2021	Europe, incl. post Soviet Union	Black Sea	12	4	3	2	2
1960	Mediterranean and the Middle East	None	-9	0	0	0	0
1961	Mediterranean and the Middle East	None	-8	0	0	0	0
1962	Mediterranean and the Middle East	None	-7	0	0	0	0
1963	Mediterranean and the Middle East	None	-6	0	0	0	0
1964	Mediterranean and the Middle East	None	-5	0	0	0	0
1965	Mediterranean and the Middle East	None	-4	0	0	0	0
1966	Mediterranean and the Middle East	None	-3	0	0	0	0
1967	Mediterranean and the Middle East	None	-2	0	0	0	0
1968	Mediterranean and the Middle East	None	-1	0	0	0	0
1969	Mediterranean and the Middle East	North Sea	0	0	0	0	0
1970	Mediterranean and the Middle East	North Sea	1	0	0	0	0
1971	Mediterranean and the Middle East	North Sea	2	0	0	0	0
1972	Mediterranean and the Middle East	North Sea	3	0	0	0	0
1973	Mediterranean and the Middle East	North Sea	4	0	0	0	0
1974	Mediterranean and the Middle East	North Sea	5	0	0	0	0
1975	Mediterranean and the Middle East	North Sea	6	0	0	0	0
1976	Mediterranean and the Middle East	North Sea	7	0	0	0	0
1977	Mediterranean and the Middle East	North Sea	8	0	0	0	0
1978	Mediterranean and the Middle East	North Sea	9	1	1	0	0
1979	Mediterranean and the Middle East	North Sea	10	1	1	0	0
1980	Mediterranean and the Middle East	North Sea	11	1	1	0	0
1981	Mediterranean and the Middle East	North Sea	12	1	1	0	0
1982	Mediterranean and the Middle East	North Sea	13	2	2	3	3
1983	Mediterranean and the Middle East	North Sea	14	2	2	3	3
1984	Mediterranean and the Middle East	North Sea	15	2	2	3	3
1985	Mediterranean and the Middle East	Libya/Malta	0	3	3	2	2
1986	Mediterranean and the Middle East	Libya/Malta	1	3	3	2	2
1987	Mediterranean and the Middle East	Libya/Malta	2	3	3	2	2
1988	Mediterranean and the Middle East	Libya/Malta	3	3	3	2	2
1989	Mediterranean and the Middle East	Libya/Malta	4	3	3	2	2
1990	Mediterranean and the Middle East	Libya/Malta	5	3	3	2	2
1991	Mediterranean and the Middle East	Libya/Malta	6	3	3	2	2
1992	Mediterranean and the Middle East	Libya/Malta	7	3	3	2	2
1993	Mediterranean and the Middle East	Jan Mayen	0	3	3	2	2
1994	Mediterranean and the Middle East	Jan Mayen	1	3	3	2	2
1995	Mediterranean and the Middle East	Jan Mayen	2	3	3	2	2
1996	Mediterranean and the Middle East	Jan Mayen	3	3	3	2	2
1997	Mediterranean and the Middle East	Jan Mayen	4	3	3	2	2
1998	Mediterranean and the Middle East	Jan Mayen	5	3	3	2	2
1999	Mediterranean and the Middle East	Jan Mayen	6	4	3	3	2
2000	Mediterranean and the Middle East	Jan Mayen	7	4	3	3	2
2001	Mediterranean and the Middle East	Jan Mayen	8	5	4	2	2
2002	Mediterranean and the Middle East	Jan Mayen	9	5	4	2	2
2003	Mediterranean and the Middle East	Jan Mayen	10	5	4	2	2
2004	Mediterranean and the Middle East	Jan Mayen	11	5	4	2	2
2005	Mediterranean and the Middle East	Jan Mayen	12	5	4	2	2
2006	Mediterranean and the Middle East	Jan Mayen	13	5	4	2	2
2007	Mediterranean and the Middle East	Nicaragua v. Honduras	0	5	4	2	2
2008	Mediterranean and the Middle East	Nicaragua v. Honduras	1	5	4	2	2
2009	Mediterranean and the Middle East	Black Sea	0	5	4	2	2
2010	Mediterranean and the Middle East	Black Sea	1	5	4	2	2
2011	Mediterranean and the Middle East	Black Sea	2	5	4	2	2
2012	Mediterranean and the Middle East	Black Sea	3	5	4	2	2
2013	Mediterranean and the Middle East	Black Sea	4	5	4	2	2
2014	Mediterranean and the Middle East	Black Sea	5	5	4	2	2
2015	Mediterranean and the Middle East	Black Sea	6	5	4	2	2
2016	Mediterranean and the Middle East	Black Sea	7	5	4	2	2
2017	Mediterranean and the Middle East	Black Sea	8	6	4	2	2
2018	Mediterranean and the Middle East	Black Sea	9	6	4	2	2
2019	Mediterranean and the Middle East	Black Sea	10	6	4	2	2
2020	Mediterranean and the Middle East	Black Sea	11	6	4	2	2
2021	Mediterranean and the Middle East	Black Sea	12	6	4	2	2
1960	The Americas	None	-9	0	0	0	0
1961	The Americas	None	-8	0	0	0	0
1962	The Americas	None	-7	0	0	0	0
1963	The Americas	None	-6	0	0	0	0
1964	The Americas	None	-5	0	0	0	0
1965	The Americas	None	-4	0	0	0	0
1966	The Americas	None	-3	0	0	0	0
1967	The Americas	None	-2	0	0	0	0
1968	The Americas	None	-1	0	0	0	0
1969	The Americas	North Sea	0	0	0	0	0
1970	The Americas	North Sea	1	0	0	0	0
1971	The Americas	North Sea	2	0	0	0	0
1972	The Americas	North Sea	3	0	0	0	0
1973	The Americas	North Sea	4	0	0	0	0
1974	The Americas	North Sea	5	0	0	0	0
1975	The Americas	North Sea	6	0	0	0	0
1976	The Americas	North Sea	7	0	0	0	0
1977	The Americas	North Sea	8	0	0	0	0
1978	The Americas	North Sea	9	0	0	0	0
1979	The Americas	North Sea	10	0	0	0	0
1980	The Americas	North Sea	11	0	0	0	0
1981	The Americas	North Sea	12	0	0	0	0
1982	The Americas	North Sea	13	0	0	0	0
1983	The Americas	North Sea	14	0	0	0	0
1984	The Americas	North Sea	15	1	1	3	3
1985	The Americas	Libya/Malta	0	1	1	3	3
1986	The Americas	Libya/Malta	1	1	1	3	3
1987	The Americas	Libya/Malta	2	1	1	3	3
1988	The Americas	Libya/Malta	3	1	1	3	3
1989	The Americas	Libya/Malta	4	1	1	3	3
1990	The Americas	Libya/Malta	5	1	1	3	3
1991	The Americas	Libya/Malta	6	1	1	3	3
1992	The Americas	Libya/Malta	7	2	1	3	3
1993	The Americas	Jan Mayen	0	2	1	3	3
1994	The Americas	Jan Mayen	1	2	1	3	3
1995	The Americas	Jan Mayen	2	2	1	3	3
1996	The Americas	Jan Mayen	3	2	1	3	3
1997	The Americas	Jan Mayen	4	2	1	3	3
1998	The Americas	Jan Mayen	5	2	1	3	3
1999	The Americas	Jan Mayen	6	2	1	3	3
2000	The Americas	Jan Mayen	7	2	1	3	3
2001	The Americas	Jan Mayen	8	2	1	3	3
2002	The Americas	Jan Mayen	9	2	1	3	3
2003	The Americas	Jan Mayen	10	2	1	3	3
2004	The Americas	Jan Mayen	11	2	1	3	3
2005	The Americas	Jan Mayen	12	2	1	3	3
2006	The Americas	Jan Mayen	13	3	1	2	2
2007	The Americas	Nicaragua v. Honduras	0	5	2	3	2
2008	The Americas	Nicaragua v. Honduras	1	5	2	3	2
2009	The Americas	Black Sea	0	5	2	3	2
2010	The Americas	Black Sea	1	5	2	3	2
2011	The Americas	Black Sea	2	5	2	3	2
2012	The Americas	Black Sea	3	6	3	2	2
2013	The Americas	Black Sea	4	6	3	2	2
2014	The Americas	Black Sea	5	7	4	2	2
2015	The Americas	Black Sea	6	7	4	2	2
2016	The Americas	Black Sea	7	7	4	2	2
2017	The Americas	Black Sea	8	7	4	2	2
2018	The Americas	Black Sea	9	8	5	2	2
2019	The Americas	Black Sea	10	8	5	2	2
2020	The Americas	Black Sea	11	8	5	2	2
2021	The Americas	Black Sea	12	8	5	2	2
1960	Sub-Saharan Africa	None	-9	0	0	0	0
1961	Sub-Saharan Africa	None	-8	0	0	0	0
1962	Sub-Saharan Africa	None	-7	0	0	0	0
1963	Sub-Saharan Africa	None	-6	0	0	0	0
1964	Sub-Saharan Africa	None	-5	0	0	0	0
1965	Sub-Saharan Africa	None	-4	0	0	0	0
1966	Sub-Saharan Africa	None	-3	0	0	0	0
1967	Sub-Saharan Africa	None	-2	0	0	0	0
1968	Sub-Saharan Africa	None	-1	0	0	0	0
1969	Sub-Saharan Africa	North Sea	0	0	0	0	0
1970	Sub-Saharan Africa	North Sea	1	0	0	0	0
1971	Sub-Saharan Africa	North Sea	2	0	0	0	0
1972	Sub-Saharan Africa	North Sea	3	0	0	0	0
1973	Sub-Saharan Africa	North Sea	4	0	0	0	0
1974	Sub-Saharan Africa	North Sea	5	0	0	0	0
1975	Sub-Saharan Africa	North Sea	6	0	0	0	0
1976	Sub-Saharan Africa	North Sea	7	0	0	0	0
1977	Sub-Saharan Africa	North Sea	8	0	0	0	0
1978	Sub-Saharan Africa	North Sea	9	0	0	0	0
1979	Sub-Saharan Africa	North Sea	10	0	0	0	0
1980	Sub-Saharan Africa	North Sea	11	0	0	0	0
1981	Sub-Saharan Africa	North Sea	12	0	0	0	0
1982	Sub-Saharan Africa	North Sea	13	0	0	0	0
1983	Sub-Saharan Africa	North Sea	14	0	0	0	0
1984	Sub-Saharan Africa	North Sea	15	0	0	0	0
1985	Sub-Saharan Africa	Libya/Malta	0	1	0	0	3
1986	Sub-Saharan Africa	Libya/Malta	1	1	0	0	3
1987	Sub-Saharan Africa	Libya/Malta	2	1	0	0	3
1988	Sub-Saharan Africa	Libya/Malta	3	1	0	0	3
1989	Sub-Saharan Africa	Libya/Malta	4	2	0	0	3
1990	Sub-Saharan Africa	Libya/Malta	5	2	0	0	3
1991	Sub-Saharan Africa	Libya/Malta	6	2	0	0	3
1992	Sub-Saharan Africa	Libya/Malta	7	2	0	0	3
1993	Sub-Saharan Africa	Jan Mayen	0	2	0	0	3
1994	Sub-Saharan Africa	Jan Mayen	1	2	0	0	3
1995	Sub-Saharan Africa	Jan Mayen	2	2	0	0	3
1996	Sub-Saharan Africa	Jan Mayen	3	2	0	0	3
1997	Sub-Saharan Africa	Jan Mayen	4	2	0	0	3
1998	Sub-Saharan Africa	Jan Mayen	5	2	0	0	3
1999	Sub-Saharan Africa	Jan Mayen	6	3	0	0	2
2000	Sub-Saharan Africa	Jan Mayen	7	3	0	0	2
2001	Sub-Saharan Africa	Jan Mayen	8	3	0	0	2
2002	Sub-Saharan Africa	Jan Mayen	9	4	1	2	2
2003	Sub-Saharan Africa	Jan Mayen	10	4	1	2	2
2004	Sub-Saharan Africa	Jan Mayen	11	4	1	2	2
2005	Sub-Saharan Africa	Jan Mayen	12	4	1	2	2
2006	Sub-Saharan Africa	Jan Mayen	13	4	1	2	2
2007	Sub-Saharan Africa	Nicaragua v. Honduras	0	4	1	2	2
2008	Sub-Saharan Africa	Nicaragua v. Honduras	1	4	1	2	2
2009	Sub-Saharan Africa	Black Sea	0	4	1	2	2
2010	Sub-Saharan Africa	Black Sea	1	4	1	2	2
2011	Sub-Saharan Africa	Black Sea	2	4	1	2	2
2012	Sub-Saharan Africa	Black Sea	3	4	1	2	2
2013	Sub-Saharan Africa	Black Sea	4	4	1	2	2
2014	Sub-Saharan Africa	Black Sea	5	4	1	2	2
2015	Sub-Saharan Africa	Black Sea	6	4	1	2	2
2016	Sub-Saharan Africa	Black Sea	7	4	1	2	2
2017	Sub-Saharan Africa	Black Sea	8	5	1	2	2
2018	Sub-Saharan Africa	Black Sea	9	5	1	2	2
2019	Sub-Saharan Africa	Black Sea	10	5	1	2	2
2020	Sub-Saharan Africa	Black Sea	11	5	1	2	2
2021	Sub-Saharan Africa	Black Sea	12	6	2	2	2
1960	Asia and the Pacific	None	-9	0	0	0	0
1961	Asia and the Pacific	None	-8	0	0	0	0
1962	Asia and the Pacific	None	-7	0	0	0	0
1963	Asia and the Pacific	None	-6	0	0	0	0
1964	Asia and the Pacific	None	-5	0	0	0	0
1965	Asia and the Pacific	None	-4	0	0	0	0
1966	Asia and the Pacific	None	-3	0	0	0	0
1967	Asia and the Pacific	None	-2	0	0	0	0
1968	Asia and the Pacific	None	-1	0	0	0	0
1969	Asia and the Pacific	North Sea	0	0	0	0	0
1970	Asia and the Pacific	North Sea	1	0	0	0	0
1971	Asia and the Pacific	North Sea	2	0	0	0	0
1972	Asia and the Pacific	North Sea	3	0	0	0	0
1973	Asia and the Pacific	North Sea	4	0	0	0	0
1974	Asia and the Pacific	North Sea	5	0	0	0	0
1975	Asia and the Pacific	North Sea	6	0	0	0	0
1976	Asia and the Pacific	North Sea	7	0	0	0	0
1977	Asia and the Pacific	North Sea	8	0	0	0	0
1978	Asia and the Pacific	North Sea	9	0	0	0	0
1979	Asia and the Pacific	North Sea	10	0	0	0	0
1980	Asia and the Pacific	North Sea	11	0	0	0	0
1981	Asia and the Pacific	North Sea	12	0	0	0	0
1982	Asia and the Pacific	North Sea	13	0	0	0	0
1983	Asia and the Pacific	North Sea	14	0	0	0	0
1984	Asia and the Pacific	North Sea	15	0	0	0	0
1985	Asia and the Pacific	Libya/Malta	0	0	0	0	0
1986	Asia and the Pacific	Libya/Malta	1	0	0	0	0
1987	Asia and the Pacific	Libya/Malta	2	0	0	0	0
1988	Asia and the Pacific	Libya/Malta	3	0	0	0	0
1989	Asia and the Pacific	Libya/Malta	4	0	0	0	0
1990	Asia and the Pacific	Libya/Malta	5	0	0	0	0
1991	Asia and the Pacific	Libya/Malta	6	0	0	0	0
1992	Asia and the Pacific	Libya/Malta	7	0	0	0	0
1993	Asia and the Pacific	Jan Mayen	0	0	0	0	0
1994	Asia and the Pacific	Jan Mayen	1	0	0	0	0
1995	Asia and the Pacific	Jan Mayen	2	0	0	0	0
1996	Asia and the Pacific	Jan Mayen	3	0	0	0	0
1997	Asia and the Pacific	Jan Mayen	4	0	0	0	0
1998	Asia and the Pacific	Jan Mayen	5	0	0	0	0
1999	Asia and the Pacific	Jan Mayen	6	0	0	0	0
2000	Asia and the Pacific	Jan Mayen	7	0	0	0	0
2001	Asia and the Pacific	Jan Mayen	8	0	0	0	0
2002	Asia and the Pacific	Jan Mayen	9	0	0	0	0
2003	Asia and the Pacific	Jan Mayen	10	0	0	0	0
2004	Asia and the Pacific	Jan Mayen	11	0	0	0	0
2005	Asia and the Pacific	Jan Mayen	12	0	0	0	0
2006	Asia and the Pacific	Jan Mayen	13	0	0	0	0
2007	Asia and the Pacific	Nicaragua v. Honduras	0	0	0	0	0
2008	Asia and the Pacific	Nicaragua v. Honduras	1	0	0	0	0
2009	Asia and the Pacific	Black Sea	0	0	0	0	0
2010	Asia and the Pacific	Black Sea	1	0	0	0	0
2011	Asia and the Pacific	Black Sea	2	0	0	0	0
2012	Asia and the Pacific	Black Sea	3	1	0	0	2
2013	Asia and the Pacific	Black Sea	4	1	0	0	2
2014	Asia and the Pacific	Black Sea	5	2	0	0	2
2015	Asia and the Pacific	Black Sea	6	2	0	0	2
2016	Asia and the Pacific	Black Sea	7	2	0	0	2
2017	Asia and the Pacific	Black Sea	8	2	0	0	2
2018	Asia and the Pacific	Black Sea	9	3	0	0	2
2019	Asia and the Pacific	Black Sea	10	3	0	0	2
2020	Asia and the Pacific	Black Sea	11	3	0	0	2
2021	Asia and the Pacific	Black Sea	12	3	0	0	2
