# Supplementary material for: The defocalizing effect of international courts: Evidence from maritime delimitation practices
Source: Rev Int Organ. 2024 Jun 29;20(4):825–61. doi: 10.1007/s11558-024-09545-4 (PMC12727788; doi:10.1007/s11558-024-09545-4)
Supplement: Supplementary file 2 — Supplementary file2 (ZIP 112225 kb) [file 11558_2024_9545_MOESM2_ESM.zip › The Defocalizing Effect - Replication/1 Data preparation/defocalizing_effect_data_prep.R]

#----------------------------------------------------------------------------#
# "The Defocalizing Effect of International Courts: 
# Evidence from Maritime Delimitation Practices"
#----------------------------------------------------------------------------#
# Ezgi Yildiz & Umut Yüksel
#----------------------------------------------------------------------------#

#--------------------------------------#
# OVERVIEW OF SCRIPTS

# --> Data preparation (this one)
# Data analysis 
# Simulations
#--------------------------------------#

#### 0. LIBRARIES ####

library(broom)
library(foreign)
library(ggpubr)
library(gridExtra)
library(haven) 
library(interactions) 
library(knitr)
library(lmtest) 
library(margins)
library(MASS) 
library(modelsummary)
library(RColorBrewer)
library(readr) 
library(readxl) 
library(sandwich)
library(sampleSelection)
library(stargazer)
library(stringr)                   
library(survival) 
library(tidyverse) 
library(Zelig) 
library(vegan)

#### 1. DATA SET COMPILATION ####

#### 1.1. Identifiers and basic covariates from other datasets #### 

#### 1.1.1. Key & UNCLOS ratification ####

# A time-series data set (1926-2022) that includes different state identifiers 
# to facilitate merging with other datasets (COW, Quality of Governance - QoG, etc.);
# also includes two additional variables: (1) 1958 CS and 1982 UNCLOS ratification status of states (UN)
# and (2) domestic legal system (Powell and Mitchell 2007, based on the list of countries and legal systems in Appendix 2):
key_ts <- read_excel("key_ts_feb23_w_unclos_ratifications.xlsx")

#### 1.1.2. Quality of Governance (QoG) #### 
# Quality of Governance time-series data, vers. Jan 23; 
# including various covariates: 
qog_ts <- read_csv("qog_std_ts_jan23.csv")

# We keep the following variables:
qog_ts <- qog_ts |>
  dplyr::select(c("ccode", # unique, numeric country codes
                  "year", # year of observation
                  "br_cw",
                  "br_com",
                  "br_dem",
                  "p_polity2", 
                  "ht_colonial", 
                  "ht_region",
                  "wdi_gdpcapcur"))


# Merging QoG with the key: 
key_with_qoq_ts <- key_ts |>
  left_join(qog_ts) 

#### 1.1.3. Original continental shelf policies data ####
# Continental shelf policies data sets, constructed by the authors,
# capturing new continental shelf policies (stacked version) as well as most recent policies (spread version):

# Stacked data (see stacking rules):
stacked <- read_csv("stacked.csv")[, c(1, 169:230)]
# Stacked data sheet also includes a spans column, counting the total number of different policies by state
# in the observation period; we extract it to merge:
spans <- stacked[1:164, c(1,63)]
stacked <- stacked[1:164, 1:61]
# Converting to long data and merging with spans:
stacked_long_with_spans <- stacked |>
  pivot_longer(!statecode, names_to = "year", values_to = "stacked_policy") |> 
  left_join(spans)

# Spread data: 
spread <- read_csv("spread.csv")[1:164, c(1, 169:228)]
spread_long <- spread |> 
  pivot_longer(!statecode, names_to = "year", values_to = "spread_policy")

# Merging stacked and spread policies: 
policies <- stacked_long_with_spans |> 
  left_join(spread_long) |>
  select(statecode, year, stacked_policy, spread_policy, span_count) |>
  filter(!is.na(spread_policy))

# Fixing the type of the year variable: 
policies$year <- as.numeric(policies$year) 

# Merging with key:
policies_with_key <- policies |>
  left_join(key_with_qoq_ts, by = c("statecode" = "ccodealp", 
                                    "year" = "year"))

#### 1.1.4. Maritime boundary making dataset (Yüksel 2019) ####
# A dyadic data set with information on treaties and disputes over maritime boundaries (MBM):
mbm_tau_for_cs_merger <- read_excel("mbm_tau_for_cs_merger.xlsx")

# The simplified MBM has more than one observation for each state-year. 
# So we have to aggregate it. NB: the MBM dataset only captures states from the time
# they are included in a dyadic relationship where they are delimitation relevant 
# (hence, states may have policies but only NA in the MBM data)

mbmdata_aggregated <- mbm_tau_for_cs_merger %>% 
  group_by(ccodecow, year) %>% 
  mutate(n_amdisp = sum(amdisp)) |> # Number of maritime boundary disputes
  mutate(n_atdisp = sum(atdisp)) |> # Number of territorial disputes
  mutate(nrelc_aggr= max(nrelc, na.rm =TRUE)) |> # Number of dyadic boundary relations
  mutate(nF0c_aggr = max(nF0c, na.rm =TRUE)) |> # Number of fully delimited boundaries
  mutate(prop_nF0_nrelc_aggr = nF0c_aggr/nrelc_aggr) |> # Proportion of fully delimited boundary relations
  slice_head(n = 1) |>
  dplyr::select(c(year, ccodecow, n_amdisp, n_atdisp,
                  nrelc_aggr, nF0c_aggr, prop_nF0_nrelc_aggr))

# Merging with policies: 
policies_with_mbm <- policies_with_key |>
  left_join(mbmdata_aggregated)

#### 1.1.5. Court decisions ####
# Annual data capturing whether there are court decisions that year on maritime delimitation
# as well as cumulative number of decisions
court_decs <- read_csv("court_decs_final.csv") 

# Merge court decisions and legal systems and gwf: 
policies_with_mbm_decs <- policies_with_mbm |>
  left_join(court_decs) 

#### 1.2. Dependent variables and related covariates #### 

#### 1.2.1. New policy & following the court #### 
# Variables capturing new policy (year in which a state expressed a policy),
# and following the court (new policy in line with latest ICJ signal).
# Counters capture the time since last new policy, 
# and they will be used as cubic polynomials. 

policies_with_new_policy <- policies_with_mbm_decs  %>% 
  mutate(new_policy = if_else(stacked_policy > 0, 1, 0)) %>%
  group_by(statecode) %>% 
  mutate(stacked_policy_lag = lag(stacked_policy, n = 1)) %>% 
  mutate(spread_policy_lag = lag(spread_policy, n = 1)) %>% 
  mutate(court_choice_lag_spread = lag(court_choice_spread, n = 1)) %>% 
  mutate(court_choice_lag_spread_only_icj = lag(court_choice_spread_only_icj, n = 1)) %>% 
  ungroup() %>% 
  mutate(follow = case_when(stacked_policy == court_choice_lag_spread ~ 1, 
                            (stacked_policy != court_choice_lag_spread) & (new_policy == 1) ~ 0,
                            TRUE ~ NA_real_)) %>% 
  mutate(follow_icj = case_when(stacked_policy == court_choice_lag_spread_only_icj ~ 1, 
                                (stacked_policy != court_choice_lag_spread_only_icj) & (new_policy == 1) ~ 0,
                                TRUE ~ NA_real_)) %>% 
  mutate(following = case_when(spread_policy == court_choice_lag_spread ~ 1, # needs to be spread_policy_lag
                               spread_policy != court_choice_lag_spread ~ 0)) %>% 
  mutate(following_icj = case_when(spread_policy == court_choice_lag_spread_only_icj ~ 1, 
                                   spread_policy != court_choice_lag_spread_only_icj ~ 0)) %>% 
  mutate(following_lag = case_when(spread_policy_lag == court_choice_lag_spread ~ 1, # needs to be spread_policy_lag
                                   spread_policy_lag != court_choice_lag_spread ~ 0)) %>% 
  mutate(following_icj_lag = case_when(spread_policy_lag == court_choice_lag_spread_only_icj ~ 1, 
                                       spread_policy_lag != court_choice_lag_spread_only_icj ~ 0)) %>% 
  group_by(statecode, idx = cumsum(coalesce(new_policy, 0)) + new_policy*0) %>%
  mutate(policy_cntr_incl_na = row_number()) %>%
  ungroup %>%
  dplyr::select(-idx) %>%
  mutate(policy_cntr = ifelse(is.na(new_policy), 0, policy_cntr_incl_na)) %>%
  dplyr::select(-policy_cntr_incl_na) %>%
  group_by(statecode) %>%
  mutate(policy_cntr = dplyr::lag(policy_cntr, n = 1)) %>%
  mutate(policy_cntr_sq = policy_cntr^2) %>%
  mutate(policy_cntr_cubed = policy_cntr^3)

#### 1.2.2. Diversity measures: inverse Simpson and Shannon ####

per_policy <- policies_with_new_policy |>
  group_by(year) |>
  count(spread_policy) |>
  pivot_wider(names_from = spread_policy, values_from = n)

per_policy_wo_na <- na.fill(per_policy, 0)[,c(3:5)]

# Inverse Simpson diversity measure: 

new_df_inv <- data.frame("year" = c(1960:2019),
                         "a" = c(per_policy_wo_na[,1]), # 1
                         "b" = c(per_policy_wo_na[,2]),
                         "c" = c(per_policy_wo_na[,3]),
                         "inv" = diversity(per_policy_wo_na, "inv"))

for (i in 1:nrow(new_df_inv)){
  zero_to_a = c(new_df_inv$a[i] - 1, new_df_inv$b[i], new_df_inv$c[i]) # imagine we got her because State A did zero to a
  # we ask what the distribution would look like if it did not do so. It is calculated above: a - 1, b, c
  diversity_zero_to_a = diversity(zero_to_a, "inv") # What would the diversity be? This is calculated here
  new_df_inv$delta_zero_to_a_inv[i] = new_df_inv$inv[i] - diversity_zero_to_a # What is the contribution of State A doing zero to a?
  # this is calculated here: the observed diversity - counterfactual diversity if the state had not done zero to a
  
  zero_to_b = c(new_df_inv$a[i], new_df_inv$b[i] - 1, new_df_inv$c[i])
  diversity_zero_to_b = diversity(zero_to_b, "inv")
  new_df_inv$delta_zero_to_b_inv[i] = new_df_inv$inv[i] - diversity_zero_to_b
  
  zero_to_c = c(new_df_inv$a[i], new_df_inv$b[i], new_df_inv$c[i] - 1)
  diversity_zero_to_c = diversity(zero_to_c, "inv")
  new_df_inv$delta_zero_to_c_inv[i] = new_df_inv$inv[i] - diversity_zero_to_c
  
  a_to_b = c(new_df_inv$a[i] + 1, new_df_inv$b[i] - 1, new_df_inv$c[i])
  diversity_a_to_b = diversity(a_to_b, "inv")
  new_df_inv$delta_a_to_b_inv[i] = new_df_inv$inv[i] - diversity_a_to_b
  
  a_to_c = c(new_df_inv$a[i] + 1, new_df_inv$b[i], new_df_inv$c[i] - 1)
  diversity_a_to_c = diversity(a_to_c, "inv")
  new_df_inv$delta_a_to_c_inv[i] = new_df_inv$inv[i] - diversity_a_to_c
  
  b_to_a = c(new_df_inv$a[i] - 1, new_df_inv$b[i] + 1, new_df_inv$c[i])
  diversity_b_to_a = diversity(b_to_a, "inv")
  new_df_inv$delta_b_to_a_inv[i] = new_df_inv$inv[i] - diversity_b_to_a
  
  b_to_c = c(new_df_inv$a[i], new_df_inv$b[i] + 1, new_df_inv$c[i] - 1)
  diversity_b_to_c = diversity(b_to_c, "inv")
  new_df_inv$delta_b_to_c_inv[i] = new_df_inv$inv[i] - diversity_b_to_c
  
  c_to_a = c(new_df_inv$a[i] - 1, new_df_inv$b[i], new_df_inv$c[i] + 1)
  diversity_c_to_a = diversity(c_to_a, "inv")
  new_df_inv$delta_c_to_a_inv[i] = new_df_inv$inv[i] - diversity_c_to_a
  
  c_to_b = c(new_df_inv$a[i], new_df_inv$b[i] - 1, new_df_inv$c[i] + 1)
  diversity_c_to_b = diversity(c_to_b, "inv")
  new_df_inv$delta_c_to_b_inv[i] = new_df_inv$inv[i] - diversity_c_to_b
}
new_df_inv

# Merging all:

policies_with_diversity <- policies_with_new_policy |> 
  left_join(new_df_inv) |>
  group_by(statecode) |>
  mutate(eq = if_else(stacked_policy == 1, 1, 0)) |>
  mutate(modeq = if_else(stacked_policy == 2, 1, 0)) |>
  mutate(noneq = if_else(stacked_policy == 3, 1, 0)) |>
  group_by(statecode) |>
  mutate(delta_inv = inv - lag(inv, n = 1)) |>
  mutate(delta_type = case_when((spread_policy_lag == 0 & stacked_policy == 1) ~ "zero_to_a", 
                                (spread_policy_lag == 0 & stacked_policy == 2) ~ "zero_to_b", 
                                (spread_policy_lag == 0 & stacked_policy == 3) ~ "zero_to_c", 
                                (spread_policy_lag == 1 & stacked_policy == 2) ~ "a_to_b", 
                                (spread_policy_lag == 1 & stacked_policy == 3) ~ "a_to_c", 
                                (spread_policy_lag == 2 & stacked_policy == 1) ~ "b_to_a", 
                                (spread_policy_lag == 2 & stacked_policy == 3) ~ "b_to_c", 
                                (spread_policy_lag == 3 & stacked_policy == 1) ~ "c_to_a", 
                                (spread_policy_lag == 3 & stacked_policy == 2) ~ "c_to_b",
                                TRUE ~ "no change")) %>% 
  mutate(delta_inv_cf = case_when(delta_type == "zero_to_a" ~ delta_zero_to_a_inv,
                                  delta_type == "zero_to_b" ~ delta_zero_to_b_inv,
                                  delta_type == "zero_to_c" ~ delta_zero_to_c_inv,
                                  delta_type == "a_to_b" ~ delta_a_to_b_inv,
                                  delta_type == "a_to_c" ~ delta_a_to_c_inv,
                                  delta_type == "b_to_a" ~ delta_b_to_a_inv,
                                  delta_type == "b_to_c" ~ delta_b_to_c_inv,
                                  delta_type == "c_to_a" ~ delta_c_to_a_inv,
                                  delta_type == "c_to_b" ~ delta_c_to_b_inv, 
                                  delta_type == "no change" ~ 0)) 

#### 2. Final touches #### 

#### 2.1. Creating lags and counters ####

policies_with_diversity_with_lags <- policies_with_diversity |>
  group_by(statecode) |>
  mutate(inv_lag = lag(inv, n = 1)) |>
  mutate(nrelc_aggr_lag = lag(nrelc_aggr, n = 1)) |>
  mutate(nF0c_aggr_lag = lag(nF0c_aggr, n = 1)) |>
  mutate(prop_nF0_nrelc_aggr_lag = lag(prop_nF0_nrelc_aggr, n = 1)) |>
  mutate(first_policy = if_else((spread_policy =! 1) | (spread_policy =! 2) | (spread_policy =! 3), 1, 0)) |>
  mutate(eq_lag = lag(eq, n = 1)) |>
  mutate(modeq_lag = lag(modeq, n = 1)) |>
  mutate(noneq_lag = lag(noneq, n = 1)) |>
  mutate(new_policy_lag = lag(new_policy, n = 1)) |>
  mutate(cum_eq = cumsum(replace_na(eq, 0))) |>
  mutate(cum_modeq = cumsum(replace_na(modeq, 0))) |>
  mutate(cum_noneq = cumsum(replace_na(noneq, 0))) |>
  mutate(cum_eq_lag = lag(cum_eq, n = 1)) |>
  mutate(cum_modeq_lag = lag(cum_modeq, n = 1)) |>
  mutate(cum_noneq_lag = lag(cum_noneq, n = 1)) |>
  mutate(cum_new_policy = cumsum(replace_na(new_policy, 0))) |> 
  mutate(cum_follow = cumsum(replace_na(follow, 0))) |> 
  mutate(cum_follow_icj = cumsum(replace_na(follow_icj, 0))) |> 
  mutate(cum_new_policy_lag = lag(cum_new_policy, n = 1)) |>
  mutate(cum_follow_lag = lag(cum_follow, n = 1)) |> 
  mutate(cum_follow_icj__lag = lag(cum_follow_icj, n = 1)) |> 
  mutate(unclos_filled = na.fill(unclos, 0)) |>
  mutate(unclos_signed = if_else(year > 1982, 1, 0)) |>
  mutate(unclos_in_force = if_else(year > 1994, 1, 0)) |>
  group_by(year) |>
  add_tally(new_policy_lag, name ="new_policy_lag_per_year_count") |>
  add_tally(eq_lag, name ="new_eq_lag_per_year_count") |>
  add_tally(modeq_lag, name ="new_modeq_lag_per_year_count") |>
  add_tally(noneq_lag, name ="new_noneq_lag_per_year_count") |>
  mutate(at_eq = if_else(spread_policy == 1, 1, 0)) |>
  mutate(at_modeq = if_else(spread_policy == 2, 1, 0)) |>
  mutate(at_noneq = if_else(spread_policy == 3, 1, 0)) |>
  mutate(n_at_eq = sum(at_eq, na.rm = TRUE)) |>
  mutate(n_at_modeq = sum(at_modeq, na.rm = TRUE)) |>
  mutate(n_at_noneq = sum(at_noneq, na.rm = TRUE)) |>
  group_by(statecode) |>
  mutate(eq_lag_per_year_count = lag(n_at_eq, n = 1)) |>
  mutate(modeq_lag_per_year_count = lag(n_at_modeq, n = 1)) |>
  mutate(noneq_lag_per_year_count = lag(n_at_noneq, n = 1)) 

#### 2.2. Removing variables and changing column order ####

policies_clean <- policies_with_diversity_with_lags |>
  dplyr::select(c("statecode", "ccode", "cname", "ccodecow", "ccodewb", "year", 
                  "stacked_policy", "unclos_signed", "unclos_in_force", "unclos", "unclos_filled",
                  "court_dec","icj_dec", 
                  "num_court_dec", "cum_court_dec", "court_choice", 
                  "court_choice_spread", "court_choice_lag_spread",
                  "court_choice_spread_only_icj", "court_choice_lag_spread_only_icj", 
                  "same_choice_since", "same_choice_since_only_icj", 
                  "eq", "eq_lag", "cum_eq", "cum_eq_lag",
                  "modeq", "modeq_lag", "cum_modeq", "cum_modeq_lag",
                  "noneq", "noneq_lag", "cum_noneq", "cum_noneq_lag",
                  "first_policy", "spread_policy", "spread_policy_lag", 
                  "new_policy", "new_policy_lag", "cum_new_policy", "cum_new_policy_lag",
                  "follow", "follow_icj",
                  "cum_follow", "cum_follow_icj", 
                  "new_policy_lag_per_year_count", "new_eq_lag_per_year_count", "new_modeq_lag_per_year_count", "new_noneq_lag_per_year_count",
                  "new_policy_lag_per_year_count", "eq_lag_per_year_count", "modeq_lag_per_year_count", "noneq_lag_per_year_count",
                  "following_lag", "following_icj_lag", 
                  "span_count", "p_polity2",
                  "ht_colonial", "ht_region", 
                  "br_dem", "br_com", "br_cw", "wdi_gdpcapcur", 
                  "unclos", 
                  "n_amdisp", "n_atdisp", 
                  "nrelc_aggr", "nF0c_aggr", "nrelc_aggr_lag", "nF0c_aggr_lag", "prop_nF0_nrelc_aggr_lag", 
                  "court_dec", "num_court_dec", "cum_court_dec",
                  "legal_system", "policy_cntr", "policy_cntr_sq", "policy_cntr_cubed", "a", "b", "c", 
                  "inv", "inv_lag", 
                  "delta_inv", "delta_type", "delta_inv_cf")) 

#### 2.3. Changing variable types ####
policies_clean$ccode <- factor(policies_clean$ccode)
policies_clean$ccodecow <- factor(policies_clean$ccodecow)
policies_clean$ccodewb <- factor(policies_clean$ccodewb)

policies_clean$stacked_policy <- factor(policies_clean$stacked_policy,
                                        levels = c(1, 2, 3),
                                        labels = c("Strict or simplified equidistance", 
                                                   "Modified equidistance",
                                                   "Nonequidistance"))

policies_clean$spread_policy <- factor(policies_clean$spread_policy,
                                       levels = c(0, 1, 2, 3),
                                       labels = c("No policy", 
                                                  "Strict or simplified equidistance", 
                                                  "Modified equidistance",
                                                  "Nonequidistance"))

policies_clean$ht_colonial <- factor(policies_clean$ht_colonial,
                                     levels = c(0, 1, 2, 3, 4, 5, 6, 7, 8, 9, 10),
                                     labels = c("Never colonized", 
                                                "Dutch", 
                                                "Spanish",
                                                "Italian",
                                                "US",
                                                "British",
                                                "French",
                                                "Portuguese",
                                                "Belgian",
                                                "British-French",
                                                "Australian"))

policies_clean$ht_region <- factor(policies_clean$ht_region,
                                   levels = c(1, 2, 3, 4, 5, 6, 7, 8, 9, 10),
                                   labels = c("Eastern Europe and post Soviet Union",
                                              "Latin America",
                                              "North Africa and the Middle East",
                                              "Sub-Saharan Africa",
                                              "Western Europe and North America",
                                              "East Asia",
                                              "South-East Asia",
                                              "South Asia",
                                              "The Pacific",
                                              "The Caribbean"))

# Simplifying regions: 

policies_clean  <- policies_clean |>
  group_by(statecode) |>
  fill(ht_region, .direction = "up") |>
  mutate(ht_region_simple = case_when((ht_region == "Eastern Europe and post Soviet Union" | ht_region == "Western Europe and North America") ~ "Europe, incl. post Soviet Union",
                                      (ht_region == "Western Europe and North America") ~ "Western Europe and North America",
                                      (ht_region == "Latin America" | ht_region == "The Caribbean") ~ "The Americas",
                                      (ht_region == "North Africa and the Middle East") ~ "Mediterranean and the Middle East",
                                      (ht_region == "Sub-Saharan Africa") ~ "Sub-Saharan Africa", 
                                      (ht_region == "East Asia" | ht_region == "South-East Asia" | ht_region == "South Asia" | ht_region == "The Pacific") ~ "Asia and the Pacific",
                                      TRUE ~ "NA")) 

table(policies_clean$ht_region_simple, exclude = NULL)
policies_clean$statecode[policies_clean$ht_region_simple == "NA"] 

# The original data include Australia and New Zealand in Western Europe and North America:
policies_clean$ht_region_simple[policies_clean$statecode == "AUS"] <- "Asia and the Pacific"
policies_clean$ht_region_simple[policies_clean$statecode == "NZL"] <- "Asia and the Pacific"

policies_clean$ht_region_simple[policies_clean$statecode == "USA"] <- "The Americas"
policies_clean$ht_region_simple[policies_clean$statecode == "CAN"] <- "The Americas"

policies_clean$ht_region_simple[policies_clean$statecode == "COK"] <- "Asia and the Pacific"
policies_clean$ht_region_simple[policies_clean$statecode == "NIU"] <- "Asia and the Pacific"
policies_clean$ht_region_simple[policies_clean$statecode == "DDR"] <- "Europe, incl. post Soviet Union"
policies_clean$ht_region_simple[policies_clean$statecode == "SUN"] <- "Europe, incl. post Soviet Union"
policies_clean$ht_region_simple[policies_clean$statecode == "YUG"] <- "Europe, incl. post Soviet Union"
policies_clean$ht_region_simple[policies_clean$statecode == "PSE"] <- "Mediterranean and the Middle East"
policies_clean$ht_region_simple[policies_clean$statecode == "ZAF"] <- "Sub-Saharan Africa"

med <- c("ALB", "BIH", "ESP", "FRA", "GRC", "HRV", "ITA", "MCO", "MLT", "MNE", "PRT", "SRB", "SVN", "YUG")
policies_clean$ht_region_simple[policies_clean$statecode %in% med] <- "Mediterranean and the Middle East"

table(policies_clean$ht_region_simple,exclude = NULL)

policies_clean$ht_region_simple[policies_clean$statecode == "USA"]

# Add decision years and related information, as well as 
# states and regions as affected by the courts:

decisions <- read_excel("court_state_region.xlsx",  
                        sheet = "decisions") 
court_on_state <- read_excel("court_state_region.xlsx",
                             sheet = "states")
court_on_region <- read_excel("court_state_region.xlsx",
                              sheet = "regions")

policies_clean <- policies_clean |>
  left_join(decisions) |>
  left_join(court_on_state, by = c("year" = "year",
                                   "statecode" = "statecode")) |>
  left_join(court_on_region, by = c("year" = "year",
                                    "ht_region_simple" = "ht_region_simple"))

# Replace NA by 0 in no_court_dec_reg, no_icj_region
na.fill(policies_clean$no_icj, 0) 
na.fill(policies_clean$no_court_dec_region, 0)
na.fill(policies_clean$no_icj_region, 0)

policies_clean$legal_system <- factor(policies_clean$legal_system,
                                      levels = c("civil", "common", "islamic", "mixed"), 
                                      labels = c("Civil","Common", "Islamic", "Mixed"))

#### 3. Regional diversity scores and other regional variables ####

policies_w_regional_vars <- policies_clean |> 
  group_by(year, ht_region_simple) |> 
  mutate(spread_policy_lag_region = sum(!is.na(spread_policy_lag))) |> 
  mutate(following_lag_region = sum(following_lag, na.rm = TRUE)) |>
  mutate(following_icj_lag_region = sum(following_icj_lag, na.rm = TRUE)) |>
  add_tally(new_policy_lag, name ="new_policy_lag_per_year_count_region") |>
  add_tally(eq_lag, name ="new_eq_lag_per_year_count_region") |>
  add_tally(modeq_lag, name ="new_modeq_lag_per_year_count_region") |>
  add_tally(noneq_lag, name ="new_noneq_lag_per_year_count_region") |>
  mutate(eq_lag_per_year_count_region = sum(spread_policy_lag[spread_policy_lag == 1], na.rm = TRUE)) |>
  mutate(modeq_lag_per_year_count_region = sum(spread_policy_lag[spread_policy_lag == 2], na.rm = TRUE)) |>
  mutate(noneq_lag_per_year_count_region = sum(spread_policy_lag[spread_policy_lag == 3], na.rm = TRUE)) |>
  mutate(dominance_follow_region = case_when(court_choice_spread == 2 ~ pmax(eq_lag_per_year_count_region, modeq_lag_per_year_count_region, noneq_lag_per_year_count_region)/(modeq_lag_per_year_count_region + pmax(eq_lag_per_year_count_region, modeq_lag_per_year_count_region, noneq_lag_per_year_count_region)),
                                             court_choice_spread == 3 ~ pmax(eq_lag_per_year_count_region, modeq_lag_per_year_count_region, noneq_lag_per_year_count_region)/(noneq_lag_per_year_count_region + pmax(eq_lag_per_year_count_region, modeq_lag_per_year_count_region, noneq_lag_per_year_count_region)),
                                             TRUE ~ NA_real_)) |>
  mutate(dominance_follow_icj_region = case_when(court_choice_spread_only_icj == 2 ~ pmax(eq_lag_per_year_count_region, modeq_lag_per_year_count_region, noneq_lag_per_year_count_region)/(modeq_lag_per_year_count_region + pmax(eq_lag_per_year_count_region, modeq_lag_per_year_count_region, noneq_lag_per_year_count_region)),
                                                 court_choice_spread_only_icj == 3 ~ pmax(eq_lag_per_year_count_region, modeq_lag_per_year_count_region, noneq_lag_per_year_count_region)/(noneq_lag_per_year_count_region + pmax(eq_lag_per_year_count_region, modeq_lag_per_year_count_region, noneq_lag_per_year_count_region)),
                                                 TRUE ~ NA_real_)) |>
  group_by(statecode) |>
  mutate(dominance_follow_region_lag = lag(dominance_follow_region, n = 1)) |>
  mutate(dominance_follow_icj_region_lag = lag(dominance_follow_icj_region, n = 1)) 

# We could not do this before to use sum() above:
policies_w_regional_vars$spread_policy_lag <- factor(policies_w_regional_vars$spread_policy_lag,
                                                     levels = c(0, 1, 2, 3),
                                                     labels = c("No policy", 
                                                                "Strict or simplified equidistance", 
                                                                "Modified equidistance",
                                                                "Nonequidistance"))

# Now regional diversity:
per_policy_region <- policies_w_regional_vars |>
  group_by(year, ht_region_simple) |>
  mutate(spread_policy_numeric = case_when(spread_policy == "Strict or simplified equidistance" ~ 1,
                                           spread_policy == "Modified equidistance" ~ 2,
                                           spread_policy == "Nonequidistance" ~ 3,
                                           TRUE ~ 0)) |>
  count(spread_policy_numeric) |>
  pivot_wider(names_from = spread_policy_numeric, values_from = n) 

# 1:
per_policy_r1 <- per_policy_region |>
  filter(ht_region_simple == "Europe, incl. post Soviet Union") 
per_policy_wo_na_r1 <- per_policy_r1[, c(4, 6, 5)]
per_policy_wo_na_r1 <- na.fill(per_policy_wo_na_r1, 0)

new_df_inv_r1 <- data.frame("year" = c(1960:2019),
                            "a" = c(per_policy_wo_na_r1[,1]), # 1
                            "b" = c(per_policy_wo_na_r1[,2]),
                            "c" = c(per_policy_wo_na_r1[,3]),
                            "inv_region" = vegan::diversity(per_policy_wo_na_r1, "inv"),
                            "ht_region_simple" = "Europe, incl. post Soviet Union")

# 2:
per_policy_r2 <- per_policy_region |>
  filter(ht_region_simple == "Mediterranean and the Middle East") 
per_policy_wo_na_r2 <- per_policy_r2[, c(4, 6, 5)]
per_policy_wo_na_r2 <- na.fill(per_policy_wo_na_r2, 0)

new_df_inv_r2 <- data.frame("year" = c(1960:2019),
                            "a" = c(per_policy_wo_na_r2[,1]), # 1
                            "b" = c(per_policy_wo_na_r2[,2]),
                            "c" = c(per_policy_wo_na_r2[,3]),
                            "inv_region" = vegan::diversity(per_policy_wo_na_r2, "inv"),
                            "ht_region_simple" = "Mediterranean and the Middle East")

# 3:
per_policy_r3 <- per_policy_region |>
  filter(ht_region_simple == "The Americas") 
per_policy_wo_na_r3 <- per_policy_r3[, c(4, 6, 5)]
per_policy_wo_na_r3 <- na.fill(per_policy_wo_na_r3, 0)

new_df_inv_r3 <- data.frame("year" = c(1960:2019),
                            "a" = c(per_policy_wo_na_r3[,1]), # 1
                            "b" = c(per_policy_wo_na_r3[,2]),
                            "c" = c(per_policy_wo_na_r3[,3]),
                            "inv_region" = vegan::diversity(per_policy_wo_na_r3, "inv"),
                            "ht_region_simple" = "The Americas")


# 4:
per_policy_r4 <- per_policy_region |>
  filter(ht_region_simple == "Sub-Saharan Africa") 
per_policy_wo_na_r4 <- per_policy_r4[, c(4, 6, 5)]
per_policy_wo_na_r4 <- na.fill(per_policy_wo_na_r4, 0)

new_df_inv_r4 <- data.frame("year" = c(1960:2019),
                            "a" = c(per_policy_wo_na_r4[,1]), # 1
                            "b" = c(per_policy_wo_na_r4[,2]),
                            "c" = c(per_policy_wo_na_r4[,3]),
                            "inv_region" = vegan::diversity(per_policy_wo_na_r4, "inv"),
                            "ht_region_simple" = "Sub-Saharan Africa")

# 5:
per_policy_r5 <- per_policy_region |>
  filter(ht_region_simple == "Asia and the Pacific") 
per_policy_wo_na_r5 <- per_policy_r5[, c(4, 6, 5)]
per_policy_wo_na_r5 <- na.fill(per_policy_wo_na_r5, 0)

new_df_inv_r5 <- data.frame("year" = c(1960:2019),
                            "a" = c(per_policy_wo_na_r5[,1]), # 1
                            "b" = c(per_policy_wo_na_r5[,2]),
                            "c" = c(per_policy_wo_na_r5[,3]),
                            "inv_region" = vegan::diversity(per_policy_wo_na_r5, "inv"),
                            "ht_region_simple" = "Asia and the Pacific")


regions <- rbind(new_df_inv_r1, new_df_inv_r2, new_df_inv_r3, new_df_inv_r4, new_df_inv_r5) |>
  dplyr::select(year, inv_region, ht_region_simple)

policies_clean_with_regions <- policies_w_regional_vars |> 
  left_join(regions) |>
  group_by(statecode) |>
  mutate(lag_inv_region = lag(inv_region, n = 1)) 

#### 4. Regional counterfactual diversity ####
regions_w_a_b_c <- rbind(new_df_inv_r1, new_df_inv_r2, new_df_inv_r3, new_df_inv_r4, new_df_inv_r5) |>
  dplyr::select(year, a, b, c, inv_region, ht_region_simple)

# Inverse Simpson diversity measure: 

for (i in 1:nrow(regions_w_a_b_c)){
  zero_to_a = c(regions_w_a_b_c$a[i] - 1, regions_w_a_b_c$b[i], regions_w_a_b_c$c[i]) # imagine we got her because State A did zero to a
  # we ask what the distribution would look like if it did not do so. It is calculated above: a - 1, b, c
  diversity_zero_to_a = if (-1 %in% zero_to_a) {
    diversity(zero_to_a + c(1,0,0), "inv")
  } else
    diversity(zero_to_a, "inv")  
  regions_w_a_b_c$delta_zero_to_a_inv[i] = regions_w_a_b_c$inv[i] - diversity_zero_to_a # What is the contribution of State A doing zero to a?
  # this is calculated here: the observed diversity - counterfactual diversity if the state had not done zero to a
  
  zero_to_b = c(regions_w_a_b_c$a[i], regions_w_a_b_c$b[i], regions_w_a_b_c$c[i]) 
  diversity_zero_to_b = if (-1 %in% zero_to_b) {
    diversity(zero_to_b + c(0,1,0), "inv")
  } else
    diversity(zero_to_b, "inv")
  regions_w_a_b_c$delta_zero_to_b_inv[i] = regions_w_a_b_c$inv[i] - diversity_zero_to_b
  
  zero_to_c = c(regions_w_a_b_c$a[i], regions_w_a_b_c$b[i], regions_w_a_b_c$c[i] - 1)
  diversity_zero_to_c = if (-1 %in% zero_to_c) {
    diversity(zero_to_c + c(0,0,1), "inv")
  } else
    diversity(zero_to_c, "inv")
  regions_w_a_b_c$delta_zero_to_c_inv[i] = regions_w_a_b_c$inv[i] - diversity_zero_to_c
  
  a_to_b = c(regions_w_a_b_c$a[i] + 1, regions_w_a_b_c$b[i] - 1, regions_w_a_b_c$c[i]) 
  diversity_a_to_b = if (-1 %in% a_to_b) {
    diversity(a_to_b + c(0,1,0), "inv")
  } else
    diversity(a_to_b, "inv")
  regions_w_a_b_c$delta_a_to_b_inv[i] = regions_w_a_b_c$inv[i] - diversity_a_to_b
  
  a_to_c = c(regions_w_a_b_c$a[i] + 1, regions_w_a_b_c$b[i], regions_w_a_b_c$c[i] - 1)
  diversity_a_to_c = if (-1 %in% a_to_c) {
    diversity(a_to_c + c(0,0,1), "inv")
  } else
    diversity(a_to_c, "inv")  
  regions_w_a_b_c$delta_a_to_c_inv[i] = regions_w_a_b_c$inv[i] - diversity_a_to_c
  
  b_to_a = c(regions_w_a_b_c$a[i] - 1, regions_w_a_b_c$b[i] + 1, regions_w_a_b_c$c[i])
  diversity_b_to_a = if (-1 %in% b_to_a) {
    diversity(b_to_a + c(1,0,0), "inv")
  } else
    diversity(b_to_a, "inv")    
  regions_w_a_b_c$delta_b_to_a_inv[i] = regions_w_a_b_c$inv[i] - diversity_b_to_a
  
  b_to_c = c(regions_w_a_b_c$a[i], regions_w_a_b_c$b[i] + 1, regions_w_a_b_c$c[i] - 1)
  diversity_b_to_c = if (-1 %in% b_to_c) {
    diversity(b_to_c + c(0,0,1), "inv")
  } else
    diversity(b_to_c, "inv")    
  regions_w_a_b_c$delta_b_to_c_inv[i] = regions_w_a_b_c$inv[i] - diversity_b_to_c
  
  c_to_a = c(regions_w_a_b_c$a[i] - 1, regions_w_a_b_c$b[i], regions_w_a_b_c$c[i] + 1)
  diversity_c_to_a = if (-1 %in% c_to_a) {
    diversity(c_to_a + c(1,0,0), "inv")
  } else
    diversity(c_to_a, "inv")    
  regions_w_a_b_c$delta_c_to_a_inv[i] = regions_w_a_b_c$inv[i] - diversity_c_to_a
  
  c_to_b = c(regions_w_a_b_c$a[i], regions_w_a_b_c$b[i] - 1, regions_w_a_b_c$c[i] + 1)
  diversity_c_to_b = if (-1 %in% c_to_b) {
    diversity(c_to_b + c(0,1,0), "inv")
  } else
    diversity(c_to_b, "inv")
  regions_w_a_b_c$delta_c_to_b_inv[i] = regions_w_a_b_c$inv[i] - diversity_c_to_b
}

# Rename to avoid duplicates: 
regions_w_a_b_c <- regions_w_a_b_c |> 
  rename(a_regional = a,
         b_regional = b,
         c_regional = c) |>
  select(-c(inv_region))


cs_policies_merged <- policies_clean_with_regions |>
  left_join(regions_w_a_b_c, by = c("year" = "year", 
                                    "ht_region_simple" = "ht_region_simple"))

cs_policies_merged <- cs_policies_merged %>% mutate(delta_type_region = case_when((spread_policy_lag == "No policy" & stacked_policy == "Strict or simplified equidistance") ~ "zero_to_a", 
                                                                                  (spread_policy_lag == "No policy" & stacked_policy == "Modified equidistance") ~ "zero_to_b", 
                                                                                  (spread_policy_lag == "No policy" & stacked_policy == "Nonequidistance") ~ "zero_to_c", 
                                                                                  (spread_policy_lag == "Strict or simplified equidistance" & stacked_policy == "Modified equidistance") ~ "a_to_b", 
                                                                                  (spread_policy_lag == "Strict or simplified equidistance" & stacked_policy == "Nonequidistance") ~ "a_to_c", 
                                                                                  (spread_policy_lag == "Modified equidistance" & stacked_policy == "Strict or simplified equidistance") ~ "b_to_a", 
                                                                                  (spread_policy_lag == "Modified equidistance" & stacked_policy == "Nonequidistance") ~ "b_to_c", 
                                                                                  (spread_policy_lag == "Nonequidistance" & stacked_policy == "Strict or simplified equidistance") ~ "c_to_a", 
                                                                                  (spread_policy_lag == "Nonequidistance" & stacked_policy == "Modified equidistance") ~ "c_to_b",
                                                                                  TRUE ~ "no change")) %>% 
  mutate(delta_inv_cf_region = case_when(delta_type_region == "zero_to_a" ~ delta_zero_to_a_inv,
                                         delta_type_region == "zero_to_b" ~ delta_zero_to_b_inv,
                                         delta_type_region == "zero_to_c" ~ delta_zero_to_c_inv,
                                         delta_type_region == "a_to_b" ~ delta_a_to_b_inv,
                                         delta_type_region == "a_to_c" ~ delta_a_to_c_inv,
                                         delta_type_region == "b_to_a" ~ delta_b_to_a_inv,
                                         delta_type_region == "b_to_c" ~ delta_b_to_c_inv,
                                         delta_type_region == "c_to_a" ~ delta_c_to_a_inv,
                                         delta_type_region == "c_to_b" ~ delta_c_to_b_inv, 
                                         delta_type_region == "no change" ~ 0))

#### 5. Saving, after final touches #### 
cs_policies_new <- cs_policies_merged |>
  mutate(repeat_policy = case_when((stacked_policy == "Nonequidistance" & spread_policy_lag == "Nonequidistance") |
                                     (stacked_policy == "Modified equidistance" & spread_policy_lag == "Modified equidistance") |
                                     (stacked_policy == "Strict or simplified equidistance" & spread_policy_lag == "Strict or simplified equidistance") ~ "repeat",
                                   spread_policy_lag == "No policy" & !is.na(stacked_policy) ~ "first",
                                   TRUE ~ "change")) |>
  mutate(at_eq = if_else(spread_policy == "Strict or simplified equidistance", 1, 0)) |> # get counts of states at equidistance, etc.
  mutate(at_modeq = if_else(spread_policy == "Modified equidistance", 1, 0)) |>
  mutate(at_noneq = if_else(spread_policy == "Nonequidistance", 1, 0)) |>
  group_by(statecode, ht_region_simple) 

#### 5.1. .csv ####
write.csv(cs_policies_new, "cs_policies_new.csv")

#### 5.2. .dta ####
write.dta(cs_policies_new, "cs_policies_new.dta")

#### 5.3. .RData ####
save(cs_policies_new, file = "cs_policies_new.RData")
