# Supplementary material for: The defocalizing effect of international courts: Evidence from maritime delimitation practices
Source: Rev Int Organ. 2024 Jun 29;20(4):825–61. doi: 10.1007/s11558-024-09545-4 (PMC12727788; doi:10.1007/s11558-024-09545-4)
Supplement: Supplementary file 2 — Supplementary file2 (ZIP 112225 kb) [file 11558_2024_9545_MOESM2_ESM.zip › The Defocalizing Effect - Replication/2 Analysis/2.1 R/defocalizing_effect_analysis.R]

#----------------------------------------------------------------------------#
# "The Defocalizing Effect of International Courts: 
# Evidence from Maritime Delimitation Practices"
#----------------------------------------------------------------------------#
# Ezgi Yildiz & Umut Yüksel
#----------------------------------------------------------------------------#

#--------------------------------------#
# OVERVIEW OF SCRIPTS

# Data preparation 
# --> Data analysis (this one)
# Simulations
#--------------------------------------#

#### 0. LIBRARIES ####

library(broom)
library(egg)
library(foreign)
library(ggpubr)
library(gridExtra)
library(haven) 
library(interactions)
library(kableExtra)
library(knitr)
library(lmtest) 
library(margins)
library(marginaleffects)
library(MASS)
library(modelsummary)
library(nnet)
library(RColorBrewer)
library(readr) 
library(readxl) 
library(sandwich)
library(sampleSelection)
library(stargazer)
library(survival)
library(tidyverse) 
library(Zelig) 
library(vegan)

#### 1. PRELIMINARIES ####

#### 1.1. Define overleaf path for figures used in Appendix #### 
defocalization_overleaf_path <- file.path("/Users/umuttolo/Dropbox/Applications/Overleaf/Appendix to the Defocalizing Effect of ICs/figures")

#### 1.2. Data ####
# Load data from the prep script:
load("cs_policies_new.RData")

#### 1.3. Reduce dataset and save as .dta: ####
cs_policies_new_red <- cs_policies_new |>
  select(c("statecode", "cname", "ccodecow", "ccodewb", "year", 
           "spread_policy", "spread_policy_lag",
           "stacked_policy",
           "new_policy", "eq", "at_eq",
           "modeq", "noneq", "at_modeq", "at_noneq",
           "inv_region",
           "inv", "delta_inv", "delta_inv_cf",
           "ht_region", "ht_region_simple", "ht_colonial",
           "p_polity2", 
           "br_cw", "br_com", "br_dem",
           "unclos", "unclos_filled",
           "unclos_signed", "unclos_in_force",
           "legal_system", "span_count",
           "nrelc_aggr_lag", "nF0c_aggr_lag", "prop_nF0_nrelc_aggr_lag",
           "no_icj",
           "no_icj_region", 
           "wdi_gdpcapcur",
           "n_amdisp", "n_atdisp",
           "policy_cntr", "policy_cntr_sq", "policy_cntr_cubed")) |>
  mutate(any_amdisp = if_else(n_amdisp > 0, 1, 0),
         any_atdisp = if_else(n_atdisp > 0, 1, 0)) |>
  mutate(polity_bin = if_else(!is.na(p_polity2) & p_polity2 >= 6, 1, 0)) |>
  mutate(period5 = case_when(year <= 1969 ~ "before69",
                             year > 1969 & year <= 1985 ~ "between69and85",
                             year > 1985 & year <= 1993 ~ "between85and93",
                             year > 1993 & year <= 2007 ~ "between93and07",
                             year > 2007 ~ "after07"),
         period5 = factor(period5, levels = c("before69","between69and85","between85and93",
                                              "between93and07","after07"))) |>
  mutate(not_eq = if_else(new_policy == 1 & eq == 0, 1, 0)) |>
  mutate(wdi_gdpcapcur_log = log(wdi_gdpcapcur)) |>
  mutate(n_delimited_lag = nF0c_aggr_lag,
         n_to_delimit_lag = nrelc_aggr_lag - nF0c_aggr_lag) |>
  mutate(any_icj_state = if_else(!is.na(no_icj) & no_icj > 0, 1, 0),
         any_icj_region = if_else(!is.na(no_icj_region) & no_icj_region > 0, 1, 0)) |>
  # LAGS:
  group_by(statecode) |>
  mutate(recent_independence = if_else(row_number() %in% 1:5 & year >= 1965, 1, 0)) |>
  mutate(at_eq_lag = factor(lag(at_eq, n = 1)),
         any_icj_state_lag = lag(any_icj_state, n = 1),
         any_icj_region_lag = lag(any_icj_region, n = 1),
         any_amdisp_lag = lag(any_amdisp, n = 1),
         any_atdisp_lag = lag(any_atdisp, n = 1)) |>
  mutate(time_since_1969 = year - 1969)

write.dta(cs_policies_new_red, "cs_policies_new_red.dta")

#### 2. DESCRIPTIVE GRAPHS & SUMMARY STATISTICS ####

# New policies per year: 
cs_policies_new |> mutate(period5 = case_when(year <= 1969 ~ "before69",
                                               year > 1969 & year <= 1985 ~ "between69and85",
                                               year > 1985 & year <= 1993 ~ "between85and93",
                                               year > 1993 & year <= 2007 ~ "between93and07",
                                               year > 2007 ~ "after07"),
                           period5 = factor(period5, levels = c("before69","between69and85","between85and93",
                                                                "between93and07","after07"))) |> 
  group_by(year, period5) |> 
  tally(new_policy) |>
  group_by(period5) |>
  summarize(mean_n = mean(n))

# Plot new policies per year, with means plotted: 
cs_policies_new |> group_by(year) |>
  tally(new_policy) |> 
  ggplot(aes(x = year, y = n)) +
  geom_bar(stat = "identity", alpha = 0.60) + 
  geom_vline(xintercept = c(1969, 1985, 1993, 2007),
             linetype = c(1, 1, 1, 1),
             linewidth = c(0.75,0.75,0.75, 0.75),
             color = c("red", "red", "red", "red")) +
  theme_bw(base_size = 21) +
  scale_x_continuous(breaks = seq(1960, 2020, 5)) +
  scale_y_continuous(breaks = seq(0, 30, 5)) +
  labs(x = "Year", y = "Number of new policies") +
  geom_segment(aes(x = 1960, y = 7.9, xend = 1969, yend = 7.9),
               linetype = 2, alpha = 0.5) + 
  geom_segment(aes(x = 1969, y = 12.9, xend = 1985, yend = 12.9),
               linetype = 2, alpha = 0.5) + 
  geom_segment(aes(x = 1985, y = 9.5, xend = 1993, yend = 9.5),
               linetype = 2, alpha = 0.5) + 
  geom_segment(aes(x = 1993, y = 8.79, xend = 2007, yend = 8.79),
               linetype = 2, alpha = 0.5) + 
  geom_segment(aes(x = 2007, y = 8.42, xend = 2019, yend = 8.42),
               linetype = 2, alpha = 0.5)

#### * Main, Figure 3: New policies over time ####
ggsave(filename = "Figures/Main Figure 3.pdf",
       width = 30,
       height = 15,
       units = "cm")

# Distribution of policies: 

cs_policies_new_policy_dist_year <- cs_policies_new |>
  group_by(year) |>
  summarize(n_eq = sum(eq, na.rm = TRUE),
            n_modeq = sum(modeq, na.rm = TRUE),
            n_noneq = sum(noneq, na.rm = TRUE),
            n_at_eq = sum(at_eq, na.rm = TRUE),
            n_at_modeq = sum(at_modeq, na.rm = TRUE),
            n_at_noneq = sum(at_noneq, na.rm = TRUE),
            n_with_policy = (n_at_eq + n_at_modeq + n_at_noneq),
            mean_inv = mean(inv, na.rm = TRUE),)

policy_dist_n_plot <- cs_policies_new_policy_dist_year |>
  ggplot(aes(x = year)) + 
  geom_line(aes(y = n_at_eq, linetype = "Equidistance"), linewidth = 0.75) +
  geom_line(aes(y = n_at_modeq, linetype = "Modified equidistance"), linewidth = 0.75) +
  geom_line(aes(y = n_at_noneq, linetype = "Nonequidistance"), linewidth = 0.75) + 
  geom_vline(xintercept = c(1969, 1985, 1993, 2007),
             linetype = c(1, 1, 1, 1),
             linewidth = c(0.75,0.75,0.75, 0.75),
             color = c("red", "red", "red", "red")) +
  labs(x = "Year", y = "Number of states") + 
  scale_linetype_manual("Policies",
                        values = c("Equidistance" = 2,
                                   "Modified equidistance" = 1,
                                   "Nonequidistance" = 3)) +   
  scale_x_continuous(breaks = seq(1960,2020,5)) +
  scale_y_continuous(breaks = seq(0, 100, 10), limits = c(0, 100)) +
  theme_bw(base_size = 21) +
  theme(legend.position = "none") +
  theme(axis.text.x = element_text(angle = 45, hjust = 1))

# Distribution of policies, with legend: 

policy_dist_n_plot_w_legend <- cs_policies_new_policy_dist_year |>
  ggplot(aes(x = year)) + 
  geom_line(aes(y = n_at_eq, linetype = "Equidistance"), linewidth = 0.75) +
  geom_line(aes(y = n_at_modeq, linetype = "Modified equidistance"), linewidth = 0.75) +
  geom_line(aes(y = n_at_noneq, linetype = "Nonequidistance"), linewidth = 0.75) + 
  geom_vline(xintercept = c(1969, 1985, 1993, 2007),
             linetype = c(1, 1, 1, 1),
             linewidth = c(0.75,0.75,0.75, 0.75),
             color = c("red", "red", "red", "red")) +
  labs(x = "Year", y = "Number of states") + 
  scale_linetype_manual("Policies",
                        values = c("Equidistance" = 2,
                                   "Modified equidistance" = 1,
                                   "Nonequidistance" = 3)) +   
  scale_x_continuous(breaks = seq(1960,2020,5)) +
  scale_y_continuous(breaks = seq(0, 100, 10), limits = c(0, 100)) +
  theme_bw(base_size = 21) +
  theme(legend.position = "bottom") +
  theme(axis.text.x = element_text(angle = 45, hjust = 1))

policy_dist_p_plot <- cs_policies_new_policy_dist_year |>
  ggplot(aes(x = year)) + 
  geom_line(aes(y = n_at_eq/n_with_policy, linetype = "Equidistance"), linewidth = 0.75) +
  geom_line(aes(y = n_at_modeq/n_with_policy, linetype = "Modified equidistance"), linewidth = 0.75) +
  geom_line(aes(y = n_at_noneq/n_with_policy, linetype = "Nonequidistance"), linewidth = 0.75) + 
  geom_vline(xintercept = c(1969, 1985, 1993, 2007),
             linetype = c(1, 1, 1, 1),
             linewidth = c(0.75,0.75,0.75, 0.75),
             color = c("red", "red", "red", "red")) +
  labs(x = "Year", y = "Proportion of states") + 
  scale_linetype_manual("Policies",
                        values = c("Equidistance" = 2,
                                   "Modified equidistance" = 1,
                                   "Nonequidistance" = 3)) +   
  scale_x_continuous(breaks = seq(1960,2020,5)) +
  scale_y_continuous(breaks = seq(0, 1.0, 0.10), limits = c(0, 1)) +
  theme_bw(base_size = 21) +
  theme(legend.position = "none") +
  theme(axis.text.x = element_text(angle = 45, hjust = 1))

# Function to add shared legend (from https://www.geeksforgeeks.org/add-common-legend-to-combined-ggplot2-plots-in-r/):

get_only_legend <- function(plot) {
  # get tabular interpretation of plot
  plot_table <- ggplot_gtable(ggplot_build(plot)) 
  #  Mark only legend in plot
  legend_plot <- which(sapply(plot_table$grobs, function(x) x$name) == "guide-box") 
  # extract legend
  legend <- plot_table$grobs[[legend_plot]]
  # return legend
  return(legend) 
}

policy_dist_legend <- get_only_legend(policy_dist_n_plot_w_legend)
# arrange side by side in a grid
policy_dist_combined_plot <- grid.arrange(policy_dist_n_plot, policy_dist_p_plot, ncol = 2)
policy_dist_combined_w_legend <- grid.arrange(policy_dist_legend, policy_dist_combined_plot, nrow = 2, heights = c(1, 10))

# * Main, Figure 4: Policy distributions ####
ggsave(policy_dist_combined_w_legend,
       file = "Figures/Main Figure 4.pdf", 
       width = 30, 
       height = 12, units = "cm")

# Global distribution of policies over time: 

cs_policies_new_policy_dist_year |>
  ggplot(aes(x = year)) + 
  geom_line(aes(y = mean_inv), linewidth = 0.75) +
  geom_vline(xintercept = c(1969, 1985, 1993, 2007),
             linetype = c(1, 1, 1, 1),
             linewidth = c(0.75, 0.75, 0.75, 0.75),
             color = c("red", "red", "red", "red")) +
  labs(x = "Year", y = "Diversity (inverse Simpson)") + 
  scale_x_continuous(breaks = seq(1960, 2020, 5)) +
  scale_y_continuous(limits = c(1, 3), breaks = seq(1, 3, 0.25)) +
  theme(legend.position = "bottom") +
  theme_bw(base_size = 21) 

#### * Main, Figure 5: Global diversity over time ####
ggsave(file = "Figures/Main Figure 5.pdf",
       width = 30,
       height = 15,
       units = "cm")

#### 2.1. Regions #### 
cs_policies_new_for_regions_unique <- cs_policies_new %>% 
  group_by(statecode) %>% 
  slice_head(n = 1) 

cs_policies_new_for_regions_unique$region = factor(cs_policies_new_for_regions_unique$ht_region_simple, 
                                                   levels= c("Sub-Saharan Africa",
                                                             "Asia and the Pacific",
                                                             "Mediterranean and the Middle East",
                                                             "The Americas",
                                                             "Europe, incl. post Soviet Union"))

ggplot(cs_policies_new_for_regions_unique, aes(x = region)) + 
  geom_bar(width = 0.81, color = "black", fill = "white") + 
  theme_bw(base_size = 15) +
  labs(x = "Regions", y = "Number of states") + 
  scale_x_discrete(labels = function(x) str_wrap(x, width = 15)) +
  scale_y_continuous(breaks = seq(0,40,2))

#### * Appendix, Figure 1: Number of states across regions ####

ggsave(filename = "Figures/Appendix Figure 1.pdf",
       height = 10,
       width = 20,
       unit = "cm")

# Regional plot preparation: 

cs_policies_new_policy_dist_year_reg <- cs_policies_new |>
  group_by(year, ht_region_simple) |>
  summarize(mean_inv = mean(inv, na.rm = TRUE),
            mean_delta_inv = mean(delta_inv, na.rm =TRUE),
            inv_region = mean(inv_region, na.rm = TRUE),
            n_eq_reg = sum(eq, na.rm = TRUE),
            n_modeq_reg = sum(modeq, na.rm = TRUE),
            n_noneq_reg = sum(noneq, na.rm = TRUE),
            n_at_eq_reg = sum(at_eq, na.rm = TRUE),
            n_at_modeq_reg = sum(at_modeq, na.rm = TRUE),
            n_at_noneq_reg = sum(at_noneq, na.rm = TRUE),
            n_with_policy_reg = (n_at_eq_reg + n_at_modeq_reg + n_at_noneq_reg))

# Regional distribution of policies over time:

cs_policies_new_policy_dist_year_reg |>
  ggplot(aes(x = year, fill = ht_region_simple)) + 
  geom_line(aes(y = n_at_eq_reg, linetype = "Equidistance")) +
  geom_line(aes(y = n_at_modeq_reg, linetype = "Modified equidistance")) +
  geom_line(aes(y = n_at_noneq_reg, linetype = "Nonequidistance")) + 
  geom_vline(xintercept = c(1969, 1985, 1993, 2007),
             linetype = c(1,1,1,1,1,1,1,1,1,1,
                          1,1,1,1,1,1,1,1,1,1),
             color = c("darkgray","darkgray","darkgray","darkgray",
                       "red","darkgray","red","darkgray",
                       "darkgray","red","darkgray","darkgray",
                       "darkgray","darkgray","darkgray","darkgray",
                       "darkgray","darkgray","darkgray", "red")) +
  labs(x = "Year", y = "Number of states") + 
  scale_linetype_manual("Policies",
                        values = c("Equidistance" = 2,
                                   "Modified equidistance" = 1,
                                   "Nonequidistance" = 3)) +   
  theme_bw(base_size = 21) +
  scale_x_continuous(breaks = seq(1960, 2020, 10)) +
  facet_wrap(~ ht_region_simple) +
  theme(legend.position = "bottom")

#### * Appendix, Figure 2: Policies by region over time ####
ggsave(file = "Figures/Appendix Figure 2.pdf",
       width = 40,
       height = 20,
       units = "cm")

# Regional diversity over time: 

cs_policies_new_policy_dist_year_reg |>
  ggplot(aes(x = year, fill = ht_region_simple)) + 
  geom_line(aes(y = inv_region)) +
  geom_vline(xintercept = c(1969, 1985, 1993, 2007),
             linetype = c(1,1,1,1,1,1,1,1,1,1,
                          1,1,1,1,1,1,1,1,1,1),
             color = c("darkgray","darkgray","darkgray","darkgray",
                       "red","darkgray","red","darkgray",
                       "darkgray","red","darkgray","darkgray",
                       "darkgray","darkgray","darkgray","darkgray",
                       "darkgray","darkgray","darkgray", "red")) +
  labs(x = "Year", y = "Diversity (inverse Simpson)") + 
  theme_bw(base_size = 18) +
  scale_x_continuous(breaks = seq(1960, 2020, 10)) +
  scale_y_continuous(limits = c(1, 3), breaks = seq(1, 3, 0.5)) +
  facet_wrap(~ ht_region_simple) 

#### * Appendix, Figure 3: Regional diversity over time ####
ggsave(file = "Figures/Appendix Figure 3.pdf",
       width = 30,
       height = 15,
       units = "cm")

# 3. MAIN MODELS ####

# Subset to have years with only new policies: 
cs_policies_only_new <- cs_policies_new_red |>
  filter(new_policy == 1)

# 3.1. Logit ####

# logit1: 
logit1 <- glm(eq ~ at_eq_lag*period5, 
              data = cs_policies_only_new,
              family = binomial(link = "logit"))
coeftest(logit1, vcov = vcovHC, type = "HC1", cluster = "statecode")
logit1_vcov <- vcovHC(logit1, type = 'HC1', cluster = "statecode")
robust_se_logit1 <- sqrt(diag(logit1_vcov))

# logit2:
logit2 <- glm(eq ~ at_eq_lag*period5 + 
                any_amdisp_lag + 
                any_atdisp_lag + 
                any_icj_state_lag + 
                any_icj_region_lag,
              data = cs_policies_only_new,
              family = binomial(link = "logit"))
coeftest(logit2, vcov = vcovHC, type = "HC1", cluster = "statecode")
logit2_vcov <- vcovHC(logit2, type = 'HC1', cluster = "statecode")
robust_se_logit2 <- sqrt(diag(logit2_vcov))

# logit3:
logit3 <- glm(eq ~ at_eq_lag*period5 + 
                legal_system +
                unclos_filled + 
                br_dem + 
                br_cw + br_com + ht_region_simple, 
              data = cs_policies_only_new,
              family = binomial(link = "logit"))
coeftest(logit3, vcov = vcovHC, type = "HC1", cluster = "statecode")
logit3_vcov <- vcovHC(logit3, type = 'HC1', cluster = "statecode")
robust_se_logit3 <- sqrt(diag(logit3_vcov))

# Stargazer: 
stargazer(logit1, logit2, logit3,
          se = list(robust_se_logit1, robust_se_logit2, robust_se_logit3),
          type = "text")

# 3.2. Logit with state fixed effects ####
# Robustness, with state-fixed effects: 

# logit1, state FE: 
logit1_state_fe <- glm(eq ~ at_eq_lag*period5 + statecode, 
                       data = cs_policies_only_new,
                       family = binomial(link = "logit"))
coeftest(logit1_state_fe, vcov = vcovHC, type = "HC1", cluster = "statecode")
logit1_state_fe_vcov <- vcovHC(logit1_state_fe, type = 'HC1', cluster = "statecode")
robust_se_logit1_state_fe <- sqrt(diag(logit1_state_fe_vcov))

# logit3, state FE:
logit3_state_fe <- glm(eq ~ at_eq_lag*period5 + unclos_filled +  any_icj_state_lag + any_icj_region_lag + statecode + any_amdisp_lag + any_atdisp_lag, 
                       data = cs_policies_only_new,
                       family = binomial(link = "logit"))
coeftest(logit3_state_fe, vcov = vcovHC, type = "HC1", cluster = "statecode")
logit3_state_fe_vcov <- vcovHC(logit3_state_fe, type = 'HC1', cluster = "statecode")
robust_se_logit3_state_fe <- sqrt(diag(logit3_state_fe_vcov))

# Stargazer with FE: 
stargazer(logit1_state_fe, logit3_state_fe,
          se = list(robust_se_logit1_state_fe, robust_se_logit3_state_fe), 
          keep = c("at_eq_lag1", "period5", "unclos_filled", 
                   "any_icj_state_lag", "any_icj_region_lag", "any_amdisp_lag", "any_atdisp_lag"),
          type = "text")

# 3.3. Stargazing main models, including those with fixed effects ####
stargazer(logit1, logit2, logit3,logit1_state_fe, logit3_state_fe,
          se = list(robust_se_logit1, robust_se_logit2, robust_se_logit3, robust_se_logit1_state_fe, robust_se_logit3_state_fe),
          keep = c("at_eq_lag1", "period5", "unclos_filled", "legal_system", "br_dem", "br_cw", "br_com", "ht_region_simple",
                   "any_icj_state_lag", "any_icj_region_lag", "any_amdisp_lag", "any_atdisp_lag"), 
          dep.var.labels = "Equidistance",
          covariate.labels = c("Last policy EQUIDISTANCE", 
                               "PERIOD: Between 1969 and 1985 [P2] (ref. Before 1969)",
                               "PERIOD: Between 1985 and 1993 [P3]",
                               "PERIOD: Between 1993 and 2007 [P4]",
                               "PERIOD: After 2007 [P5]",
                               "Maritime boundary dispute (lagged)",
                               "Related territorial dispute (lagged)",
                               "Past ICJ decision for state",
                               "Past ICJ decision in region",
                               "LEGAL SYSTEM: Common (ref. Civil)",
                               "LEGAL SYSTEM: Islamic",
                               "LEGAL SYSTEM: Mixed",
                               "Ratified UNCLOS",
                               "Democracy",
                               "Communist",
                               "Commonwealth",
                               "REGION: Europe, incl post-Soviet Union (ref. Asia and the Pacific)",
                               "REGION: Mediterranean and the Middle East",
                               "REGION: Sub-Saharan Africa",
                               "REGION: The Americas",
                               "Last policy EQUIDISTANCE*P2",
                               "Last policy EQUIDISTANCE*P3",
                               "Last policy EQUIDISTANCE*P4",
                               "Last policy EQUIDISTANCE*P5"),
          type = "text")

#### * Main, Table 2: Main models ####
# (Completed on Overleaf)

stargazer(logit1, logit2, logit3,logit1_state_fe, logit3_state_fe,
          se = list(robust_se_logit1, robust_se_logit2, robust_se_logit3, robust_se_logit1_state_fe, robust_se_logit3_state_fe),
          keep = c("at_eq_lag1", "period5", "unclos_filled", "legal_system", "br_dem", "br_cw", "br_com", "ht_region_simple",
                   "any_icj_state_lag", "any_icj_region_lag", "any_amdisp_lag", "any_atdisp_lag"), 
          dep.var.labels = "Equidistance",
          covariate.labels = c("Last policy EQUIDISTANCE", 
                               "PERIOD: Between 1969 and 1985 [P2] (ref. Before 1969)",
                               "PERIOD: Between 1985 and 1993 [P3]",
                               "PERIOD: Between 1993 and 2007 [P4]",
                               "PERIOD: After 2007 [P5]",
                               "Maritime boundary dispute (lagged)",
                               "Related territorial dispute (lagged)",
                               "Past ICJ decision for state",
                               "Past ICJ decision in region",
                               "LEGAL SYSTEM: Common (ref. Civil)",
                               "LEGAL SYSTEM: Islamic",
                               "LEGAL SYSTEM: Mixed",
                               "Ratified UNCLOS",
                               "Democracy",
                               "Communist",
                               "Commonwealth",
                               "REGION: Europe, incl post-Soviet Union (ref. Asia and the Pacific)",
                               "REGION: Mediterranean and the Middle East",
                               "REGION: Sub-Saharan Africa",
                               "REGION: The Americas",
                               "Last policy EQUIDISTANCE*P2",
                               "Last policy EQUIDISTANCE*P3",
                               "Last policy EQUIDISTANCE*P4",
                               "Last policy EQUIDISTANCE*P5"),
          align = T,
          no.space = F)

# 3.4. Margins ####
# NB: Code adapted from Supplementary material in "Cook SJ, Hays JC, Franzese RJ. 
# Fixed effects in rare events data: a penalized maximum likelihood solution. 
# Political Science Research and Methods. 2020;8(1):92-105. doi:10.1017/psrm.2018.40" 

mfx_logit1 <- margins(logit1,
                      variables = c("at_eq_lag", "period5"), 
                      vcov = logit1_vcov)

mfx_logit2 <- margins(logit2,
                      variables = c("at_eq_lag", "period5", 
                                    "any_amdisp_lag", "any_atdisp_lag",
                                    "any_icj_state_lag", "any_icj_region_lag"), 
                      vcov = logit2_vcov)

mfx_logit3 <- margins(logit3,
                      variables = c("at_eq_lag", "period5",
                                    "legal_system",
                                    "unclos_filled", "br_cw", "br_dem", "br_com",
                                    "ht_region_simple"), 
                      vcov = logit3_vcov)

mfx_logit1_state_fe <- margins(logit1_state_fe,
                               variables = c("at_eq_lag", "period5"), 
                               vcov = logit1_state_fe_vcov)

mfx_logit3_state_fe <- margins(logit3_state_fe,
                               variables = c("at_eq_lag", "period5", "unclos_filled",
                                             "any_amdisp_lag", "any_atdisp_lag",
                                             "any_icj_state_lag", "any_icj_region_lag"), 
                               vcov = logit3_state_fe_vcov)

mfx_logit1_df <- data.frame(Variable = summary(mfx_logit1)[,1],
                            Coefficient = summary(mfx_logit1)[,2],
                            SE = summary(mfx_logit1)[,3],
                            lower = summary(mfx_logit1)[,6],
                            upper = summary(mfx_logit1)[,7],
                            Model = "Model 1")

mfx_logit2_df <- data.frame(Variable = summary(mfx_logit2)[,1],
                            Coefficient = summary(mfx_logit2)[,2],
                            SE = summary(mfx_logit2)[,3],
                            lower = summary(mfx_logit2)[,6],
                            upper = summary(mfx_logit2)[,7],
                            Model = "Model 2")

mfx_logit3_df <- data.frame(Variable = summary(mfx_logit3)[,1],
                            Coefficient = summary(mfx_logit3)[,2],
                            SE = summary(mfx_logit3)[,3],
                            lower = summary(mfx_logit3)[,6],
                            upper = summary(mfx_logit3)[,7],
                            Model = "Model 3")

mfx_logit1_state_fe_df <- data.frame(Variable = summary(mfx_logit1_state_fe)[,1],
                                     Coefficient = summary(mfx_logit1_state_fe)[,2],
                                     SE = summary(mfx_logit1_state_fe)[,3],
                                     lower = summary(mfx_logit1_state_fe)[,6],
                                     upper = summary(mfx_logit1_state_fe)[,7],
                                     Model = "Model 1 - State FE")

mfx_logit3_state_fe_df <- data.frame(Variable = summary(mfx_logit3_state_fe)[,1],
                                     Coefficient = summary(mfx_logit3_state_fe)[,2],
                                     SE = summary(mfx_logit3_state_fe)[,3],
                                     lower = summary(mfx_logit3_state_fe)[,6],
                                     upper = summary(mfx_logit3_state_fe)[,7],
                                     Model = "Model 3 - State FE")

mfx_all_df <- data.frame(rbind(mfx_logit1_df,
                               mfx_logit2_df, mfx_logit3_df,
                               mfx_logit1_state_fe_df, mfx_logit3_state_fe_df)) 

interval1 <- -qnorm((1-0.9)/2)  # 90% CI multiplier
interval2 <- -qnorm((1-0.95)/2)  # 95% CI multiplier

mfx_all_df$Variable <- factor(mfx_all_df$Variable, 
                              levels = c("at_eq_lag1", 
                                         "period5between69and85", 
                                         "period5between85and93", 
                                         "period5between93and07",
                                         "period5after07", 
                                         "any_amdisp_lag", 
                                         "any_atdisp_lag", 
                                         "unclos_filled", 
                                         "any_icj_region_lag", 
                                         "any_icj_state_lag", 
                                         "br_dem", 
                                         "br_cw", 
                                         "br_com"),
                              labels = c("Last policy EQUIDISTANCE", 
                                         "PERIOD: Between 1969 and 1985",
                                         "PERIOD: Between 1985 and 1993",
                                         "PERIOD: Between 1993 and 2007",
                                         "PERIOD: After 2007",
                                         "Maritime boundary dispute (lagged)",
                                         "Related territorial dispute (lagged)",
                                         "Ratified UNCLOS",
                                         "Past ICJ decision in region",
                                         "Past ICJ decision for state",
                                         "Democracy",
                                         "Commonwealth", 
                                         "Communist"))
mfx_all_df$Model <- factor(mfx_all_df$Model, 
                           levels = c("Model 3 - State FE",
                                      "Model 1 - State FE",
                                      "Model 3", 
                                      "Model 2",
                                      "Model 1"), 
                           labels = c("(5) State fixed effects and controls",
                                      "(4) State fixed effects",
                                      "(3) Legal, political and geographic controls", 
                                      "(2) Dispute and court experience controls",
                                      "(1) Baseline model"))

my_greys = brewer.pal(n = 9, "Greys")[5:9] 

mep_main <- ggplot(mfx_all_df, aes(colour = Model)) + scale_colour_manual(values = my_greys)
mep_main <- mep_main + geom_hline(yintercept = 0, colour = "red", lty = 2)
mep_main <- mep_main + geom_linerange(aes(x = Variable,
                                          ymin = Coefficient - SE*interval1,
                                          ymax = Coefficient + SE*interval1),
                                      lwd = 1, 
                                      position = position_dodge(width = 0.75))
mep_main <- mep_main + geom_linerange(aes(x = Variable,  
                                          ymin = Coefficient - SE*interval2,
                                          ymax = Coefficient + SE*interval2),
                                      lwd = 1/2, position = position_dodge(width = 0.75))
mep_main <- mep_main + geom_pointrange(aes(x = Variable, y = Coefficient, ymin = Coefficient - SE*interval2,
                                           ymax = Coefficient + SE*interval2, shape = Model),
                                       lwd = 1/2, position = position_dodge(width = 0.75)) + scale_shape(solid = TRUE)
mep_main <- mep_main +   scale_x_discrete(limits = 
                                            rev(levels(mfx_all_df$Variable))) + 
  theme_bw(base_size = 21)   

mep_main <- mep_main +  coord_flip() + ggtitle("") + xlab("") + ylab("Average Marginal Effects") + 
  scale_size(guide = 'none') + 
  guides(colour = guide_legend(reverse=TRUE)) + 
  guides(shape = guide_legend(reverse=TRUE)) 

mep_main

#### * Main, Figure 6: Main model AMEs ####

ggsave(mep_main, filename = "Figures/Main Figure 6.pdf",
       width = 40, 
       height = 25, units = "cm")

# 4. ROBUSTNESS CHECKS WITH SUBSETS ####

# 4.1. Only those that made a policy before 69:

policy_period_before69 <- cs_policies_new_red |>
  group_by(statecode, stacked_policy, period5) |>
  filter(!is.na(stacked_policy)) |>
  group_by(statecode) |>
  filter(any(period5 == "before69")) |>
  filter(new_policy == 1)

logit_robust1 <- glm(eq ~ at_eq_lag*period5, 
                     family = binomial(link = "logit"),
                     data = policy_period_before69)
summary(logit_robust1)
coeftest(logit_robust1, vcov = vcovHC, type = "HC1", cluster = "statecode")
logit_robust1_vcov <- vcovHC(logit_robust1, type = 'HC1', cluster = "statecode")
robust_se_logit_robust1 <- sqrt(diag(logit_robust1_vcov))

logit_robust1_fe <- glm(eq ~ at_eq_lag*period5 + statecode, 
                        family = binomial(link = "logit"),
                        data = policy_period_before69)
summary(logit_robust1_fe)
summary(logit_robust1_fe)
coeftest(logit_robust1_fe, vcov = vcovHC, type = "HC1", cluster = "statecode")
logit_robust1_fe_vcov <- vcovHC(logit_robust1_fe, type = 'HC1', cluster = "statecode")
robust_se_logit_robust1_fe <- sqrt(diag(logit_robust1_fe_vcov))

# 4.2. Only those that did something other than equidistance: 

policy_period_more_than_eq <- cs_policies_new_red |>
  group_by(statecode, stacked_policy, period5) |>
  filter(!is.na(stacked_policy)) |>
  group_by(statecode) |>
  filter(any(stacked_policy != "Strict or simplified equidistance")) |>
  filter(new_policy == 1)

logit_robust2 <- glm(eq ~ at_eq_lag*period5, 
                     family = binomial(link = "logit"),
                     data = policy_period_more_than_eq)

summary(logit_robust2)

coeftest(logit_robust2, vcov = vcovHC, type = "HC1", cluster = "statecode")
logit_robust2_vcov <- vcovHC(logit_robust2, type = 'HC1', cluster = "statecode")
robust_se_logit_robust2 <- sqrt(diag(logit_robust2_vcov))

logit_robust2_fe <- glm(eq ~ at_eq_lag*period5 + 
                          statecode, 
                        family = binomial(link = "logit"),
                        data = policy_period_more_than_eq)

summary(logit_robust2_fe)

coeftest(logit_robust2_fe, vcov = vcovHC, type = "HC1", cluster = "statecode")
logit_robust2_fe_vcov <- vcovHC(logit_robust2_fe, type = 'HC1', cluster = "statecode")
robust_se_logit_robust2_fe <- sqrt(diag(logit_robust2_fe_vcov))

# Outliers, above 11:

states_n_policy_box <- cs_policies_new_red |>
  group_by(statecode) |>
  tally(new_policy) |>
  ggplot(aes(x = n)) +
  geom_boxplot(outlier.colour = "red", outlier.shape=8,
               outlier.size = 3) + 
  theme_bw(base_size = 15) + 
  theme(axis.text.y = element_blank(),
        axis.ticks.y = element_blank()) + 
  scale_x_continuous("Number of new policies", breaks = seq(0,25,1)) + 
  scale_y_continuous("", limits = c(-0.5,0.5)) + 
  geom_text(aes(x = 13, y = 0.05, label = "SUN"), nudge_y = 0.05) + 
  geom_text(aes(x = 14, y = 0.05, label = "USA"), nudge_y = 0.05) + 
  geom_text(aes(x = 14, y = 0.05, label = "IDN"), nudge_y = 0.15) + 
  geom_text(aes(x = 20, y = 0.05, label = "GBR"), nudge_y = 0.05) + 
  geom_text(aes(x = 24, y = 0.05, label = "DNK"), nudge_y = 0.05) + 
  geom_text(aes(x = 25, y = 0.05, label = "FRA"), nudge_y = 0.05) 

states_n_policy_hist <- cs_policies_new_red |>
  group_by(statecode) |>
  tally(new_policy) |>
  ggplot(aes(x = n)) +
  geom_histogram(position = "identity", binwidth = 1, 
                 #boundary = 0, closed = "left", 
                 fill = "white", color = "black") +
  theme_bw(base_size = 15) +
  labs(y = "Number of states") +
  scale_x_continuous("Number of new policies", breaks = seq(0,25,1)) 

#### * Appendix, Figure 5: Outliers ####
egg::ggarrange(states_n_policy_hist, states_n_policy_box, heights = 2:1)

# ggsave() does not work after this; saved manually,
# see "Figures" folder, "Appendix Figure 5.pdf"

without_outliers <- cs_policies_new_red |>
  filter(!statecode %in% c("FRA","DNK","GBR","IDN","USA","SUN")) |>
  filter(new_policy == 1)

logit_robust3 <- glm(eq ~ at_eq_lag*period5, 
                     family = binomial(link = "logit"),
                     data = without_outliers)
summary(logit_robust3)

coeftest(logit_robust3, vcov = vcovHC, type = "HC1", cluster = "statecode")
logit_robust3_vcov <- vcovHC(logit_robust3, type = 'HC1', cluster = "statecode")
robust_se_logit_robust3 <- sqrt(diag(logit_robust3_vcov))

logit_robust3_fe <- glm(eq ~ at_eq_lag*period5 + statecode, 
                        family = binomial(link = "logit"),
                        data = without_outliers)
summary(logit_robust3_fe)

coeftest(logit_robust3_fe, vcov = vcovHC, type = "HC1", cluster = "statecode")
logit_robust3_fe_vcov <- vcovHC(logit_robust3_fe, type = 'HC1', cluster = "statecode")
robust_se_logit_robust3_fe <- sqrt(diag(logit_robust3_fe_vcov))

# 4.1. Stargazing ####

#### * Appendix, Table 3: Robustness checks ####
# (Following two tables of three models each merged in Overleaf)

stargazer(logit_robust1,logit_robust2,logit_robust3, 
          se = list(robust_se_logit_robust1, robust_se_logit_robust2, robust_se_logit_robust3),
          keep = c("at_eq_lag", "period5"), # type = "text",
          covariate.labels = c("Last policy EQUIDISTANCE",
                               "PERIOD: Between 1969 and 1985 [P2]",
                               "PERIOD: Between 1985 and 1993 [P3]",
                               "PERIOD: Between 1993 and 2007 [P4]",
                               "PERIOD: After 2007 [P5]",
                               "Last policy EQUIDISTANCE*P2",
                               "Last policy EQUIDISTANCE*P3",
                               "Last policy EQUIDISTANCE*P4",
                               "Last policy EQUIDISTANCE*P5"),
          align = T, 
          no.space = T)

stargazer(logit_robust1_fe,logit_robust2_fe,logit_robust3_fe, 
          se = list(robust_se_logit_robust1_fe, robust_se_logit_robust2_fe, robust_se_logit_robust3_fe),
          keep = c("at_eq_lag", "period5"), # type = "text",
          covariate.labels = c("Last policy EQUIDISTANCE",
                               "PERIOD: Between 1969 and 1985 [P2]",
                               "PERIOD: Between 1985 and 1993 [P3]",
                               "PERIOD: Between 1993 and 2007 [P4]",
                               "PERIOD: After 2007 [P5]",
                               "Last policy EQUIDISTANCE*P2",
                               "Last policy EQUIDISTANCE*P3",
                               "Last policy EQUIDISTANCE*P4",
                               "Last policy EQUIDISTANCE*P5"),
          align = T, 
          no.space = T)

# 4.2. Margins ####

mfx_logit_robust1 <- margins(logit_robust1,
                             variables = c("at_eq_lag", "period5"), 
                             vcov = logit_robust1_vcov)

mfx_logit_robust2 <- margins(logit_robust2,
                             variables = c("at_eq_lag", "period5"), 
                             vcov = logit_robust2_vcov)

mfx_logit_robust3 <- margins(logit_robust3,
                             variables = c("at_eq_lag", "period5"), 
                             vcov = logit_robust3_vcov)

mfx_logit_robust1_fe <- margins(logit_robust1_fe,
                                variables = c("at_eq_lag", "period5"), 
                                vcov = logit_robust1_fe_vcov)

mfx_logit_robust2_fe <- margins(logit_robust2_fe,
                                variables = c("at_eq_lag", "period5"), 
                                vcov = logit_robust2_fe_vcov)

mfx_logit_robust3_fe <- margins(logit_robust3_fe,
                                variables = c("at_eq_lag", "period5"), 
                                vcov = logit_robust3_fe_vcov)

mfx_logit_robust1_df <- data.frame(Variable = summary(mfx_logit_robust1)[,1],
                                   Coefficient = summary(mfx_logit_robust1)[,2],
                                   SE = summary(mfx_logit_robust1)[,3],
                                   lower = summary(mfx_logit_robust1)[,6],
                                   upper = summary(mfx_logit_robust1)[,7],
                                   Model = "Model 1")
mfx_logit_robust2_df <- data.frame(Variable = summary(mfx_logit_robust2)[,1],
                                   Coefficient = summary(mfx_logit_robust2)[,2],
                                   SE = summary(mfx_logit_robust2)[,3],
                                   lower = summary(mfx_logit_robust2)[,6],
                                   upper = summary(mfx_logit_robust2)[,7],
                                   Model = "Model 2")
mfx_logit_robust3_df <- data.frame(Variable = summary(mfx_logit_robust3)[,1],
                                   Coefficient = summary(mfx_logit_robust3)[,2],
                                   SE = summary(mfx_logit_robust3)[,3],
                                   lower = summary(mfx_logit_robust3)[,6],
                                   upper = summary(mfx_logit_robust3)[,7],
                                   Model = "Model 3")
mfx_logit_robust1_fe_df <- data.frame(Variable = summary(mfx_logit_robust1_fe)[,1],
                                      Coefficient = summary(mfx_logit_robust1_fe)[,2],
                                      SE = summary(mfx_logit_robust1_fe)[,3],
                                      lower = summary(mfx_logit_robust1_fe)[,6],
                                      upper = summary(mfx_logit_robust1_fe)[,7],
                                      Model = "Model 4")
mfx_logit_robust2_fe_df <- data.frame(Variable = summary(mfx_logit_robust2_fe)[,1],
                                      Coefficient = summary(mfx_logit_robust2_fe)[,2],
                                      SE = summary(mfx_logit_robust2_fe)[,3],
                                      lower = summary(mfx_logit_robust2_fe)[,6],
                                      upper = summary(mfx_logit_robust2_fe)[,7],
                                      Model = "Model 5")
mfx_logit_robust3_fe_df <- data.frame(Variable = summary(mfx_logit_robust3_fe)[,1],
                                      Coefficient = summary(mfx_logit_robust3_fe)[,2],
                                      SE = summary(mfx_logit_robust3_fe)[,3],
                                      lower = summary(mfx_logit_robust3_fe)[,6],
                                      upper = summary(mfx_logit_robust3_fe)[,7],
                                      Model = "Model 6")

mfx_all_df <- data.frame(rbind(mfx_logit_robust1_df, mfx_logit_robust2_df, mfx_logit_robust3_df,
                               mfx_logit_robust1_fe_df, mfx_logit_robust2_fe_df, mfx_logit_robust3_fe_df)) 

interval1 <- -qnorm((1-0.9)/2) # 90% CI multiplier
interval2 <- -qnorm((1-0.95)/2) # 95% CI multiplier

mfx_all_df$Variable <- factor(mfx_all_df$Variable, 
                              levels = c("at_eq_lag1", 
                                         "period5between69and85", 
                                         "period5between85and93", 
                                         "period5between93and07",
                                         "period5after07"),
                              labels = c("Last policy EQUIDISTANCE", 
                                         "PERIOD: Between 1969 and 1985",
                                         "PERIOD: Between 1985 and 1993",
                                         "PERIOD: Between 1993 and 2007",
                                         "PERIOD: After 2007"))
mfx_all_df$Model <- factor(mfx_all_df$Model, 
                           levels = c("Model 6",
                                      "Model 5",
                                      "Model 4",
                                      "Model 3", 
                                      "Model 2",
                                      "Model 1"), 
                           labels = c("(6) No outliers (more than 11 new policies), state FEs",
                                      "(5) States doing something other than EQ at least once, state FEs",
                                      "(4) States with at least one new policy before 1969, state FEs",
                                      "(3) No outliers (more than 11 new policies)", 
                                      "(2) States doing something other than EQ at least once",
                                      "(1) States with at least one new policy before 1969"))

my_greys = brewer.pal(n = 9, "Greys")[4:9] 

mep_robustness <- ggplot(mfx_all_df, aes(colour = Model)) + scale_colour_manual(values = my_greys)
mep_robustness <- mep_robustness + geom_hline(yintercept = 0, colour = "red", lty = 2)
mep_robustness <- mep_robustness + geom_linerange(aes(x = Variable,
                                                      ymin = Coefficient - SE*interval1,
                                                      ymax = Coefficient + SE*interval1),
                                                  lwd = 1, 
                                                  position = position_dodge(width = 0.75))
mep_robustness <- mep_robustness + geom_linerange(aes(x = Variable,  
                                                      ymin = Coefficient - SE*interval2,
                                                      ymax = Coefficient + SE*interval2),
                                                  lwd = 1/2, position = position_dodge(width = 0.75))
mep_robustness <- mep_robustness + geom_pointrange(aes(x = Variable, y = Coefficient, ymin = Coefficient - SE*interval2,
                                                       ymax = Coefficient + SE*interval2, shape = Model),
                                                   lwd = 1/2, position = position_dodge(width = 0.75)) + scale_shape(solid = TRUE)
mep_robustness <- mep_robustness +   scale_x_discrete(limits = 
                                                        rev(levels(mfx_all_df$Variable))) + 
  theme_bw(base_size = 15)    

mep_robustness <- mep_robustness +  coord_flip() + ggtitle("") + xlab("") + ylab("Average Marginal Effects") + 
  scale_size(guide = 'none') + 
  guides(colour = guide_legend(reverse=TRUE)) + 
  guides(shape = guide_legend(reverse=TRUE)) 

# NB: These margins are NOT REPORTED the main text or the appendix # 
mep_robustness

ggsave(mep_robustness, filename = "Figures/Not Reported AMEs.pdf",
       width = 30, 
       height = 20, units = "cm")

# 5. Additional robustness tests for alternative explanations: decolonization ####

# 5.1. Getting colonial histories and running the models #### 

# A new key with independence years: 
key_indy <- read_excel("key_indy.xlsx",
                       col_types = c("numeric", "text", "numeric", 
                                     "text", "text", "text", 
                                     "date", "numeric"))
                       
# Merge: 
cs_policies_new_app <- cs_policies_new_red |>
  left_join(key_indy,
            by = c("year" = "year",
                   "ccodecow" = "ccodecow")) |>
  mutate(post_indy = if_else(year >= indy_year, 1, 0)) |> 
  group_by(year) |>
  add_count(statecode, name = "n_states") |>
  add_tally(n_states, name = "no_states") |>
  group_by(statecode) |>
  mutate(years_post_indy = sum(post_indy))

# Add colonial histories: 
cs_policies_new_app <- cs_policies_new_app |>
  group_by(statecode) |>
  fill(ht_colonial, .direction = "updown") |>
  mutate(spread_policy_lag1 = spread_policy_lag,
         spread_policy_lag2 = lag(spread_policy_lag, n = 1),
         spread_policy_lag3 = lag(spread_policy_lag2, n = 1)) |>
  mutate(post45_independence_from = 
           case_when(statecode %in% c("EST", "LVA", "LTU", "GEO", "UKR") ~ "SUN",
                     statecode %in% c("BIH", "SVN", "HRV") ~ "YUG",
                     statecode == "MLT" ~ "GBR",
                     statecode == "TLS" ~ "IDN",
                     statecode == "BGD" ~ "PAK", 
                     statecode == "ERI" ~ "ETH", 
                     statecode == "SGP" ~ "MYS",
                     statecode == "NAM" ~ "ZAF",
                     ht_colonial == "Dutch" & years_post_indy < 60 ~ "NLD",
                     ht_colonial == "Spanish" & years_post_indy < 60 ~ "ESP",
                     ht_colonial == "Italian" & years_post_indy < 60 ~ "ITA",
                     ht_colonial == "US" & years_post_indy < 60 ~ "USA",
                     ht_colonial == "British" & years_post_indy < 60 ~ "GBR",
                     ht_colonial == "French" & years_post_indy < 60 ~ "FRA",
                     ht_colonial == "Portuguese" & years_post_indy < 60 ~ "PRT",
                     ht_colonial == "Belgian" & years_post_indy < 60 ~ "BEL",
                     ht_colonial == "British-French" & years_post_indy < 60 ~ "GBR", # Vanuatu classified as British
                     ht_colonial == "Australian" & years_post_indy < 60 ~ "AUS",
                     TRUE ~ "Never colonized or pre-45 independence"))

# How many states in total: 
new_countries_list <- cs_policies_new_app |>
  group_by(post45_independence_from) |>
  count(cname.x) 

#### * Appendix, Table 4: Names and numbers of new states and their parents ####
# (Done manually on Overleaf based on the following summaries:)

new_countries_names <- new_countries_list |>
  group_by(post45_independence_from) |>
  count(cname.x) 

new_countries_number <- new_countries_names |>
  group_by(post45_independence_from) |>
  summarize(sum = sum(n)) 

# Merging to get policy of parent state:  
cs_policies_of_colonizers <- cs_policies_new_app |>
  select(statecode, year, spread_policy, spread_policy_lag1, spread_policy_lag2, spread_policy_lag3)

cs_policies_colonies_colonizers <- cs_policies_new_app |>
  left_join(cs_policies_of_colonizers, 
            by = c("post45_independence_from" = "statecode" ,
                   "indy_year" = "year")) |>
  mutate(col_policy_at_indy = case_when(!is.na(spread_policy.y) ~ spread_policy.y,
                                        !is.na(spread_policy_lag1.y) ~ spread_policy_lag1.y,
                                        !is.na(spread_policy_lag2.y) ~ spread_policy_lag2.y,
                                        !is.na(spread_policy_lag3.y) ~ spread_policy_lag3.y,
                                        TRUE ~ NA)) |>
  mutate(new_state = if_else(post45_independence_from == "Never colonized or pre-45 independence", 0, 1)) |>
  filter(year >= indy_year) |>
  mutate(year_since_indy_or_1960 = if_else(indy_year <= 1960, year - 1960, year - indy_year)) |>
  mutate(year_since_indy_sq = year_since_indy_or_1960^2,
         year_since_indy_cubed = year_since_indy_or_1960^3)

# Distribution of independence years: 

cs_policies_colonies_colonizers |>
  group_by(statecode) |>
  filter(indy_year > 1960) |>
  slice_max(n = 1, order_by = year) |>
  group_by(col_policy_at_indy, indy_year) |>
  count() |>
  ggplot(aes(x = indy_year, y = n)) +
  geom_histogram(stat = "identity") +
  theme_bw(base_size = 21) +
  labs(x = "Year of independence", y = "Number of states")

#### * Appendix, Figure 6: Independence years ####

ggsave(filename = "Figures/Appendix Figure 6.pdf",
       height = 15,
       width = 30,
       units = "cm")

#### * Appendix, Table 6: Policies of new states within 10 years ####
# (Done manually on Overleaf based on the following summaries:)

# What they did in all the years after independence: 
table(cs_policies_colonies_colonizers$col_policy_at_indy, 
      cs_policies_colonies_colonizers$stacked_policy) |> kable(format = "latex")

# What they did in the first ten years after independence 
cs_policies_colonies_colonizers_first_ten <- cs_policies_colonies_colonizers |>
  group_by(statecode) |>
  slice_max(order_by = desc(year), n = 10)

table(cs_policies_colonies_colonizers_first_ten$col_policy_at_indy, 
      cs_policies_colonies_colonizers_first_ten$stacked_policy) |>
  kable(booktabs = TRUE, format = "latex")

# Just post 1969: 
cs_policies_colonies_colonizers_first_ten_post_1969 <- cs_policies_colonies_colonizers |>
  group_by(statecode) |>
  filter(indy_year > 1969) |>
  slice_max(order_by = desc(year), n = 10) 

table(cs_policies_colonies_colonizers_first_ten_post_1969$col_policy_at_indy, 
      cs_policies_colonies_colonizers_first_ten_post_1969$stacked_policy) |>
  kable(booktabs = TRUE, format = "latex")

#### * Appendix, Table 5: Parent state policy at time for independence ####
# (Done manually on Overleaf based on the following summary)
cs_policies_colonies_colonizers |>
  group_by(statecode) |>
  slice_max(n = 1, order_by = year) |>
  group_by(col_policy_at_indy, post45_independence_from) |>
  count()

# Only newly independent states, to test whether they are more likely to do equidistance: 
cs_policies_cols_only_new <- cs_policies_colonies_colonizers |>
  filter(new_policy == 1) |>
  mutate(post45_independence_from = factor(post45_independence_from, 
                                           levels = c("Never colonized or pre-45 independence",
                                                      "GBR",
                                                      "SUN",
                                                      "PRT",
                                                      "USA",
                                                      "YUG",
                                                      "FRA",
                                                      "AUS", "PAK", "ESP", "ETH", "IDN", "NLD", "MYS", "ZAF"))) |>
  mutate(new_indy = if_else(post45_independence_from != "Never colonized or pre-45 independence", 1, 0))

# Newly independent states, if anything, contribute to diversity: 

logit_new_state1 <- glm(eq ~ new_indy,
                        data = cs_policies_cols_only_new,
                        family = binomial(link = "logit"))
coeftest(logit_new_state1, vcov = vcovHC, type = "HC1", cluster = "statecode")
logit_new_state1_vcov <- vcovHC(logit_new_state1, type = 'HC1', cluster = "statecode")
logit_new_state1_rse <- sqrt(diag(logit_new_state1_vcov))

logit_new_state2 <- glm(eq ~ new_indy*period5,
                        data = cs_policies_cols_only_new,
                        family = binomial(link = "logit"))
coeftest(logit_new_state2, vcov = vcovHC, type = "HC1", cluster = "statecode")
logit_new_state2_vcov <- vcovHC(logit_new_state2, type = 'HC1', cluster = "statecode")
logit_new_state2_rse <- sqrt(diag(logit_new_state2_vcov))

logit_new_state3 <- glm(eq ~ new_indy*period5*at_eq_lag,
                        data = cs_policies_cols_only_new,
                        family = binomial(link = "logit"))
coeftest(logit_new_state3, vcov = vcovHC, type = "HC1", cluster = "statecode")
logit_new_state3_vcov <- vcovHC(logit_new_state3, type = 'HC1', cluster = "statecode")
logit_new_state3_rse <- sqrt(diag(logit_new_state3_vcov))

# 5.2. Stargazing ####
#### * Appendix, Table 7: Models with new independence ####

stargazer(logit_new_state1, logit_new_state2, logit_new_state3,          
          se = list(logit_new_state1_rse, logit_new_state2_rse, logit_new_state3_rse),
          covariate.labels = c("Newly independent",
                               "PERIOD: Between 1969 and 1985 [P2]",
                               "PERIOD: Between 1985 and 1993 [P3]",
                               "PERIOD: Between 1993 and 1907 [P4]",
                               "PERIOD: After 2007 [P5]",
                               "Last policy EQUIDISTANCE",
                               "Newly independent*P2",
                               "Newly independent*P3",
                               "Newly independent*P4",
                               "Newly independent*P5",
                               "Newly independent*Last policy EQUIDISTANCE",
                               "P2*Last policy EQUIDISTANCE",
                               "P3*Last policy EQUIDISTANCE",
                               "P4*Last policy EQUIDISTANCE",
                               "P5*Last policy EQUIDISTANCE",
                               "Newly independent*P2*Last policy EQUIDISTANCE",
                               "Newly independent*P3*Last policy EQUIDISTANCE",
                               "Newly independent*P4*Last policy EQUIDISTANCE",
                               "Newly independent*P5*Last policy EQUIDISTANCE"),
          align = T, 
          no.space = T)

# 5.3. Margins ####

mfx_robust_new_state1 <- margins(logit_new_state1,
                                 vcov = logit_new_state1_vcov)

mfx_robust_new_state2 <- margins(logit_new_state2,
                                 vcov = logit_new_state2_vcov)

mfx_robust_new_state3 <- margins(logit_new_state3,
                                 vcov = logit_new_state3_vcov)

mfx_robust_new_state1_df <- data.frame(Variable = summary(mfx_robust_new_state1)[,1],
                                       Coefficient = summary(mfx_robust_new_state1)[,2],
                                       SE = summary(mfx_robust_new_state1)[,3],
                                       lower = summary(mfx_robust_new_state1)[,6],
                                       upper = summary(mfx_robust_new_state1)[,7],
                                       Model = "Model 1")

mfx_robust_new_state2_df <- data.frame(Variable = summary(mfx_robust_new_state2)[,1],
                                       Coefficient = summary(mfx_robust_new_state2)[,2],
                                       SE = summary(mfx_robust_new_state2)[,3],
                                       lower = summary(mfx_robust_new_state2)[,6],
                                       upper = summary(mfx_robust_new_state2)[,7],
                                       Model = "Model 2")

mfx_robust_new_state3_df <- data.frame(Variable = summary(mfx_robust_new_state3)[,1],
                                       Coefficient = summary(mfx_robust_new_state3)[,2],
                                       SE = summary(mfx_robust_new_state3)[,3],
                                       lower = summary(mfx_robust_new_state3)[,6],
                                       upper = summary(mfx_robust_new_state3)[,7],
                                       Model = "Model 3")

mfx_new_state_all_df <- data.frame(rbind(mfx_robust_new_state1_df,
                                         mfx_robust_new_state2_df, 
                                         mfx_robust_new_state3_df)) 

interval1 <- -qnorm((1-0.9)/2)  # 90% CI multiplier
interval2 <- -qnorm((1-0.95)/2)  # 95% CI multiplier

mfx_new_state_all_df$Variable <- factor(mfx_new_state_all_df$Variable, 
                                        levels = c("new_indy",
                                                   "period5between69and85", 
                                                   "period5between85and93", 
                                                   "period5between93and07",
                                                   "period5after07", 
                                                   "at_eq_lag1"),
                                        labels = c("Newly independent",
                                                   "PERIOD: Between 1969 and 1985",
                                                   "PERIOD: Between 1985 and 1993",
                                                   "PERIOD: Between 1993 and 2007",
                                                   "PERIOD: After 2007",
                                                   "Last policy EQUIDISTANCE"))
mfx_new_state_all_df$Model <- factor(mfx_new_state_all_df$Model, 
                                     levels = c("Model 3", 
                                                "Model 2",
                                                "Model 1"), 
                                     labels = c("(3) New INDY-Last pol. EQ-Period inter.", 
                                                "(2) New INDY-Period interaction",
                                                "(1) New Independence"))

my_greys = brewer.pal(n = 9, "Greys")[5:9] 

mep_new_state <- ggplot(mfx_new_state_all_df, aes(colour = Model)) + scale_colour_manual(values = my_greys)
mep_new_state <- mep_new_state + geom_hline(yintercept = 0, colour = "red", lty = 2)
mep_new_state <- mep_new_state + geom_linerange(aes(x = Variable,
                                                    ymin = Coefficient - SE*interval1,
                                                    ymax = Coefficient + SE*interval1),
                                                lwd = 1, 
                                                position = position_dodge(width = 0.75))
mep_new_state <- mep_new_state + geom_linerange(aes(x = Variable,  
                                                    ymin = Coefficient - SE*interval2,
                                                    ymax = Coefficient + SE*interval2),
                                                lwd = 1/2, position = position_dodge(width = 0.75))
mep_new_state <- mep_new_state + geom_pointrange(aes(x = Variable, y = Coefficient, ymin = Coefficient - SE*interval2,
                                                     ymax = Coefficient + SE*interval2, shape = Model),
                                                 lwd = 1/2, position = position_dodge(width = 0.75)) + scale_shape(solid = TRUE)
mep_new_state <- mep_new_state +   scale_x_discrete(limits = 
                                                      rev(levels(mfx_new_state_all_df$Variable))) + 
  theme_bw(base_size = 21)   

mep_new_state <- mep_new_state +  coord_flip() + ggtitle("") + xlab("") + ylab("Average Marginal Effects") + 
  scale_size(guide = 'none') + 
  guides(colour = guide_legend(reverse=TRUE)) + 
  guides(shape = guide_legend(reverse=TRUE)) 

mep_new_state

#### * Appendix, Figure 7: New independence margins #### 
ggsave(mep_new_state, 
       filename = "Figures/Appendix Figure 7.pdf",
       width = 30, 
       height = 15, units = "cm")

# 5.4. Interaction plot ####

cs_policies_cols_only_new <- cs_policies_cols_only_new |>
  mutate(new_indy_fc = factor(new_indy,
                              levels = c(0,1),
                              labels = c("Not newly independent", 
                                         "Newly independent")))

logit_new_state2 <- glm(eq ~ new_indy_fc*period5,
                        data = cs_policies_cols_only_new,
                        family = binomial(link = "logit"))
coeftest(logit_new_state2, vcov = vcovHC, type = "HC1", cluster = "statecode")
logit_new_state2_vcov <- vcovHC(logit_new_state2, type = 'HC1', cluster = "statecode")
logit_new_state2_rse <- sqrt(diag(logit_new_state2_vcov))
cs_policies_cols_only_new$period5

cat_plot(logit_new_state2, 
         pred.values = c("between69and85", "between85and93",
                         "between93and07", "after07"), 
         pred = period5, 
         modx = new_indy_fc,
         vcov = logit_new_state2_vcov,
         geom = "point",
         line.thickness = 1,
         point.size = 1,
         pred.point.size = 3,
         jitter = 0.1,
         errorbar.width = 0.3,
         dodge.width = 0.5,
         x.label = "Periods",
         y.label = "Probability of equidistance",
         legend.main = "Independence status",
         pred.labels = c("1969-1985",
                         "1985-1993",
                         "1993-2007",
                         "2007-"),
         colors = "Qual1") +
  theme_bw(base_size = 18)

#### * Appendix, Figure 8: New independence interaction ####

ggsave(filename = "Figures/Appendix Figure 8.pdf",
       width = 25, 
       height = 10, units = "cm")

# 5.5. Contribution to diversity ####
cs_policies_colonies_colonizers |>
  filter(new_policy == 1) |>
  group_by(new_state) |>
  summarize(n = n(),
            mean_delta_inv_cf = mean(delta_inv_cf, na.rm = TRUE)) 
-0.00146 * 153 # decrease of 0.22 points
0.000980 * 429 # increase of 0.42 points

# 6. Diversity ####

# 6.1. Data prep, models, beginning of margins ####

# Data prep:

cs_policies_new_red_year <- cs_policies_new_red |>
  group_by(year) |>
  summarize(n_states = n(),
            mean_inv = mean(inv, na.rm = TRUE),
            mean_delta_inv = mean(delta_inv, na.rm = TRUE),
            mean_delta_inv_cf = mean(delta_inv_cf, na.rm = TRUE),
            n_new_policy = sum(new_policy, na.rm =TRUE),
            n_eq = sum(eq, na.rm = TRUE),
            n_modeq = sum(modeq, na.rm = TRUE),
            n_noneq = sum(noneq, na.rm = TRUE),
            n_at_no_policy = sum(spread_policy == "No policy"),
            n_at_eq = sum(spread_policy == "Strict or simplified equidistance"),
            n_at_modeq = sum(spread_policy == "Modified equidistance"),
            n_at_noneq = sum(spread_policy == "Nonequidistance")) |> 
  mutate(period5 = case_when(year <= 1969 ~ "before69",
                             year > 1969 & year <= 1985 ~ "between69and85",
                             year > 1985 & year <= 1993 ~ "between85and93",
                             year > 1993 & year <= 2007 ~ "between93and07",
                             year > 2007 ~ "after07")) |>
  mutate(period5 = factor(period5, levels = c("before69","between69and85","between85and93",
                                              "between93and07","after07"))) |>
  mutate(time_since_decision = case_when(period5 == "before69" ~ (year - 1969),
                                         period5 == "between69and85" ~ (year - 1969),
                                         period5 == "between85and93" ~ (year - 1985),
                                         period5 == "between93and07" ~ (year - 1993),
                                         period5 == "after07" ~ (year - 2007)),
         time_since_decision_sq = time_since_decision^2,
         time_since_decision_cb = time_since_decision^3) |>
  mutate(Combinations = case_when(period5 == "before69" ~ "Pre-decision",
                                  period5 == "between69and85" ~ "High incongruence",
                                  period5 == "between85and93" ~ "Moderate incongruence & Incremental inconsistency",
                                  period5 == "between93and07" ~ "Low incongruence & Incremental inconsistency",
                                  period5 == "after07" ~ "Low incongruence & Random inconsistency"))

cs_policies_new_red_year_post_69 <- cs_policies_new_red_year |>
  filter(year > 1969) |>
  ungroup() |>
  mutate(mean_inv_lag = lag(mean_inv, n = 1)) |>
  mutate(Combinations = case_when(period5 == "between69and85" ~ "[P2] High incongruence",
                                  period5 == "between85and93" ~ "[P3] Moderate incongruence & Incremental inconsistency",
                                  period5 == "between93and07" ~ "[P4] Low incongruence & Incremental inconsistency",
                                  period5 == "after07" ~ "[P5] Low incongruence & Random inconsistency"))

# Modeling diversity: 
lm_inc <- lm(mean_inv ~ Combinations*poly(time_since_decision,3),
             data= cs_policies_new_red_year_post_69)
coeftest(lm_inc, vcov = vcovHC, type = "HC1")
lm_inc_vcov <- vcovHC(lm_inc, type = 'HC1')
lm_inc_rse <- sqrt(diag(lm_inc_vcov))

summary(lm_inc)
interact_plot(lm_inc, pred = time_since_decision,
              robust = TRUE, 
              modx = Combinations, modx.values = c("[P2] High incongruence",
                                                   "[P3] Moderate incongruence & Incremental inconsistency",
                                                   "[P4] Low incongruence & Incremental inconsistency",
                                                   "[P5] Low incongruence & Random inconsistency"),
              modx.labels = c("[P2] High incongruence",
                              "[P3] Moderate incongruence, incremental inconsistency",
                              "[P4] Low incongruence & incremental inconsistency",
                              "[P5] Low incongruence & random inconsistency"), 
              facet.modx = T, interval = T) + 
  scale_x_continuous("Years since decision", limits = c(1,8),
                     breaks = seq(1,8,1)) + 
  scale_y_continuous("Mean diversity", limits = c(1.5,2.75)) +
  theme_bw(base_size = 18)

#### * Main, Figure 8: Evolution of diversity after decisions ####

ggsave(filename = "Figures/Main Figure 8.pdf",
       width = 30,
       height = 20,
       units = "cm")

#### * Appendix, Table 9: Diversity with time since decision ####
# (Labels added and corrected Overleaf)

stargazer(lm_inc, 
          se = list(lm_inc_rse),
          align = T, no.space = T)

# 6.2. Counterfactual contributions ####

cs_policies_new_red_eq <- cs_policies_new_red |>
  filter(new_policy == 1) |>
  mutate(rel_to_eq = case_when((spread_policy_lag == "No policy" | is.na(spread_policy_lag)) & stacked_policy == "Strict or simplified equidistance" ~ "First policy EQ",
                               (spread_policy_lag == "No policy" | is.na(spread_policy_lag)) & stacked_policy != "Strict or simplified equidistance" ~ "First policy OTHER",
                               (spread_policy_lag == "Modified equidistance" & stacked_policy == "Modified equidistance") | (spread_policy_lag == "Nonequidistance" & stacked_policy == "Nonequidistance") ~ "Repeat OTHER",
                               spread_policy_lag == "Strict or simplified equidistance" & stacked_policy == "Strict or simplified equidistance" ~ "Repeat EQ",
                               (spread_policy_lag == "Modified equidistance" & stacked_policy == "Strict or simplified equidistance") | (spread_policy_lag == "Nonequidistance" & stacked_policy == "Strict or simplified equidistance") ~ "Switch to EQ",
                               (spread_policy_lag == "Strict or simplified equidistance" & stacked_policy == "Modified equidistance") | (spread_policy_lag == "Strict or simplified equidistance" & stacked_policy == "Nonequidistance") ~ "Switch from EQ",
                               (spread_policy_lag == "Modified equidistance" & stacked_policy == "Nonequidistance") | (spread_policy_lag == "Nonequidistance" & stacked_policy == "Modified equidistance") ~ "Switch between OTHER")) |>
  mutate(y_counter = year - 1960,
         y_counter_sq = y_counter^2,
         y_counter_cb = y_counter^3) 

lm_cf <- lm(delta_inv_cf ~ poly(y_counter, 3)*eq,
            data = cs_policies_new_red_eq)
summary(lm_cf)
coeftest(lm_cf, vcov = vcovHC, type = "HC1", cluster = "statecode")
lm_cf_vcov <- vcovHC(lm_cf, type = 'HC1', cluster = "statecode")
robust_se_lm_cf <- sqrt(diag(lm_cf_vcov))

interact_plot(lm_cf, pred = y_counter, 
              cluster = "statecode",
              modx = eq, 
              modx.values = c(0, 1),
              legend = "Equidistance",
              modx.labels = c("No", "Yes"),
              facet.modx = F, interval = T,
              colors = c("darkgray", "black")) + 
  geom_hline(yintercept = 0, color = "red", linetype = 2) + 
  scale_y_continuous("Counterfactual contribution to diversity") + 
  scale_x_continuous("Years since 1960", breaks = seq(0,60, 5)) +
  theme_bw(base_size = 21)

#### * Main, Figure 9: Counterfactual contribution to diversity interaction ####

ggsave(filename = "Figures/Main Figure 9.pdf",
       width = 30,
       height = 15,
       units = "cm")

#### * Appendix, Table 11: Counterfactual conribution to diversity ####

stargazer(lm_cf,
          se = list(robust_se_lm_cf), 
          dep.var.labels = c("Counterfactual contribution to diversity"), 
          # type = "text",
          align = T,
          no.space = T,
          covariate.labels = c("Time [T1]",
                               "Time squared [T2]",
                               "Time cubed [T3]",
                               "Equidistance",
                               "Equidistance*T1",
                               "Equidistance*T2",
                               "Equidistance*T3"))

# 7. Stylized distributions ####

defocalization1 <- data.frame(x = seq(1:31),
                              y = c(7,0,2,0,1,
                                    0,0,0,0,0,0,0,0,
                                    5,0,3,0,2,
                                    0,0,0,0,0,0,0,0,
                                    4,0,3,0,3)) |>  ggplot(aes(x = x, y = y)) + 
  geom_bar(stat = "identity") + 
  geom_bar(stat = "identity", width = 1.75, color = "black", fill = "white") +
  theme_void(base_size = 18) + 
  scale_y_continuous(limits = c(0,8)) +
  theme(axis.title.x = element_text(hjust = 1),       
        axis.text.x=element_blank(),
        axis.ticks.x=element_blank(),
        axis.text.y=element_blank(),
        axis.ticks.y=element_blank()) +
  labs(y = "", x = "Levelling defocalization \
  ") + 
  geom_segment(aes(x = 8, y = 1.5, xend = 11, yend = 1.5), 
               arrow = arrow(length = unit(.5, 'cm'))) + 
  geom_segment(aes(x = 21, y = 1.5, xend = 24, yend = 1.5), 
               arrow = arrow(length = unit(.5, 'cm'))) 

defocalization2 <- data.frame(x = seq(1:31),
                              y = c(7,0,2,0,1,
                                    0,0,0,0,0,0,0,0,
                                    5,0,2,0,3,
                                    0,0,0,0,0,0,0,0,
                                    5,0,1,0,4)) |>  ggplot(aes(x = x, y = y)) + 
  geom_bar(stat = "identity") + 
  geom_bar(stat = "identity", width = 1.75, color = "black", fill = "white") +
  theme_void(base_size = 18) + 
  scale_y_continuous(limits = c(0,8)) +
  theme(axis.title.x = element_text(hjust = 1),       
        axis.text.x=element_blank(),
        axis.ticks.x=element_blank(),
        axis.text.y=element_blank(),
        axis.ticks.y=element_blank() 
  ) +
  labs(y = "", x = "Polarizing defocalization \
  ") + 
  geom_segment(aes(x = 8, y = 1.5, xend = 11, yend = 1.5), 
               arrow = arrow(length = unit(.5, 'cm'))) + 
  geom_segment(aes(x = 21, y = 1.5, xend = 24, yend = 1.5), 
               arrow = arrow(length = unit(.5, 'cm'))) 


defocalization3 <- data.frame(x = seq(1:31),
                              y = c(7,0,2,0,1,
                                    0,0,0,0,0,0,0,0,
                                    4,0,2,0,4,
                                    0,0,0,0,0,0,0,0,
                                    1,0,2,0,7)) |>
  ggplot(aes(x = x, y = y)) + 
  geom_bar(stat = "identity", width = 1.75, color = "black",
           fill = "white") +
  theme_void(base_size = 18) + 
  scale_y_continuous(limits = c(0,8, breaks = NULL)) +
  theme(axis.title.x = element_text(hjust = 1),       
        axis.text.x = element_blank(),
        axis.ticks.x = element_blank(),
        axis.text.y = element_blank(),
        axis.ticks.y = element_blank()) +
  labs(y = "", x = "Dethroning defocalization \
  ") + 
  geom_segment(aes(x = 8, y = 1.5, xend = 11, yend = 1.5), 
               arrow = arrow(length = unit(.5, 'cm'))) + 
  geom_segment(aes(x = 21, y = 1.5, xend = 24, yend = 1.5), 
               arrow = arrow(length = unit(.5, 'cm'))) 

ggpubr::ggarrange(defocalization1,defocalization2,defocalization3,
          ncol = 1, nrow = 3)

#### * Main, Figure 1: Stylized distributions ####

ggsave(filename = "Figures/Main Figure 1.pdf",
       width = 30,
       height = 15,
       units = "cm")

# 8. Descriptive statistics ####

# Three other variables on equidistance, for summary statistics:
cs_policies_new_red_descriptives <- data.frame(cs_policies_new_red) |>
  mutate(eq = if_else(new_policy == 1, eq, NA)) |>
  mutate(at_eq = if_else(spread_policy != "No policy", at_eq, NA)) |>
  mutate(at_eq_lag = if_else(spread_policy_lag != "No policy", at_eq_lag, NA))

cs_policies_only_new <- data.frame(cs_policies_only_new)

#### * Appendix, Table 1: Descriptive statistics ####
# (Created on Overleaf, removing unused variables)

# Main summaries:
stargazer(cs_policies_new_red_descriptives, align = T) 
# Last four lines (when new policy == 1): 
stargazer(cs_policies_only_new, align = T) 

#### 9. Multinomial logit models ####

cs_policies_only_new_after_1969 <- cs_policies_only_new |>
  filter(year > 1969) |>
  mutate(n_amdisp_lag = lag(n_amdisp))
multi_logit <- multinom(stacked_policy ~ spread_policy_lag*period5 + (n_amdisp_lag > 0), 
                        data = cs_policies_only_new_after_1969) 

p <- predictions(multi_logit,
                 by = c("spread_policy_lag","period5"),
                 newdata = datagrid(
                   model = multi_logit,
                   period5 = cs_policies_only_new_after_1969$period5,
                   spread_policy_lag = c("No policy","Strict or simplified equidistance",
                                         "Modified equidistance","Nonequidistance")))
p_df <- data.frame(p)
p_df$Policy <- factor(p_df$group, 
                      levels = c("Strict or simplified equidistance", "Modified equidistance", "Nonequidistance"),
                      labels = c("Strict or simplified equidistance", "Modified equidistance", "Nonequidistance"))
p_df$Period <- factor(p_df$period5, 
                      levels = c("after07", "between93and07", "between85and93", "between69and85"),
                      labels = c("After 2007", 
                                 "Between 1993 and 2007",
                                 "Between 1985 and 1993",
                                 "Between 1969 and 1985"))

interval1 <- -qnorm((1-0.9)/2)  # 90% multiplier
interval2 <- -qnorm((1-0.95)/2)  # 95% multiplier

my_greys = brewer.pal(n = 9, "Set1")[1:3] 

mep_multinomial <- ggplot(p_df, aes(colour = Policy)) + scale_colour_manual(values = my_greys) + 
  geom_hline(yintercept = 0, colour = "red", lty = 2)
mep_multinomial <- mep_multinomial + geom_linerange(aes(x = period5, fill = spread_policy_lag,
                                ymin = estimate - std.error*interval1,
                                ymax = estimate + std.error*interval1),
                            lwd = 1, 
                            position = position_dodge(width = 0.5)) 

mep_multinomial <- mep_multinomial + geom_linerange(aes(x = Period, #fill = spread_policy_lag,
                                ymin = estimate - std.error*interval2,
                                ymax = estimate + std.error*interval2),
                            lwd = 1/2, position = position_dodge(width = 0.5)) 

mep_multinomial <- mep_multinomial + geom_pointrange(aes(x = Period, y = estimate, ymin = estimate - std.error*interval2,
                                 ymax = estimate + std.error*interval2, shape = Policy),
                             lwd = 1/2, position = position_dodge(width = 0.5), fill = "white", size = 0.5) + scale_shape(solid = TRUE) +
  facet_wrap(~ spread_policy_lag)

mep_multinomial <- mep_multinomial +   
  scale_x_discrete(limits = levels(p_df$Period)) + 
  theme_bw(base_size = 21)   

mep_multinomial <- mep_multinomial +  
  coord_flip() + 
  ggtitle("") + xlab("") + ylab("Average Predictions") + 
  scale_size(guide = 'none') + 
  guides(colour = guide_legend(reverse=TRUE)) + 
  scale_shape_manual(values=c(21, 22, 23))+ 
  guides(shape = guide_legend(reverse=TRUE))

mep_multinomial

#### * Main, Figure 7: Multinomial AMEs ####
ggsave(mep_multinomial, filename = "Figures/Main Figure 7.pdf",
       width = 40, 
       height = 25, units = "cm")

# Multinomial model 1, without interaction:
multi_logit1 <- multinom(stacked_policy ~ period5 + (n_amdisp_lag > 0), 
                         data = cs_policies_only_new_after_1969)

# Multinomial model 2, with regional control: 
multi_logit2 <- multinom(stacked_policy ~ period5 + spread_policy_lag + (n_amdisp_lag > 0) + ht_region_simple, 
                         data = cs_policies_only_new_after_1969)

# Multinomial models regression output:
#### * Appendix, Table 10: Multinomial regression output ####
# (Labels and variable names edited on Overleaf)
stargazer(multi_logit1, multi_logit2, multi_logit,
          no.space = TRUE)
