# Supplementary material for: The defocalizing effect of international courts: Evidence from maritime delimitation practices
Source: Rev Int Organ. 2024 Jun 29;20(4):825–61. doi: 10.1007/s11558-024-09545-4 (PMC12727788; doi:10.1007/s11558-024-09545-4)
Supplement: Supplementary file 2 — Supplementary file2 (ZIP 112225 kb) [file 11558_2024_9545_MOESM2_ESM.zip › The Defocalizing Effect - Replication/1 Data preparation/cs_policies_new.csv]

	statecode	ccode	cname	ccodecow	ccodewb	year	stacked_policy	unclos_signed	unclos_in_force	unclos	unclos_filled	court_dec	icj_dec	num_court_dec	cum_court_dec	court_choice	court_choice_spread	court_choice_lag_spread	court_choice_spread_only_icj	court_choice_lag_spread_only_icj	same_choice_since	same_choice_since_only_icj	eq	eq_lag	cum_eq	cum_eq_lag	modeq	modeq_lag	cum_modeq	cum_modeq_lag	noneq	noneq_lag	cum_noneq	cum_noneq_lag	first_policy	spread_policy	spread_policy_lag	new_policy	new_policy_lag	cum_new_policy	cum_new_policy_lag	follow	follow_icj	cum_follow	cum_follow_icj	new_policy_lag_per_year_count	new_eq_lag_per_year_count	new_modeq_lag_per_year_count	new_noneq_lag_per_year_count
1	AGO	24	Angola	540	24	1975	NA	0	0	NA	0	0	NA	0	1	NA	3	NA	3	NA	6	6	0	NA	0	NA	0	NA	0	NA	0	NA	0	NA	0	Strict or simplified equidistance	NA	0	NA	0	NA	NA	NA	0	0	17	7	6	4
2	AGO	24	Angola	540	24	1976	NA	0	0	NA	0	0	NA	0	1	NA	3	3	3	3	7	7	0	0	0	0	0	0	0	0	0	0	0	0	0	Strict or simplified equidistance	Strict or simplified equidistance	0	0	0	0	NA	NA	0	0	10	0	1	9
3	AGO	24	Angola	540	24	1977	NA	0	0	NA	0	1	0	1	2	2	2	3	3	3	0	8	0	0	0	0	0	0	0	0	0	0	0	0	0	Strict or simplified equidistance	Strict or simplified equidistance	0	0	0	0	NA	NA	0	0	17	10	5	2
4	AGO	24	Angola	540	24	1978	NA	0	0	NA	0	0	NA	1	2	NA	2	2	3	3	1	9	0	0	0	0	0	0	0	0	0	0	0	0	0	Strict or simplified equidistance	Strict or simplified equidistance	0	0	0	0	NA	NA	0	0	12	5	5	2
5	AGO	24	Angola	540	24	1979	NA	0	0	NA	0	0	NA	0	2	NA	2	2	3	3	2	10	0	0	0	0	0	0	0	0	0	0	0	0	0	Strict or simplified equidistance	Strict or simplified equidistance	0	0	0	0	NA	NA	0	0	29	16	5	8
6	AGO	24	Angola	540	24	1980	NA	0	0	NA	0	0	NA	0	2	NA	2	2	3	3	3	11	0	0	0	0	0	0	0	0	0	0	0	0	0	Strict or simplified equidistance	Strict or simplified equidistance	0	0	0	0	NA	NA	0	0	9	3	2	4
7	AGO	24	Angola	540	24	1981	NA	0	0	NA	0	0	NA	0	2	NA	2	2	3	3	4	12	0	0	0	0	0	0	0	0	0	0	0	0	0	Strict or simplified equidistance	Strict or simplified equidistance	0	0	0	0	NA	NA	0	0	16	9	6	1
8	AGO	24	Angola	540	24	1982	NA	0	0	0	0	1	1	1	3	3	3	2	3	3	0	13	0	0	0	0	0	0	0	0	0	0	0	0	0	Strict or simplified equidistance	Strict or simplified equidistance	0	0	0	0	NA	NA	0	0	9	3	3	3
9	AGO	24	Angola	540	24	1983	NA	1	0	0	0	0	NA	0	3	NA	3	3	3	3	1	14	0	0	0	0	0	0	0	0	0	0	0	0	0	Strict or simplified equidistance	Strict or simplified equidistance	0	0	0	0	NA	NA	0	0	7	4	2	1
10	AGO	24	Angola	540	24	1984	NA	1	0	0	0	1	1	1	4	3	3	3	3	3	2	15	0	0	0	0	0	0	0	0	0	0	0	0	0	Strict or simplified equidistance	Strict or simplified equidistance	0	0	0	0	NA	NA	0	0	8	7	0	1
11	AGO	24	Angola	540	24	1985	NA	1	0	0	0	1	1	2	6	2	2	3	2	3	0	0	0	0	0	0	0	0	0	0	0	0	0	0	0	Strict or simplified equidistance	Strict or simplified equidistance	0	0	0	0	NA	NA	0	0	12	6	2	4
12	AGO	24	Angola	540	24	1986	NA	1	0	0	0	0	NA	0	6	NA	2	2	2	2	1	1	0	0	0	0	0	0	0	0	0	0	0	0	0	Strict or simplified equidistance	Strict or simplified equidistance	0	0	0	0	NA	NA	0	0	14	8	0	6
13	AGO	24	Angola	540	24	1987	NA	1	0	0	0	0	NA	0	6	NA	2	2	2	2	2	2	0	0	0	0	0	0	0	0	0	0	0	0	0	Strict or simplified equidistance	Strict or simplified equidistance	0	0	0	0	NA	NA	0	0	10	0	8	2
14	AGO	24	Angola	540	24	1988	NA	1	0	0	0	0	NA	0	6	NA	2	2	2	2	3	3	0	0	0	0	0	0	0	0	0	0	0	0	0	Strict or simplified equidistance	Strict or simplified equidistance	0	0	0	0	NA	NA	0	0	4	2	1	1
15	AGO	24	Angola	540	24	1989	NA	1	0	0	0	1	0	1	7	3	3	2	2	2	0	4	0	0	0	0	0	0	0	0	0	0	0	0	0	Strict or simplified equidistance	Strict or simplified equidistance	0	0	0	0	NA	NA	0	0	14	5	5	4
16	AGO	24	Angola	540	24	1990	NA	1	0	1	1	0	NA	0	7	NA	3	3	2	2	1	5	0	0	0	0	0	0	0	0	0	0	0	0	0	Strict or simplified equidistance	Strict or simplified equidistance	0	0	0	0	NA	NA	0	0	12	4	0	8
17	AGO	24	Angola	540	24	1991	NA	1	0	1	1	0	NA	0	7	NA	3	3	2	2	2	6	0	0	0	0	0	0	0	0	0	0	0	0	0	Strict or simplified equidistance	Strict or simplified equidistance	0	0	0	0	NA	NA	0	0	9	1	2	6
18	AGO	24	Angola	540	24	1992	NA	1	0	1	1	1	0	1	8	3	3	3	2	2	3	7	0	0	0	0	0	0	0	0	0	0	0	0	0	Strict or simplified equidistance	Strict or simplified equidistance	0	0	0	0	NA	NA	0	0	4	0	2	2
19	AGO	24	Angola	540	24	1993	NA	1	0	1	1	1	1	1	9	2	2	3	2	2	0	8	0	0	0	0	0	0	0	0	0	0	0	0	0	Strict or simplified equidistance	Strict or simplified equidistance	0	0	0	0	NA	NA	0	0	7	5	0	2
20	AGO	24	Angola	540	24	1994	NA	1	0	1	1	0	NA	0	9	NA	2	2	2	2	1	9	0	0	0	0	0	0	0	0	0	0	0	0	0	Strict or simplified equidistance	Strict or simplified equidistance	0	0	0	0	NA	NA	0	0	16	10	3	3
21	AGO	24	Angola	540	24	1995	NA	1	1	1	1	0	NA	0	9	NA	2	2	2	2	2	10	0	0	0	0	0	0	0	0	0	0	0	0	0	Strict or simplified equidistance	Strict or simplified equidistance	0	0	0	0	NA	NA	0	0	7	4	2	1
22	AGO	24	Angola	540	24	1996	NA	1	1	1	1	0	NA	0	9	NA	2	2	2	2	3	11	0	0	0	0	0	0	0	0	0	0	0	0	0	Strict or simplified equidistance	Strict or simplified equidistance	0	0	0	0	NA	NA	0	0	1	0	1	0
23	AGO	24	Angola	540	24	1997	NA	1	1	1	1	0	NA	0	9	NA	2	2	2	2	4	12	0	0	0	0	0	0	0	0	0	0	0	0	0	Strict or simplified equidistance	Strict or simplified equidistance	0	0	0	0	NA	NA	0	0	13	10	2	1
24	AGO	24	Angola	540	24	1998	NA	1	1	1	1	0	NA	0	9	NA	2	2	2	2	5	13	0	0	0	0	0	0	0	0	0	0	0	0	0	Strict or simplified equidistance	Strict or simplified equidistance	0	0	0	0	NA	NA	0	0	13	3	7	3
25	AGO	24	Angola	540	24	1999	NA	1	1	1	1	1	0	1	10	2	2	2	2	2	6	14	0	0	0	0	0	0	0	0	0	0	0	0	0	Strict or simplified equidistance	Strict or simplified equidistance	0	0	0	0	NA	NA	0	0	3	1	1	1
26	AGO	24	Angola	540	24	2000	NA	1	1	1	1	0	NA	0	10	NA	2	2	2	2	7	15	0	0	0	0	0	0	0	0	0	0	0	0	0	Strict or simplified equidistance	Strict or simplified equidistance	0	0	0	0	NA	NA	0	0	12	7	2	3
27	AGO	24	Angola	540	24	2001	NA	1	1	1	1	1	1	1	11	2	2	2	2	2	8	16	0	0	0	0	0	0	0	0	0	0	0	0	0	Strict or simplified equidistance	Strict or simplified equidistance	0	0	0	0	NA	NA	0	0	14	6	3	5
28	AGO	24	Angola	540	24	2002	Nonequidistance	1	1	1	1	1	1	1	12	2	2	2	2	2	9	17	0	0	0	0	0	0	0	0	1	0	1	0	0	Nonequidistance	Strict or simplified equidistance	1	0	1	0	0	0	0	0	11	8	2	1
29	AGO	24	Angola	540	24	2003	NA	1	1	1	1	0	NA	0	12	NA	2	2	2	2	10	18	0	0	0	0	0	0	0	0	0	1	1	1	0	Nonequidistance	Nonequidistance	0	1	1	1	NA	NA	0	0	7	5	0	2
30	AGO	24	Angola	540	24	2004	NA	1	1	1	1	0	NA	0	12	NA	2	2	2	2	11	19	0	0	0	0	0	0	0	0	0	0	1	1	0	Nonequidistance	Nonequidistance	0	0	1	1	NA	NA	0	0	9	6	3	0
31	AGO	24	Angola	540	24	2005	NA	1	1	1	1	0	NA	0	12	NA	2	2	2	2	12	20	0	0	0	0	0	0	0	0	0	0	1	1	0	Nonequidistance	Nonequidistance	0	0	1	1	NA	NA	0	0	12	4	7	1
32	AGO	24	Angola	540	24	2006	NA	1	1	1	1	1	0	1	13	2	2	2	2	2	13	21	0	0	0	0	0	0	0	0	0	0	1	1	0	Nonequidistance	Nonequidistance	0	0	1	1	NA	NA	0	0	7	6	0	1
33	AGO	24	Angola	540	24	2007	NA	1	1	1	1	1	1	2	15	3	3	2	3	2	0	0	0	0	0	0	0	0	0	0	0	0	1	1	0	Nonequidistance	Nonequidistance	0	0	1	1	NA	NA	0	0	9	6	3	0
34	AGO	24	Angola	540	24	2008	NA	1	1	1	1	0	NA	0	15	NA	3	3	3	3	1	1	0	0	0	0	0	0	0	0	0	0	1	1	0	Nonequidistance	Nonequidistance	0	0	1	1	NA	NA	0	0	5	3	2	0
35	AGO	24	Angola	540	24	2009	NA	1	1	1	1	1	1	1	16	2	2	3	2	3	0	0	0	0	0	0	0	0	0	0	0	0	1	1	0	Nonequidistance	Nonequidistance	0	0	1	1	NA	NA	0	0	5	3	2	0
36	AGO	24	Angola	540	24	2010	Strict or simplified equidistance	1	1	1	1	0	NA	0	16	NA	2	2	2	2	1	1	1	0	1	0	0	0	0	0	0	0	1	1	0	Strict or simplified equidistance	Nonequidistance	1	0	2	1	0	0	0	0	11	4	2	5
37	AGO	24	Angola	540	24	2011	NA	1	1	1	1	0	NA	0	16	NA	2	2	2	2	2	2	0	1	1	1	0	0	0	0	0	0	1	1	0	Strict or simplified equidistance	Strict or simplified equidistance	0	1	2	2	NA	NA	0	0	8	5	2	1
38	AGO	24	Angola	540	24	2012	NA	1	1	1	1	1	1	2	18	2	2	2	2	2	3	3	0	0	1	1	0	0	0	0	0	0	1	1	0	Strict or simplified equidistance	Strict or simplified equidistance	0	0	2	2	NA	NA	0	0	9	4	4	1
39	AGO	24	Angola	540	24	2013	NA	1	1	1	1	0	NA	0	18	NA	2	2	2	2	4	4	0	0	1	1	0	0	0	0	0	0	1	1	0	Strict or simplified equidistance	Strict or simplified equidistance	0	0	2	2	NA	NA	0	0	15	11	3	1
40	AGO	24	Angola	540	24	2014	NA	1	1	1	1	1	1	2	20	2	2	2	2	2	5	5	0	0	1	1	0	0	0	0	0	0	1	1	0	Strict or simplified equidistance	Strict or simplified equidistance	0	0	2	2	NA	NA	0	0	10	6	1	3
41	AGO	24	Angola	540	24	2015	NA	1	1	1	1	0	NA	0	20	NA	2	2	2	2	6	6	0	0	1	1	0	0	0	0	0	0	1	1	0	Strict or simplified equidistance	Strict or simplified equidistance	0	0	2	2	NA	NA	0	0	18	11	4	3
42	AGO	24	Angola	540	24	2016	NA	1	1	1	1	0	NA	0	20	NA	2	2	2	2	7	7	0	0	1	1	0	0	0	0	0	0	1	1	0	Strict or simplified equidistance	Strict or simplified equidistance	0	0	2	2	NA	NA	0	0	8	6	1	1
43	AGO	24	Angola	540	24	2017	NA	1	1	1	1	1	0	1	21	2	2	2	2	2	8	8	0	0	1	1	0	0	0	0	0	0	1	1	0	Strict or simplified equidistance	Strict or simplified equidistance	0	0	2	2	NA	NA	0	0	8	2	6	0
44	AGO	24	Angola	540	24	2018	NA	1	1	1	1	1	1	2	23	2	2	2	2	2	9	9	0	0	1	1	0	0	0	0	0	0	1	1	0	Strict or simplified equidistance	Strict or simplified equidistance	0	0	2	2	NA	NA	0	0	1	0	0	1
45	AGO	24	Angola	540	24	2019	NA	1	1	1	1	0	NA	0	23	NA	2	2	2	2	10	10	0	0	1	1	0	0	0	0	0	0	1	1	0	Strict or simplified equidistance	Strict or simplified equidistance	0	0	2	2	NA	NA	0	0	5	0	2	3
46	ALB	8	Albania	339	8	1960	NA	0	0	NA	0	0	NA	0	0	NA	NA	NA	NA	NA	NA	NA	0	NA	0	NA	0	NA	0	NA	0	NA	0	NA	0	No policy	NA	0	NA	0	NA	NA	NA	0	0	0	0	0	0
47	ALB	8	Albania	339	8	1961	NA	0	0	NA	0	0	NA	0	0	NA	NA	NA	NA	NA	NA	NA	0	0	0	0	0	0	0	0	0	0	0	0	0	No policy	No policy	0	0	0	0	NA	NA	0	0	8	7	0	1
48	ALB	8	Albania	339	8	1962	NA	0	0	NA	0	0	NA	0	0	NA	NA	NA	NA	NA	NA	NA	0	0	0	0	0	0	0	0	0	0	0	0	0	No policy	No policy	0	0	0	0	NA	NA	0	0	7	7	0	0
49	ALB	8	Albania	339	8	1963	NA	0	0	NA	0	0	NA	0	0	NA	NA	NA	NA	NA	NA	NA	0	0	0	0	0	0	0	0	0	0	0	0	0	No policy	No policy	0	0	0	0	NA	NA	0	0	4	4	0	0
50	ALB	8	Albania	339	8	1964	Strict or simplified equidistance	0	0	NA	0	0	NA	0	0	NA	NA	NA	NA	NA	NA	NA	1	0	1	0	0	0	0	0	0	0	0	0	0	Strict or simplified equidistance	No policy	1	0	1	0	NA	NA	0	0	4	4	0	0
51	ALB	8	Albania	339	8	1965	NA	0	0	NA	0	0	NA	0	0	NA	NA	NA	NA	NA	NA	NA	0	1	1	1	0	0	0	0	0	0	0	0	0	Strict or simplified equidistance	Strict or simplified equidistance	0	1	1	1	NA	NA	0	0	6	5	0	1
52	ALB	8	Albania	339	8	1966	NA	0	0	NA	0	0	NA	0	0	NA	NA	NA	NA	NA	NA	NA	0	0	1	1	0	0	0	0	0	0	0	0	0	Strict or simplified equidistance	Strict or simplified equidistance	0	0	1	1	NA	NA	0	0	12	10	2	0
53	ALB	8	Albania	339	8	1967	NA	0	0	NA	0	0	NA	0	0	NA	NA	NA	NA	NA	NA	NA	0	0	1	1	0	0	0	0	0	0	0	0	0	Strict or simplified equidistance	Strict or simplified equidistance	0	0	1	1	NA	NA	0	0	9	9	0	0
54	ALB	8	Albania	339	8	1968	NA	0	0	NA	0	0	NA	0	0	NA	NA	NA	NA	NA	NA	NA	0	0	1	1	0	0	0	0	0	0	0	0	0	Strict or simplified equidistance	Strict or simplified equidistance	0	0	1	1	NA	NA	0	0	6	5	0	1
55	ALB	8	Albania	339	8	1969	NA	0	0	NA	0	1	1	1	1	3	3	NA	3	NA	0	0	0	0	1	1	0	0	0	0	0	0	0	0	0	Strict or simplified equidistance	Strict or simplified equidistance	0	0	1	1	NA	NA	0	0	13	7	6	0
56	ALB	8	Albania	339	8	1970	NA	0	0	NA	0	0	NA	0	1	NA	3	3	3	3	1	1	0	0	1	1	0	0	0	0	0	0	0	0	0	Strict or simplified equidistance	Strict or simplified equidistance	0	0	1	1	NA	NA	0	0	10	4	4	2
57	ALB	8	Albania	339	8	1971	NA	0	0	NA	0	0	NA	0	1	NA	3	3	3	3	2	2	0	0	1	1	0	0	0	0	0	0	0	0	0	Strict or simplified equidistance	Strict or simplified equidistance	0	0	1	1	NA	NA	0	0	8	6	0	2
58	ALB	8	Albania	339	8	1972	NA	0	0	NA	0	0	NA	0	1	NA	3	3	3	3	3	3	0	0	1	1	0	0	0	0	0	0	0	0	0	Strict or simplified equidistance	Strict or simplified equidistance	0	0	1	1	NA	NA	0	0	17	6	5	6
59	ALB	8	Albania	339	8	1973	NA	0	0	NA	0	0	NA	0	1	NA	3	3	3	3	4	4	0	0	1	1	0	0	0	0	0	0	0	0	0	Strict or simplified equidistance	Strict or simplified equidistance	0	0	1	1	NA	NA	0	0	10	2	6	2
60	ALB	8	Albania	339	8	1974	NA	0	0	NA	0	0	NA	0	1	NA	3	3	3	3	5	5	0	0	1	1	0	0	0	0	0	0	0	0	0	Strict or simplified equidistance	Strict or simplified equidistance	0	0	1	1	NA	NA	0	0	11	4	3	4
61	ALB	8	Albania	339	8	1975	NA	0	0	NA	0	0	NA	0	1	NA	3	3	3	3	6	6	0	0	1	1	0	0	0	0	0	0	0	0	0	Strict or simplified equidistance	Strict or simplified equidistance	0	0	1	1	NA	NA	0	0	17	7	6	4
62	ALB	8	Albania	339	8	1976	NA	0	0	NA	0	0	NA	0	1	NA	3	3	3	3	7	7	0	0	1	1	0	0	0	0	0	0	0	0	0	Strict or simplified equidistance	Strict or simplified equidistance	0	0	1	1	NA	NA	0	0	10	0	1	9
63	ALB	8	Albania	339	8	1977	NA	0	0	NA	0	1	0	1	2	2	2	3	3	3	0	8	0	0	1	1	0	0	0	0	0	0	0	0	0	Strict or simplified equidistance	Strict or simplified equidistance	0	0	1	1	NA	NA	0	0	17	10	5	2
64	ALB	8	Albania	339	8	1978	NA	0	0	NA	0	0	NA	1	2	NA	2	2	3	3	1	9	0	0	1	1	0	0	0	0	0	0	0	0	0	Strict or simplified equidistance	Strict or simplified equidistance	0	0	1	1	NA	NA	0	0	12	5	5	2
65	ALB	8	Albania	339	8	1979	NA	0	0	NA	0	0	NA	0	2	NA	2	2	3	3	2	10	0	0	1	1	0	0	0	0	0	0	0	0	0	Strict or simplified equidistance	Strict or simplified equidistance	0	0	1	1	NA	NA	0	0	29	16	5	8
66	ALB	8	Albania	339	8	1980	NA	0	0	NA	0	0	NA	0	2	NA	2	2	3	3	3	11	0	0	1	1	0	0	0	0	0	0	0	0	0	Strict or simplified equidistance	Strict or simplified equidistance	0	0	1	1	NA	NA	0	0	9	3	2	4
67	ALB	8	Albania	339	8	1981	NA	0	0	NA	0	0	NA	0	2	NA	2	2	3	3	4	12	0	0	1	1	0	0	0	0	0	0	0	0	0	Strict or simplified equidistance	Strict or simplified equidistance	0	0	1	1	NA	NA	0	0	16	9	6	1
68	ALB	8	Albania	339	8	1982	NA	0	0	0	0	1	1	1	3	3	3	2	3	3	0	13	0	0	1	1	0	0	0	0	0	0	0	0	0	Strict or simplified equidistance	Strict or simplified equidistance	0	0	1	1	NA	NA	0	0	9	3	3	3
69	ALB	8	Albania	339	8	1983	NA	1	0	0	0	0	NA	0	3	NA	3	3	3	3	1	14	0	0	1	1	0	0	0	0	0	0	0	0	0	Strict or simplified equidistance	Strict or simplified equidistance	0	0	1	1	NA	NA	0	0	7	4	2	1
70	ALB	8	Albania	339	8	1984	NA	1	0	0	0	1	1	1	4	3	3	3	3	3	2	15	0	0	1	1	0	0	0	0	0	0	0	0	0	Strict or simplified equidistance	Strict or simplified equidistance	0	0	1	1	NA	NA	0	0	8	7	0	1
71	ALB	8	Albania	339	8	1985	NA	1	0	0	0	1	1	2	6	2	2	3	2	3	0	0	0	0	1	1	0	0	0	0	0	0	0	0	0	Strict or simplified equidistance	Strict or simplified equidistance	0	0	1	1	NA	NA	0	0	12	6	2	4
72	ALB	8	Albania	339	8	1986	NA	1	0	0	0	0	NA	0	6	NA	2	2	2	2	1	1	0	0	1	1	0	0	0	0	0	0	0	0	0	Strict or simplified equidistance	Strict or simplified equidistance	0	0	1	1	NA	NA	0	0	14	8	0	6
73	ALB	8	Albania	339	8	1987	NA	1	0	0	0	0	NA	0	6	NA	2	2	2	2	2	2	0	0	1	1	0	0	0	0	0	0	0	0	0	Strict or simplified equidistance	Strict or simplified equidistance	0	0	1	1	NA	NA	0	0	10	0	8	2
74	ALB	8	Albania	339	8	1988	NA	1	0	0	0	0	NA	0	6	NA	2	2	2	2	3	3	0	0	1	1	0	0	0	0	0	0	0	0	0	Strict or simplified equidistance	Strict or simplified equidistance	0	0	1	1	NA	NA	0	0	4	2	1	1
75	ALB	8	Albania	339	8	1989	NA	1	0	0	0	1	0	1	7	3	3	2	2	2	0	4	0	0	1	1	0	0	0	0	0	0	0	0	0	Strict or simplified equidistance	Strict or simplified equidistance	0	0	1	1	NA	NA	0	0	14	5	5	4
76	ALB	8	Albania	339	8	1990	NA	1	0	0	0	0	NA	0	7	NA	3	3	2	2	1	5	0	0	1	1	0	0	0	0	0	0	0	0	0	Strict or simplified equidistance	Strict or simplified equidistance	0	0	1	1	NA	NA	0	0	12	4	0	8
77	ALB	8	Albania	339	8	1991	NA	1	0	0	0	0	NA	0	7	NA	3	3	2	2	2	6	0	0	1	1	0	0	0	0	0	0	0	0	0	Strict or simplified equidistance	Strict or simplified equidistance	0	0	1	1	NA	NA	0	0	9	1	2	6
78	ALB	8	Albania	339	8	1992	Strict or simplified equidistance	1	0	0	0	1	0	1	8	3	3	3	2	2	3	7	1	0	2	1	0	0	0	0	0	0	0	0	0	Strict or simplified equidistance	Strict or simplified equidistance	1	0	2	1	0	0	0	0	4	0	2	2
79	ALB	8	Albania	339	8	1993	NA	1	0	0	0	1	1	1	9	2	2	3	2	2	0	8	0	1	2	2	0	0	0	0	0	0	0	0	0	Strict or simplified equidistance	Strict or simplified equidistance	0	1	2	2	NA	NA	0	0	7	5	0	2
80	ALB	8	Albania	339	8	1994	NA	1	0	0	0	0	NA	0	9	NA	2	2	2	2	1	9	0	0	2	2	0	0	0	0	0	0	0	0	0	Strict or simplified equidistance	Strict or simplified equidistance	0	0	2	2	NA	NA	0	0	16	10	3	3
81	ALB	8	Albania	339	8	1995	NA	1	1	0	0	0	NA	0	9	NA	2	2	2	2	2	10	0	0	2	2	0	0	0	0	0	0	0	0	0	Strict or simplified equidistance	Strict or simplified equidistance	0	0	2	2	NA	NA	0	0	7	4	2	1
82	ALB	8	Albania	339	8	1996	NA	1	1	0	0	0	NA	0	9	NA	2	2	2	2	3	11	0	0	2	2	0	0	0	0	0	0	0	0	0	Strict or simplified equidistance	Strict or simplified equidistance	0	0	2	2	NA	NA	0	0	1	0	1	0
83	ALB	8	Albania	339	8	1997	NA	1	1	0	0	0	NA	0	9	NA	2	2	2	2	4	12	0	0	2	2	0	0	0	0	0	0	0	0	0	Strict or simplified equidistance	Strict or simplified equidistance	0	0	2	2	NA	NA	0	0	13	10	2	1
84	ALB	8	Albania	339	8	1998	NA	1	1	0	0	0	NA	0	9	NA	2	2	2	2	5	13	0	0	2	2	0	0	0	0	0	0	0	0	0	Strict or simplified equidistance	Strict or simplified equidistance	0	0	2	2	NA	NA	0	0	13	3	7	3
85	ALB	8	Albania	339	8	1999	NA	1	1	0	0	1	0	1	10	2	2	2	2	2	6	14	0	0	2	2	0	0	0	0	0	0	0	0	0	Strict or simplified equidistance	Strict or simplified equidistance	0	0	2	2	NA	NA	0	0	3	1	1	1
86	ALB	8	Albania	339	8	2000	NA	1	1	0	0	0	NA	0	10	NA	2	2	2	2	7	15	0	0	2	2	0	0	0	0	0	0	0	0	0	Strict or simplified equidistance	Strict or simplified equidistance	0	0	2	2	NA	NA	0	0	12	7	2	3
87	ALB	8	Albania	339	8	2001	NA	1	1	0	0	1	1	1	11	2	2	2	2	2	8	16	0	0	2	2	0	0	0	0	0	0	0	0	0	Strict or simplified equidistance	Strict or simplified equidistance	0	0	2	2	NA	NA	0	0	14	6	3	5
88	ALB	8	Albania	339	8	2002	NA	1	1	0	0	1	1	1	12	2	2	2	2	2	9	17	0	0	2	2	0	0	0	0	0	0	0	0	0	Strict or simplified equidistance	Strict or simplified equidistance	0	0	2	2	NA	NA	0	0	11	8	2	1
89	ALB	8	Albania	339	8	2003	NA	1	1	1	1	0	NA	0	12	NA	2	2	2	2	10	18	0	0	2	2	0	0	0	0	0	0	0	0	0	Strict or simplified equidistance	Strict or simplified equidistance	0	0	2	2	NA	NA	0	0	7	5	0	2
90	ALB	8	Albania	339	8	2004	NA	1	1	1	1	0	NA	0	12	NA	2	2	2	2	11	19	0	0	2	2	0	0	0	0	0	0	0	0	0	Strict or simplified equidistance	Strict or simplified equidistance	0	0	2	2	NA	NA	0	0	9	6	3	0
91	ALB	8	Albania	339	8	2005	NA	1	1	1	1	0	NA	0	12	NA	2	2	2	2	12	20	0	0	2	2	0	0	0	0	0	0	0	0	0	Strict or simplified equidistance	Strict or simplified equidistance	0	0	2	2	NA	NA	0	0	12	4	7	1
92	ALB	8	Albania	339	8	2006	NA	1	1	1	1	1	0	1	13	2	2	2	2	2	13	21	0	0	2	2	0	0	0	0	0	0	0	0	0	Strict or simplified equidistance	Strict or simplified equidistance	0	0	2	2	NA	NA	0	0	7	6	0	1
93	ALB	8	Albania	339	8	2007	NA	1	1	1	1	1	1	2	15	3	3	2	3	2	0	0	0	0	2	2	0	0	0	0	0	0	0	0	0	Strict or simplified equidistance	Strict or simplified equidistance	0	0	2	2	NA	NA	0	0	9	6	3	0
94	ALB	8	Albania	339	8	2008	NA	1	1	1	1	0	NA	0	15	NA	3	3	3	3	1	1	0	0	2	2	0	0	0	0	0	0	0	0	0	Strict or simplified equidistance	Strict or simplified equidistance	0	0	2	2	NA	NA	0	0	5	3	2	0
95	ALB	8	Albania	339	8	2009	NA	1	1	1	1	1	1	1	16	2	2	3	2	3	0	0	0	0	2	2	0	0	0	0	0	0	0	0	0	Strict or simplified equidistance	Strict or simplified equidistance	0	0	2	2	NA	NA	0	0	5	3	2	0
96	ALB	8	Albania	339	8	2010	NA	1	1	1	1	0	NA	0	16	NA	2	2	2	2	1	1	0	0	2	2	0	0	0	0	0	0	0	0	0	Strict or simplified equidistance	Strict or simplified equidistance	0	0	2	2	NA	NA	0	0	11	4	2	5
97	ALB	8	Albania	339	8	2011	NA	1	1	1	1	0	NA	0	16	NA	2	2	2	2	2	2	0	0	2	2	0	0	0	0	0	0	0	0	0	Strict or simplified equidistance	Strict or simplified equidistance	0	0	2	2	NA	NA	0	0	8	5	2	1
98	ALB	8	Albania	339	8	2012	NA	1	1	1	1	1	1	2	18	2	2	2	2	2	3	3	0	0	2	2	0	0	0	0	0	0	0	0	0	Strict or simplified equidistance	Strict or simplified equidistance	0	0	2	2	NA	NA	0	0	9	4	4	1
99	ALB	8	Albania	339	8	2013	NA	1	1	1	1	0	NA	0	18	NA	2	2	2	2	4	4	0	0	2	2	0	0	0	0	0	0	0	0	0	Strict or simplified equidistance	Strict or simplified equidistance	0	0	2	2	NA	NA	0	0	15	11	3	1
100	ALB	8	Albania	339	8	2014	NA	1	1	1	1	1	1	2	20	2	2	2	2	2	5	5	0	0	2	2	0	0	0	0	0	0	0	0	0	Strict or simplified equidistance	Strict or simplified equidistance	0	0	2	2	NA	NA	0	0	10	6	1	3
101	ALB	8	Albania	339	8	2015	NA	1	1	1	1	0	NA	0	20	NA	2	2	2	2	6	6	0	0	2	2	0	0	0	0	0	0	0	0	0	Strict or simplified equidistance	Strict or simplified equidistance	0	0	2	2	NA	NA	0	0	18	11	4	3
102	ALB	8	Albania	339	8	2016	NA	1	1	1	1	0	NA	0	20	NA	2	2	2	2	7	7	0	0	2	2	0	0	0	0	0	0	0	0	0	Strict or simplified equidistance	Strict or simplified equidistance	0	0	2	2	NA	NA	0	0	8	6	1	1
103	ALB	8	Albania	339	8	2017	NA	1	1	1	1	1	0	1	21	2	2	2	2	2	8	8	0	0	2	2	0	0	0	0	0	0	0	0	0	Strict or simplified equidistance	Strict or simplified equidistance	0	0	2	2	NA	NA	0	0	8	2	6	0
104	ALB	8	Albania	339	8	2018	NA	1	1	1	1	1	1	2	23	2	2	2	2	2	9	9	0	0	2	2	0	0	0	0	0	0	0	0	0	Strict or simplified equidistance	Strict or simplified equidistance	0	0	2	2	NA	NA	0	0	1	0	0	1
105	ALB	8	Albania	339	8	2019	NA	1	1	1	1	0	NA	0	23	NA	2	2	2	2	10	10	0	0	2	2	0	0	0	0	0	0	0	0	0	Strict or simplified equidistance	Strict or simplified equidistance	0	0	2	2	NA	NA	0	0	5	0	2	3
106	ARE	784	United Arab Emirates (the)	696	784	1971	NA	0	0	NA	0	0	NA	0	1	NA	3	NA	3	NA	2	2	0	NA	0	NA	0	NA	0	NA	0	NA	0	NA	0	Modified equidistance	NA	0	NA	0	NA	NA	NA	0	0	8	6	0	2
107	ARE	784	United Arab Emirates (the)	696	784	1972	NA	0	0	NA	0	0	NA	0	1	NA	3	3	3	3	3	3	0	0	0	0	0	0	0	0	0	0	0	0	0	Modified equidistance	Modified equidistance	0	0	0	0	NA	NA	0	0	17	6	5	6
108	ARE	784	United Arab Emirates (the)	696	784	1973	NA	0	0	NA	0	0	NA	0	1	NA	3	3	3	3	4	4	0	0	0	0	0	0	0	0	0	0	0	0	0	Modified equidistance	Modified equidistance	0	0	0	0	NA	NA	0	0	10	2	6	2
109	ARE	784	United Arab Emirates (the)	696	784	1974	Modified equidistance	0	0	NA	0	0	NA	0	1	NA	3	3	3	3	5	5	0	0	0	0	1	0	1	0	0	0	0	0	0	Modified equidistance	Modified equidistance	1	0	1	0	0	0	0	0	11	4	3	4
110	ARE	784	United Arab Emirates (the)	696	784	1975	NA	0	0	NA	0	0	NA	0	1	NA	3	3	3	3	6	6	0	0	0	0	0	1	1	1	0	0	0	0	0	Modified equidistance	Modified equidistance	0	1	1	1	NA	NA	0	0	17	7	6	4
111	ARE	784	United Arab Emirates (the)	696	784	1976	NA	0	0	NA	0	0	NA	0	1	NA	3	3	3	3	7	7	0	0	0	0	0	0	1	1	0	0	0	0	0	Modified equidistance	Modified equidistance	0	0	1	1	NA	NA	0	0	10	0	1	9
112	ARE	784	United Arab Emirates (the)	696	784	1977	NA	0	0	NA	0	1	0	1	2	2	2	3	3	3	0	8	0	0	0	0	0	0	1	1	0	0	0	0	0	Modified equidistance	Modified equidistance	0	0	1	1	NA	NA	0	0	17	10	5	2
113	ARE	784	United Arab Emirates (the)	696	784	1978	NA	0	0	NA	0	0	NA	1	2	NA	2	2	3	3	1	9	0	0	0	0	0	0	1	1	0	0	0	0	0	Modified equidistance	Modified equidistance	0	0	1	1	NA	NA	0	0	12	5	5	2
114	ARE	784	United Arab Emirates (the)	696	784	1979	NA	0	0	NA	0	0	NA	0	2	NA	2	2	3	3	2	10	0	0	0	0	0	0	1	1	0	0	0	0	0	Modified equidistance	Modified equidistance	0	0	1	1	NA	NA	0	0	29	16	5	8
115	ARE	784	United Arab Emirates (the)	696	784	1980	NA	0	0	NA	0	0	NA	0	2	NA	2	2	3	3	3	11	0	0	0	0	0	0	1	1	0	0	0	0	0	Modified equidistance	Modified equidistance	0	0	1	1	NA	NA	0	0	9	3	2	4
116	ARE	784	United Arab Emirates (the)	696	784	1981	NA	0	0	NA	0	0	NA	0	2	NA	2	2	3	3	4	12	0	0	0	0	0	0	1	1	0	0	0	0	0	Modified equidistance	Modified equidistance	0	0	1	1	NA	NA	0	0	16	9	6	1
117	ARE	784	United Arab Emirates (the)	696	784	1982	NA	0	0	0	0	1	1	1	3	3	3	2	3	3	0	13	0	0	0	0	0	0	1	1	0	0	0	0	0	Modified equidistance	Modified equidistance	0	0	1	1	NA	NA	0	0	9	3	3	3
118	ARE	784	United Arab Emirates (the)	696	784	1983	NA	1	0	0	0	0	NA	0	3	NA	3	3	3	3	1	14	0	0	0	0	0	0	1	1	0	0	0	0	0	Modified equidistance	Modified equidistance	0	0	1	1	NA	NA	0	0	7	4	2	1
119	ARE	784	United Arab Emirates (the)	696	784	1984	NA	1	0	0	0	1	1	1	4	3	3	3	3	3	2	15	0	0	0	0	0	0	1	1	0	0	0	0	0	Modified equidistance	Modified equidistance	0	0	1	1	NA	NA	0	0	8	7	0	1
120	ARE	784	United Arab Emirates (the)	696	784	1985	NA	1	0	0	0	1	1	2	6	2	2	3	2	3	0	0	0	0	0	0	0	0	1	1	0	0	0	0	0	Modified equidistance	Modified equidistance	0	0	1	1	NA	NA	0	0	12	6	2	4
121	ARE	784	United Arab Emirates (the)	696	784	1986	NA	1	0	0	0	0	NA	0	6	NA	2	2	2	2	1	1	0	0	0	0	0	0	1	1	0	0	0	0	0	Modified equidistance	Modified equidistance	0	0	1	1	NA	NA	0	0	14	8	0	6
122	ARE	784	United Arab Emirates (the)	696	784	1987	NA	1	0	0	0	0	NA	0	6	NA	2	2	2	2	2	2	0	0	0	0	0	0	1	1	0	0	0	0	0	Modified equidistance	Modified equidistance	0	0	1	1	NA	NA	0	0	10	0	8	2
123	ARE	784	United Arab Emirates (the)	696	784	1988	NA	1	0	0	0	0	NA	0	6	NA	2	2	2	2	3	3	0	0	0	0	0	0	1	1	0	0	0	0	0	Modified equidistance	Modified equidistance	0	0	1	1	NA	NA	0	0	4	2	1	1
124	ARE	784	United Arab Emirates (the)	696	784	1989	NA	1	0	0	0	1	0	1	7	3	3	2	2	2	0	4	0	0	0	0	0	0	1	1	0	0	0	0	0	Modified equidistance	Modified equidistance	0	0	1	1	NA	NA	0	0	14	5	5	4
125	ARE	784	United Arab Emirates (the)	696	784	1990	NA	1	0	0	0	0	NA	0	7	NA	3	3	2	2	1	5	0	0	0	0	0	0	1	1	0	0	0	0	0	Modified equidistance	Modified equidistance	0	0	1	1	NA	NA	0	0	12	4	0	8
126	ARE	784	United Arab Emirates (the)	696	784	1991	NA	1	0	0	0	0	NA	0	7	NA	3	3	2	2	2	6	0	0	0	0	0	0	1	1	0	0	0	0	0	Modified equidistance	Modified equidistance	0	0	1	1	NA	NA	0	0	9	1	2	6
127	ARE	784	United Arab Emirates (the)	696	784	1992	NA	1	0	0	0	1	0	1	8	3	3	3	2	2	3	7	0	0	0	0	0	0	1	1	0	0	0	0	0	Modified equidistance	Modified equidistance	0	0	1	1	NA	NA	0	0	4	0	2	2
128	ARE	784	United Arab Emirates (the)	696	784	1993	Strict or simplified equidistance	1	0	0	0	1	1	1	9	2	2	3	2	2	0	8	1	0	1	0	0	0	1	1	0	0	0	0	0	Strict or simplified equidistance	Modified equidistance	1	0	2	1	0	0	0	0	7	5	0	2
129	ARE	784	United Arab Emirates (the)	696	784	1994	NA	1	0	0	0	0	NA	0	9	NA	2	2	2	2	1	9	0	1	1	1	0	0	1	1	0	0	0	0	0	Strict or simplified equidistance	Strict or simplified equidistance	0	1	2	2	NA	NA	0	0	16	10	3	3
130	ARE	784	United Arab Emirates (the)	696	784	1995	NA	1	1	0	0	0	NA	0	9	NA	2	2	2	2	2	10	0	0	1	1	0	0	1	1	0	0	0	0	0	Strict or simplified equidistance	Strict or simplified equidistance	0	0	2	2	NA	NA	0	0	7	4	2	1
131	ARE	784	United Arab Emirates (the)	696	784	1996	NA	1	1	0	0	0	NA	0	9	NA	2	2	2	2	3	11	0	0	1	1	0	0	1	1	0	0	0	0	0	Strict or simplified equidistance	Strict or simplified equidistance	0	0	2	2	NA	NA	0	0	1	0	1	0
132	ARE	784	United Arab Emirates (the)	696	784	1997	NA	1	1	0	0	0	NA	0	9	NA	2	2	2	2	4	12	0	0	1	1	0	0	1	1	0	0	0	0	0	Strict or simplified equidistance	Strict or simplified equidistance	0	0	2	2	NA	NA	0	0	13	10	2	1
133	ARE	784	United Arab Emirates (the)	696	784	1998	NA	1	1	0	0	0	NA	0	9	NA	2	2	2	2	5	13	0	0	1	1	0	0	1	1	0	0	0	0	0	Strict or simplified equidistance	Strict or simplified equidistance	0	0	2	2	NA	NA	0	0	13	3	7	3
134	ARE	784	United Arab Emirates (the)	696	784	1999	NA	1	1	0	0	1	0	1	10	2	2	2	2	2	6	14	0	0	1	1	0	0	1	1	0	0	0	0	0	Strict or simplified equidistance	Strict or simplified equidistance	0	0	2	2	NA	NA	0	0	3	1	1	1
135	ARE	784	United Arab Emirates (the)	696	784	2000	NA	1	1	0	0	0	NA	0	10	NA	2	2	2	2	7	15	0	0	1	1	0	0	1	1	0	0	0	0	0	Strict or simplified equidistance	Strict or simplified equidistance	0	0	2	2	NA	NA	0	0	12	7	2	3
136	ARE	784	United Arab Emirates (the)	696	784	2001	NA	1	1	0	0	1	1	1	11	2	2	2	2	2	8	16	0	0	1	1	0	0	1	1	0	0	0	0	0	Strict or simplified equidistance	Strict or simplified equidistance	0	0	2	2	NA	NA	0	0	14	6	3	5
137	ARE	784	United Arab Emirates (the)	696	784	2002	NA	1	1	0	0	1	1	1	12	2	2	2	2	2	9	17	0	0	1	1	0	0	1	1	0	0	0	0	0	Strict or simplified equidistance	Strict or simplified equidistance	0	0	2	2	NA	NA	0	0	11	8	2	1
138	ARE	784	United Arab Emirates (the)	696	784	2003	NA	1	1	0	0	0	NA	0	12	NA	2	2	2	2	10	18	0	0	1	1	0	0	1	1	0	0	0	0	0	Strict or simplified equidistance	Strict or simplified equidistance	0	0	2	2	NA	NA	0	0	7	5	0	2
139	ARE	784	United Arab Emirates (the)	696	784	2004	NA	1	1	0	0	0	NA	0	12	NA	2	2	2	2	11	19	0	0	1	1	0	0	1	1	0	0	0	0	0	Strict or simplified equidistance	Strict or simplified equidistance	0	0	2	2	NA	NA	0	0	9	6	3	0
140	ARE	784	United Arab Emirates (the)	696	784	2005	NA	1	1	0	0	0	NA	0	12	NA	2	2	2	2	12	20	0	0	1	1	0	0	1	1	0	0	0	0	0	Strict or simplified equidistance	Strict or simplified equidistance	0	0	2	2	NA	NA	0	0	12	4	7	1
141	ARE	784	United Arab Emirates (the)	696	784	2006	NA	1	1	0	0	1	0	1	13	2	2	2	2	2	13	21	0	0	1	1	0	0	1	1	0	0	0	0	0	Strict or simplified equidistance	Strict or simplified equidistance	0	0	2	2	NA	NA	0	0	7	6	0	1
142	ARE	784	United Arab Emirates (the)	696	784	2007	NA	1	1	0	0	1	1	2	15	3	3	2	3	2	0	0	0	0	1	1	0	0	1	1	0	0	0	0	0	Strict or simplified equidistance	Strict or simplified equidistance	0	0	2	2	NA	NA	0	0	9	6	3	0
143	ARE	784	United Arab Emirates (the)	696	784	2008	NA	1	1	0	0	0	NA	0	15	NA	3	3	3	3	1	1	0	0	1	1	0	0	1	1	0	0	0	0	0	Strict or simplified equidistance	Strict or simplified equidistance	0	0	2	2	NA	NA	0	0	5	3	2	0
144	ARE	784	United Arab Emirates (the)	696	784	2009	NA	1	1	0	0	1	1	1	16	2	2	3	2	3	0	0	0	0	1	1	0	0	1	1	0	0	0	0	0	Strict or simplified equidistance	Strict or simplified equidistance	0	0	2	2	NA	NA	0	0	5	3	2	0
145	ARE	784	United Arab Emirates (the)	696	784	2010	NA	1	1	0	0	0	NA	0	16	NA	2	2	2	2	1	1	0	0	1	1	0	0	1	1	0	0	0	0	0	Strict or simplified equidistance	Strict or simplified equidistance	0	0	2	2	NA	NA	0	0	11	4	2	5
146	ARE	784	United Arab Emirates (the)	696	784	2011	NA	1	1	0	0	0	NA	0	16	NA	2	2	2	2	2	2	0	0	1	1	0	0	1	1	0	0	0	0	0	Strict or simplified equidistance	Strict or simplified equidistance	0	0	2	2	NA	NA	0	0	8	5	2	1
147	ARE	784	United Arab Emirates (the)	696	784	2012	NA	1	1	0	0	1	1	2	18	2	2	2	2	2	3	3	0	0	1	1	0	0	1	1	0	0	0	0	0	Strict or simplified equidistance	Strict or simplified equidistance	0	0	2	2	NA	NA	0	0	9	4	4	1
148	ARE	784	United Arab Emirates (the)	696	784	2013	NA	1	1	0	0	0	NA	0	18	NA	2	2	2	2	4	4	0	0	1	1	0	0	1	1	0	0	0	0	0	Strict or simplified equidistance	Strict or simplified equidistance	0	0	2	2	NA	NA	0	0	15	11	3	1
149	ARE	784	United Arab Emirates (the)	696	784	2014	NA	1	1	0	0	1	1	2	20	2	2	2	2	2	5	5	0	0	1	1	0	0	1	1	0	0	0	0	0	Strict or simplified equidistance	Strict or simplified equidistance	0	0	2	2	NA	NA	0	0	10	6	1	3
150	ARE	784	United Arab Emirates (the)	696	784	2015	NA	1	1	0	0	0	NA	0	20	NA	2	2	2	2	6	6	0	0	1	1	0	0	1	1	0	0	0	0	0	Strict or simplified equidistance	Strict or simplified equidistance	0	0	2	2	NA	NA	0	0	18	11	4	3
151	ARE	784	United Arab Emirates (the)	696	784	2016	NA	1	1	0	0	0	NA	0	20	NA	2	2	2	2	7	7	0	0	1	1	0	0	1	1	0	0	0	0	0	Strict or simplified equidistance	Strict or simplified equidistance	0	0	2	2	NA	NA	0	0	8	6	1	1
152	ARE	784	United Arab Emirates (the)	696	784	2017	NA	1	1	0	0	1	0	1	21	2	2	2	2	2	8	8	0	0	1	1	0	0	1	1	0	0	0	0	0	Strict or simplified equidistance	Strict or simplified equidistance	0	0	2	2	NA	NA	0	0	8	2	6	0
153	ARE	784	United Arab Emirates (the)	696	784	2018	NA	1	1	0	0	1	1	2	23	2	2	2	2	2	9	9	0	0	1	1	0	0	1	1	0	0	0	0	0	Strict or simplified equidistance	Strict or simplified equidistance	0	0	2	2	NA	NA	0	0	1	0	0	1
154	ARE	784	United Arab Emirates (the)	696	784	2019	NA	1	1	0	0	0	NA	0	23	NA	2	2	2	2	10	10	0	0	1	1	0	0	1	1	0	0	0	0	0	Strict or simplified equidistance	Strict or simplified equidistance	0	0	2	2	NA	NA	0	0	5	0	2	3
155	ARG	32	Argentina	160	32	1960	NA	0	0	NA	0	0	NA	0	0	NA	NA	NA	NA	NA	NA	NA	0	NA	0	NA	0	NA	0	NA	0	NA	0	NA	0	No policy	NA	0	NA	0	NA	NA	NA	0	0	0	0	0	0
156	ARG	32	Argentina	160	32	1961	NA	0	0	NA	0	0	NA	0	0	NA	NA	NA	NA	NA	NA	NA	0	0	0	0	0	0	0	0	0	0	0	0	0	No policy	No policy	0	0	0	0	NA	NA	0	0	8	7	0	1
157	ARG	32	Argentina	160	32	1962	NA	0	0	NA	0	0	NA	0	0	NA	NA	NA	NA	NA	NA	NA	0	0	0	0	0	0	0	0	0	0	0	0	0	No policy	No policy	0	0	0	0	NA	NA	0	0	7	7	0	0
158	ARG	32	Argentina	160	32	1963	NA	0	0	NA	0	0	NA	0	0	NA	NA	NA	NA	NA	NA	NA	0	0	0	0	0	0	0	0	0	0	0	0	0	No policy	No policy	0	0	0	0	NA	NA	0	0	4	4	0	0
159	ARG	32	Argentina	160	32	1964	NA	0	0	NA	0	0	NA	0	0	NA	NA	NA	NA	NA	NA	NA	0	0	0	0	0	0	0	0	0	0	0	0	0	No policy	No policy	0	0	0	0	NA	NA	0	0	4	4	0	0
160	ARG	32	Argentina	160	32	1965	NA	0	0	NA	0	0	NA	0	0	NA	NA	NA	NA	NA	NA	NA	0	0	0	0	0	0	0	0	0	0	0	0	0	No policy	No policy	0	0	0	0	NA	NA	0	0	6	5	0	1
161	ARG	32	Argentina	160	32	1966	NA	0	0	NA	0	0	NA	0	0	NA	NA	NA	NA	NA	NA	NA	0	0	0	0	0	0	0	0	0	0	0	0	0	No policy	No policy	0	0	0	0	NA	NA	0	0	12	10	2	0
162	ARG	32	Argentina	160	32	1967	NA	0	0	NA	0	0	NA	0	0	NA	NA	NA	NA	NA	NA	NA	0	0	0	0	0	0	0	0	0	0	0	0	0	No policy	No policy	0	0	0	0	NA	NA	0	0	9	9	0	0
163	ARG	32	Argentina	160	32	1968	NA	0	0	NA	0	0	NA	0	0	NA	NA	NA	NA	NA	NA	NA	0	0	0	0	0	0	0	0	0	0	0	0	0	No policy	No policy	0	0	0	0	NA	NA	0	0	6	5	0	1
164	ARG	32	Argentina	160	32	1969	NA	0	0	NA	0	1	1	1	1	3	3	NA	3	NA	0	0	0	0	0	0	0	0	0	0	0	0	0	0	0	No policy	No policy	0	0	0	0	NA	NA	0	0	13	7	6	0
165	ARG	32	Argentina	160	32	1970	NA	0	0	NA	0	0	NA	0	1	NA	3	3	3	3	1	1	0	0	0	0	0	0	0	0	0	0	0	0	0	No policy	No policy	0	0	0	0	NA	NA	0	0	10	4	4	2
166	ARG	32	Argentina	160	32	1971	NA	0	0	NA	0	0	NA	0	1	NA	3	3	3	3	2	2	0	0	0	0	0	0	0	0	0	0	0	0	0	No policy	No policy	0	0	0	0	NA	NA	0	0	8	6	0	2
167	ARG	32	Argentina	160	32	1972	NA	0	0	NA	0	0	NA	0	1	NA	3	3	3	3	3	3	0	0	0	0	0	0	0	0	0	0	0	0	0	No policy	No policy	0	0	0	0	NA	NA	0	0	17	6	5	6
168	ARG	32	Argentina	160	32	1973	Strict or simplified equidistance	0	0	NA	0	0	NA	0	1	NA	3	3	3	3	4	4	1	0	1	0	0	0	0	0	0	0	0	0	0	Strict or simplified equidistance	No policy	1	0	1	0	0	0	0	0	10	2	6	2
169	ARG	32	Argentina	160	32	1974	NA	0	0	NA	0	0	NA	0	1	NA	3	3	3	3	5	5	0	1	1	1	0	0	0	0	0	0	0	0	0	Strict or simplified equidistance	Strict or simplified equidistance	0	1	1	1	NA	NA	0	0	11	4	3	4
170	ARG	32	Argentina	160	32	1975	NA	0	0	NA	0	0	NA	0	1	NA	3	3	3	3	6	6	0	0	1	1	0	0	0	0	0	0	0	0	0	Strict or simplified equidistance	Strict or simplified equidistance	0	0	1	1	NA	NA	0	0	17	7	6	4
171	ARG	32	Argentina	160	32	1976	NA	0	0	NA	0	0	NA	0	1	NA	3	3	3	3	7	7	0	0	1	1	0	0	0	0	0	0	0	0	0	Strict or simplified equidistance	Strict or simplified equidistance	0	0	1	1	NA	NA	0	0	10	0	1	9
172	ARG	32	Argentina	160	32	1977	NA	0	0	NA	0	1	0	1	2	2	2	3	3	3	0	8	0	0	1	1	0	0	0	0	0	0	0	0	0	Strict or simplified equidistance	Strict or simplified equidistance	0	0	1	1	NA	NA	0	0	17	10	5	2
173	ARG	32	Argentina	160	32	1978	NA	0	0	NA	0	0	NA	1	2	NA	2	2	3	3	1	9	0	0	1	1	0	0	0	0	0	0	0	0	0	Strict or simplified equidistance	Strict or simplified equidistance	0	0	1	1	NA	NA	0	0	12	5	5	2
174	ARG	32	Argentina	160	32	1979	NA	0	0	NA	0	0	NA	0	2	NA	2	2	3	3	2	10	0	0	1	1	0	0	0	0	0	0	0	0	0	Strict or simplified equidistance	Strict or simplified equidistance	0	0	1	1	NA	NA	0	0	29	16	5	8
175	ARG	32	Argentina	160	32	1980	NA	0	0	NA	0	0	NA	0	2	NA	2	2	3	3	3	11	0	0	1	1	0	0	0	0	0	0	0	0	0	Strict or simplified equidistance	Strict or simplified equidistance	0	0	1	1	NA	NA	0	0	9	3	2	4
176	ARG	32	Argentina	160	32	1981	NA	0	0	NA	0	0	NA	0	2	NA	2	2	3	3	4	12	0	0	1	1	0	0	0	0	0	0	0	0	0	Strict or simplified equidistance	Strict or simplified equidistance	0	0	1	1	NA	NA	0	0	16	9	6	1
177	ARG	32	Argentina	160	32	1982	NA	0	0	0	0	1	1	1	3	3	3	2	3	3	0	13	0	0	1	1	0	0	0	0	0	0	0	0	0	Strict or simplified equidistance	Strict or simplified equidistance	0	0	1	1	NA	NA	0	0	9	3	3	3
178	ARG	32	Argentina	160	32	1983	NA	1	0	0	0	0	NA	0	3	NA	3	3	3	3	1	14	0	0	1	1	0	0	0	0	0	0	0	0	0	Strict or simplified equidistance	Strict or simplified equidistance	0	0	1	1	NA	NA	0	0	7	4	2	1
179	ARG	32	Argentina	160	32	1984	Nonequidistance	1	0	0	0	1	1	1	4	3	3	3	3	3	2	15	0	0	1	1	0	0	0	0	1	0	1	0	0	Nonequidistance	Strict or simplified equidistance	1	0	2	1	1	1	1	1	8	7	0	1
180	ARG	32	Argentina	160	32	1985	NA	1	0	0	0	1	1	2	6	2	2	3	2	3	0	0	0	0	1	1	0	0	0	0	0	1	1	1	0	Nonequidistance	Nonequidistance	0	1	2	2	NA	NA	1	1	12	6	2	4
181	ARG	32	Argentina	160	32	1986	NA	1	0	0	0	0	NA	0	6	NA	2	2	2	2	1	1	0	0	1	1	0	0	0	0	0	0	1	1	0	Nonequidistance	Nonequidistance	0	0	2	2	NA	NA	1	1	14	8	0	6
182	ARG	32	Argentina	160	32	1987	NA	1	0	0	0	0	NA	0	6	NA	2	2	2	2	2	2	0	0	1	1	0	0	0	0	0	0	1	1	0	Nonequidistance	Nonequidistance	0	0	2	2	NA	NA	1	1	10	0	8	2
183	ARG	32	Argentina	160	32	1988	Strict or simplified equidistance	1	0	0	0	0	NA	0	6	NA	2	2	2	2	3	3	1	0	2	1	0	0	0	0	0	0	1	1	0	Strict or simplified equidistance	Nonequidistance	1	0	3	2	0	0	1	1	4	2	1	1
184	ARG	32	Argentina	160	32	1989	NA	1	0	0	0	1	0	1	7	3	3	2	2	2	0	4	0	1	2	2	0	0	0	0	0	0	1	1	0	Strict or simplified equidistance	Strict or simplified equidistance	0	1	3	3	NA	NA	1	1	14	5	5	4
185	ARG	32	Argentina	160	32	1990	NA	1	0	0	0	0	NA	0	7	NA	3	3	2	2	1	5	0	0	2	2	0	0	0	0	0	0	1	1	0	Strict or simplified equidistance	Strict or simplified equidistance	0	0	3	3	NA	NA	1	1	12	4	0	8
186	ARG	32	Argentina	160	32	1991	NA	1	0	0	0	0	NA	0	7	NA	3	3	2	2	2	6	0	0	2	2	0	0	0	0	0	0	1	1	0	Strict or simplified equidistance	Strict or simplified equidistance	0	0	3	3	NA	NA	1	1	9	1	2	6
187	ARG	32	Argentina	160	32	1992	NA	1	0	0	0	1	0	1	8	3	3	3	2	2	3	7	0	0	2	2	0	0	0	0	0	0	1	1	0	Strict or simplified equidistance	Strict or simplified equidistance	0	0	3	3	NA	NA	1	1	4	0	2	2
188	ARG	32	Argentina	160	32	1993	NA	1	0	0	0	1	1	1	9	2	2	3	2	2	0	8	0	0	2	2	0	0	0	0	0	0	1	1	0	Strict or simplified equidistance	Strict or simplified equidistance	0	0	3	3	NA	NA	1	1	7	5	0	2
189	ARG	32	Argentina	160	32	1994	NA	1	0	0	0	0	NA	0	9	NA	2	2	2	2	1	9	0	0	2	2	0	0	0	0	0	0	1	1	0	Strict or simplified equidistance	Strict or simplified equidistance	0	0	3	3	NA	NA	1	1	16	10	3	3
190	ARG	32	Argentina	160	32	1995	NA	1	1	1	1	0	NA	0	9	NA	2	2	2	2	2	10	0	0	2	2	0	0	0	0	0	0	1	1	0	Strict or simplified equidistance	Strict or simplified equidistance	0	0	3	3	NA	NA	1	1	7	4	2	1
191	ARG	32	Argentina	160	32	1996	NA	1	1	1	1	0	NA	0	9	NA	2	2	2	2	3	11	0	0	2	2	0	0	0	0	0	0	1	1	0	Strict or simplified equidistance	Strict or simplified equidistance	0	0	3	3	NA	NA	1	1	1	0	1	0
192	ARG	32	Argentina	160	32	1997	NA	1	1	1	1	0	NA	0	9	NA	2	2	2	2	4	12	0	0	2	2	0	0	0	0	0	0	1	1	0	Strict or simplified equidistance	Strict or simplified equidistance	0	0	3	3	NA	NA	1	1	13	10	2	1
193	ARG	32	Argentina	160	32	1998	NA	1	1	1	1	0	NA	0	9	NA	2	2	2	2	5	13	0	0	2	2	0	0	0	0	0	0	1	1	0	Strict or simplified equidistance	Strict or simplified equidistance	0	0	3	3	NA	NA	1	1	13	3	7	3
194	ARG	32	Argentina	160	32	1999	NA	1	1	1	1	1	0	1	10	2	2	2	2	2	6	14	0	0	2	2	0	0	0	0	0	0	1	1	0	Strict or simplified equidistance	Strict or simplified equidistance	0	0	3	3	NA	NA	1	1	3	1	1	1
195	ARG	32	Argentina	160	32	2000	NA	1	1	1	1	0	NA	0	10	NA	2	2	2	2	7	15	0	0	2	2	0	0	0	0	0	0	1	1	0	Strict or simplified equidistance	Strict or simplified equidistance	0	0	3	3	NA	NA	1	1	12	7	2	3
196	ARG	32	Argentina	160	32	2001	NA	1	1	1	1	1	1	1	11	2	2	2	2	2	8	16	0	0	2	2	0	0	0	0	0	0	1	1	0	Strict or simplified equidistance	Strict or simplified equidistance	0	0	3	3	NA	NA	1	1	14	6	3	5
197	ARG	32	Argentina	160	32	2002	NA	1	1	1	1	1	1	1	12	2	2	2	2	2	9	17	0	0	2	2	0	0	0	0	0	0	1	1	0	Strict or simplified equidistance	Strict or simplified equidistance	0	0	3	3	NA	NA	1	1	11	8	2	1
198	ARG	32	Argentina	160	32	2003	NA	1	1	1	1	0	NA	0	12	NA	2	2	2	2	10	18	0	0	2	2	0	0	0	0	0	0	1	1	0	Strict or simplified equidistance	Strict or simplified equidistance	0	0	3	3	NA	NA	1	1	7	5	0	2
199	ARG	32	Argentina	160	32	2004	NA	1	1	1	1	0	NA	0	12	NA	2	2	2	2	11	19	0	0	2	2	0	0	0	0	0	0	1	1	0	Strict or simplified equidistance	Strict or simplified equidistance	0	0	3	3	NA	NA	1	1	9	6	3	0
200	ARG	32	Argentina	160	32	2005	NA	1	1	1	1	0	NA	0	12	NA	2	2	2	2	12	20	0	0	2	2	0	0	0	0	0	0	1	1	0	Strict or simplified equidistance	Strict or simplified equidistance	0	0	3	3	NA	NA	1	1	12	4	7	1
201	ARG	32	Argentina	160	32	2006	NA	1	1	1	1	1	0	1	13	2	2	2	2	2	13	21	0	0	2	2	0	0	0	0	0	0	1	1	0	Strict or simplified equidistance	Strict or simplified equidistance	0	0	3	3	NA	NA	1	1	7	6	0	1
202	ARG	32	Argentina	160	32	2007	NA	1	1	1	1	1	1	2	15	3	3	2	3	2	0	0	0	0	2	2	0	0	0	0	0	0	1	1	0	Strict or simplified equidistance	Strict or simplified equidistance	0	0	3	3	NA	NA	1	1	9	6	3	0
203	ARG	32	Argentina	160	32	2008	NA	1	1	1	1	0	NA	0	15	NA	3	3	3	3	1	1	0	0	2	2	0	0	0	0	0	0	1	1	0	Strict or simplified equidistance	Strict or simplified equidistance	0	0	3	3	NA	NA	1	1	5	3	2	0
204	ARG	32	Argentina	160	32	2009	NA	1	1	1	1	1	1	1	16	2	2	3	2	3	0	0	0	0	2	2	0	0	0	0	0	0	1	1	0	Strict or simplified equidistance	Strict or simplified equidistance	0	0	3	3	NA	NA	1	1	5	3	2	0
205	ARG	32	Argentina	160	32	2010	NA	1	1	1	1	0	NA	0	16	NA	2	2	2	2	1	1	0	0	2	2	0	0	0	0	0	0	1	1	0	Strict or simplified equidistance	Strict or simplified equidistance	0	0	3	3	NA	NA	1	1	11	4	2	5
206	ARG	32	Argentina	160	32	2011	NA	1	1	1	1	0	NA	0	16	NA	2	2	2	2	2	2	0	0	2	2	0	0	0	0	0	0	1	1	0	Strict or simplified equidistance	Strict or simplified equidistance	0	0	3	3	NA	NA	1	1	8	5	2	1
207	ARG	32	Argentina	160	32	2012	NA	1	1	1	1	1	1	2	18	2	2	2	2	2	3	3	0	0	2	2	0	0	0	0	0	0	1	1	0	Strict or simplified equidistance	Strict or simplified equidistance	0	0	3	3	NA	NA	1	1	9	4	4	1
208	ARG	32	Argentina	160	32	2013	NA	1	1	1	1	0	NA	0	18	NA	2	2	2	2	4	4	0	0	2	2	0	0	0	0	0	0	1	1	0	Strict or simplified equidistance	Strict or simplified equidistance	0	0	3	3	NA	NA	1	1	15	11	3	1
209	ARG	32	Argentina	160	32	2014	NA	1	1	1	1	1	1	2	20	2	2	2	2	2	5	5	0	0	2	2	0	0	0	0	0	0	1	1	0	Strict or simplified equidistance	Strict or simplified equidistance	0	0	3	3	NA	NA	1	1	10	6	1	3
210	ARG	32	Argentina	160	32	2015	NA	1	1	1	1	0	NA	0	20	NA	2	2	2	2	6	6	0	0	2	2	0	0	0	0	0	0	1	1	0	Strict or simplified equidistance	Strict or simplified equidistance	0	0	3	3	NA	NA	1	1	18	11	4	3
211	ARG	32	Argentina	160	32	2016	NA	1	1	1	1	0	NA	0	20	NA	2	2	2	2	7	7	0	0	2	2	0	0	0	0	0	0	1	1	0	Strict or simplified equidistance	Strict or simplified equidistance	0	0	3	3	NA	NA	1	1	8	6	1	1
212	ARG	32	Argentina	160	32	2017	NA	1	1	1	1	1	0	1	21	2	2	2	2	2	8	8	0	0	2	2	0	0	0	0	0	0	1	1	0	Strict or simplified equidistance	Strict or simplified equidistance	0	0	3	3	NA	NA	1	1	8	2	6	0
213	ARG	32	Argentina	160	32	2018	NA	1	1	1	1	1	1	2	23	2	2	2	2	2	9	9	0	0	2	2	0	0	0	0	0	0	1	1	0	Strict or simplified equidistance	Strict or simplified equidistance	0	0	3	3	NA	NA	1	1	1	0	0	1
214	ARG	32	Argentina	160	32	2019	NA	1	1	1	1	0	NA	0	23	NA	2	2	2	2	10	10	0	0	2	2	0	0	0	0	0	0	1	1	0	Strict or simplified equidistance	Strict or simplified equidistance	0	0	3	3	NA	NA	1	1	5	0	2	3
215	ATG	28	Antigua and Barbuda	58	28	1981	NA	0	0	NA	0	0	NA	0	2	NA	2	NA	3	NA	4	12	0	NA	0	NA	0	NA	0	NA	0	NA	0	NA	0	No policy	NA	0	NA	0	NA	NA	NA	0	0	16	9	6	1
216	ATG	28	Antigua and Barbuda	58	28	1982	Strict or simplified equidistance	0	0	0	0	1	1	1	3	3	3	2	3	3	0	13	1	0	1	0	0	0	0	0	0	0	0	0	0	Strict or simplified equidistance	No policy	1	0	1	0	0	0	0	0	9	3	3	3
217	ATG	28	Antigua and Barbuda	58	28	1983	NA	1	0	0	0	0	NA	0	3	NA	3	3	3	3	1	14	0	1	1	1	0	0	0	0	0	0	0	0	0	Strict or simplified equidistance	Strict or simplified equidistance	0	1	1	1	NA	NA	0	0	7	4	2	1
218	ATG	28	Antigua and Barbuda	58	28	1984	NA	1	0	0	0	1	1	1	4	3	3	3	3	3	2	15	0	0	1	1	0	0	0	0	0	0	0	0	0	Strict or simplified equidistance	Strict or simplified equidistance	0	0	1	1	NA	NA	0	0	8	7	0	1
219	ATG	28	Antigua and Barbuda	58	28	1985	NA	1	0	0	0	1	1	2	6	2	2	3	2	3	0	0	0	0	1	1	0	0	0	0	0	0	0	0	0	Strict or simplified equidistance	Strict or simplified equidistance	0	0	1	1	NA	NA	0	0	12	6	2	4
220	ATG	28	Antigua and Barbuda	58	28	1986	NA	1	0	0	0	0	NA	0	6	NA	2	2	2	2	1	1	0	0	1	1	0	0	0	0	0	0	0	0	0	Strict or simplified equidistance	Strict or simplified equidistance	0	0	1	1	NA	NA	0	0	14	8	0	6
221	ATG	28	Antigua and Barbuda	58	28	1987	NA	1	0	0	0	0	NA	0	6	NA	2	2	2	2	2	2	0	0	1	1	0	0	0	0	0	0	0	0	0	Strict or simplified equidistance	Strict or simplified equidistance	0	0	1	1	NA	NA	0	0	10	0	8	2
222	ATG	28	Antigua and Barbuda	58	28	1988	NA	1	0	0	0	0	NA	0	6	NA	2	2	2	2	3	3	0	0	1	1	0	0	0	0	0	0	0	0	0	Strict or simplified equidistance	Strict or simplified equidistance	0	0	1	1	NA	NA	0	0	4	2	1	1
223	ATG	28	Antigua and Barbuda	58	28	1989	NA	1	0	1	1	1	0	1	7	3	3	2	2	2	0	4	0	0	1	1	0	0	0	0	0	0	0	0	0	Strict or simplified equidistance	Strict or simplified equidistance	0	0	1	1	NA	NA	0	0	14	5	5	4
224	ATG	28	Antigua and Barbuda	58	28	1990	NA	1	0	1	1	0	NA	0	7	NA	3	3	2	2	1	5	0	0	1	1	0	0	0	0	0	0	0	0	0	Strict or simplified equidistance	Strict or simplified equidistance	0	0	1	1	NA	NA	0	0	12	4	0	8
225	ATG	28	Antigua and Barbuda	58	28	1991	NA	1	0	1	1	0	NA	0	7	NA	3	3	2	2	2	6	0	0	1	1	0	0	0	0	0	0	0	0	0	Strict or simplified equidistance	Strict or simplified equidistance	0	0	1	1	NA	NA	0	0	9	1	2	6
226	ATG	28	Antigua and Barbuda	58	28	1992	NA	1	0	1	1	1	0	1	8	3	3	3	2	2	3	7	0	0	1	1	0	0	0	0	0	0	0	0	0	Strict or simplified equidistance	Strict or simplified equidistance	0	0	1	1	NA	NA	0	0	4	0	2	2
227	ATG	28	Antigua and Barbuda	58	28	1993	NA	1	0	1	1	1	1	1	9	2	2	3	2	2	0	8	0	0	1	1	0	0	0	0	0	0	0	0	0	Strict or simplified equidistance	Strict or simplified equidistance	0	0	1	1	NA	NA	0	0	7	5	0	2
228	ATG	28	Antigua and Barbuda	58	28	1994	NA	1	0	1	1	0	NA	0	9	NA	2	2	2	2	1	9	0	0	1	1	0	0	0	0	0	0	0	0	0	Strict or simplified equidistance	Strict or simplified equidistance	0	0	1	1	NA	NA	0	0	16	10	3	3
229	ATG	28	Antigua and Barbuda	58	28	1995	NA	1	1	1	1	0	NA	0	9	NA	2	2	2	2	2	10	0	0	1	1	0	0	0	0	0	0	0	0	0	Strict or simplified equidistance	Strict or simplified equidistance	0	0	1	1	NA	NA	0	0	7	4	2	1
230	ATG	28	Antigua and Barbuda	58	28	1996	NA	1	1	1	1	0	NA	0	9	NA	2	2	2	2	3	11	0	0	1	1	0	0	0	0	0	0	0	0	0	Strict or simplified equidistance	Strict or simplified equidistance	0	0	1	1	NA	NA	0	0	1	0	1	0
231	ATG	28	Antigua and Barbuda	58	28	1997	NA	1	1	1	1	0	NA	0	9	NA	2	2	2	2	4	12	0	0	1	1	0	0	0	0	0	0	0	0	0	Strict or simplified equidistance	Strict or simplified equidistance	0	0	1	1	NA	NA	0	0	13	10	2	1
232	ATG	28	Antigua and Barbuda	58	28	1998	NA	1	1	1	1	0	NA	0	9	NA	2	2	2	2	5	13	0	0	1	1	0	0	0	0	0	0	0	0	0	Strict or simplified equidistance	Strict or simplified equidistance	0	0	1	1	NA	NA	0	0	13	3	7	3
233	ATG	28	Antigua and Barbuda	58	28	1999	NA	1	1	1	1	1	0	1	10	2	2	2	2	2	6	14	0	0	1	1	0	0	0	0	0	0	0	0	0	Strict or simplified equidistance	Strict or simplified equidistance	0	0	1	1	NA	NA	0	0	3	1	1	1
234	ATG	28	Antigua and Barbuda	58	28	2000	NA	1	1	1	1	0	NA	0	10	NA	2	2	2	2	7	15	0	0	1	1	0	0	0	0	0	0	0	0	0	Strict or simplified equidistance	Strict or simplified equidistance	0	0	1	1	NA	NA	0	0	12	7	2	3
235	ATG	28	Antigua and Barbuda	58	28	2001	NA	1	1	1	1	1	1	1	11	2	2	2	2	2	8	16	0	0	1	1	0	0	0	0	0	0	0	0	0	Strict or simplified equidistance	Strict or simplified equidistance	0	0	1	1	NA	NA	0	0	14	6	3	5
236	ATG	28	Antigua and Barbuda	58	28	2002	NA	1	1	1	1	1	1	1	12	2	2	2	2	2	9	17	0	0	1	1	0	0	0	0	0	0	0	0	0	Strict or simplified equidistance	Strict or simplified equidistance	0	0	1	1	NA	NA	0	0	11	8	2	1
237	ATG	28	Antigua and Barbuda	58	28	2003	NA	1	1	1	1	0	NA	0	12	NA	2	2	2	2	10	18	0	0	1	1	0	0	0	0	0	0	0	0	0	Strict or simplified equidistance	Strict or simplified equidistance	0	0	1	1	NA	NA	0	0	7	5	0	2
238	ATG	28	Antigua and Barbuda	58	28	2004	NA	1	1	1	1	0	NA	0	12	NA	2	2	2	2	11	19	0	0	1	1	0	0	0	0	0	0	0	0	0	Strict or simplified equidistance	Strict or simplified equidistance	0	0	1	1	NA	NA	0	0	9	6	3	0
239	ATG	28	Antigua and Barbuda	58	28	2005	NA	1	1	1	1	0	NA	0	12	NA	2	2	2	2	12	20	0	0	1	1	0	0	0	0	0	0	0	0	0	Strict or simplified equidistance	Strict or simplified equidistance	0	0	1	1	NA	NA	0	0	12	4	7	1
240	ATG	28	Antigua and Barbuda	58	28	2006	NA	1	1	1	1	1	0	1	13	2	2	2	2	2	13	21	0	0	1	1	0	0	0	0	0	0	0	0	0	Strict or simplified equidistance	Strict or simplified equidistance	0	0	1	1	NA	NA	0	0	7	6	0	1
241	ATG	28	Antigua and Barbuda	58	28	2007	NA	1	1	1	1	1	1	2	15	3	3	2	3	2	0	0	0	0	1	1	0	0	0	0	0	0	0	0	0	Strict or simplified equidistance	Strict or simplified equidistance	0	0	1	1	NA	NA	0	0	9	6	3	0
242	ATG	28	Antigua and Barbuda	58	28	2008	NA	1	1	1	1	0	NA	0	15	NA	3	3	3	3	1	1	0	0	1	1	0	0	0	0	0	0	0	0	0	Strict or simplified equidistance	Strict or simplified equidistance	0	0	1	1	NA	NA	0	0	5	3	2	0
243	ATG	28	Antigua and Barbuda	58	28	2009	NA	1	1	1	1	1	1	1	16	2	2	3	2	3	0	0	0	0	1	1	0	0	0	0	0	0	0	0	0	Strict or simplified equidistance	Strict or simplified equidistance	0	0	1	1	NA	NA	0	0	5	3	2	0
244	ATG	28	Antigua and Barbuda	58	28	2010	NA	1	1	1	1	0	NA	0	16	NA	2	2	2	2	1	1	0	0	1	1	0	0	0	0	0	0	0	0	0	Strict or simplified equidistance	Strict or simplified equidistance	0	0	1	1	NA	NA	0	0	11	4	2	5
245	ATG	28	Antigua and Barbuda	58	28	2011	NA	1	1	1	1	0	NA	0	16	NA	2	2	2	2	2	2	0	0	1	1	0	0	0	0	0	0	0	0	0	Strict or simplified equidistance	Strict or simplified equidistance	0	0	1	1	NA	NA	0	0	8	5	2	1
246	ATG	28	Antigua and Barbuda	58	28	2012	NA	1	1	1	1	1	1	2	18	2	2	2	2	2	3	3	0	0	1	1	0	0	0	0	0	0	0	0	0	Strict or simplified equidistance	Strict or simplified equidistance	0	0	1	1	NA	NA	0	0	9	4	4	1
247	ATG	28	Antigua and Barbuda	58	28	2013	NA	1	1	1	1	0	NA	0	18	NA	2	2	2	2	4	4	0	0	1	1	0	0	0	0	0	0	0	0	0	Strict or simplified equidistance	Strict or simplified equidistance	0	0	1	1	NA	NA	0	0	15	11	3	1
248	ATG	28	Antigua and Barbuda	58	28	2014	NA	1	1	1	1	1	1	2	20	2	2	2	2	2	5	5	0	0	1	1	0	0	0	0	0	0	0	0	0	Strict or simplified equidistance	Strict or simplified equidistance	0	0	1	1	NA	NA	0	0	10	6	1	3
249	ATG	28	Antigua and Barbuda	58	28	2015	NA	1	1	1	1	0	NA	0	20	NA	2	2	2	2	6	6	0	0	1	1	0	0	0	0	0	0	0	0	0	Strict or simplified equidistance	Strict or simplified equidistance	0	0	1	1	NA	NA	0	0	18	11	4	3
250	ATG	28	Antigua and Barbuda	58	28	2016	NA	1	1	1	1	0	NA	0	20	NA	2	2	2	2	7	7	0	0	1	1	0	0	0	0	0	0	0	0	0	Strict or simplified equidistance	Strict or simplified equidistance	0	0	1	1	NA	NA	0	0	8	6	1	1
251	ATG	28	Antigua and Barbuda	58	28	2017	NA	1	1	1	1	1	0	1	21	2	2	2	2	2	8	8	0	0	1	1	0	0	0	0	0	0	0	0	0	Strict or simplified equidistance	Strict or simplified equidistance	0	0	1	1	NA	NA	0	0	8	2	6	0
252	ATG	28	Antigua and Barbuda	58	28	2018	NA	1	1	1	1	1	1	2	23	2	2	2	2	2	9	9	0	0	1	1	0	0	0	0	0	0	0	0	0	Strict or simplified equidistance	Strict or simplified equidistance	0	0	1	1	NA	NA	0	0	1	0	0	1
253	ATG	28	Antigua and Barbuda	58	28	2019	NA	1	1	1	1	0	NA	0	23	NA	2	2	2	2	10	10	0	0	1	1	0	0	0	0	0	0	0	0	0	Strict or simplified equidistance	Strict or simplified equidistance	0	0	1	1	NA	NA	0	0	5	0	2	3
254	AUS	36	Australia	900	36	1960	NA	0	0	NA	0	0	NA	0	0	NA	NA	NA	NA	NA	NA	NA	0	NA	0	NA	0	NA	0	NA	0	NA	0	NA	0	No policy	NA	0	NA	0	NA	NA	NA	0	0	0	0	0	0
255	AUS	36	Australia	900	36	1961	NA	0	0	NA	0	0	NA	0	0	NA	NA	NA	NA	NA	NA	NA	0	0	0	0	0	0	0	0	0	0	0	0	0	No policy	No policy	0	0	0	0	NA	NA	0	0	8	7	0	1
256	AUS	36	Australia	900	36	1962	NA	0	0	NA	0	0	NA	0	0	NA	NA	NA	NA	NA	NA	NA	0	0	0	0	0	0	0	0	0	0	0	0	0	No policy	No policy	0	0	0	0	NA	NA	0	0	7	7	0	0
257	AUS	36	Australia	900	36	1963	Strict or simplified equidistance	0	0	NA	0	0	NA	0	0	NA	NA	NA	NA	NA	NA	NA	1	0	1	0	0	0	0	0	0	0	0	0	0	Strict or simplified equidistance	No policy	1	0	1	0	NA	NA	0	0	4	4	0	0
258	AUS	36	Australia	900	36	1964	NA	0	0	NA	0	0	NA	0	0	NA	NA	NA	NA	NA	NA	NA	0	1	1	1	0	0	0	0	0	0	0	0	0	Strict or simplified equidistance	Strict or simplified equidistance	0	1	1	1	NA	NA	0	0	4	4	0	0
259	AUS	36	Australia	900	36	1965	NA	0	0	NA	0	0	NA	0	0	NA	NA	NA	NA	NA	NA	NA	0	0	1	1	0	0	0	0	0	0	0	0	0	Strict or simplified equidistance	Strict or simplified equidistance	0	0	1	1	NA	NA	0	0	6	5	0	1
260	AUS	36	Australia	900	36	1966	NA	0	0	NA	0	0	NA	0	0	NA	NA	NA	NA	NA	NA	NA	0	0	1	1	0	0	0	0	0	0	0	0	0	Strict or simplified equidistance	Strict or simplified equidistance	0	0	1	1	NA	NA	0	0	12	10	2	0
261	AUS	36	Australia	900	36	1967	NA	0	0	NA	0	0	NA	0	0	NA	NA	NA	NA	NA	NA	NA	0	0	1	1	0	0	0	0	0	0	0	0	0	Strict or simplified equidistance	Strict or simplified equidistance	0	0	1	1	NA	NA	0	0	9	9	0	0
262	AUS	36	Australia	900	36	1968	NA	0	0	NA	0	0	NA	0	0	NA	NA	NA	NA	NA	NA	NA	0	0	1	1	0	0	0	0	0	0	0	0	0	Strict or simplified equidistance	Strict or simplified equidistance	0	0	1	1	NA	NA	0	0	6	5	0	1
263	AUS	36	Australia	900	36	1969	NA	0	0	NA	0	1	1	1	1	3	3	NA	3	NA	0	0	0	0	1	1	0	0	0	0	0	0	0	0	0	Strict or simplified equidistance	Strict or simplified equidistance	0	0	1	1	NA	NA	0	0	13	7	6	0
264	AUS	36	Australia	900	36	1970	NA	0	0	NA	0	0	NA	0	1	NA	3	3	3	3	1	1	0	0	1	1	0	0	0	0	0	0	0	0	0	Strict or simplified equidistance	Strict or simplified equidistance	0	0	1	1	NA	NA	0	0	10	4	4	2
265	AUS	36	Australia	900	36	1971	Strict or simplified equidistance	0	0	NA	0	0	NA	0	1	NA	3	3	3	3	2	2	1	0	2	1	0	0	0	0	0	0	0	0	0	Strict or simplified equidistance	Strict or simplified equidistance	1	0	2	1	0	0	0	0	8	6	0	2
266	AUS	36	Australia	900	36	1972	Nonequidistance	0	0	NA	0	0	NA	0	1	NA	3	3	3	3	3	3	0	1	2	2	0	0	0	0	1	0	1	0	0	Nonequidistance	Strict or simplified equidistance	1	1	3	2	1	1	1	1	17	6	5	6
267	AUS	36	Australia	900	36	1973	Nonequidistance	0	0	NA	0	0	NA	0	1	NA	3	3	3	3	4	4	0	0	2	2	0	0	0	0	1	1	2	1	0	Nonequidistance	Nonequidistance	1	1	4	3	1	1	2	2	10	2	6	2
268	AUS	36	Australia	900	36	1974	NA	0	0	NA	0	0	NA	0	1	NA	3	3	3	3	5	5	0	0	2	2	0	0	0	0	0	1	2	2	0	Nonequidistance	Nonequidistance	0	1	4	4	NA	NA	2	2	11	4	3	4
269	AUS	36	Australia	900	36	1975	NA	0	0	NA	0	0	NA	0	1	NA	3	3	3	3	6	6	0	0	2	2	0	0	0	0	0	0	2	2	0	Nonequidistance	Nonequidistance	0	0	4	4	NA	NA	2	2	17	7	6	4
270	AUS	36	Australia	900	36	1976	NA	0	0	NA	0	0	NA	0	1	NA	3	3	3	3	7	7	0	0	2	2	0	0	0	0	0	0	2	2	0	Nonequidistance	Nonequidistance	0	0	4	4	NA	NA	2	2	10	0	1	9
271	AUS	36	Australia	900	36	1977	NA	0	0	NA	0	1	0	1	2	2	2	3	3	3	0	8	0	0	2	2	0	0	0	0	0	0	2	2	0	Nonequidistance	Nonequidistance	0	0	4	4	NA	NA	2	2	17	10	5	2
272	AUS	36	Australia	900	36	1978	Nonequidistance	0	0	NA	0	0	NA	1	2	NA	2	2	3	3	1	9	0	0	2	2	0	0	0	0	1	0	3	2	0	Nonequidistance	Nonequidistance	1	0	5	4	0	1	2	3	12	5	5	2
273	AUS	36	Australia	900	36	1979	NA	0	0	NA	0	0	NA	0	2	NA	2	2	3	3	2	10	0	0	2	2	0	0	0	0	0	1	3	3	0	Nonequidistance	Nonequidistance	0	1	5	5	NA	NA	2	3	29	16	5	8
274	AUS	36	Australia	900	36	1980	NA	0	0	NA	0	0	NA	0	2	NA	2	2	3	3	3	11	0	0	2	2	0	0	0	0	0	0	3	3	0	Nonequidistance	Nonequidistance	0	0	5	5	NA	NA	2	3	9	3	2	4
275	AUS	36	Australia	900	36	1981	NA	0	0	NA	0	0	NA	0	2	NA	2	2	3	3	4	12	0	0	2	2	0	0	0	0	0	0	3	3	0	Nonequidistance	Nonequidistance	0	0	5	5	NA	NA	2	3	16	9	6	1
276	AUS	36	Australia	900	36	1982	Modified equidistance	0	0	0	0	1	1	1	3	3	3	2	3	3	0	13	0	0	2	2	1	0	1	0	0	0	3	3	0	Modified equidistance	Nonequidistance	1	0	6	5	1	0	3	3	9	3	3	3
277	AUS	36	Australia	900	36	1983	NA	1	0	0	0	0	NA	0	3	NA	3	3	3	3	1	14	0	0	2	2	0	1	1	1	0	0	3	3	0	Modified equidistance	Modified equidistance	0	1	6	6	NA	NA	3	3	7	4	2	1
278	AUS	36	Australia	900	36	1984	NA	1	0	0	0	1	1	1	4	3	3	3	3	3	2	15	0	0	2	2	0	0	1	1	0	0	3	3	0	Modified equidistance	Modified equidistance	0	0	6	6	NA	NA	3	3	8	7	0	1
279	AUS	36	Australia	900	36	1985	NA	1	0	0	0	1	1	2	6	2	2	3	2	3	0	0	0	0	2	2	0	0	1	1	0	0	3	3	0	Modified equidistance	Modified equidistance	0	0	6	6	NA	NA	3	3	12	6	2	4
280	AUS	36	Australia	900	36	1986	NA	1	0	0	0	0	NA	0	6	NA	2	2	2	2	1	1	0	0	2	2	0	0	1	1	0	0	3	3	0	Modified equidistance	Modified equidistance	0	0	6	6	NA	NA	3	3	14	8	0	6
281	AUS	36	Australia	900	36	1987	NA	1	0	0	0	0	NA	0	6	NA	2	2	2	2	2	2	0	0	2	2	0	0	1	1	0	0	3	3	0	Modified equidistance	Modified equidistance	0	0	6	6	NA	NA	3	3	10	0	8	2
282	AUS	36	Australia	900	36	1988	Modified equidistance	1	0	0	0	0	NA	0	6	NA	2	2	2	2	3	3	0	0	2	2	1	0	2	1	0	0	3	3	0	Modified equidistance	Modified equidistance	1	0	7	6	1	1	4	4	4	2	1	1
283	AUS	36	Australia	900	36	1989	Nonequidistance	1	0	0	0	1	0	1	7	3	3	2	2	2	0	4	0	0	2	2	0	1	2	2	1	0	4	3	0	Nonequidistance	Modified equidistance	1	1	8	7	0	0	4	4	14	5	5	4
284	AUS	36	Australia	900	36	1990	NA	1	0	0	0	0	NA	0	7	NA	3	3	2	2	1	5	0	0	2	2	0	0	2	2	0	1	4	4	0	Nonequidistance	Nonequidistance	0	1	8	8	NA	NA	4	4	12	4	0	8
285	AUS	36	Australia	900	36	1991	NA	1	0	0	0	0	NA	0	7	NA	3	3	2	2	2	6	0	0	2	2	0	0	2	2	0	0	4	4	0	Nonequidistance	Nonequidistance	0	0	8	8	NA	NA	4	4	9	1	2	6
286	AUS	36	Australia	900	36	1992	NA	1	0	0	0	1	0	1	8	3	3	3	2	2	3	7	0	0	2	2	0	0	2	2	0	0	4	4	0	Nonequidistance	Nonequidistance	0	0	8	8	NA	NA	4	4	4	0	2	2
287	AUS	36	Australia	900	36	1993	NA	1	0	0	0	1	1	1	9	2	2	3	2	2	0	8	0	0	2	2	0	0	2	2	0	0	4	4	0	Nonequidistance	Nonequidistance	0	0	8	8	NA	NA	4	4	7	5	0	2
288	AUS	36	Australia	900	36	1994	NA	1	0	1	1	0	NA	0	9	NA	2	2	2	2	1	9	0	0	2	2	0	0	2	2	0	0	4	4	0	Nonequidistance	Nonequidistance	0	0	8	8	NA	NA	4	4	16	10	3	3
289	AUS	36	Australia	900	36	1995	NA	1	1	1	1	0	NA	0	9	NA	2	2	2	2	2	10	0	0	2	2	0	0	2	2	0	0	4	4	0	Nonequidistance	Nonequidistance	0	0	8	8	NA	NA	4	4	7	4	2	1
290	AUS	36	Australia	900	36	1996	NA	1	1	1	1	0	NA	0	9	NA	2	2	2	2	3	11	0	0	2	2	0	0	2	2	0	0	4	4	0	Nonequidistance	Nonequidistance	0	0	8	8	NA	NA	4	4	1	0	1	0
291	AUS	36	Australia	900	36	1997	Modified equidistance	1	1	1	1	0	NA	0	9	NA	2	2	2	2	4	12	0	0	2	2	1	0	3	2	0	0	4	4	0	Modified equidistance	Nonequidistance	1	0	9	8	1	1	5	5	13	10	2	1
292	AUS	36	Australia	900	36	1998	NA	1	1	1	1	0	NA	0	9	NA	2	2	2	2	5	13	0	0	2	2	0	1	3	3	0	0	4	4	0	Modified equidistance	Modified equidistance	0	1	9	9	NA	NA	5	5	13	3	7	3
293	AUS	36	Australia	900	36	1999	NA	1	1	1	1	1	0	1	10	2	2	2	2	2	6	14	0	0	2	2	0	0	3	3	0	0	4	4	0	Modified equidistance	Modified equidistance	0	0	9	9	NA	NA	5	5	3	1	1	1
294	AUS	36	Australia	900	36	2000	NA	1	1	1	1	0	NA	0	10	NA	2	2	2	2	7	15	0	0	2	2	0	0	3	3	0	0	4	4	0	Modified equidistance	Modified equidistance	0	0	9	9	NA	NA	5	5	12	7	2	3
295	AUS	36	Australia	900	36	2001	NA	1	1	1	1	1	1	1	11	2	2	2	2	2	8	16	0	0	2	2	0	0	3	3	0	0	4	4	0	Modified equidistance	Modified equidistance	0	0	9	9	NA	NA	5	5	14	6	3	5
296	AUS	36	Australia	900	36	2002	NA	1	1	1	1	1	1	1	12	2	2	2	2	2	9	17	0	0	2	2	0	0	3	3	0	0	4	4	0	Modified equidistance	Modified equidistance	0	0	9	9	NA	NA	5	5	11	8	2	1
297	AUS	36	Australia	900	36	2003	NA	1	1	1	1	0	NA	0	12	NA	2	2	2	2	10	18	0	0	2	2	0	0	3	3	0	0	4	4	0	Modified equidistance	Modified equidistance	0	0	9	9	NA	NA	5	5	7	5	0	2
298	AUS	36	Australia	900	36	2004	Modified equidistance	1	1	1	1	0	NA	0	12	NA	2	2	2	2	11	19	0	0	2	2	1	0	4	3	0	0	4	4	0	Modified equidistance	Modified equidistance	1	0	10	9	1	1	6	6	9	6	3	0
299	AUS	36	Australia	900	36	2005	NA	1	1	1	1	0	NA	0	12	NA	2	2	2	2	12	20	0	0	2	2	0	1	4	4	0	0	4	4	0	Modified equidistance	Modified equidistance	0	1	10	10	NA	NA	6	6	12	4	7	1
300	AUS	36	Australia	900	36	2006	NA	1	1	1	1	1	0	1	13	2	2	2	2	2	13	21	0	0	2	2	0	0	4	4	0	0	4	4	0	Modified equidistance	Modified equidistance	0	0	10	10	NA	NA	6	6	7	6	0	1
301	AUS	36	Australia	900	36	2007	NA	1	1	1	1	1	1	2	15	3	3	2	3	2	0	0	0	0	2	2	0	0	4	4	0	0	4	4	0	Modified equidistance	Modified equidistance	0	0	10	10	NA	NA	6	6	9	6	3	0
302	AUS	36	Australia	900	36	2008	NA	1	1	1	1	0	NA	0	15	NA	3	3	3	3	1	1	0	0	2	2	0	0	4	4	0	0	4	4	0	Modified equidistance	Modified equidistance	0	0	10	10	NA	NA	6	6	5	3	2	0
303	AUS	36	Australia	900	36	2009	NA	1	1	1	1	1	1	1	16	2	2	3	2	3	0	0	0	0	2	2	0	0	4	4	0	0	4	4	0	Modified equidistance	Modified equidistance	0	0	10	10	NA	NA	6	6	5	3	2	0
304	AUS	36	Australia	900	36	2010	NA	1	1	1	1	0	NA	0	16	NA	2	2	2	2	1	1	0	0	2	2	0	0	4	4	0	0	4	4	0	Modified equidistance	Modified equidistance	0	0	10	10	NA	NA	6	6	11	4	2	5
305	AUS	36	Australia	900	36	2011	NA	1	1	1	1	0	NA	0	16	NA	2	2	2	2	2	2	0	0	2	2	0	0	4	4	0	0	4	4	0	Modified equidistance	Modified equidistance	0	0	10	10	NA	NA	6	6	8	5	2	1
306	AUS	36	Australia	900	36	2012	NA	1	1	1	1	1	1	2	18	2	2	2	2	2	3	3	0	0	2	2	0	0	4	4	0	0	4	4	0	Modified equidistance	Modified equidistance	0	0	10	10	NA	NA	6	6	9	4	4	1
307	AUS	36	Australia	900	36	2013	NA	1	1	1	1	0	NA	0	18	NA	2	2	2	2	4	4	0	0	2	2	0	0	4	4	0	0	4	4	0	Modified equidistance	Modified equidistance	0	0	10	10	NA	NA	6	6	15	11	3	1
308	AUS	36	Australia	900	36	2014	NA	1	1	1	1	1	1	2	20	2	2	2	2	2	5	5	0	0	2	2	0	0	4	4	0	0	4	4	0	Modified equidistance	Modified equidistance	0	0	10	10	NA	NA	6	6	10	6	1	3
309	AUS	36	Australia	900	36	2015	NA	1	1	1	1	0	NA	0	20	NA	2	2	2	2	6	6	0	0	2	2	0	0	4	4	0	0	4	4	0	Modified equidistance	Modified equidistance	0	0	10	10	NA	NA	6	6	18	11	4	3
310	AUS	36	Australia	900	36	2016	Strict or simplified equidistance	1	1	1	1	0	NA	0	20	NA	2	2	2	2	7	7	1	0	3	2	0	0	4	4	0	0	4	4	0	Strict or simplified equidistance	Modified equidistance	1	0	11	10	0	0	6	6	8	6	1	1
311	AUS	36	Australia	900	36	2017	NA	1	1	1	1	1	0	1	21	2	2	2	2	2	8	8	0	1	3	3	0	0	4	4	0	0	4	4	0	Strict or simplified equidistance	Strict or simplified equidistance	0	1	11	11	NA	NA	6	6	8	2	6	0
312	AUS	36	Australia	900	36	2018	NA	1	1	1	1	1	1	2	23	2	2	2	2	2	9	9	0	0	3	3	0	0	4	4	0	0	4	4	0	Strict or simplified equidistance	Strict or simplified equidistance	0	0	11	11	NA	NA	6	6	1	0	0	1
313	AUS	36	Australia	900	36	2019	NA	1	1	1	1	0	NA	0	23	NA	2	2	2	2	10	10	0	0	3	3	0	0	4	4	0	0	4	4	0	Strict or simplified equidistance	Strict or simplified equidistance	0	0	11	11	NA	NA	6	6	5	0	2	3
314	BEL	56	Belgium	211	56	1960	NA	0	0	NA	0	0	NA	0	0	NA	NA	NA	NA	NA	NA	NA	0	NA	0	NA	0	NA	0	NA	0	NA	0	NA	0	No policy	NA	0	NA	0	NA	NA	NA	0	0	0	0	0	0
315	BEL	56	Belgium	211	56	1961	NA	0	0	NA	0	0	NA	0	0	NA	NA	NA	NA	NA	NA	NA	0	0	0	0	0	0	0	0	0	0	0	0	0	No policy	No policy	0	0	0	0	NA	NA	0	0	8	7	0	1
316	BEL	56	Belgium	211	56	1962	NA	0	0	NA	0	0	NA	0	0	NA	NA	NA	NA	NA	NA	NA	0	0	0	0	0	0	0	0	0	0	0	0	0	No policy	No policy	0	0	0	0	NA	NA	0	0	7	7	0	0
317	BEL	56	Belgium	211	56	1963	NA	0	0	NA	0	0	NA	0	0	NA	NA	NA	NA	NA	NA	NA	0	0	0	0	0	0	0	0	0	0	0	0	0	No policy	No policy	0	0	0	0	NA	NA	0	0	4	4	0	0
318	BEL	56	Belgium	211	56	1964	NA	0	0	NA	0	0	NA	0	0	NA	NA	NA	NA	NA	NA	NA	0	0	0	0	0	0	0	0	0	0	0	0	0	No policy	No policy	0	0	0	0	NA	NA	0	0	4	4	0	0
319	BEL	56	Belgium	211	56	1965	NA	0	0	NA	0	0	NA	0	0	NA	NA	NA	NA	NA	NA	NA	0	0	0	0	0	0	0	0	0	0	0	0	0	No policy	No policy	0	0	0	0	NA	NA	0	0	6	5	0	1
320	BEL	56	Belgium	211	56	1966	NA	0	0	NA	0	0	NA	0	0	NA	NA	NA	NA	NA	NA	NA	0	0	0	0	0	0	0	0	0	0	0	0	0	No policy	No policy	0	0	0	0	NA	NA	0	0	12	10	2	0
321	BEL	56	Belgium	211	56	1967	NA	0	0	NA	0	0	NA	0	0	NA	NA	NA	NA	NA	NA	NA	0	0	0	0	0	0	0	0	0	0	0	0	0	No policy	No policy	0	0	0	0	NA	NA	0	0	9	9	0	0
322	BEL	56	Belgium	211	56	1968	NA	0	0	NA	0	0	NA	0	0	NA	NA	NA	NA	NA	NA	NA	0	0	0	0	0	0	0	0	0	0	0	0	0	No policy	No policy	0	0	0	0	NA	NA	0	0	6	5	0	1
323	BEL	56	Belgium	211	56	1969	Strict or simplified equidistance	0	0	NA	0	1	1	1	1	3	3	NA	3	NA	0	0	1	0	1	0	0	0	0	0	0	0	0	0	0	Strict or simplified equidistance	No policy	1	0	1	0	NA	NA	0	0	13	7	6	0
324	BEL	56	Belgium	211	56	1970	NA	0	0	NA	0	0	NA	0	1	NA	3	3	3	3	1	1	0	1	1	1	0	0	0	0	0	0	0	0	0	Strict or simplified equidistance	Strict or simplified equidistance	0	1	1	1	NA	NA	0	0	10	4	4	2
325	BEL	56	Belgium	211	56	1971	NA	0	0	NA	0	0	NA	0	1	NA	3	3	3	3	2	2	0	0	1	1	0	0	0	0	0	0	0	0	0	Strict or simplified equidistance	Strict or simplified equidistance	0	0	1	1	NA	NA	0	0	8	6	0	2
326	BEL	56	Belgium	211	56	1972	NA	0	0	NA	0	0	NA	0	1	NA	3	3	3	3	3	3	0	0	1	1	0	0	0	0	0	0	0	0	0	Strict or simplified equidistance	Strict or simplified equidistance	0	0	1	1	NA	NA	0	0	17	6	5	6
327	BEL	56	Belgium	211	56	1973	NA	0	0	NA	0	0	NA	0	1	NA	3	3	3	3	4	4	0	0	1	1	0	0	0	0	0	0	0	0	0	Strict or simplified equidistance	Strict or simplified equidistance	0	0	1	1	NA	NA	0	0	10	2	6	2
328	BEL	56	Belgium	211	56	1974	NA	0	0	NA	0	0	NA	0	1	NA	3	3	3	3	5	5	0	0	1	1	0	0	0	0	0	0	0	0	0	Strict or simplified equidistance	Strict or simplified equidistance	0	0	1	1	NA	NA	0	0	11	4	3	4
329	BEL	56	Belgium	211	56	1975	NA	0	0	NA	0	0	NA	0	1	NA	3	3	3	3	6	6	0	0	1	1	0	0	0	0	0	0	0	0	0	Strict or simplified equidistance	Strict or simplified equidistance	0	0	1	1	NA	NA	0	0	17	7	6	4
330	BEL	56	Belgium	211	56	1976	NA	0	0	NA	0	0	NA	0	1	NA	3	3	3	3	7	7	0	0	1	1	0	0	0	0	0	0	0	0	0	Strict or simplified equidistance	Strict or simplified equidistance	0	0	1	1	NA	NA	0	0	10	0	1	9
331	BEL	56	Belgium	211	56	1977	NA	0	0	NA	0	1	0	1	2	2	2	3	3	3	0	8	0	0	1	1	0	0	0	0	0	0	0	0	0	Strict or simplified equidistance	Strict or simplified equidistance	0	0	1	1	NA	NA	0	0	17	10	5	2
332	BEL	56	Belgium	211	56	1978	NA	0	0	NA	0	0	NA	1	2	NA	2	2	3	3	1	9	0	0	1	1	0	0	0	0	0	0	0	0	0	Strict or simplified equidistance	Strict or simplified equidistance	0	0	1	1	NA	NA	0	0	12	5	5	2
333	BEL	56	Belgium	211	56	1979	NA	0	0	NA	0	0	NA	0	2	NA	2	2	3	3	2	10	0	0	1	1	0	0	0	0	0	0	0	0	0	Strict or simplified equidistance	Strict or simplified equidistance	0	0	1	1	NA	NA	0	0	29	16	5	8
334	BEL	56	Belgium	211	56	1980	NA	0	0	NA	0	0	NA	0	2	NA	2	2	3	3	3	11	0	0	1	1	0	0	0	0	0	0	0	0	0	Strict or simplified equidistance	Strict or simplified equidistance	0	0	1	1	NA	NA	0	0	9	3	2	4
335	BEL	56	Belgium	211	56	1981	NA	0	0	NA	0	0	NA	0	2	NA	2	2	3	3	4	12	0	0	1	1	0	0	0	0	0	0	0	0	0	Strict or simplified equidistance	Strict or simplified equidistance	0	0	1	1	NA	NA	0	0	16	9	6	1
336	BEL	56	Belgium	211	56	1982	NA	0	0	0	0	1	1	1	3	3	3	2	3	3	0	13	0	0	1	1	0	0	0	0	0	0	0	0	0	Strict or simplified equidistance	Strict or simplified equidistance	0	0	1	1	NA	NA	0	0	9	3	3	3
337	BEL	56	Belgium	211	56	1983	NA	1	0	0	0	0	NA	0	3	NA	3	3	3	3	1	14	0	0	1	1	0	0	0	0	0	0	0	0	0	Strict or simplified equidistance	Strict or simplified equidistance	0	0	1	1	NA	NA	0	0	7	4	2	1
338	BEL	56	Belgium	211	56	1984	NA	1	0	0	0	1	1	1	4	3	3	3	3	3	2	15	0	0	1	1	0	0	0	0	0	0	0	0	0	Strict or simplified equidistance	Strict or simplified equidistance	0	0	1	1	NA	NA	0	0	8	7	0	1
339	BEL	56	Belgium	211	56	1985	NA	1	0	0	0	1	1	2	6	2	2	3	2	3	0	0	0	0	1	1	0	0	0	0	0	0	0	0	0	Strict or simplified equidistance	Strict or simplified equidistance	0	0	1	1	NA	NA	0	0	12	6	2	4
340	BEL	56	Belgium	211	56	1986	NA	1	0	0	0	0	NA	0	6	NA	2	2	2	2	1	1	0	0	1	1	0	0	0	0	0	0	0	0	0	Strict or simplified equidistance	Strict or simplified equidistance	0	0	1	1	NA	NA	0	0	14	8	0	6
341	BEL	56	Belgium	211	56	1987	NA	1	0	0	0	0	NA	0	6	NA	2	2	2	2	2	2	0	0	1	1	0	0	0	0	0	0	0	0	0	Strict or simplified equidistance	Strict or simplified equidistance	0	0	1	1	NA	NA	0	0	10	0	8	2
342	BEL	56	Belgium	211	56	1988	NA	1	0	0	0	0	NA	0	6	NA	2	2	2	2	3	3	0	0	1	1	0	0	0	0	0	0	0	0	0	Strict or simplified equidistance	Strict or simplified equidistance	0	0	1	1	NA	NA	0	0	4	2	1	1
343	BEL	56	Belgium	211	56	1989	NA	1	0	0	0	1	0	1	7	3	3	2	2	2	0	4	0	0	1	1	0	0	0	0	0	0	0	0	0	Strict or simplified equidistance	Strict or simplified equidistance	0	0	1	1	NA	NA	0	0	14	5	5	4
344	BEL	56	Belgium	211	56	1990	Nonequidistance	1	0	0	0	0	NA	0	7	NA	3	3	2	2	1	5	0	0	1	1	0	0	0	0	1	0	1	0	0	Nonequidistance	Strict or simplified equidistance	1	0	2	1	1	0	1	0	12	4	0	8
345	BEL	56	Belgium	211	56	1991	Nonequidistance	1	0	0	0	0	NA	0	7	NA	3	3	2	2	2	6	0	0	1	1	0	0	0	0	1	1	2	1	0	Nonequidistance	Nonequidistance	1	1	3	2	1	0	2	0	9	1	2	6
346	BEL	56	Belgium	211	56	1992	NA	1	0	0	0	1	0	1	8	3	3	3	2	2	3	7	0	0	1	1	0	0	0	0	0	1	2	2	0	Nonequidistance	Nonequidistance	0	1	3	3	NA	NA	2	0	4	0	2	2
347	BEL	56	Belgium	211	56	1993	NA	1	0	0	0	1	1	1	9	2	2	3	2	2	0	8	0	0	1	1	0	0	0	0	0	0	2	2	0	Nonequidistance	Nonequidistance	0	0	3	3	NA	NA	2	0	7	5	0	2
348	BEL	56	Belgium	211	56	1994	NA	1	0	0	0	0	NA	0	9	NA	2	2	2	2	1	9	0	0	1	1	0	0	0	0	0	0	2	2	0	Nonequidistance	Nonequidistance	0	0	3	3	NA	NA	2	0	16	10	3	3
349	BEL	56	Belgium	211	56	1995	NA	1	1	0	0	0	NA	0	9	NA	2	2	2	2	2	10	0	0	1	1	0	0	0	0	0	0	2	2	0	Nonequidistance	Nonequidistance	0	0	3	3	NA	NA	2	0	7	4	2	1
350	BEL	56	Belgium	211	56	1996	Nonequidistance	1	1	0	0	0	NA	0	9	NA	2	2	2	2	3	11	0	0	1	1	0	0	0	0	1	0	3	2	0	Nonequidistance	Nonequidistance	1	0	4	3	0	0	2	0	1	0	1	0
351	BEL	56	Belgium	211	56	1997	NA	1	1	0	0	0	NA	0	9	NA	2	2	2	2	4	12	0	0	1	1	0	0	0	0	0	1	3	3	0	Nonequidistance	Nonequidistance	0	1	4	4	NA	NA	2	0	13	10	2	1
352	BEL	56	Belgium	211	56	1998	NA	1	1	1	1	0	NA	0	9	NA	2	2	2	2	5	13	0	0	1	1	0	0	0	0	0	0	3	3	0	Nonequidistance	Nonequidistance	0	0	4	4	NA	NA	2	0	13	3	7	3
353	BEL	56	Belgium	211	56	1999	NA	1	1	1	1	1	0	1	10	2	2	2	2	2	6	14	0	0	1	1	0	0	0	0	0	0	3	3	0	Nonequidistance	Nonequidistance	0	0	4	4	NA	NA	2	0	3	1	1	1
354	BEL	56	Belgium	211	56	2000	NA	1	1	1	1	0	NA	0	10	NA	2	2	2	2	7	15	0	0	1	1	0	0	0	0	0	0	3	3	0	Nonequidistance	Nonequidistance	0	0	4	4	NA	NA	2	0	12	7	2	3
355	BEL	56	Belgium	211	56	2001	NA	1	1	1	1	1	1	1	11	2	2	2	2	2	8	16	0	0	1	1	0	0	0	0	0	0	3	3	0	Nonequidistance	Nonequidistance	0	0	4	4	NA	NA	2	0	14	6	3	5
356	BEL	56	Belgium	211	56	2002	NA	1	1	1	1	1	1	1	12	2	2	2	2	2	9	17	0	0	1	1	0	0	0	0	0	0	3	3	0	Nonequidistance	Nonequidistance	0	0	4	4	NA	NA	2	0	11	8	2	1
357	BEL	56	Belgium	211	56	2003	NA	1	1	1	1	0	NA	0	12	NA	2	2	2	2	10	18	0	0	1	1	0	0	0	0	0	0	3	3	0	Nonequidistance	Nonequidistance	0	0	4	4	NA	NA	2	0	7	5	0	2
358	BEL	56	Belgium	211	56	2004	NA	1	1	1	1	0	NA	0	12	NA	2	2	2	2	11	19	0	0	1	1	0	0	0	0	0	0	3	3	0	Nonequidistance	Nonequidistance	0	0	4	4	NA	NA	2	0	9	6	3	0
359	BEL	56	Belgium	211	56	2005	NA	1	1	1	1	0	NA	0	12	NA	2	2	2	2	12	20	0	0	1	1	0	0	0	0	0	0	3	3	0	Nonequidistance	Nonequidistance	0	0	4	4	NA	NA	2	0	12	4	7	1
360	BEL	56	Belgium	211	56	2006	NA	1	1	1	1	1	0	1	13	2	2	2	2	2	13	21	0	0	1	1	0	0	0	0	0	0	3	3	0	Nonequidistance	Nonequidistance	0	0	4	4	NA	NA	2	0	7	6	0	1
361	BEL	56	Belgium	211	56	2007	NA	1	1	1	1	1	1	2	15	3	3	2	3	2	0	0	0	0	1	1	0	0	0	0	0	0	3	3	0	Nonequidistance	Nonequidistance	0	0	4	4	NA	NA	2	0	9	6	3	0
362	BEL	56	Belgium	211	56	2008	NA	1	1	1	1	0	NA	0	15	NA	3	3	3	3	1	1	0	0	1	1	0	0	0	0	0	0	3	3	0	Nonequidistance	Nonequidistance	0	0	4	4	NA	NA	2	0	5	3	2	0
363	BEL	56	Belgium	211	56	2009	NA	1	1	1	1	1	1	1	16	2	2	3	2	3	0	0	0	0	1	1	0	0	0	0	0	0	3	3	0	Nonequidistance	Nonequidistance	0	0	4	4	NA	NA	2	0	5	3	2	0
364	BEL	56	Belgium	211	56	2010	NA	1	1	1	1	0	NA	0	16	NA	2	2	2	2	1	1	0	0	1	1	0	0	0	0	0	0	3	3	0	Nonequidistance	Nonequidistance	0	0	4	4	NA	NA	2	0	11	4	2	5
365	BEL	56	Belgium	211	56	2011	NA	1	1	1	1	0	NA	0	16	NA	2	2	2	2	2	2	0	0	1	1	0	0	0	0	0	0	3	3	0	Nonequidistance	Nonequidistance	0	0	4	4	NA	NA	2	0	8	5	2	1
366	BEL	56	Belgium	211	56	2012	NA	1	1	1	1	1	1	2	18	2	2	2	2	2	3	3	0	0	1	1	0	0	0	0	0	0	3	3	0	Nonequidistance	Nonequidistance	0	0	4	4	NA	NA	2	0	9	4	4	1
367	BEL	56	Belgium	211	56	2013	NA	1	1	1	1	0	NA	0	18	NA	2	2	2	2	4	4	0	0	1	1	0	0	0	0	0	0	3	3	0	Nonequidistance	Nonequidistance	0	0	4	4	NA	NA	2	0	15	11	3	1
368	BEL	56	Belgium	211	56	2014	NA	1	1	1	1	1	1	2	20	2	2	2	2	2	5	5	0	0	1	1	0	0	0	0	0	0	3	3	0	Nonequidistance	Nonequidistance	0	0	4	4	NA	NA	2	0	10	6	1	3
369	BEL	56	Belgium	211	56	2015	NA	1	1	1	1	0	NA	0	20	NA	2	2	2	2	6	6	0	0	1	1	0	0	0	0	0	0	3	3	0	Nonequidistance	Nonequidistance	0	0	4	4	NA	NA	2	0	18	11	4	3
370	BEL	56	Belgium	211	56	2016	NA	1	1	1	1	0	NA	0	20	NA	2	2	2	2	7	7	0	0	1	1	0	0	0	0	0	0	3	3	0	Nonequidistance	Nonequidistance	0	0	4	4	NA	NA	2	0	8	6	1	1
371	BEL	56	Belgium	211	56	2017	NA	1	1	1	1	1	0	1	21	2	2	2	2	2	8	8	0	0	1	1	0	0	0	0	0	0	3	3	0	Nonequidistance	Nonequidistance	0	0	4	4	NA	NA	2	0	8	2	6	0
372	BEL	56	Belgium	211	56	2018	NA	1	1	1	1	1	1	2	23	2	2	2	2	2	9	9	0	0	1	1	0	0	0	0	0	0	3	3	0	Nonequidistance	Nonequidistance	0	0	4	4	NA	NA	2	0	1	0	0	1
373	BEL	56	Belgium	211	56	2019	NA	1	1	1	1	0	NA	0	23	NA	2	2	2	2	10	10	0	0	1	1	0	0	0	0	0	0	3	3	0	Nonequidistance	Nonequidistance	0	0	4	4	NA	NA	2	0	5	0	2	3
374	BEN	204	Benin	434	204	1960	NA	0	0	NA	0	0	NA	0	0	NA	NA	NA	NA	NA	NA	NA	0	NA	0	NA	0	NA	0	NA	0	NA	0	NA	0	No policy	NA	0	NA	0	NA	NA	NA	0	0	0	0	0	0
375	BEN	204	Benin	434	204	1961	NA	0	0	NA	0	0	NA	0	0	NA	NA	NA	NA	NA	NA	NA	0	0	0	0	0	0	0	0	0	0	0	0	0	No policy	No policy	0	0	0	0	NA	NA	0	0	8	7	0	1
376	BEN	204	Benin	434	204	1962	NA	0	0	NA	0	0	NA	0	0	NA	NA	NA	NA	NA	NA	NA	0	0	0	0	0	0	0	0	0	0	0	0	0	No policy	No policy	0	0	0	0	NA	NA	0	0	7	7	0	0
377	BEN	204	Benin	434	204	1963	NA	0	0	NA	0	0	NA	0	0	NA	NA	NA	NA	NA	NA	NA	0	0	0	0	0	0	0	0	0	0	0	0	0	No policy	No policy	0	0	0	0	NA	NA	0	0	4	4	0	0
378	BEN	204	Benin	434	204	1964	NA	0	0	NA	0	0	NA	0	0	NA	NA	NA	NA	NA	NA	NA	0	0	0	0	0	0	0	0	0	0	0	0	0	No policy	No policy	0	0	0	0	NA	NA	0	0	4	4	0	0
379	BEN	204	Benin	434	204	1965	NA	0	0	NA	0	0	NA	0	0	NA	NA	NA	NA	NA	NA	NA	0	0	0	0	0	0	0	0	0	0	0	0	0	No policy	No policy	0	0	0	0	NA	NA	0	0	6	5	0	1
380	BEN	204	Benin	434	204	1966	NA	0	0	NA	0	0	NA	0	0	NA	NA	NA	NA	NA	NA	NA	0	0	0	0	0	0	0	0	0	0	0	0	0	No policy	No policy	0	0	0	0	NA	NA	0	0	12	10	2	0
381	BEN	204	Benin	434	204	1967	NA	0	0	NA	0	0	NA	0	0	NA	NA	NA	NA	NA	NA	NA	0	0	0	0	0	0	0	0	0	0	0	0	0	No policy	No policy	0	0	0	0	NA	NA	0	0	9	9	0	0
382	BEN	204	Benin	434	204	1968	NA	0	0	NA	0	0	NA	0	0	NA	NA	NA	NA	NA	NA	NA	0	0	0	0	0	0	0	0	0	0	0	0	0	No policy	No policy	0	0	0	0	NA	NA	0	0	6	5	0	1
383	BEN	204	Benin	434	204	1969	NA	0	0	NA	0	1	1	1	1	3	3	NA	3	NA	0	0	0	0	0	0	0	0	0	0	0	0	0	0	0	No policy	No policy	0	0	0	0	NA	NA	0	0	13	7	6	0
384	BEN	204	Benin	434	204	1970	NA	0	0	NA	0	0	NA	0	1	NA	3	3	3	3	1	1	0	0	0	0	0	0	0	0	0	0	0	0	0	No policy	No policy	0	0	0	0	NA	NA	0	0	10	4	4	2
385	BEN	204	Benin	434	204	1971	NA	0	0	NA	0	0	NA	0	1	NA	3	3	3	3	2	2	0	0	0	0	0	0	0	0	0	0	0	0	0	No policy	No policy	0	0	0	0	NA	NA	0	0	8	6	0	2
386	BEN	204	Benin	434	204	1972	NA	0	0	NA	0	0	NA	0	1	NA	3	3	3	3	3	3	0	0	0	0	0	0	0	0	0	0	0	0	0	No policy	No policy	0	0	0	0	NA	NA	0	0	17	6	5	6
387	BEN	204	Benin	434	204	1973	NA	0	0	NA	0	0	NA	0	1	NA	3	3	3	3	4	4	0	0	0	0	0	0	0	0	0	0	0	0	0	No policy	No policy	0	0	0	0	NA	NA	0	0	10	2	6	2
388	BEN	204	Benin	434	204	1974	NA	0	0	NA	0	0	NA	0	1	NA	3	3	3	3	5	5	0	0	0	0	0	0	0	0	0	0	0	0	0	No policy	No policy	0	0	0	0	NA	NA	0	0	11	4	3	4
389	BEN	204	Benin	434	204	1975	NA	0	0	NA	0	0	NA	0	1	NA	3	3	3	3	6	6	0	0	0	0	0	0	0	0	0	0	0	0	0	No policy	No policy	0	0	0	0	NA	NA	0	0	17	7	6	4
390	BEN	204	Benin	434	204	1976	NA	0	0	NA	0	0	NA	0	1	NA	3	3	3	3	7	7	0	0	0	0	0	0	0	0	0	0	0	0	0	No policy	No policy	0	0	0	0	NA	NA	0	0	10	0	1	9
391	BEN	204	Benin	434	204	1977	NA	0	0	NA	0	1	0	1	2	2	2	3	3	3	0	8	0	0	0	0	0	0	0	0	0	0	0	0	0	No policy	No policy	0	0	0	0	NA	NA	0	0	17	10	5	2
392	BEN	204	Benin	434	204	1978	NA	0	0	NA	0	0	NA	1	2	NA	2	2	3	3	1	9	0	0	0	0	0	0	0	0	0	0	0	0	0	No policy	No policy	0	0	0	0	NA	NA	0	0	12	5	5	2
393	BEN	204	Benin	434	204	1979	NA	0	0	NA	0	0	NA	0	2	NA	2	2	3	3	2	10	0	0	0	0	0	0	0	0	0	0	0	0	0	No policy	No policy	0	0	0	0	NA	NA	0	0	29	16	5	8
394	BEN	204	Benin	434	204	1980	NA	0	0	NA	0	0	NA	0	2	NA	2	2	3	3	3	11	0	0	0	0	0	0	0	0	0	0	0	0	0	No policy	No policy	0	0	0	0	NA	NA	0	0	9	3	2	4
395	BEN	204	Benin	434	204	1981	NA	0	0	NA	0	0	NA	0	2	NA	2	2	3	3	4	12	0	0	0	0	0	0	0	0	0	0	0	0	0	No policy	No policy	0	0	0	0	NA	NA	0	0	16	9	6	1
396	BEN	204	Benin	434	204	1982	NA	0	0	0	0	1	1	1	3	3	3	2	3	3	0	13	0	0	0	0	0	0	0	0	0	0	0	0	0	No policy	No policy	0	0	0	0	NA	NA	0	0	9	3	3	3
397	BEN	204	Benin	434	204	1983	NA	1	0	0	0	0	NA	0	3	NA	3	3	3	3	1	14	0	0	0	0	0	0	0	0	0	0	0	0	0	No policy	No policy	0	0	0	0	NA	NA	0	0	7	4	2	1
398	BEN	204	Benin	434	204	1984	NA	1	0	0	0	1	1	1	4	3	3	3	3	3	2	15	0	0	0	0	0	0	0	0	0	0	0	0	0	No policy	No policy	0	0	0	0	NA	NA	0	0	8	7	0	1
399	BEN	204	Benin	434	204	1985	NA	1	0	0	0	1	1	2	6	2	2	3	2	3	0	0	0	0	0	0	0	0	0	0	0	0	0	0	0	No policy	No policy	0	0	0	0	NA	NA	0	0	12	6	2	4
400	BEN	204	Benin	434	204	1986	NA	1	0	0	0	0	NA	0	6	NA	2	2	2	2	1	1	0	0	0	0	0	0	0	0	0	0	0	0	0	No policy	No policy	0	0	0	0	NA	NA	0	0	14	8	0	6
401	BEN	204	Benin	434	204	1987	NA	1	0	0	0	0	NA	0	6	NA	2	2	2	2	2	2	0	0	0	0	0	0	0	0	0	0	0	0	0	No policy	No policy	0	0	0	0	NA	NA	0	0	10	0	8	2
402	BEN	204	Benin	434	204	1988	NA	1	0	0	0	0	NA	0	6	NA	2	2	2	2	3	3	0	0	0	0	0	0	0	0	0	0	0	0	0	No policy	No policy	0	0	0	0	NA	NA	0	0	4	2	1	1
403	BEN	204	Benin	434	204	1989	NA	1	0	0	0	1	0	1	7	3	3	2	2	2	0	4	0	0	0	0	0	0	0	0	0	0	0	0	0	No policy	No policy	0	0	0	0	NA	NA	0	0	14	5	5	4
404	BEN	204	Benin	434	204	1990	NA	1	0	0	0	0	NA	0	7	NA	3	3	2	2	1	5	0	0	0	0	0	0	0	0	0	0	0	0	0	No policy	No policy	0	0	0	0	NA	NA	0	0	12	4	0	8
405	BEN	204	Benin	434	204	1991	NA	1	0	0	0	0	NA	0	7	NA	3	3	2	2	2	6	0	0	0	0	0	0	0	0	0	0	0	0	0	No policy	No policy	0	0	0	0	NA	NA	0	0	9	1	2	6
406	BEN	204	Benin	434	204	1992	NA	1	0	0	0	1	0	1	8	3	3	3	2	2	3	7	0	0	0	0	0	0	0	0	0	0	0	0	0	No policy	No policy	0	0	0	0	NA	NA	0	0	4	0	2	2
407	BEN	204	Benin	434	204	1993	NA	1	0	0	0	1	1	1	9	2	2	3	2	2	0	8	0	0	0	0	0	0	0	0	0	0	0	0	0	No policy	No policy	0	0	0	0	NA	NA	0	0	7	5	0	2
408	BEN	204	Benin	434	204	1994	NA	1	0	0	0	0	NA	0	9	NA	2	2	2	2	1	9	0	0	0	0	0	0	0	0	0	0	0	0	0	No policy	No policy	0	0	0	0	NA	NA	0	0	16	10	3	3
409	BEN	204	Benin	434	204	1995	NA	1	1	0	0	0	NA	0	9	NA	2	2	2	2	2	10	0	0	0	0	0	0	0	0	0	0	0	0	0	No policy	No policy	0	0	0	0	NA	NA	0	0	7	4	2	1
410	BEN	204	Benin	434	204	1996	NA	1	1	0	0	0	NA	0	9	NA	2	2	2	2	3	11	0	0	0	0	0	0	0	0	0	0	0	0	0	No policy	No policy	0	0	0	0	NA	NA	0	0	1	0	1	0
411	BEN	204	Benin	434	204	1997	NA	1	1	1	1	0	NA	0	9	NA	2	2	2	2	4	12	0	0	0	0	0	0	0	0	0	0	0	0	0	No policy	No policy	0	0	0	0	NA	NA	0	0	13	10	2	1
412	BEN	204	Benin	434	204	1998	NA	1	1	1	1	0	NA	0	9	NA	2	2	2	2	5	13	0	0	0	0	0	0	0	0	0	0	0	0	0	No policy	No policy	0	0	0	0	NA	NA	0	0	13	3	7	3
413	BEN	204	Benin	434	204	1999	NA	1	1	1	1	1	0	1	10	2	2	2	2	2	6	14	0	0	0	0	0	0	0	0	0	0	0	0	0	No policy	No policy	0	0	0	0	NA	NA	0	0	3	1	1	1
414	BEN	204	Benin	434	204	2000	NA	1	1	1	1	0	NA	0	10	NA	2	2	2	2	7	15	0	0	0	0	0	0	0	0	0	0	0	0	0	No policy	No policy	0	0	0	0	NA	NA	0	0	12	7	2	3
415	BEN	204	Benin	434	204	2001	NA	1	1	1	1	1	1	1	11	2	2	2	2	2	8	16	0	0	0	0	0	0	0	0	0	0	0	0	0	No policy	No policy	0	0	0	0	NA	NA	0	0	14	6	3	5
416	BEN	204	Benin	434	204	2002	NA	1	1	1	1	1	1	1	12	2	2	2	2	2	9	17	0	0	0	0	0	0	0	0	0	0	0	0	0	No policy	No policy	0	0	0	0	NA	NA	0	0	11	8	2	1
417	BEN	204	Benin	434	204	2003	NA	1	1	1	1	0	NA	0	12	NA	2	2	2	2	10	18	0	0	0	0	0	0	0	0	0	0	0	0	0	No policy	No policy	0	0	0	0	NA	NA	0	0	7	5	0	2
418	BEN	204	Benin	434	204	2004	NA	1	1	1	1	0	NA	0	12	NA	2	2	2	2	11	19	0	0	0	0	0	0	0	0	0	0	0	0	0	No policy	No policy	0	0	0	0	NA	NA	0	0	9	6	3	0
419	BEN	204	Benin	434	204	2005	NA	1	1	1	1	0	NA	0	12	NA	2	2	2	2	12	20	0	0	0	0	0	0	0	0	0	0	0	0	0	No policy	No policy	0	0	0	0	NA	NA	0	0	12	4	7	1
420	BEN	204	Benin	434	204	2006	Modified equidistance	1	1	1	1	1	0	1	13	2	2	2	2	2	13	21	0	0	0	0	1	0	1	0	0	0	0	0	0	Modified equidistance	No policy	1	0	1	0	1	1	1	1	7	6	0	1
421	BEN	204	Benin	434	204	2007	NA	1	1	1	1	1	1	2	15	3	3	2	3	2	0	0	0	0	0	0	0	1	1	1	0	0	0	0	0	Modified equidistance	Modified equidistance	0	1	1	1	NA	NA	1	1	9	6	3	0
422	BEN	204	Benin	434	204	2008	NA	1	1	1	1	0	NA	0	15	NA	3	3	3	3	1	1	0	0	0	0	0	0	1	1	0	0	0	0	0	Modified equidistance	Modified equidistance	0	0	1	1	NA	NA	1	1	5	3	2	0
423	BEN	204	Benin	434	204	2009	NA	1	1	1	1	1	1	1	16	2	2	3	2	3	0	0	0	0	0	0	0	0	1	1	0	0	0	0	0	Modified equidistance	Modified equidistance	0	0	1	1	NA	NA	1	1	5	3	2	0
424	BEN	204	Benin	434	204	2010	NA	1	1	1	1	0	NA	0	16	NA	2	2	2	2	1	1	0	0	0	0	0	0	1	1	0	0	0	0	0	Modified equidistance	Modified equidistance	0	0	1	1	NA	NA	1	1	11	4	2	5
425	BEN	204	Benin	434	204	2011	NA	1	1	1	1	0	NA	0	16	NA	2	2	2	2	2	2	0	0	0	0	0	0	1	1	0	0	0	0	0	Modified equidistance	Modified equidistance	0	0	1	1	NA	NA	1	1	8	5	2	1
426	BEN	204	Benin	434	204	2012	NA	1	1	1	1	1	1	2	18	2	2	2	2	2	3	3	0	0	0	0	0	0	1	1	0	0	0	0	0	Modified equidistance	Modified equidistance	0	0	1	1	NA	NA	1	1	9	4	4	1
427	BEN	204	Benin	434	204	2013	NA	1	1	1	1	0	NA	0	18	NA	2	2	2	2	4	4	0	0	0	0	0	0	1	1	0	0	0	0	0	Modified equidistance	Modified equidistance	0	0	1	1	NA	NA	1	1	15	11	3	1
428	BEN	204	Benin	434	204	2014	NA	1	1	1	1	1	1	2	20	2	2	2	2	2	5	5	0	0	0	0	0	0	1	1	0	0	0	0	0	Modified equidistance	Modified equidistance	0	0	1	1	NA	NA	1	1	10	6	1	3
429	BEN	204	Benin	434	204	2015	NA	1	1	1	1	0	NA	0	20	NA	2	2	2	2	6	6	0	0	0	0	0	0	1	1	0	0	0	0	0	Modified equidistance	Modified equidistance	0	0	1	1	NA	NA	1	1	18	11	4	3
430	BEN	204	Benin	434	204	2016	NA	1	1	1	1	0	NA	0	20	NA	2	2	2	2	7	7	0	0	0	0	0	0	1	1	0	0	0	0	0	Modified equidistance	Modified equidistance	0	0	1	1	NA	NA	1	1	8	6	1	1
431	BEN	204	Benin	434	204	2017	NA	1	1	1	1	1	0	1	21	2	2	2	2	2	8	8	0	0	0	0	0	0	1	1	0	0	0	0	0	Modified equidistance	Modified equidistance	0	0	1	1	NA	NA	1	1	8	2	6	0
432	BEN	204	Benin	434	204	2018	NA	1	1	1	1	1	1	2	23	2	2	2	2	2	9	9	0	0	0	0	0	0	1	1	0	0	0	0	0	Modified equidistance	Modified equidistance	0	0	1	1	NA	NA	1	1	1	0	0	1
433	BEN	204	Benin	434	204	2019	NA	1	1	1	1	0	NA	0	23	NA	2	2	2	2	10	10	0	0	0	0	0	0	1	1	0	0	0	0	0	Modified equidistance	Modified equidistance	0	0	1	1	NA	NA	1	1	5	0	2	3
434	BGD	50	Bangladesh	771	50	1971	NA	0	0	NA	0	0	NA	0	1	NA	3	NA	3	NA	2	2	0	NA	0	NA	0	NA	0	NA	0	NA	0	NA	0	No policy	NA	0	NA	0	NA	NA	NA	0	0	8	6	0	2
435	BGD	50	Bangladesh	771	50	1972	NA	0	0	NA	0	0	NA	0	1	NA	3	3	3	3	3	3	0	0	0	0	0	0	0	0	0	0	0	0	0	No policy	No policy	0	0	0	0	NA	NA	0	0	17	6	5	6
436	BGD	50	Bangladesh	771	50	1973	NA	0	0	NA	0	0	NA	0	1	NA	3	3	3	3	4	4	0	0	0	0	0	0	0	0	0	0	0	0	0	No policy	No policy	0	0	0	0	NA	NA	0	0	10	2	6	2
437	BGD	50	Bangladesh	771	50	1974	NA	0	0	NA	0	0	NA	0	1	NA	3	3	3	3	5	5	0	0	0	0	0	0	0	0	0	0	0	0	0	No policy	No policy	0	0	0	0	NA	NA	0	0	11	4	3	4
438	BGD	50	Bangladesh	771	50	1975	NA	0	0	NA	0	0	NA	0	1	NA	3	3	3	3	6	6	0	0	0	0	0	0	0	0	0	0	0	0	0	No policy	No policy	0	0	0	0	NA	NA	0	0	17	7	6	4
439	BGD	50	Bangladesh	771	50	1976	NA	0	0	NA	0	0	NA	0	1	NA	3	3	3	3	7	7	0	0	0	0	0	0	0	0	0	0	0	0	0	No policy	No policy	0	0	0	0	NA	NA	0	0	10	0	1	9
440	BGD	50	Bangladesh	771	50	1977	NA	0	0	NA	0	1	0	1	2	2	2	3	3	3	0	8	0	0	0	0	0	0	0	0	0	0	0	0	0	No policy	No policy	0	0	0	0	NA	NA	0	0	17	10	5	2
441	BGD	50	Bangladesh	771	50	1978	NA	0	0	NA	0	0	NA	1	2	NA	2	2	3	3	1	9	0	0	0	0	0	0	0	0	0	0	0	0	0	No policy	No policy	0	0	0	0	NA	NA	0	0	12	5	5	2
442	BGD	50	Bangladesh	771	50	1979	NA	0	0	NA	0	0	NA	0	2	NA	2	2	3	3	2	10	0	0	0	0	0	0	0	0	0	0	0	0	0	No policy	No policy	0	0	0	0	NA	NA	0	0	29	16	5	8
443	BGD	50	Bangladesh	771	50	1980	NA	0	0	NA	0	0	NA	0	2	NA	2	2	3	3	3	11	0	0	0	0	0	0	0	0	0	0	0	0	0	No policy	No policy	0	0	0	0	NA	NA	0	0	9	3	2	4
444	BGD	50	Bangladesh	771	50	1981	NA	0	0	NA	0	0	NA	0	2	NA	2	2	3	3	4	12	0	0	0	0	0	0	0	0	0	0	0	0	0	No policy	No policy	0	0	0	0	NA	NA	0	0	16	9	6	1
445	BGD	50	Bangladesh	771	50	1982	NA	0	0	0	0	1	1	1	3	3	3	2	3	3	0	13	0	0	0	0	0	0	0	0	0	0	0	0	0	No policy	No policy	0	0	0	0	NA	NA	0	0	9	3	3	3
446	BGD	50	Bangladesh	771	50	1983	NA	1	0	0	0	0	NA	0	3	NA	3	3	3	3	1	14	0	0	0	0	0	0	0	0	0	0	0	0	0	No policy	No policy	0	0	0	0	NA	NA	0	0	7	4	2	1
447	BGD	50	Bangladesh	771	50	1984	NA	1	0	0	0	1	1	1	4	3	3	3	3	3	2	15	0	0	0	0	0	0	0	0	0	0	0	0	0	No policy	No policy	0	0	0	0	NA	NA	0	0	8	7	0	1
448	BGD	50	Bangladesh	771	50	1985	NA	1	0	0	0	1	1	2	6	2	2	3	2	3	0	0	0	0	0	0	0	0	0	0	0	0	0	0	0	No policy	No policy	0	0	0	0	NA	NA	0	0	12	6	2	4
449	BGD	50	Bangladesh	771	50	1986	NA	1	0	0	0	0	NA	0	6	NA	2	2	2	2	1	1	0	0	0	0	0	0	0	0	0	0	0	0	0	No policy	No policy	0	0	0	0	NA	NA	0	0	14	8	0	6
450	BGD	50	Bangladesh	771	50	1987	NA	1	0	0	0	0	NA	0	6	NA	2	2	2	2	2	2	0	0	0	0	0	0	0	0	0	0	0	0	0	No policy	No policy	0	0	0	0	NA	NA	0	0	10	0	8	2
451	BGD	50	Bangladesh	771	50	1988	NA	1	0	0	0	0	NA	0	6	NA	2	2	2	2	3	3	0	0	0	0	0	0	0	0	0	0	0	0	0	No policy	No policy	0	0	0	0	NA	NA	0	0	4	2	1	1
452	BGD	50	Bangladesh	771	50	1989	NA	1	0	0	0	1	0	1	7	3	3	2	2	2	0	4	0	0	0	0	0	0	0	0	0	0	0	0	0	No policy	No policy	0	0	0	0	NA	NA	0	0	14	5	5	4
453	BGD	50	Bangladesh	771	50	1990	NA	1	0	0	0	0	NA	0	7	NA	3	3	2	2	1	5	0	0	0	0	0	0	0	0	0	0	0	0	0	No policy	No policy	0	0	0	0	NA	NA	0	0	12	4	0	8
454	BGD	50	Bangladesh	771	50	1991	NA	1	0	0	0	0	NA	0	7	NA	3	3	2	2	2	6	0	0	0	0	0	0	0	0	0	0	0	0	0	No policy	No policy	0	0	0	0	NA	NA	0	0	9	1	2	6
455	BGD	50	Bangladesh	771	50	1992	NA	1	0	0	0	1	0	1	8	3	3	3	2	2	3	7	0	0	0	0	0	0	0	0	0	0	0	0	0	No policy	No policy	0	0	0	0	NA	NA	0	0	4	0	2	2
456	BGD	50	Bangladesh	771	50	1993	NA	1	0	0	0	1	1	1	9	2	2	3	2	2	0	8	0	0	0	0	0	0	0	0	0	0	0	0	0	No policy	No policy	0	0	0	0	NA	NA	0	0	7	5	0	2
457	BGD	50	Bangladesh	771	50	1994	NA	1	0	0	0	0	NA	0	9	NA	2	2	2	2	1	9	0	0	0	0	0	0	0	0	0	0	0	0	0	No policy	No policy	0	0	0	0	NA	NA	0	0	16	10	3	3
458	BGD	50	Bangladesh	771	50	1995	NA	1	1	0	0	0	NA	0	9	NA	2	2	2	2	2	10	0	0	0	0	0	0	0	0	0	0	0	0	0	No policy	No policy	0	0	0	0	NA	NA	0	0	7	4	2	1
459	BGD	50	Bangladesh	771	50	1996	NA	1	1	0	0	0	NA	0	9	NA	2	2	2	2	3	11	0	0	0	0	0	0	0	0	0	0	0	0	0	No policy	No policy	0	0	0	0	NA	NA	0	0	1	0	1	0
460	BGD	50	Bangladesh	771	50	1997	NA	1	1	0	0	0	NA	0	9	NA	2	2	2	2	4	12	0	0	0	0	0	0	0	0	0	0	0	0	0	No policy	No policy	0	0	0	0	NA	NA	0	0	13	10	2	1
461	BGD	50	Bangladesh	771	50	1998	NA	1	1	0	0	0	NA	0	9	NA	2	2	2	2	5	13	0	0	0	0	0	0	0	0	0	0	0	0	0	No policy	No policy	0	0	0	0	NA	NA	0	0	13	3	7	3
462	BGD	50	Bangladesh	771	50	1999	NA	1	1	0	0	1	0	1	10	2	2	2	2	2	6	14	0	0	0	0	0	0	0	0	0	0	0	0	0	No policy	No policy	0	0	0	0	NA	NA	0	0	3	1	1	1
463	BGD	50	Bangladesh	771	50	2000	NA	1	1	0	0	0	NA	0	10	NA	2	2	2	2	7	15	0	0	0	0	0	0	0	0	0	0	0	0	0	No policy	No policy	0	0	0	0	NA	NA	0	0	12	7	2	3
464	BGD	50	Bangladesh	771	50	2001	NA	1	1	1	1	1	1	1	11	2	2	2	2	2	8	16	0	0	0	0	0	0	0	0	0	0	0	0	0	No policy	No policy	0	0	0	0	NA	NA	0	0	14	6	3	5
465	BGD	50	Bangladesh	771	50	2002	NA	1	1	1	1	1	1	1	12	2	2	2	2	2	9	17	0	0	0	0	0	0	0	0	0	0	0	0	0	No policy	No policy	0	0	0	0	NA	NA	0	0	11	8	2	1
466	BGD	50	Bangladesh	771	50	2003	NA	1	1	1	1	0	NA	0	12	NA	2	2	2	2	10	18	0	0	0	0	0	0	0	0	0	0	0	0	0	No policy	No policy	0	0	0	0	NA	NA	0	0	7	5	0	2
467	BGD	50	Bangladesh	771	50	2004	NA	1	1	1	1	0	NA	0	12	NA	2	2	2	2	11	19	0	0	0	0	0	0	0	0	0	0	0	0	0	No policy	No policy	0	0	0	0	NA	NA	0	0	9	6	3	0
468	BGD	50	Bangladesh	771	50	2005	NA	1	1	1	1	0	NA	0	12	NA	2	2	2	2	12	20	0	0	0	0	0	0	0	0	0	0	0	0	0	No policy	No policy	0	0	0	0	NA	NA	0	0	12	4	7	1
469	BGD	50	Bangladesh	771	50	2006	NA	1	1	1	1	1	0	1	13	2	2	2	2	2	13	21	0	0	0	0	0	0	0	0	0	0	0	0	0	No policy	No policy	0	0	0	0	NA	NA	0	0	7	6	0	1
470	BGD	50	Bangladesh	771	50	2007	NA	1	1	1	1	1	1	2	15	3	3	2	3	2	0	0	0	0	0	0	0	0	0	0	0	0	0	0	0	No policy	No policy	0	0	0	0	NA	NA	0	0	9	6	3	0
471	BGD	50	Bangladesh	771	50	2008	NA	1	1	1	1	0	NA	0	15	NA	3	3	3	3	1	1	0	0	0	0	0	0	0	0	0	0	0	0	0	No policy	No policy	0	0	0	0	NA	NA	0	0	5	3	2	0
472	BGD	50	Bangladesh	771	50	2009	Nonequidistance	1	1	1	1	1	1	1	16	2	2	3	2	3	0	0	0	0	0	0	0	0	0	0	1	0	1	0	0	Nonequidistance	No policy	1	0	1	0	1	1	1	1	5	3	2	0
473	BGD	50	Bangladesh	771	50	2010	NA	1	1	1	1	0	NA	0	16	NA	2	2	2	2	1	1	0	0	0	0	0	0	0	0	0	1	1	1	0	Nonequidistance	Nonequidistance	0	1	1	1	NA	NA	1	1	11	4	2	5
474	BGD	50	Bangladesh	771	50	2011	NA	1	1	1	1	0	NA	0	16	NA	2	2	2	2	2	2	0	0	0	0	0	0	0	0	0	0	1	1	0	Nonequidistance	Nonequidistance	0	0	1	1	NA	NA	1	1	8	5	2	1
475	BGD	50	Bangladesh	771	50	2012	NA	1	1	1	1	1	1	2	18	2	2	2	2	2	3	3	0	0	0	0	0	0	0	0	0	0	1	1	0	Nonequidistance	Nonequidistance	0	0	1	1	NA	NA	1	1	9	4	4	1
476	BGD	50	Bangladesh	771	50	2013	NA	1	1	1	1	0	NA	0	18	NA	2	2	2	2	4	4	0	0	0	0	0	0	0	0	0	0	1	1	0	Nonequidistance	Nonequidistance	0	0	1	1	NA	NA	1	1	15	11	3	1
477	BGD	50	Bangladesh	771	50	2014	NA	1	1	1	1	1	1	2	20	2	2	2	2	2	5	5	0	0	0	0	0	0	0	0	0	0	1	1	0	Nonequidistance	Nonequidistance	0	0	1	1	NA	NA	1	1	10	6	1	3
478	BGD	50	Bangladesh	771	50	2015	NA	1	1	1	1	0	NA	0	20	NA	2	2	2	2	6	6	0	0	0	0	0	0	0	0	0	0	1	1	0	Nonequidistance	Nonequidistance	0	0	1	1	NA	NA	1	1	18	11	4	3
479	BGD	50	Bangladesh	771	50	2016	NA	1	1	1	1	0	NA	0	20	NA	2	2	2	2	7	7	0	0	0	0	0	0	0	0	0	0	1	1	0	Nonequidistance	Nonequidistance	0	0	1	1	NA	NA	1	1	8	6	1	1
480	BGD	50	Bangladesh	771	50	2017	NA	1	1	1	1	1	0	1	21	2	2	2	2	2	8	8	0	0	0	0	0	0	0	0	0	0	1	1	0	Nonequidistance	Nonequidistance	0	0	1	1	NA	NA	1	1	8	2	6	0
481	BGD	50	Bangladesh	771	50	2018	NA	1	1	1	1	1	1	2	23	2	2	2	2	2	9	9	0	0	0	0	0	0	0	0	0	0	1	1	0	Nonequidistance	Nonequidistance	0	0	1	1	NA	NA	1	1	1	0	0	1
482	BGD	50	Bangladesh	771	50	2019	NA	1	1	1	1	0	NA	0	23	NA	2	2	2	2	10	10	0	0	0	0	0	0	0	0	0	0	1	1	0	Nonequidistance	Nonequidistance	0	0	1	1	NA	NA	1	1	5	0	2	3
483	BGR	100	Bulgaria	355	100	1960	NA	0	0	NA	0	0	NA	0	0	NA	NA	NA	NA	NA	NA	NA	0	NA	0	NA	0	NA	0	NA	0	NA	0	NA	0	No policy	NA	0	NA	0	NA	NA	NA	0	0	0	0	0	0
484	BGR	100	Bulgaria	355	100	1961	NA	0	0	NA	0	0	NA	0	0	NA	NA	NA	NA	NA	NA	NA	0	0	0	0	0	0	0	0	0	0	0	0	0	No policy	No policy	0	0	0	0	NA	NA	0	0	8	7	0	1
485	BGR	100	Bulgaria	355	100	1962	Strict or simplified equidistance	0	0	NA	0	0	NA	0	0	NA	NA	NA	NA	NA	NA	NA	1	0	1	0	0	0	0	0	0	0	0	0	0	Strict or simplified equidistance	No policy	1	0	1	0	NA	NA	0	0	7	7	0	0
486	BGR	100	Bulgaria	355	100	1963	NA	0	0	NA	0	0	NA	0	0	NA	NA	NA	NA	NA	NA	NA	0	1	1	1	0	0	0	0	0	0	0	0	0	Strict or simplified equidistance	Strict or simplified equidistance	0	1	1	1	NA	NA	0	0	4	4	0	0
487	BGR	100	Bulgaria	355	100	1964	NA	0	0	NA	0	0	NA	0	0	NA	NA	NA	NA	NA	NA	NA	0	0	1	1	0	0	0	0	0	0	0	0	0	Strict or simplified equidistance	Strict or simplified equidistance	0	0	1	1	NA	NA	0	0	4	4	0	0
488	BGR	100	Bulgaria	355	100	1965	NA	0	0	NA	0	0	NA	0	0	NA	NA	NA	NA	NA	NA	NA	0	0	1	1	0	0	0	0	0	0	0	0	0	Strict or simplified equidistance	Strict or simplified equidistance	0	0	1	1	NA	NA	0	0	6	5	0	1
489	BGR	100	Bulgaria	355	100	1966	NA	0	0	NA	0	0	NA	0	0	NA	NA	NA	NA	NA	NA	NA	0	0	1	1	0	0	0	0	0	0	0	0	0	Strict or simplified equidistance	Strict or simplified equidistance	0	0	1	1	NA	NA	0	0	12	10	2	0
490	BGR	100	Bulgaria	355	100	1967	NA	0	0	NA	0	0	NA	0	0	NA	NA	NA	NA	NA	NA	NA	0	0	1	1	0	0	0	0	0	0	0	0	0	Strict or simplified equidistance	Strict or simplified equidistance	0	0	1	1	NA	NA	0	0	9	9	0	0
491	BGR	100	Bulgaria	355	100	1968	NA	0	0	NA	0	0	NA	0	0	NA	NA	NA	NA	NA	NA	NA	0	0	1	1	0	0	0	0	0	0	0	0	0	Strict or simplified equidistance	Strict or simplified equidistance	0	0	1	1	NA	NA	0	0	6	5	0	1
492	BGR	100	Bulgaria	355	100	1969	NA	0	0	NA	0	1	1	1	1	3	3	NA	3	NA	0	0	0	0	1	1	0	0	0	0	0	0	0	0	0	Strict or simplified equidistance	Strict or simplified equidistance	0	0	1	1	NA	NA	0	0	13	7	6	0
493	BGR	100	Bulgaria	355	100	1970	NA	0	0	NA	0	0	NA	0	1	NA	3	3	3	3	1	1	0	0	1	1	0	0	0	0	0	0	0	0	0	Strict or simplified equidistance	Strict or simplified equidistance	0	0	1	1	NA	NA	0	0	10	4	4	2
494	BGR	100	Bulgaria	355	100	1971	NA	0	0	NA	0	0	NA	0	1	NA	3	3	3	3	2	2	0	0	1	1	0	0	0	0	0	0	0	0	0	Strict or simplified equidistance	Strict or simplified equidistance	0	0	1	1	NA	NA	0	0	8	6	0	2
495	BGR	100	Bulgaria	355	100	1972	NA	0	0	NA	0	0	NA	0	1	NA	3	3	3	3	3	3	0	0	1	1	0	0	0	0	0	0	0	0	0	Strict or simplified equidistance	Strict or simplified equidistance	0	0	1	1	NA	NA	0	0	17	6	5	6
496	BGR	100	Bulgaria	355	100	1973	NA	0	0	NA	0	0	NA	0	1	NA	3	3	3	3	4	4	0	0	1	1	0	0	0	0	0	0	0	0	0	Strict or simplified equidistance	Strict or simplified equidistance	0	0	1	1	NA	NA	0	0	10	2	6	2
497	BGR	100	Bulgaria	355	100	1974	NA	0	0	NA	0	0	NA	0	1	NA	3	3	3	3	5	5	0	0	1	1	0	0	0	0	0	0	0	0	0	Strict or simplified equidistance	Strict or simplified equidistance	0	0	1	1	NA	NA	0	0	11	4	3	4
498	BGR	100	Bulgaria	355	100	1975	NA	0	0	NA	0	0	NA	0	1	NA	3	3	3	3	6	6	0	0	1	1	0	0	0	0	0	0	0	0	0	Strict or simplified equidistance	Strict or simplified equidistance	0	0	1	1	NA	NA	0	0	17	7	6	4
499	BGR	100	Bulgaria	355	100	1976	NA	0	0	NA	0	0	NA	0	1	NA	3	3	3	3	7	7	0	0	1	1	0	0	0	0	0	0	0	0	0	Strict or simplified equidistance	Strict or simplified equidistance	0	0	1	1	NA	NA	0	0	10	0	1	9
500	BGR	100	Bulgaria	355	100	1977	NA	0	0	NA	0	1	0	1	2	2	2	3	3	3	0	8	0	0	1	1	0	0	0	0	0	0	0	0	0	Strict or simplified equidistance	Strict or simplified equidistance	0	0	1	1	NA	NA	0	0	17	10	5	2
501	BGR	100	Bulgaria	355	100	1978	NA	0	0	NA	0	0	NA	1	2	NA	2	2	3	3	1	9	0	0	1	1	0	0	0	0	0	0	0	0	0	Strict or simplified equidistance	Strict or simplified equidistance	0	0	1	1	NA	NA	0	0	12	5	5	2
502	BGR	100	Bulgaria	355	100	1979	NA	0	0	NA	0	0	NA	0	2	NA	2	2	3	3	2	10	0	0	1	1	0	0	0	0	0	0	0	0	0	Strict or simplified equidistance	Strict or simplified equidistance	0	0	1	1	NA	NA	0	0	29	16	5	8
503	BGR	100	Bulgaria	355	100	1980	NA	0	0	NA	0	0	NA	0	2	NA	2	2	3	3	3	11	0	0	1	1	0	0	0	0	0	0	0	0	0	Strict or simplified equidistance	Strict or simplified equidistance	0	0	1	1	NA	NA	0	0	9	3	2	4
504	BGR	100	Bulgaria	355	100	1981	NA	0	0	NA	0	0	NA	0	2	NA	2	2	3	3	4	12	0	0	1	1	0	0	0	0	0	0	0	0	0	Strict or simplified equidistance	Strict or simplified equidistance	0	0	1	1	NA	NA	0	0	16	9	6	1
505	BGR	100	Bulgaria	355	100	1982	NA	0	0	0	0	1	1	1	3	3	3	2	3	3	0	13	0	0	1	1	0	0	0	0	0	0	0	0	0	Strict or simplified equidistance	Strict or simplified equidistance	0	0	1	1	NA	NA	0	0	9	3	3	3
506	BGR	100	Bulgaria	355	100	1983	NA	1	0	0	0	0	NA	0	3	NA	3	3	3	3	1	14	0	0	1	1	0	0	0	0	0	0	0	0	0	Strict or simplified equidistance	Strict or simplified equidistance	0	0	1	1	NA	NA	0	0	7	4	2	1
507	BGR	100	Bulgaria	355	100	1984	NA	1	0	0	0	1	1	1	4	3	3	3	3	3	2	15	0	0	1	1	0	0	0	0	0	0	0	0	0	Strict or simplified equidistance	Strict or simplified equidistance	0	0	1	1	NA	NA	0	0	8	7	0	1
508	BGR	100	Bulgaria	355	100	1985	NA	1	0	0	0	1	1	2	6	2	2	3	2	3	0	0	0	0	1	1	0	0	0	0	0	0	0	0	0	Strict or simplified equidistance	Strict or simplified equidistance	0	0	1	1	NA	NA	0	0	12	6	2	4
509	BGR	100	Bulgaria	355	100	1986	NA	1	0	0	0	0	NA	0	6	NA	2	2	2	2	1	1	0	0	1	1	0	0	0	0	0	0	0	0	0	Strict or simplified equidistance	Strict or simplified equidistance	0	0	1	1	NA	NA	0	0	14	8	0	6
510	BGR	100	Bulgaria	355	100	1987	NA	1	0	0	0	0	NA	0	6	NA	2	2	2	2	2	2	0	0	1	1	0	0	0	0	0	0	0	0	0	Strict or simplified equidistance	Strict or simplified equidistance	0	0	1	1	NA	NA	0	0	10	0	8	2
511	BGR	100	Bulgaria	355	100	1988	NA	1	0	0	0	0	NA	0	6	NA	2	2	2	2	3	3	0	0	1	1	0	0	0	0	0	0	0	0	0	Strict or simplified equidistance	Strict or simplified equidistance	0	0	1	1	NA	NA	0	0	4	2	1	1
512	BGR	100	Bulgaria	355	100	1989	NA	1	0	0	0	1	0	1	7	3	3	2	2	2	0	4	0	0	1	1	0	0	0	0	0	0	0	0	0	Strict or simplified equidistance	Strict or simplified equidistance	0	0	1	1	NA	NA	0	0	14	5	5	4
513	BGR	100	Bulgaria	355	100	1990	NA	1	0	0	0	0	NA	0	7	NA	3	3	2	2	1	5	0	0	1	1	0	0	0	0	0	0	0	0	0	Strict or simplified equidistance	Strict or simplified equidistance	0	0	1	1	NA	NA	0	0	12	4	0	8
514	BGR	100	Bulgaria	355	100	1991	NA	1	0	0	0	0	NA	0	7	NA	3	3	2	2	2	6	0	0	1	1	0	0	0	0	0	0	0	0	0	Strict or simplified equidistance	Strict or simplified equidistance	0	0	1	1	NA	NA	0	0	9	1	2	6
515	BGR	100	Bulgaria	355	100	1992	NA	1	0	0	0	1	0	1	8	3	3	3	2	2	3	7	0	0	1	1	0	0	0	0	0	0	0	0	0	Strict or simplified equidistance	Strict or simplified equidistance	0	0	1	1	NA	NA	0	0	4	0	2	2
516	BGR	100	Bulgaria	355	100	1993	NA	1	0	0	0	1	1	1	9	2	2	3	2	2	0	8	0	0	1	1	0	0	0	0	0	0	0	0	0	Strict or simplified equidistance	Strict or simplified equidistance	0	0	1	1	NA	NA	0	0	7	5	0	2
517	BGR	100	Bulgaria	355	100	1994	NA	1	0	0	0	0	NA	0	9	NA	2	2	2	2	1	9	0	0	1	1	0	0	0	0	0	0	0	0	0	Strict or simplified equidistance	Strict or simplified equidistance	0	0	1	1	NA	NA	0	0	16	10	3	3
518	BGR	100	Bulgaria	355	100	1995	NA	1	1	0	0	0	NA	0	9	NA	2	2	2	2	2	10	0	0	1	1	0	0	0	0	0	0	0	0	0	Strict or simplified equidistance	Strict or simplified equidistance	0	0	1	1	NA	NA	0	0	7	4	2	1
519	BGR	100	Bulgaria	355	100	1996	NA	1	1	1	1	0	NA	0	9	NA	2	2	2	2	3	11	0	0	1	1	0	0	0	0	0	0	0	0	0	Strict or simplified equidistance	Strict or simplified equidistance	0	0	1	1	NA	NA	0	0	1	0	1	0
520	BGR	100	Bulgaria	355	100	1997	Nonequidistance	1	1	1	1	0	NA	0	9	NA	2	2	2	2	4	12	0	0	1	1	0	0	0	0	1	0	1	0	0	Nonequidistance	Strict or simplified equidistance	1	0	2	1	0	0	0	0	13	10	2	1
521	BGR	100	Bulgaria	355	100	1998	NA	1	1	1	1	0	NA	0	9	NA	2	2	2	2	5	13	0	0	1	1	0	0	0	0	0	1	1	1	0	Nonequidistance	Nonequidistance	0	1	2	2	NA	NA	0	0	13	3	7	3
522	BGR	100	Bulgaria	355	100	1999	NA	1	1	1	1	1	0	1	10	2	2	2	2	2	6	14	0	0	1	1	0	0	0	0	0	0	1	1	0	Nonequidistance	Nonequidistance	0	0	2	2	NA	NA	0	0	3	1	1	1
523	BGR	100	Bulgaria	355	100	2000	Nonequidistance	1	1	1	1	0	NA	0	10	NA	2	2	2	2	7	15	0	0	1	1	0	0	0	0	1	0	2	1	0	Nonequidistance	Nonequidistance	1	0	3	2	0	0	0	0	12	7	2	3
524	BGR	100	Bulgaria	355	100	2001	NA	1	1	1	1	1	1	1	11	2	2	2	2	2	8	16	0	0	1	1	0	0	0	0	0	1	2	2	0	Nonequidistance	Nonequidistance	0	1	3	3	NA	NA	0	0	14	6	3	5
525	BGR	100	Bulgaria	355	100	2002	NA	1	1	1	1	1	1	1	12	2	2	2	2	2	9	17	0	0	1	1	0	0	0	0	0	0	2	2	0	Nonequidistance	Nonequidistance	0	0	3	3	NA	NA	0	0	11	8	2	1
526	BGR	100	Bulgaria	355	100	2003	NA	1	1	1	1	0	NA	0	12	NA	2	2	2	2	10	18	0	0	1	1	0	0	0	0	0	0	2	2	0	Nonequidistance	Nonequidistance	0	0	3	3	NA	NA	0	0	7	5	0	2
527	BGR	100	Bulgaria	355	100	2004	NA	1	1	1	1	0	NA	0	12	NA	2	2	2	2	11	19	0	0	1	1	0	0	0	0	0	0	2	2	0	Nonequidistance	Nonequidistance	0	0	3	3	NA	NA	0	0	9	6	3	0
528	BGR	100	Bulgaria	355	100	2005	NA	1	1	1	1	0	NA	0	12	NA	2	2	2	2	12	20	0	0	1	1	0	0	0	0	0	0	2	2	0	Nonequidistance	Nonequidistance	0	0	3	3	NA	NA	0	0	12	4	7	1
529	BGR	100	Bulgaria	355	100	2006	NA	1	1	1	1	1	0	1	13	2	2	2	2	2	13	21	0	0	1	1	0	0	0	0	0	0	2	2	0	Nonequidistance	Nonequidistance	0	0	3	3	NA	NA	0	0	7	6	0	1
530	BGR	100	Bulgaria	355	100	2007	NA	1	1	1	1	1	1	2	15	3	3	2	3	2	0	0	0	0	1	1	0	0	0	0	0	0	2	2	0	Nonequidistance	Nonequidistance	0	0	3	3	NA	NA	0	0	9	6	3	0
531	BGR	100	Bulgaria	355	100	2008	NA	1	1	1	1	0	NA	0	15	NA	3	3	3	3	1	1	0	0	1	1	0	0	0	0	0	0	2	2	0	Nonequidistance	Nonequidistance	0	0	3	3	NA	NA	0	0	5	3	2	0
532	BGR	100	Bulgaria	355	100	2009	NA	1	1	1	1	1	1	1	16	2	2	3	2	3	0	0	0	0	1	1	0	0	0	0	0	0	2	2	0	Nonequidistance	Nonequidistance	0	0	3	3	NA	NA	0	0	5	3	2	0
533	BGR	100	Bulgaria	355	100	2010	NA	1	1	1	1	0	NA	0	16	NA	2	2	2	2	1	1	0	0	1	1	0	0	0	0	0	0	2	2	0	Nonequidistance	Nonequidistance	0	0	3	3	NA	NA	0	0	11	4	2	5
534	BGR	100	Bulgaria	355	100	2011	NA	1	1	1	1	0	NA	0	16	NA	2	2	2	2	2	2	0	0	1	1	0	0	0	0	0	0	2	2	0	Nonequidistance	Nonequidistance	0	0	3	3	NA	NA	0	0	8	5	2	1
535	BGR	100	Bulgaria	355	100	2012	NA	1	1	1	1	1	1	2	18	2	2	2	2	2	3	3	0	0	1	1	0	0	0	0	0	0	2	2	0	Nonequidistance	Nonequidistance	0	0	3	3	NA	NA	0	0	9	4	4	1
536	BGR	100	Bulgaria	355	100	2013	NA	1	1	1	1	0	NA	0	18	NA	2	2	2	2	4	4	0	0	1	1	0	0	0	0	0	0	2	2	0	Nonequidistance	Nonequidistance	0	0	3	3	NA	NA	0	0	15	11	3	1
537	BGR	100	Bulgaria	355	100	2014	NA	1	1	1	1	1	1	2	20	2	2	2	2	2	5	5	0	0	1	1	0	0	0	0	0	0	2	2	0	Nonequidistance	Nonequidistance	0	0	3	3	NA	NA	0	0	10	6	1	3
538	BGR	100	Bulgaria	355	100	2015	NA	1	1	1	1	0	NA	0	20	NA	2	2	2	2	6	6	0	0	1	1	0	0	0	0	0	0	2	2	0	Nonequidistance	Nonequidistance	0	0	3	3	NA	NA	0	0	18	11	4	3
539	BGR	100	Bulgaria	355	100	2016	NA	1	1	1	1	0	NA	0	20	NA	2	2	2	2	7	7	0	0	1	1	0	0	0	0	0	0	2	2	0	Nonequidistance	Nonequidistance	0	0	3	3	NA	NA	0	0	8	6	1	1
540	BGR	100	Bulgaria	355	100	2017	NA	1	1	1	1	1	0	1	21	2	2	2	2	2	8	8	0	0	1	1	0	0	0	0	0	0	2	2	0	Nonequidistance	Nonequidistance	0	0	3	3	NA	NA	0	0	8	2	6	0
541	BGR	100	Bulgaria	355	100	2018	NA	1	1	1	1	1	1	2	23	2	2	2	2	2	9	9	0	0	1	1	0	0	0	0	0	0	2	2	0	Nonequidistance	Nonequidistance	0	0	3	3	NA	NA	0	0	1	0	0	1
542	BGR	100	Bulgaria	355	100	2019	NA	1	1	1	1	0	NA	0	23	NA	2	2	2	2	10	10	0	0	1	1	0	0	0	0	0	0	2	2	0	Nonequidistance	Nonequidistance	0	0	3	3	NA	NA	0	0	5	0	2	3
543	BHR	48	Bahrain	692	48	1971	Modified equidistance	0	0	NA	0	0	NA	0	1	NA	3	NA	3	NA	2	2	0	NA	0	NA	1	NA	1	NA	0	NA	0	NA	0	Modified equidistance	NA	1	NA	1	NA	NA	NA	0	0	8	6	0	2
544	BHR	48	Bahrain	692	48	1972	NA	0	0	NA	0	0	NA	0	1	NA	3	3	3	3	3	3	0	0	0	0	0	1	1	1	0	0	0	0	0	Modified equidistance	Modified equidistance	0	1	1	1	NA	NA	0	0	17	6	5	6
545	BHR	48	Bahrain	692	48	1973	NA	0	0	NA	0	0	NA	0	1	NA	3	3	3	3	4	4	0	0	0	0	0	0	1	1	0	0	0	0	0	Modified equidistance	Modified equidistance	0	0	1	1	NA	NA	0	0	10	2	6	2
546	BHR	48	Bahrain	692	48	1974	NA	0	0	NA	0	0	NA	0	1	NA	3	3	3	3	5	5	0	0	0	0	0	0	1	1	0	0	0	0	0	Modified equidistance	Modified equidistance	0	0	1	1	NA	NA	0	0	11	4	3	4
547	BHR	48	Bahrain	692	48	1975	NA	0	0	NA	0	0	NA	0	1	NA	3	3	3	3	6	6	0	0	0	0	0	0	1	1	0	0	0	0	0	Modified equidistance	Modified equidistance	0	0	1	1	NA	NA	0	0	17	7	6	4
548	BHR	48	Bahrain	692	48	1976	NA	0	0	NA	0	0	NA	0	1	NA	3	3	3	3	7	7	0	0	0	0	0	0	1	1	0	0	0	0	0	Modified equidistance	Modified equidistance	0	0	1	1	NA	NA	0	0	10	0	1	9
549	BHR	48	Bahrain	692	48	1977	NA	0	0	NA	0	1	0	1	2	2	2	3	3	3	0	8	0	0	0	0	0	0	1	1	0	0	0	0	0	Modified equidistance	Modified equidistance	0	0	1	1	NA	NA	0	0	17	10	5	2
550	BHR	48	Bahrain	692	48	1978	NA	0	0	NA	0	0	NA	1	2	NA	2	2	3	3	1	9	0	0	0	0	0	0	1	1	0	0	0	0	0	Modified equidistance	Modified equidistance	0	0	1	1	NA	NA	0	0	12	5	5	2
551	BHR	48	Bahrain	692	48	1979	NA	0	0	NA	0	0	NA	0	2	NA	2	2	3	3	2	10	0	0	0	0	0	0	1	1	0	0	0	0	0	Modified equidistance	Modified equidistance	0	0	1	1	NA	NA	0	0	29	16	5	8
552	BHR	48	Bahrain	692	48	1980	NA	0	0	NA	0	0	NA	0	2	NA	2	2	3	3	3	11	0	0	0	0	0	0	1	1	0	0	0	0	0	Modified equidistance	Modified equidistance	0	0	1	1	NA	NA	0	0	9	3	2	4
553	BHR	48	Bahrain	692	48	1981	NA	0	0	NA	0	0	NA	0	2	NA	2	2	3	3	4	12	0	0	0	0	0	0	1	1	0	0	0	0	0	Modified equidistance	Modified equidistance	0	0	1	1	NA	NA	0	0	16	9	6	1
554	BHR	48	Bahrain	692	48	1982	NA	0	0	0	0	1	1	1	3	3	3	2	3	3	0	13	0	0	0	0	0	0	1	1	0	0	0	0	0	Modified equidistance	Modified equidistance	0	0	1	1	NA	NA	0	0	9	3	3	3
555	BHR	48	Bahrain	692	48	1983	NA	1	0	0	0	0	NA	0	3	NA	3	3	3	3	1	14	0	0	0	0	0	0	1	1	0	0	0	0	0	Modified equidistance	Modified equidistance	0	0	1	1	NA	NA	0	0	7	4	2	1
556	BHR	48	Bahrain	692	48	1984	NA	1	0	0	0	1	1	1	4	3	3	3	3	3	2	15	0	0	0	0	0	0	1	1	0	0	0	0	0	Modified equidistance	Modified equidistance	0	0	1	1	NA	NA	0	0	8	7	0	1
557	BHR	48	Bahrain	692	48	1985	NA	1	0	1	1	1	1	2	6	2	2	3	2	3	0	0	0	0	0	0	0	0	1	1	0	0	0	0	0	Modified equidistance	Modified equidistance	0	0	1	1	NA	NA	0	0	12	6	2	4
558	BHR	48	Bahrain	692	48	1986	NA	1	0	1	1	0	NA	0	6	NA	2	2	2	2	1	1	0	0	0	0	0	0	1	1	0	0	0	0	0	Modified equidistance	Modified equidistance	0	0	1	1	NA	NA	0	0	14	8	0	6
559	BHR	48	Bahrain	692	48	1987	NA	1	0	1	1	0	NA	0	6	NA	2	2	2	2	2	2	0	0	0	0	0	0	1	1	0	0	0	0	0	Modified equidistance	Modified equidistance	0	0	1	1	NA	NA	0	0	10	0	8	2
560	BHR	48	Bahrain	692	48	1988	NA	1	0	1	1	0	NA	0	6	NA	2	2	2	2	3	3	0	0	0	0	0	0	1	1	0	0	0	0	0	Modified equidistance	Modified equidistance	0	0	1	1	NA	NA	0	0	4	2	1	1
561	BHR	48	Bahrain	692	48	1989	NA	1	0	1	1	1	0	1	7	3	3	2	2	2	0	4	0	0	0	0	0	0	1	1	0	0	0	0	0	Modified equidistance	Modified equidistance	0	0	1	1	NA	NA	0	0	14	5	5	4
562	BHR	48	Bahrain	692	48	1990	NA	1	0	1	1	0	NA	0	7	NA	3	3	2	2	1	5	0	0	0	0	0	0	1	1	0	0	0	0	0	Modified equidistance	Modified equidistance	0	0	1	1	NA	NA	0	0	12	4	0	8
563	BHR	48	Bahrain	692	48	1991	Modified equidistance	1	0	1	1	0	NA	0	7	NA	3	3	2	2	2	6	0	0	0	0	1	0	2	1	0	0	0	0	0	Modified equidistance	Modified equidistance	1	0	2	1	0	1	0	1	9	1	2	6
564	BHR	48	Bahrain	692	48	1992	NA	1	0	1	1	1	0	1	8	3	3	3	2	2	3	7	0	0	0	0	0	1	2	2	0	0	0	0	0	Modified equidistance	Modified equidistance	0	1	2	2	NA	NA	0	1	4	0	2	2
565	BHR	48	Bahrain	692	48	1993	NA	1	0	1	1	1	1	1	9	2	2	3	2	2	0	8	0	0	0	0	0	0	2	2	0	0	0	0	0	Modified equidistance	Modified equidistance	0	0	2	2	NA	NA	0	1	7	5	0	2
566	BHR	48	Bahrain	692	48	1994	NA	1	0	1	1	0	NA	0	9	NA	2	2	2	2	1	9	0	0	0	0	0	0	2	2	0	0	0	0	0	Modified equidistance	Modified equidistance	0	0	2	2	NA	NA	0	1	16	10	3	3
567	BHR	48	Bahrain	692	48	1995	NA	1	1	1	1	0	NA	0	9	NA	2	2	2	2	2	10	0	0	0	0	0	0	2	2	0	0	0	0	0	Modified equidistance	Modified equidistance	0	0	2	2	NA	NA	0	1	7	4	2	1
568	BHR	48	Bahrain	692	48	1996	NA	1	1	1	1	0	NA	0	9	NA	2	2	2	2	3	11	0	0	0	0	0	0	2	2	0	0	0	0	0	Modified equidistance	Modified equidistance	0	0	2	2	NA	NA	0	1	1	0	1	0
569	BHR	48	Bahrain	692	48	1997	NA	1	1	1	1	0	NA	0	9	NA	2	2	2	2	4	12	0	0	0	0	0	0	2	2	0	0	0	0	0	Modified equidistance	Modified equidistance	0	0	2	2	NA	NA	0	1	13	10	2	1
570	BHR	48	Bahrain	692	48	1998	NA	1	1	1	1	0	NA	0	9	NA	2	2	2	2	5	13	0	0	0	0	0	0	2	2	0	0	0	0	0	Modified equidistance	Modified equidistance	0	0	2	2	NA	NA	0	1	13	3	7	3
571	BHR	48	Bahrain	692	48	1999	NA	1	1	1	1	1	0	1	10	2	2	2	2	2	6	14	0	0	0	0	0	0	2	2	0	0	0	0	0	Modified equidistance	Modified equidistance	0	0	2	2	NA	NA	0	1	3	1	1	1
572	BHR	48	Bahrain	692	48	2000	NA	1	1	1	1	0	NA	0	10	NA	2	2	2	2	7	15	0	0	0	0	0	0	2	2	0	0	0	0	0	Modified equidistance	Modified equidistance	0	0	2	2	NA	NA	0	1	12	7	2	3
573	BHR	48	Bahrain	692	48	2001	NA	1	1	1	1	1	1	1	11	2	2	2	2	2	8	16	0	0	0	0	0	0	2	2	0	0	0	0	0	Modified equidistance	Modified equidistance	0	0	2	2	NA	NA	0	1	14	6	3	5
574	BHR	48	Bahrain	692	48	2002	NA	1	1	1	1	1	1	1	12	2	2	2	2	2	9	17	0	0	0	0	0	0	2	2	0	0	0	0	0	Modified equidistance	Modified equidistance	0	0	2	2	NA	NA	0	1	11	8	2	1
575	BHR	48	Bahrain	692	48	2003	NA	1	1	1	1	0	NA	0	12	NA	2	2	2	2	10	18	0	0	0	0	0	0	2	2	0	0	0	0	0	Modified equidistance	Modified equidistance	0	0	2	2	NA	NA	0	1	7	5	0	2
576	BHR	48	Bahrain	692	48	2004	NA	1	1	1	1	0	NA	0	12	NA	2	2	2	2	11	19	0	0	0	0	0	0	2	2	0	0	0	0	0	Modified equidistance	Modified equidistance	0	0	2	2	NA	NA	0	1	9	6	3	0
577	BHR	48	Bahrain	692	48	2005	NA	1	1	1	1	0	NA	0	12	NA	2	2	2	2	12	20	0	0	0	0	0	0	2	2	0	0	0	0	0	Modified equidistance	Modified equidistance	0	0	2	2	NA	NA	0	1	12	4	7	1
578	BHR	48	Bahrain	692	48	2006	NA	1	1	1	1	1	0	1	13	2	2	2	2	2	13	21	0	0	0	0	0	0	2	2	0	0	0	0	0	Modified equidistance	Modified equidistance	0	0	2	2	NA	NA	0	1	7	6	0	1
579	BHR	48	Bahrain	692	48	2007	NA	1	1	1	1	1	1	2	15	3	3	2	3	2	0	0	0	0	0	0	0	0	2	2	0	0	0	0	0	Modified equidistance	Modified equidistance	0	0	2	2	NA	NA	0	1	9	6	3	0
580	BHR	48	Bahrain	692	48	2008	NA	1	1	1	1	0	NA	0	15	NA	3	3	3	3	1	1	0	0	0	0	0	0	2	2	0	0	0	0	0	Modified equidistance	Modified equidistance	0	0	2	2	NA	NA	0	1	5	3	2	0
581	BHR	48	Bahrain	692	48	2009	NA	1	1	1	1	1	1	1	16	2	2	3	2	3	0	0	0	0	0	0	0	0	2	2	0	0	0	0	0	Modified equidistance	Modified equidistance	0	0	2	2	NA	NA	0	1	5	3	2	0
582	BHR	48	Bahrain	692	48	2010	NA	1	1	1	1	0	NA	0	16	NA	2	2	2	2	1	1	0	0	0	0	0	0	2	2	0	0	0	0	0	Modified equidistance	Modified equidistance	0	0	2	2	NA	NA	0	1	11	4	2	5
583	BHR	48	Bahrain	692	48	2011	NA	1	1	1	1	0	NA	0	16	NA	2	2	2	2	2	2	0	0	0	0	0	0	2	2	0	0	0	0	0	Modified equidistance	Modified equidistance	0	0	2	2	NA	NA	0	1	8	5	2	1
584	BHR	48	Bahrain	692	48	2012	NA	1	1	1	1	1	1	2	18	2	2	2	2	2	3	3	0	0	0	0	0	0	2	2	0	0	0	0	0	Modified equidistance	Modified equidistance	0	0	2	2	NA	NA	0	1	9	4	4	1
585	BHR	48	Bahrain	692	48	2013	NA	1	1	1	1	0	NA	0	18	NA	2	2	2	2	4	4	0	0	0	0	0	0	2	2	0	0	0	0	0	Modified equidistance	Modified equidistance	0	0	2	2	NA	NA	0	1	15	11	3	1
586	BHR	48	Bahrain	692	48	2014	NA	1	1	1	1	1	1	2	20	2	2	2	2	2	5	5	0	0	0	0	0	0	2	2	0	0	0	0	0	Modified equidistance	Modified equidistance	0	0	2	2	NA	NA	0	1	10	6	1	3
587	BHR	48	Bahrain	692	48	2015	NA	1	1	1	1	0	NA	0	20	NA	2	2	2	2	6	6	0	0	0	0	0	0	2	2	0	0	0	0	0	Modified equidistance	Modified equidistance	0	0	2	2	NA	NA	0	1	18	11	4	3
588	BHR	48	Bahrain	692	48	2016	NA	1	1	1	1	0	NA	0	20	NA	2	2	2	2	7	7	0	0	0	0	0	0	2	2	0	0	0	0	0	Modified equidistance	Modified equidistance	0	0	2	2	NA	NA	0	1	8	6	1	1
589	BHR	48	Bahrain	692	48	2017	NA	1	1	1	1	1	0	1	21	2	2	2	2	2	8	8	0	0	0	0	0	0	2	2	0	0	0	0	0	Modified equidistance	Modified equidistance	0	0	2	2	NA	NA	0	1	8	2	6	0
590	BHR	48	Bahrain	692	48	2018	NA	1	1	1	1	1	1	2	23	2	2	2	2	2	9	9	0	0	0	0	0	0	2	2	0	0	0	0	0	Modified equidistance	Modified equidistance	0	0	2	2	NA	NA	0	1	1	0	0	1
591	BHR	48	Bahrain	692	48	2019	NA	1	1	1	1	0	NA	0	23	NA	2	2	2	2	10	10	0	0	0	0	0	0	2	2	0	0	0	0	0	Modified equidistance	Modified equidistance	0	0	2	2	NA	NA	0	1	5	0	2	3
592	BHS	44	Bahamas (the)	31	44	1973	NA	0	0	NA	0	0	NA	0	1	NA	3	NA	3	NA	4	4	0	NA	0	NA	0	NA	0	NA	0	NA	0	NA	0	No policy	NA	0	NA	0	NA	NA	NA	0	0	10	2	6	2
593	BHS	44	Bahamas (the)	31	44	1974	NA	0	0	NA	0	0	NA	0	1	NA	3	3	3	3	5	5	0	0	0	0	0	0	0	0	0	0	0	0	0	No policy	No policy	0	0	0	0	NA	NA	0	0	11	4	3	4
594	BHS	44	Bahamas (the)	31	44	1975	NA	0	0	NA	0	0	NA	0	1	NA	3	3	3	3	6	6	0	0	0	0	0	0	0	0	0	0	0	0	0	No policy	No policy	0	0	0	0	NA	NA	0	0	17	7	6	4
595	BHS	44	Bahamas (the)	31	44	1976	NA	0	0	NA	0	0	NA	0	1	NA	3	3	3	3	7	7	0	0	0	0	0	0	0	0	0	0	0	0	0	No policy	No policy	0	0	0	0	NA	NA	0	0	10	0	1	9
596	BHS	44	Bahamas (the)	31	44	1977	Strict or simplified equidistance	0	0	NA	0	1	0	1	2	2	2	3	3	3	0	8	1	0	1	0	0	0	0	0	0	0	0	0	0	Strict or simplified equidistance	No policy	1	0	1	0	0	0	0	0	17	10	5	2
597	BHS	44	Bahamas (the)	31	44	1978	NA	0	0	NA	0	0	NA	1	2	NA	2	2	3	3	1	9	0	1	1	1	0	0	0	0	0	0	0	0	0	Strict or simplified equidistance	Strict or simplified equidistance	0	1	1	1	NA	NA	0	0	12	5	5	2
598	BHS	44	Bahamas (the)	31	44	1979	NA	0	0	NA	0	0	NA	0	2	NA	2	2	3	3	2	10	0	0	1	1	0	0	0	0	0	0	0	0	0	Strict or simplified equidistance	Strict or simplified equidistance	0	0	1	1	NA	NA	0	0	29	16	5	8
599	BHS	44	Bahamas (the)	31	44	1980	NA	0	0	NA	0	0	NA	0	2	NA	2	2	3	3	3	11	0	0	1	1	0	0	0	0	0	0	0	0	0	Strict or simplified equidistance	Strict or simplified equidistance	0	0	1	1	NA	NA	0	0	9	3	2	4
600	BHS	44	Bahamas (the)	31	44	1981	NA	0	0	NA	0	0	NA	0	2	NA	2	2	3	3	4	12	0	0	1	1	0	0	0	0	0	0	0	0	0	Strict or simplified equidistance	Strict or simplified equidistance	0	0	1	1	NA	NA	0	0	16	9	6	1
601	BHS	44	Bahamas (the)	31	44	1982	NA	0	0	0	0	1	1	1	3	3	3	2	3	3	0	13	0	0	1	1	0	0	0	0	0	0	0	0	0	Strict or simplified equidistance	Strict or simplified equidistance	0	0	1	1	NA	NA	0	0	9	3	3	3
602	BHS	44	Bahamas (the)	31	44	1983	NA	1	0	1	1	0	NA	0	3	NA	3	3	3	3	1	14	0	0	1	1	0	0	0	0	0	0	0	0	0	Strict or simplified equidistance	Strict or simplified equidistance	0	0	1	1	NA	NA	0	0	7	4	2	1
603	BHS	44	Bahamas (the)	31	44	1984	NA	1	0	1	1	1	1	1	4	3	3	3	3	3	2	15	0	0	1	1	0	0	0	0	0	0	0	0	0	Strict or simplified equidistance	Strict or simplified equidistance	0	0	1	1	NA	NA	0	0	8	7	0	1
604	BHS	44	Bahamas (the)	31	44	1985	NA	1	0	1	1	1	1	2	6	2	2	3	2	3	0	0	0	0	1	1	0	0	0	0	0	0	0	0	0	Strict or simplified equidistance	Strict or simplified equidistance	0	0	1	1	NA	NA	0	0	12	6	2	4
605	BHS	44	Bahamas (the)	31	44	1986	NA	1	0	1	1	0	NA	0	6	NA	2	2	2	2	1	1	0	0	1	1	0	0	0	0	0	0	0	0	0	Strict or simplified equidistance	Strict or simplified equidistance	0	0	1	1	NA	NA	0	0	14	8	0	6
606	BHS	44	Bahamas (the)	31	44	1987	NA	1	0	1	1	0	NA	0	6	NA	2	2	2	2	2	2	0	0	1	1	0	0	0	0	0	0	0	0	0	Strict or simplified equidistance	Strict or simplified equidistance	0	0	1	1	NA	NA	0	0	10	0	8	2
607	BHS	44	Bahamas (the)	31	44	1988	NA	1	0	1	1	0	NA	0	6	NA	2	2	2	2	3	3	0	0	1	1	0	0	0	0	0	0	0	0	0	Strict or simplified equidistance	Strict or simplified equidistance	0	0	1	1	NA	NA	0	0	4	2	1	1
608	BHS	44	Bahamas (the)	31	44	1989	NA	1	0	1	1	1	0	1	7	3	3	2	2	2	0	4	0	0	1	1	0	0	0	0	0	0	0	0	0	Strict or simplified equidistance	Strict or simplified equidistance	0	0	1	1	NA	NA	0	0	14	5	5	4
609	BHS	44	Bahamas (the)	31	44	1990	NA	1	0	1	1	0	NA	0	7	NA	3	3	2	2	1	5	0	0	1	1	0	0	0	0	0	0	0	0	0	Strict or simplified equidistance	Strict or simplified equidistance	0	0	1	1	NA	NA	0	0	12	4	0	8
610	BHS	44	Bahamas (the)	31	44	1991	NA	1	0	1	1	0	NA	0	7	NA	3	3	2	2	2	6	0	0	1	1	0	0	0	0	0	0	0	0	0	Strict or simplified equidistance	Strict or simplified equidistance	0	0	1	1	NA	NA	0	0	9	1	2	6
611	BHS	44	Bahamas (the)	31	44	1992	NA	1	0	1	1	1	0	1	8	3	3	3	2	2	3	7	0	0	1	1	0	0	0	0	0	0	0	0	0	Strict or simplified equidistance	Strict or simplified equidistance	0	0	1	1	NA	NA	0	0	4	0	2	2
612	BHS	44	Bahamas (the)	31	44	1993	Strict or simplified equidistance	1	0	1	1	1	1	1	9	2	2	3	2	2	0	8	1	0	2	1	0	0	0	0	0	0	0	0	0	Strict or simplified equidistance	Strict or simplified equidistance	1	0	2	1	0	0	0	0	7	5	0	2
613	BHS	44	Bahamas (the)	31	44	1994	NA	1	0	1	1	0	NA	0	9	NA	2	2	2	2	1	9	0	1	2	2	0	0	0	0	0	0	0	0	0	Strict or simplified equidistance	Strict or simplified equidistance	0	1	2	2	NA	NA	0	0	16	10	3	3
614	BHS	44	Bahamas (the)	31	44	1995	NA	1	1	1	1	0	NA	0	9	NA	2	2	2	2	2	10	0	0	2	2	0	0	0	0	0	0	0	0	0	Strict or simplified equidistance	Strict or simplified equidistance	0	0	2	2	NA	NA	0	0	7	4	2	1
615	BHS	44	Bahamas (the)	31	44	1996	NA	1	1	1	1	0	NA	0	9	NA	2	2	2	2	3	11	0	0	2	2	0	0	0	0	0	0	0	0	0	Strict or simplified equidistance	Strict or simplified equidistance	0	0	2	2	NA	NA	0	0	1	0	1	0
616	BHS	44	Bahamas (the)	31	44	1997	NA	1	1	1	1	0	NA	0	9	NA	2	2	2	2	4	12	0	0	2	2	0	0	0	0	0	0	0	0	0	Strict or simplified equidistance	Strict or simplified equidistance	0	0	2	2	NA	NA	0	0	13	10	2	1
617	BHS	44	Bahamas (the)	31	44	1998	NA	1	1	1	1	0	NA	0	9	NA	2	2	2	2	5	13	0	0	2	2	0	0	0	0	0	0	0	0	0	Strict or simplified equidistance	Strict or simplified equidistance	0	0	2	2	NA	NA	0	0	13	3	7	3
618	BHS	44	Bahamas (the)	31	44	1999	NA	1	1	1	1	1	0	1	10	2	2	2	2	2	6	14	0	0	2	2	0	0	0	0	0	0	0	0	0	Strict or simplified equidistance	Strict or simplified equidistance	0	0	2	2	NA	NA	0	0	3	1	1	1
619	BHS	44	Bahamas (the)	31	44	2000	NA	1	1	1	1	0	NA	0	10	NA	2	2	2	2	7	15	0	0	2	2	0	0	0	0	0	0	0	0	0	Strict or simplified equidistance	Strict or simplified equidistance	0	0	2	2	NA	NA	0	0	12	7	2	3
620	BHS	44	Bahamas (the)	31	44	2001	NA	1	1	1	1	1	1	1	11	2	2	2	2	2	8	16	0	0	2	2	0	0	0	0	0	0	0	0	0	Strict or simplified equidistance	Strict or simplified equidistance	0	0	2	2	NA	NA	0	0	14	6	3	5
621	BHS	44	Bahamas (the)	31	44	2002	NA	1	1	1	1	1	1	1	12	2	2	2	2	2	9	17	0	0	2	2	0	0	0	0	0	0	0	0	0	Strict or simplified equidistance	Strict or simplified equidistance	0	0	2	2	NA	NA	0	0	11	8	2	1
622	BHS	44	Bahamas (the)	31	44	2003	NA	1	1	1	1	0	NA	0	12	NA	2	2	2	2	10	18	0	0	2	2	0	0	0	0	0	0	0	0	0	Strict or simplified equidistance	Strict or simplified equidistance	0	0	2	2	NA	NA	0	0	7	5	0	2
623	BHS	44	Bahamas (the)	31	44	2004	NA	1	1	1	1	0	NA	0	12	NA	2	2	2	2	11	19	0	0	2	2	0	0	0	0	0	0	0	0	0	Strict or simplified equidistance	Strict or simplified equidistance	0	0	2	2	NA	NA	0	0	9	6	3	0
624	BHS	44	Bahamas (the)	31	44	2005	NA	1	1	1	1	0	NA	0	12	NA	2	2	2	2	12	20	0	0	2	2	0	0	0	0	0	0	0	0	0	Strict or simplified equidistance	Strict or simplified equidistance	0	0	2	2	NA	NA	0	0	12	4	7	1
625	BHS	44	Bahamas (the)	31	44	2006	NA	1	1	1	1	1	0	1	13	2	2	2	2	2	13	21	0	0	2	2	0	0	0	0	0	0	0	0	0	Strict or simplified equidistance	Strict or simplified equidistance	0	0	2	2	NA	NA	0	0	7	6	0	1
626	BHS	44	Bahamas (the)	31	44	2007	NA	1	1	1	1	1	1	2	15	3	3	2	3	2	0	0	0	0	2	2	0	0	0	0	0	0	0	0	0	Strict or simplified equidistance	Strict or simplified equidistance	0	0	2	2	NA	NA	0	0	9	6	3	0
627	BHS	44	Bahamas (the)	31	44	2008	NA	1	1	1	1	0	NA	0	15	NA	3	3	3	3	1	1	0	0	2	2	0	0	0	0	0	0	0	0	0	Strict or simplified equidistance	Strict or simplified equidistance	0	0	2	2	NA	NA	0	0	5	3	2	0
628	BHS	44	Bahamas (the)	31	44	2009	NA	1	1	1	1	1	1	1	16	2	2	3	2	3	0	0	0	0	2	2	0	0	0	0	0	0	0	0	0	Strict or simplified equidistance	Strict or simplified equidistance	0	0	2	2	NA	NA	0	0	5	3	2	0
629	BHS	44	Bahamas (the)	31	44	2010	NA	1	1	1	1	0	NA	0	16	NA	2	2	2	2	1	1	0	0	2	2	0	0	0	0	0	0	0	0	0	Strict or simplified equidistance	Strict or simplified equidistance	0	0	2	2	NA	NA	0	0	11	4	2	5
630	BHS	44	Bahamas (the)	31	44	2011	Modified equidistance	1	1	1	1	0	NA	0	16	NA	2	2	2	2	2	2	0	0	2	2	1	0	1	0	0	0	0	0	0	Modified equidistance	Strict or simplified equidistance	1	0	3	2	1	1	1	1	8	5	2	1
631	BHS	44	Bahamas (the)	31	44	2012	NA	1	1	1	1	1	1	2	18	2	2	2	2	2	3	3	0	0	2	2	0	1	1	1	0	0	0	0	0	Modified equidistance	Modified equidistance	0	1	3	3	NA	NA	1	1	9	4	4	1
632	BHS	44	Bahamas (the)	31	44	2013	NA	1	1	1	1	0	NA	0	18	NA	2	2	2	2	4	4	0	0	2	2	0	0	1	1	0	0	0	0	0	Modified equidistance	Modified equidistance	0	0	3	3	NA	NA	1	1	15	11	3	1
633	BHS	44	Bahamas (the)	31	44	2014	NA	1	1	1	1	1	1	2	20	2	2	2	2	2	5	5	0	0	2	2	0	0	1	1	0	0	0	0	0	Modified equidistance	Modified equidistance	0	0	3	3	NA	NA	1	1	10	6	1	3
634	BHS	44	Bahamas (the)	31	44	2015	NA	1	1	1	1	0	NA	0	20	NA	2	2	2	2	6	6	0	0	2	2	0	0	1	1	0	0	0	0	0	Modified equidistance	Modified equidistance	0	0	3	3	NA	NA	1	1	18	11	4	3
635	BHS	44	Bahamas (the)	31	44	2016	NA	1	1	1	1	0	NA	0	20	NA	2	2	2	2	7	7	0	0	2	2	0	0	1	1	0	0	0	0	0	Modified equidistance	Modified equidistance	0	0	3	3	NA	NA	1	1	8	6	1	1
636	BHS	44	Bahamas (the)	31	44	2017	NA	1	1	1	1	1	0	1	21	2	2	2	2	2	8	8	0	0	2	2	0	0	1	1	0	0	0	0	0	Modified equidistance	Modified equidistance	0	0	3	3	NA	NA	1	1	8	2	6	0
637	BHS	44	Bahamas (the)	31	44	2018	NA	1	1	1	1	1	1	2	23	2	2	2	2	2	9	9	0	0	2	2	0	0	1	1	0	0	0	0	0	Modified equidistance	Modified equidistance	0	0	3	3	NA	NA	1	1	1	0	0	1
638	BHS	44	Bahamas (the)	31	44	2019	NA	1	1	1	1	0	NA	0	23	NA	2	2	2	2	10	10	0	0	2	2	0	0	1	1	0	0	0	0	0	Modified equidistance	Modified equidistance	0	0	3	3	NA	NA	1	1	5	0	2	3
639	BIH	70	Bosnia and Herzegovina	346	70	1992	NA	1	0	0	0	1	0	1	8	3	3	NA	2	NA	3	7	0	NA	0	NA	0	NA	0	NA	0	NA	0	NA	0	No policy	NA	0	NA	0	NA	NA	NA	0	0	4	0	2	2
640	BIH	70	Bosnia and Herzegovina	346	70	1993	NA	1	0	0	0	1	1	1	9	2	2	3	2	2	0	8	0	0	0	0	0	0	0	0	0	0	0	0	0	No policy	No policy	0	0	0	0	NA	NA	0	0	7	5	0	2
641	BIH	70	Bosnia and Herzegovina	346	70	1994	Strict or simplified equidistance	1	0	1	1	0	NA	0	9	NA	2	2	2	2	1	9	1	0	1	0	0	0	0	0	0	0	0	0	0	Strict or simplified equidistance	No policy	1	0	1	0	0	0	0	0	16	10	3	3
642	BIH	70	Bosnia and Herzegovina	346	70	1995	NA	1	1	1	1	0	NA	0	9	NA	2	2	2	2	2	10	0	1	1	1	0	0	0	0	0	0	0	0	0	Strict or simplified equidistance	Strict or simplified equidistance	0	1	1	1	NA	NA	0	0	7	4	2	1
643	BIH	70	Bosnia and Herzegovina	346	70	1996	NA	1	1	1	1	0	NA	0	9	NA	2	2	2	2	3	11	0	0	1	1	0	0	0	0	0	0	0	0	0	Strict or simplified equidistance	Strict or simplified equidistance	0	0	1	1	NA	NA	0	0	1	0	1	0
644	BIH	70	Bosnia and Herzegovina	346	70	1997	NA	1	1	1	1	0	NA	0	9	NA	2	2	2	2	4	12	0	0	1	1	0	0	0	0	0	0	0	0	0	Strict or simplified equidistance	Strict or simplified equidistance	0	0	1	1	NA	NA	0	0	13	10	2	1
645	BIH	70	Bosnia and Herzegovina	346	70	1998	NA	1	1	1	1	0	NA	0	9	NA	2	2	2	2	5	13	0	0	1	1	0	0	0	0	0	0	0	0	0	Strict or simplified equidistance	Strict or simplified equidistance	0	0	1	1	NA	NA	0	0	13	3	7	3
646	BIH	70	Bosnia and Herzegovina	346	70	1999	Strict or simplified equidistance	1	1	1	1	1	0	1	10	2	2	2	2	2	6	14	1	0	2	1	0	0	0	0	0	0	0	0	0	Strict or simplified equidistance	Strict or simplified equidistance	1	0	2	1	0	0	0	0	3	1	1	1
647	BIH	70	Bosnia and Herzegovina	346	70	2000	NA	1	1	1	1	0	NA	0	10	NA	2	2	2	2	7	15	0	1	2	2	0	0	0	0	0	0	0	0	0	Strict or simplified equidistance	Strict or simplified equidistance	0	1	2	2	NA	NA	0	0	12	7	2	3
648	BIH	70	Bosnia and Herzegovina	346	70	2001	NA	1	1	1	1	1	1	1	11	2	2	2	2	2	8	16	0	0	2	2	0	0	0	0	0	0	0	0	0	Strict or simplified equidistance	Strict or simplified equidistance	0	0	2	2	NA	NA	0	0	14	6	3	5
649	BIH	70	Bosnia and Herzegovina	346	70	2002	NA	1	1	1	1	1	1	1	12	2	2	2	2	2	9	17	0	0	2	2	0	0	0	0	0	0	0	0	0	Strict or simplified equidistance	Strict or simplified equidistance	0	0	2	2	NA	NA	0	0	11	8	2	1
650	BIH	70	Bosnia and Herzegovina	346	70	2003	NA	1	1	1	1	0	NA	0	12	NA	2	2	2	2	10	18	0	0	2	2	0	0	0	0	0	0	0	0	0	Strict or simplified equidistance	Strict or simplified equidistance	0	0	2	2	NA	NA	0	0	7	5	0	2
651	BIH	70	Bosnia and Herzegovina	346	70	2004	NA	1	1	1	1	0	NA	0	12	NA	2	2	2	2	11	19	0	0	2	2	0	0	0	0	0	0	0	0	0	Strict or simplified equidistance	Strict or simplified equidistance	0	0	2	2	NA	NA	0	0	9	6	3	0
652	BIH	70	Bosnia and Herzegovina	346	70	2005	NA	1	1	1	1	0	NA	0	12	NA	2	2	2	2	12	20	0	0	2	2	0	0	0	0	0	0	0	0	0	Strict or simplified equidistance	Strict or simplified equidistance	0	0	2	2	NA	NA	0	0	12	4	7	1
653	BIH	70	Bosnia and Herzegovina	346	70	2006	NA	1	1	1	1	1	0	1	13	2	2	2	2	2	13	21	0	0	2	2	0	0	0	0	0	0	0	0	0	Strict or simplified equidistance	Strict or simplified equidistance	0	0	2	2	NA	NA	0	0	7	6	0	1
654	BIH	70	Bosnia and Herzegovina	346	70	2007	NA	1	1	1	1	1	1	2	15	3	3	2	3	2	0	0	0	0	2	2	0	0	0	0	0	0	0	0	0	Strict or simplified equidistance	Strict or simplified equidistance	0	0	2	2	NA	NA	0	0	9	6	3	0
655	BIH	70	Bosnia and Herzegovina	346	70	2008	NA	1	1	1	1	0	NA	0	15	NA	3	3	3	3	1	1	0	0	2	2	0	0	0	0	0	0	0	0	0	Strict or simplified equidistance	Strict or simplified equidistance	0	0	2	2	NA	NA	0	0	5	3	2	0
656	BIH	70	Bosnia and Herzegovina	346	70	2009	NA	1	1	1	1	1	1	1	16	2	2	3	2	3	0	0	0	0	2	2	0	0	0	0	0	0	0	0	0	Strict or simplified equidistance	Strict or simplified equidistance	0	0	2	2	NA	NA	0	0	5	3	2	0
657	BIH	70	Bosnia and Herzegovina	346	70	2010	NA	1	1	1	1	0	NA	0	16	NA	2	2	2	2	1	1	0	0	2	2	0	0	0	0	0	0	0	0	0	Strict or simplified equidistance	Strict or simplified equidistance	0	0	2	2	NA	NA	0	0	11	4	2	5
658	BIH	70	Bosnia and Herzegovina	346	70	2011	NA	1	1	1	1	0	NA	0	16	NA	2	2	2	2	2	2	0	0	2	2	0	0	0	0	0	0	0	0	0	Strict or simplified equidistance	Strict or simplified equidistance	0	0	2	2	NA	NA	0	0	8	5	2	1
659	BIH	70	Bosnia and Herzegovina	346	70	2012	NA	1	1	1	1	1	1	2	18	2	2	2	2	2	3	3	0	0	2	2	0	0	0	0	0	0	0	0	0	Strict or simplified equidistance	Strict or simplified equidistance	0	0	2	2	NA	NA	0	0	9	4	4	1
660	BIH	70	Bosnia and Herzegovina	346	70	2013	NA	1	1	1	1	0	NA	0	18	NA	2	2	2	2	4	4	0	0	2	2	0	0	0	0	0	0	0	0	0	Strict or simplified equidistance	Strict or simplified equidistance	0	0	2	2	NA	NA	0	0	15	11	3	1
661	BIH	70	Bosnia and Herzegovina	346	70	2014	NA	1	1	1	1	1	1	2	20	2	2	2	2	2	5	5	0	0	2	2	0	0	0	0	0	0	0	0	0	Strict or simplified equidistance	Strict or simplified equidistance	0	0	2	2	NA	NA	0	0	10	6	1	3
662	BIH	70	Bosnia and Herzegovina	346	70	2015	NA	1	1	1	1	0	NA	0	20	NA	2	2	2	2	6	6	0	0	2	2	0	0	0	0	0	0	0	0	0	Strict or simplified equidistance	Strict or simplified equidistance	0	0	2	2	NA	NA	0	0	18	11	4	3
663	BIH	70	Bosnia and Herzegovina	346	70	2016	NA	1	1	1	1	0	NA	0	20	NA	2	2	2	2	7	7	0	0	2	2	0	0	0	0	0	0	0	0	0	Strict or simplified equidistance	Strict or simplified equidistance	0	0	2	2	NA	NA	0	0	8	6	1	1
664	BIH	70	Bosnia and Herzegovina	346	70	2017	NA	1	1	1	1	1	0	1	21	2	2	2	2	2	8	8	0	0	2	2	0	0	0	0	0	0	0	0	0	Strict or simplified equidistance	Strict or simplified equidistance	0	0	2	2	NA	NA	0	0	8	2	6	0
665	BIH	70	Bosnia and Herzegovina	346	70	2018	NA	1	1	1	1	1	1	2	23	2	2	2	2	2	9	9	0	0	2	2	0	0	0	0	0	0	0	0	0	Strict or simplified equidistance	Strict or simplified equidistance	0	0	2	2	NA	NA	0	0	1	0	0	1
666	BIH	70	Bosnia and Herzegovina	346	70	2019	NA	1	1	1	1	0	NA	0	23	NA	2	2	2	2	10	10	0	0	2	2	0	0	0	0	0	0	0	0	0	Strict or simplified equidistance	Strict or simplified equidistance	0	0	2	2	NA	NA	0	0	5	0	2	3
667	BLR	112	Belarus	370	112	1960	NA	0	0	NA	0	0	NA	0	0	NA	NA	NA	NA	NA	NA	NA	0	NA	0	NA	0	NA	0	NA	0	NA	0	NA	0	No policy	NA	0	NA	0	NA	NA	NA	0	0	0	0	0	0
668	BLR	112	Belarus	370	112	1961	Strict or simplified equidistance	0	0	NA	0	0	NA	0	0	NA	NA	NA	NA	NA	NA	NA	1	0	1	0	0	0	0	0	0	0	0	0	0	Strict or simplified equidistance	No policy	1	0	1	0	NA	NA	0	0	8	7	0	1
669	BLR	112	Belarus	370	112	1962	NA	0	0	NA	0	0	NA	0	0	NA	NA	NA	NA	NA	NA	NA	0	1	1	1	0	0	0	0	0	0	0	0	0	Strict or simplified equidistance	Strict or simplified equidistance	0	1	1	1	NA	NA	0	0	7	7	0	0
670	BLR	112	Belarus	370	112	1963	NA	0	0	NA	0	0	NA	0	0	NA	NA	NA	NA	NA	NA	NA	0	0	1	1	0	0	0	0	0	0	0	0	0	Strict or simplified equidistance	Strict or simplified equidistance	0	0	1	1	NA	NA	0	0	4	4	0	0
671	BLR	112	Belarus	370	112	1964	NA	0	0	NA	0	0	NA	0	0	NA	NA	NA	NA	NA	NA	NA	0	0	1	1	0	0	0	0	0	0	0	0	0	Strict or simplified equidistance	Strict or simplified equidistance	0	0	1	1	NA	NA	0	0	4	4	0	0
672	BLR	112	Belarus	370	112	1965	NA	0	0	NA	0	0	NA	0	0	NA	NA	NA	NA	NA	NA	NA	0	0	1	1	0	0	0	0	0	0	0	0	0	Strict or simplified equidistance	Strict or simplified equidistance	0	0	1	1	NA	NA	0	0	6	5	0	1
673	BLR	112	Belarus	370	112	1966	NA	0	0	NA	0	0	NA	0	0	NA	NA	NA	NA	NA	NA	NA	0	0	1	1	0	0	0	0	0	0	0	0	0	Strict or simplified equidistance	Strict or simplified equidistance	0	0	1	1	NA	NA	0	0	12	10	2	0
674	BLR	112	Belarus	370	112	1967	NA	0	0	NA	0	0	NA	0	0	NA	NA	NA	NA	NA	NA	NA	0	0	1	1	0	0	0	0	0	0	0	0	0	Strict or simplified equidistance	Strict or simplified equidistance	0	0	1	1	NA	NA	0	0	9	9	0	0
675	BLR	112	Belarus	370	112	1968	NA	0	0	NA	0	0	NA	0	0	NA	NA	NA	NA	NA	NA	NA	0	0	1	1	0	0	0	0	0	0	0	0	0	Strict or simplified equidistance	Strict or simplified equidistance	0	0	1	1	NA	NA	0	0	6	5	0	1
676	BLR	112	Belarus	370	112	1969	NA	0	0	NA	0	1	1	1	1	3	3	NA	3	NA	0	0	0	0	1	1	0	0	0	0	0	0	0	0	0	Strict or simplified equidistance	Strict or simplified equidistance	0	0	1	1	NA	NA	0	0	13	7	6	0
677	BLR	112	Belarus	370	112	1970	NA	0	0	NA	0	0	NA	0	1	NA	3	3	3	3	1	1	0	0	1	1	0	0	0	0	0	0	0	0	0	Strict or simplified equidistance	Strict or simplified equidistance	0	0	1	1	NA	NA	0	0	10	4	4	2
678	BLR	112	Belarus	370	112	1971	NA	0	0	NA	0	0	NA	0	1	NA	3	3	3	3	2	2	0	0	1	1	0	0	0	0	0	0	0	0	0	Strict or simplified equidistance	Strict or simplified equidistance	0	0	1	1	NA	NA	0	0	8	6	0	2
679	BLR	112	Belarus	370	112	1972	NA	0	0	NA	0	0	NA	0	1	NA	3	3	3	3	3	3	0	0	1	1	0	0	0	0	0	0	0	0	0	Strict or simplified equidistance	Strict or simplified equidistance	0	0	1	1	NA	NA	0	0	17	6	5	6
680	BLR	112	Belarus	370	112	1973	NA	0	0	NA	0	0	NA	0	1	NA	3	3	3	3	4	4	0	0	1	1	0	0	0	0	0	0	0	0	0	Strict or simplified equidistance	Strict or simplified equidistance	0	0	1	1	NA	NA	0	0	10	2	6	2
681	BLR	112	Belarus	370	112	1974	NA	0	0	NA	0	0	NA	0	1	NA	3	3	3	3	5	5	0	0	1	1	0	0	0	0	0	0	0	0	0	Strict or simplified equidistance	Strict or simplified equidistance	0	0	1	1	NA	NA	0	0	11	4	3	4
682	BLR	112	Belarus	370	112	1975	NA	0	0	NA	0	0	NA	0	1	NA	3	3	3	3	6	6	0	0	1	1	0	0	0	0	0	0	0	0	0	Strict or simplified equidistance	Strict or simplified equidistance	0	0	1	1	NA	NA	0	0	17	7	6	4
683	BLR	112	Belarus	370	112	1976	NA	0	0	NA	0	0	NA	0	1	NA	3	3	3	3	7	7	0	0	1	1	0	0	0	0	0	0	0	0	0	Strict or simplified equidistance	Strict or simplified equidistance	0	0	1	1	NA	NA	0	0	10	0	1	9
684	BLR	112	Belarus	370	112	1977	NA	0	0	NA	0	1	0	1	2	2	2	3	3	3	0	8	0	0	1	1	0	0	0	0	0	0	0	0	0	Strict or simplified equidistance	Strict or simplified equidistance	0	0	1	1	NA	NA	0	0	17	10	5	2
685	BLR	112	Belarus	370	112	1978	NA	0	0	NA	0	0	NA	1	2	NA	2	2	3	3	1	9	0	0	1	1	0	0	0	0	0	0	0	0	0	Strict or simplified equidistance	Strict or simplified equidistance	0	0	1	1	NA	NA	0	0	12	5	5	2
686	BLR	112	Belarus	370	112	1979	NA	0	0	NA	0	0	NA	0	2	NA	2	2	3	3	2	10	0	0	1	1	0	0	0	0	0	0	0	0	0	Strict or simplified equidistance	Strict or simplified equidistance	0	0	1	1	NA	NA	0	0	29	16	5	8
687	BLR	112	Belarus	370	112	1980	NA	0	0	NA	0	0	NA	0	2	NA	2	2	3	3	3	11	0	0	1	1	0	0	0	0	0	0	0	0	0	Strict or simplified equidistance	Strict or simplified equidistance	0	0	1	1	NA	NA	0	0	9	3	2	4
688	BLR	112	Belarus	370	112	1981	NA	0	0	NA	0	0	NA	0	2	NA	2	2	3	3	4	12	0	0	1	1	0	0	0	0	0	0	0	0	0	Strict or simplified equidistance	Strict or simplified equidistance	0	0	1	1	NA	NA	0	0	16	9	6	1
689	BLR	112	Belarus	370	112	1982	NA	0	0	0	0	1	1	1	3	3	3	2	3	3	0	13	0	0	1	1	0	0	0	0	0	0	0	0	0	Strict or simplified equidistance	Strict or simplified equidistance	0	0	1	1	NA	NA	0	0	9	3	3	3
690	BLR	112	Belarus	370	112	1983	NA	1	0	0	0	0	NA	0	3	NA	3	3	3	3	1	14	0	0	1	1	0	0	0	0	0	0	0	0	0	Strict or simplified equidistance	Strict or simplified equidistance	0	0	1	1	NA	NA	0	0	7	4	2	1
691	BLR	112	Belarus	370	112	1984	NA	1	0	0	0	1	1	1	4	3	3	3	3	3	2	15	0	0	1	1	0	0	0	0	0	0	0	0	0	Strict or simplified equidistance	Strict or simplified equidistance	0	0	1	1	NA	NA	0	0	8	7	0	1
692	BLR	112	Belarus	370	112	1985	NA	1	0	0	0	1	1	2	6	2	2	3	2	3	0	0	0	0	1	1	0	0	0	0	0	0	0	0	0	Strict or simplified equidistance	Strict or simplified equidistance	0	0	1	1	NA	NA	0	0	12	6	2	4
693	BLR	112	Belarus	370	112	1986	NA	1	0	0	0	0	NA	0	6	NA	2	2	2	2	1	1	0	0	1	1	0	0	0	0	0	0	0	0	0	Strict or simplified equidistance	Strict or simplified equidistance	0	0	1	1	NA	NA	0	0	14	8	0	6
694	BLR	112	Belarus	370	112	1987	NA	1	0	0	0	0	NA	0	6	NA	2	2	2	2	2	2	0	0	1	1	0	0	0	0	0	0	0	0	0	Strict or simplified equidistance	Strict or simplified equidistance	0	0	1	1	NA	NA	0	0	10	0	8	2
695	BLR	112	Belarus	370	112	1988	NA	1	0	0	0	0	NA	0	6	NA	2	2	2	2	3	3	0	0	1	1	0	0	0	0	0	0	0	0	0	Strict or simplified equidistance	Strict or simplified equidistance	0	0	1	1	NA	NA	0	0	4	2	1	1
696	BLR	112	Belarus	370	112	1989	NA	1	0	0	0	1	0	1	7	3	3	2	2	2	0	4	0	0	1	1	0	0	0	0	0	0	0	0	0	Strict or simplified equidistance	Strict or simplified equidistance	0	0	1	1	NA	NA	0	0	14	5	5	4
697	BLR	112	Belarus	370	112	1990	NA	1	0	0	0	0	NA	0	7	NA	3	3	2	2	1	5	0	0	1	1	0	0	0	0	0	0	0	0	0	Strict or simplified equidistance	Strict or simplified equidistance	0	0	1	1	NA	NA	0	0	12	4	0	8
698	BLR	112	Belarus	370	112	1991	NA	1	0	0	0	0	NA	0	7	NA	3	3	2	2	2	6	0	0	1	1	0	0	0	0	0	0	0	0	0	Strict or simplified equidistance	Strict or simplified equidistance	0	0	1	1	NA	NA	0	0	9	1	2	6
699	BLR	112	Belarus	370	112	1992	NA	1	0	0	0	1	0	1	8	3	3	3	2	2	3	7	0	0	1	1	0	0	0	0	0	0	0	0	0	Strict or simplified equidistance	Strict or simplified equidistance	0	0	1	1	NA	NA	0	0	4	0	2	2
700	BLR	112	Belarus	370	112	1993	NA	1	0	0	0	1	1	1	9	2	2	3	2	2	0	8	0	0	1	1	0	0	0	0	0	0	0	0	0	Strict or simplified equidistance	Strict or simplified equidistance	0	0	1	1	NA	NA	0	0	7	5	0	2
701	BLR	112	Belarus	370	112	1994	NA	1	0	0	0	0	NA	0	9	NA	2	2	2	2	1	9	0	0	1	1	0	0	0	0	0	0	0	0	0	Strict or simplified equidistance	Strict or simplified equidistance	0	0	1	1	NA	NA	0	0	16	10	3	3
702	BLR	112	Belarus	370	112	1995	NA	1	1	0	0	0	NA	0	9	NA	2	2	2	2	2	10	0	0	1	1	0	0	0	0	0	0	0	0	0	Strict or simplified equidistance	Strict or simplified equidistance	0	0	1	1	NA	NA	0	0	7	4	2	1
703	BLR	112	Belarus	370	112	1996	NA	1	1	0	0	0	NA	0	9	NA	2	2	2	2	3	11	0	0	1	1	0	0	0	0	0	0	0	0	0	Strict or simplified equidistance	Strict or simplified equidistance	0	0	1	1	NA	NA	0	0	1	0	1	0
704	BLR	112	Belarus	370	112	1997	NA	1	1	0	0	0	NA	0	9	NA	2	2	2	2	4	12	0	0	1	1	0	0	0	0	0	0	0	0	0	Strict or simplified equidistance	Strict or simplified equidistance	0	0	1	1	NA	NA	0	0	13	10	2	1
705	BLR	112	Belarus	370	112	1998	NA	1	1	0	0	0	NA	0	9	NA	2	2	2	2	5	13	0	0	1	1	0	0	0	0	0	0	0	0	0	Strict or simplified equidistance	Strict or simplified equidistance	0	0	1	1	NA	NA	0	0	13	3	7	3
706	BLR	112	Belarus	370	112	1999	NA	1	1	0	0	1	0	1	10	2	2	2	2	2	6	14	0	0	1	1	0	0	0	0	0	0	0	0	0	Strict or simplified equidistance	Strict or simplified equidistance	0	0	1	1	NA	NA	0	0	3	1	1	1
707	BLR	112	Belarus	370	112	2000	NA	1	1	0	0	0	NA	0	10	NA	2	2	2	2	7	15	0	0	1	1	0	0	0	0	0	0	0	0	0	Strict or simplified equidistance	Strict or simplified equidistance	0	0	1	1	NA	NA	0	0	12	7	2	3
708	BLR	112	Belarus	370	112	2001	NA	1	1	0	0	1	1	1	11	2	2	2	2	2	8	16	0	0	1	1	0	0	0	0	0	0	0	0	0	Strict or simplified equidistance	Strict or simplified equidistance	0	0	1	1	NA	NA	0	0	14	6	3	5
709	BLR	112	Belarus	370	112	2002	NA	1	1	0	0	1	1	1	12	2	2	2	2	2	9	17	0	0	1	1	0	0	0	0	0	0	0	0	0	Strict or simplified equidistance	Strict or simplified equidistance	0	0	1	1	NA	NA	0	0	11	8	2	1
710	BLR	112	Belarus	370	112	2003	NA	1	1	0	0	0	NA	0	12	NA	2	2	2	2	10	18	0	0	1	1	0	0	0	0	0	0	0	0	0	Strict or simplified equidistance	Strict or simplified equidistance	0	0	1	1	NA	NA	0	0	7	5	0	2
711	BLR	112	Belarus	370	112	2004	NA	1	1	0	0	0	NA	0	12	NA	2	2	2	2	11	19	0	0	1	1	0	0	0	0	0	0	0	0	0	Strict or simplified equidistance	Strict or simplified equidistance	0	0	1	1	NA	NA	0	0	9	6	3	0
712	BLR	112	Belarus	370	112	2005	NA	1	1	0	0	0	NA	0	12	NA	2	2	2	2	12	20	0	0	1	1	0	0	0	0	0	0	0	0	0	Strict or simplified equidistance	Strict or simplified equidistance	0	0	1	1	NA	NA	0	0	12	4	7	1
713	BLR	112	Belarus	370	112	2006	NA	1	1	1	1	1	0	1	13	2	2	2	2	2	13	21	0	0	1	1	0	0	0	0	0	0	0	0	0	Strict or simplified equidistance	Strict or simplified equidistance	0	0	1	1	NA	NA	0	0	7	6	0	1
714	BLR	112	Belarus	370	112	2007	NA	1	1	1	1	1	1	2	15	3	3	2	3	2	0	0	0	0	1	1	0	0	0	0	0	0	0	0	0	Strict or simplified equidistance	Strict or simplified equidistance	0	0	1	1	NA	NA	0	0	9	6	3	0
715	BLR	112	Belarus	370	112	2008	NA	1	1	1	1	0	NA	0	15	NA	3	3	3	3	1	1	0	0	1	1	0	0	0	0	0	0	0	0	0	Strict or simplified equidistance	Strict or simplified equidistance	0	0	1	1	NA	NA	0	0	5	3	2	0
716	BLR	112	Belarus	370	112	2009	NA	1	1	1	1	1	1	1	16	2	2	3	2	3	0	0	0	0	1	1	0	0	0	0	0	0	0	0	0	Strict or simplified equidistance	Strict or simplified equidistance	0	0	1	1	NA	NA	0	0	5	3	2	0
717	BLR	112	Belarus	370	112	2010	NA	1	1	1	1	0	NA	0	16	NA	2	2	2	2	1	1	0	0	1	1	0	0	0	0	0	0	0	0	0	Strict or simplified equidistance	Strict or simplified equidistance	0	0	1	1	NA	NA	0	0	11	4	2	5
718	BLR	112	Belarus	370	112	2011	NA	1	1	1	1	0	NA	0	16	NA	2	2	2	2	2	2	0	0	1	1	0	0	0	0	0	0	0	0	0	Strict or simplified equidistance	Strict or simplified equidistance	0	0	1	1	NA	NA	0	0	8	5	2	1
719	BLR	112	Belarus	370	112	2012	NA	1	1	1	1	1	1	2	18	2	2	2	2	2	3	3	0	0	1	1	0	0	0	0	0	0	0	0	0	Strict or simplified equidistance	Strict or simplified equidistance	0	0	1	1	NA	NA	0	0	9	4	4	1
720	BLR	112	Belarus	370	112	2013	NA	1	1	1	1	0	NA	0	18	NA	2	2	2	2	4	4	0	0	1	1	0	0	0	0	0	0	0	0	0	Strict or simplified equidistance	Strict or simplified equidistance	0	0	1	1	NA	NA	0	0	15	11	3	1
721	BLR	112	Belarus	370	112	2014	NA	1	1	1	1	1	1	2	20	2	2	2	2	2	5	5	0	0	1	1	0	0	0	0	0	0	0	0	0	Strict or simplified equidistance	Strict or simplified equidistance	0	0	1	1	NA	NA	0	0	10	6	1	3
722	BLR	112	Belarus	370	112	2015	NA	1	1	1	1	0	NA	0	20	NA	2	2	2	2	6	6	0	0	1	1	0	0	0	0	0	0	0	0	0	Strict or simplified equidistance	Strict or simplified equidistance	0	0	1	1	NA	NA	0	0	18	11	4	3
723	BLR	112	Belarus	370	112	2016	NA	1	1	1	1	0	NA	0	20	NA	2	2	2	2	7	7	0	0	1	1	0	0	0	0	0	0	0	0	0	Strict or simplified equidistance	Strict or simplified equidistance	0	0	1	1	NA	NA	0	0	8	6	1	1
724	BLR	112	Belarus	370	112	2017	NA	1	1	1	1	1	0	1	21	2	2	2	2	2	8	8	0	0	1	1	0	0	0	0	0	0	0	0	0	Strict or simplified equidistance	Strict or simplified equidistance	0	0	1	1	NA	NA	0	0	8	2	6	0
725	BLR	112	Belarus	370	112	2018	NA	1	1	1	1	1	1	2	23	2	2	2	2	2	9	9	0	0	1	1	0	0	0	0	0	0	0	0	0	Strict or simplified equidistance	Strict or simplified equidistance	0	0	1	1	NA	NA	0	0	1	0	0	1
726	BLR	112	Belarus	370	112	2019	NA	1	1	1	1	0	NA	0	23	NA	2	2	2	2	10	10	0	0	1	1	0	0	0	0	0	0	0	0	0	Strict or simplified equidistance	Strict or simplified equidistance	0	0	1	1	NA	NA	0	0	5	0	2	3
727	BLZ	84	Belize	80	84	1981	NA	0	0	NA	0	0	NA	0	2	NA	2	NA	3	NA	4	12	0	NA	0	NA	0	NA	0	NA	0	NA	0	NA	0	No policy	NA	0	NA	0	NA	NA	NA	0	0	16	9	6	1
728	BLZ	84	Belize	80	84	1982	NA	0	0	0	0	1	1	1	3	3	3	2	3	3	0	13	0	0	0	0	0	0	0	0	0	0	0	0	0	No policy	No policy	0	0	0	0	NA	NA	0	0	9	3	3	3
729	BLZ	84	Belize	80	84	1983	NA	1	0	1	1	0	NA	0	3	NA	3	3	3	3	1	14	0	0	0	0	0	0	0	0	0	0	0	0	0	No policy	No policy	0	0	0	0	NA	NA	0	0	7	4	2	1
730	BLZ	84	Belize	80	84	1984	NA	1	0	1	1	1	1	1	4	3	3	3	3	3	2	15	0	0	0	0	0	0	0	0	0	0	0	0	0	No policy	No policy	0	0	0	0	NA	NA	0	0	8	7	0	1
731	BLZ	84	Belize	80	84	1985	NA	1	0	1	1	1	1	2	6	2	2	3	2	3	0	0	0	0	0	0	0	0	0	0	0	0	0	0	0	No policy	No policy	0	0	0	0	NA	NA	0	0	12	6	2	4
732	BLZ	84	Belize	80	84	1986	NA	1	0	1	1	0	NA	0	6	NA	2	2	2	2	1	1	0	0	0	0	0	0	0	0	0	0	0	0	0	No policy	No policy	0	0	0	0	NA	NA	0	0	14	8	0	6
733	BLZ	84	Belize	80	84	1987	NA	1	0	1	1	0	NA	0	6	NA	2	2	2	2	2	2	0	0	0	0	0	0	0	0	0	0	0	0	0	No policy	No policy	0	0	0	0	NA	NA	0	0	10	0	8	2
734	BLZ	84	Belize	80	84	1988	NA	1	0	1	1	0	NA	0	6	NA	2	2	2	2	3	3	0	0	0	0	0	0	0	0	0	0	0	0	0	No policy	No policy	0	0	0	0	NA	NA	0	0	4	2	1	1
735	BLZ	84	Belize	80	84	1989	NA	1	0	1	1	1	0	1	7	3	3	2	2	2	0	4	0	0	0	0	0	0	0	0	0	0	0	0	0	No policy	No policy	0	0	0	0	NA	NA	0	0	14	5	5	4
736	BLZ	84	Belize	80	84	1990	NA	1	0	1	1	0	NA	0	7	NA	3	3	2	2	1	5	0	0	0	0	0	0	0	0	0	0	0	0	0	No policy	No policy	0	0	0	0	NA	NA	0	0	12	4	0	8
737	BLZ	84	Belize	80	84	1991	NA	1	0	1	1	0	NA	0	7	NA	3	3	2	2	2	6	0	0	0	0	0	0	0	0	0	0	0	0	0	No policy	No policy	0	0	0	0	NA	NA	0	0	9	1	2	6
738	BLZ	84	Belize	80	84	1992	Strict or simplified equidistance	1	0	1	1	1	0	1	8	3	3	3	2	2	3	7	1	0	1	0	0	0	0	0	0	0	0	0	0	Strict or simplified equidistance	No policy	1	0	1	0	0	0	0	0	4	0	2	2
739	BLZ	84	Belize	80	84	1993	NA	1	0	1	1	1	1	1	9	2	2	3	2	2	0	8	0	1	1	1	0	0	0	0	0	0	0	0	0	Strict or simplified equidistance	Strict or simplified equidistance	0	1	1	1	NA	NA	0	0	7	5	0	2
740	BLZ	84	Belize	80	84	1994	NA	1	0	1	1	0	NA	0	9	NA	2	2	2	2	1	9	0	0	1	1	0	0	0	0	0	0	0	0	0	Strict or simplified equidistance	Strict or simplified equidistance	0	0	1	1	NA	NA	0	0	16	10	3	3
741	BLZ	84	Belize	80	84	1995	NA	1	1	1	1	0	NA	0	9	NA	2	2	2	2	2	10	0	0	1	1	0	0	0	0	0	0	0	0	0	Strict or simplified equidistance	Strict or simplified equidistance	0	0	1	1	NA	NA	0	0	7	4	2	1
742	BLZ	84	Belize	80	84	1996	NA	1	1	1	1	0	NA	0	9	NA	2	2	2	2	3	11	0	0	1	1	0	0	0	0	0	0	0	0	0	Strict or simplified equidistance	Strict or simplified equidistance	0	0	1	1	NA	NA	0	0	1	0	1	0
743	BLZ	84	Belize	80	84	1997	NA	1	1	1	1	0	NA	0	9	NA	2	2	2	2	4	12	0	0	1	1	0	0	0	0	0	0	0	0	0	Strict or simplified equidistance	Strict or simplified equidistance	0	0	1	1	NA	NA	0	0	13	10	2	1
744	BLZ	84	Belize	80	84	1998	NA	1	1	1	1	0	NA	0	9	NA	2	2	2	2	5	13	0	0	1	1	0	0	0	0	0	0	0	0	0	Strict or simplified equidistance	Strict or simplified equidistance	0	0	1	1	NA	NA	0	0	13	3	7	3
745	BLZ	84	Belize	80	84	1999	NA	1	1	1	1	1	0	1	10	2	2	2	2	2	6	14	0	0	1	1	0	0	0	0	0	0	0	0	0	Strict or simplified equidistance	Strict or simplified equidistance	0	0	1	1	NA	NA	0	0	3	1	1	1
746	BLZ	84	Belize	80	84	2000	NA	1	1	1	1	0	NA	0	10	NA	2	2	2	2	7	15	0	0	1	1	0	0	0	0	0	0	0	0	0	Strict or simplified equidistance	Strict or simplified equidistance	0	0	1	1	NA	NA	0	0	12	7	2	3
747	BLZ	84	Belize	80	84	2001	NA	1	1	1	1	1	1	1	11	2	2	2	2	2	8	16	0	0	1	1	0	0	0	0	0	0	0	0	0	Strict or simplified equidistance	Strict or simplified equidistance	0	0	1	1	NA	NA	0	0	14	6	3	5
748	BLZ	84	Belize	80	84	2002	NA	1	1	1	1	1	1	1	12	2	2	2	2	2	9	17	0	0	1	1	0	0	0	0	0	0	0	0	0	Strict or simplified equidistance	Strict or simplified equidistance	0	0	1	1	NA	NA	0	0	11	8	2	1
749	BLZ	84	Belize	80	84	2003	NA	1	1	1	1	0	NA	0	12	NA	2	2	2	2	10	18	0	0	1	1	0	0	0	0	0	0	0	0	0	Strict or simplified equidistance	Strict or simplified equidistance	0	0	1	1	NA	NA	0	0	7	5	0	2
750	BLZ	84	Belize	80	84	2004	NA	1	1	1	1	0	NA	0	12	NA	2	2	2	2	11	19	0	0	1	1	0	0	0	0	0	0	0	0	0	Strict or simplified equidistance	Strict or simplified equidistance	0	0	1	1	NA	NA	0	0	9	6	3	0
751	BLZ	84	Belize	80	84	2005	NA	1	1	1	1	0	NA	0	12	NA	2	2	2	2	12	20	0	0	1	1	0	0	0	0	0	0	0	0	0	Strict or simplified equidistance	Strict or simplified equidistance	0	0	1	1	NA	NA	0	0	12	4	7	1
752	BLZ	84	Belize	80	84	2006	NA	1	1	1	1	1	0	1	13	2	2	2	2	2	13	21	0	0	1	1	0	0	0	0	0	0	0	0	0	Strict or simplified equidistance	Strict or simplified equidistance	0	0	1	1	NA	NA	0	0	7	6	0	1
753	BLZ	84	Belize	80	84	2007	NA	1	1	1	1	1	1	2	15	3	3	2	3	2	0	0	0	0	1	1	0	0	0	0	0	0	0	0	0	Strict or simplified equidistance	Strict or simplified equidistance	0	0	1	1	NA	NA	0	0	9	6	3	0
754	BLZ	84	Belize	80	84	2008	NA	1	1	1	1	0	NA	0	15	NA	3	3	3	3	1	1	0	0	1	1	0	0	0	0	0	0	0	0	0	Strict or simplified equidistance	Strict or simplified equidistance	0	0	1	1	NA	NA	0	0	5	3	2	0
755	BLZ	84	Belize	80	84	2009	NA	1	1	1	1	1	1	1	16	2	2	3	2	3	0	0	0	0	1	1	0	0	0	0	0	0	0	0	0	Strict or simplified equidistance	Strict or simplified equidistance	0	0	1	1	NA	NA	0	0	5	3	2	0
756	BLZ	84	Belize	80	84	2010	NA	1	1	1	1	0	NA	0	16	NA	2	2	2	2	1	1	0	0	1	1	0	0	0	0	0	0	0	0	0	Strict or simplified equidistance	Strict or simplified equidistance	0	0	1	1	NA	NA	0	0	11	4	2	5
757	BLZ	84	Belize	80	84	2011	NA	1	1	1	1	0	NA	0	16	NA	2	2	2	2	2	2	0	0	1	1	0	0	0	0	0	0	0	0	0	Strict or simplified equidistance	Strict or simplified equidistance	0	0	1	1	NA	NA	0	0	8	5	2	1
758	BLZ	84	Belize	80	84	2012	NA	1	1	1	1	1	1	2	18	2	2	2	2	2	3	3	0	0	1	1	0	0	0	0	0	0	0	0	0	Strict or simplified equidistance	Strict or simplified equidistance	0	0	1	1	NA	NA	0	0	9	4	4	1
759	BLZ	84	Belize	80	84	2013	NA	1	1	1	1	0	NA	0	18	NA	2	2	2	2	4	4	0	0	1	1	0	0	0	0	0	0	0	0	0	Strict or simplified equidistance	Strict or simplified equidistance	0	0	1	1	NA	NA	0	0	15	11	3	1
760	BLZ	84	Belize	80	84	2014	NA	1	1	1	1	1	1	2	20	2	2	2	2	2	5	5	0	0	1	1	0	0	0	0	0	0	0	0	0	Strict or simplified equidistance	Strict or simplified equidistance	0	0	1	1	NA	NA	0	0	10	6	1	3
761	BLZ	84	Belize	80	84	2015	NA	1	1	1	1	0	NA	0	20	NA	2	2	2	2	6	6	0	0	1	1	0	0	0	0	0	0	0	0	0	Strict or simplified equidistance	Strict or simplified equidistance	0	0	1	1	NA	NA	0	0	18	11	4	3
762	BLZ	84	Belize	80	84	2016	NA	1	1	1	1	0	NA	0	20	NA	2	2	2	2	7	7	0	0	1	1	0	0	0	0	0	0	0	0	0	Strict or simplified equidistance	Strict or simplified equidistance	0	0	1	1	NA	NA	0	0	8	6	1	1
763	BLZ	84	Belize	80	84	2017	NA	1	1	1	1	1	0	1	21	2	2	2	2	2	8	8	0	0	1	1	0	0	0	0	0	0	0	0	0	Strict or simplified equidistance	Strict or simplified equidistance	0	0	1	1	NA	NA	0	0	8	2	6	0
764	BLZ	84	Belize	80	84	2018	NA	1	1	1	1	1	1	2	23	2	2	2	2	2	9	9	0	0	1	1	0	0	0	0	0	0	0	0	0	Strict or simplified equidistance	Strict or simplified equidistance	0	0	1	1	NA	NA	0	0	1	0	0	1
765	BLZ	84	Belize	80	84	2019	Strict or simplified equidistance	1	1	1	1	0	NA	0	23	NA	2	2	2	2	10	10	1	0	2	1	0	0	0	0	0	0	0	0	0	Strict or simplified equidistance	Strict or simplified equidistance	1	0	2	1	0	0	0	0	5	0	2	3
766	BRA	76	Brazil	140	76	1960	NA	0	0	NA	0	0	NA	0	0	NA	NA	NA	NA	NA	NA	NA	0	NA	0	NA	0	NA	0	NA	0	NA	0	NA	0	No policy	NA	0	NA	0	NA	NA	NA	0	0	0	0	0	0
767	BRA	76	Brazil	140	76	1961	NA	0	0	NA	0	0	NA	0	0	NA	NA	NA	NA	NA	NA	NA	0	0	0	0	0	0	0	0	0	0	0	0	0	No policy	No policy	0	0	0	0	NA	NA	0	0	8	7	0	1
768	BRA	76	Brazil	140	76	1962	NA	0	0	NA	0	0	NA	0	0	NA	NA	NA	NA	NA	NA	NA	0	0	0	0	0	0	0	0	0	0	0	0	0	No policy	No policy	0	0	0	0	NA	NA	0	0	7	7	0	0
769	BRA	76	Brazil	140	76	1963	NA	0	0	NA	0	0	NA	0	0	NA	NA	NA	NA	NA	NA	NA	0	0	0	0	0	0	0	0	0	0	0	0	0	No policy	No policy	0	0	0	0	NA	NA	0	0	4	4	0	0
770	BRA	76	Brazil	140	76	1964	NA	0	0	NA	0	0	NA	0	0	NA	NA	NA	NA	NA	NA	NA	0	0	0	0	0	0	0	0	0	0	0	0	0	No policy	No policy	0	0	0	0	NA	NA	0	0	4	4	0	0
771	BRA	76	Brazil	140	76	1965	NA	0	0	NA	0	0	NA	0	0	NA	NA	NA	NA	NA	NA	NA	0	0	0	0	0	0	0	0	0	0	0	0	0	No policy	No policy	0	0	0	0	NA	NA	0	0	6	5	0	1
772	BRA	76	Brazil	140	76	1966	NA	0	0	NA	0	0	NA	0	0	NA	NA	NA	NA	NA	NA	NA	0	0	0	0	0	0	0	0	0	0	0	0	0	No policy	No policy	0	0	0	0	NA	NA	0	0	12	10	2	0
773	BRA	76	Brazil	140	76	1967	NA	0	0	NA	0	0	NA	0	0	NA	NA	NA	NA	NA	NA	NA	0	0	0	0	0	0	0	0	0	0	0	0	0	No policy	No policy	0	0	0	0	NA	NA	0	0	9	9	0	0
774	BRA	76	Brazil	140	76	1968	NA	0	0	NA	0	0	NA	0	0	NA	NA	NA	NA	NA	NA	NA	0	0	0	0	0	0	0	0	0	0	0	0	0	No policy	No policy	0	0	0	0	NA	NA	0	0	6	5	0	1
775	BRA	76	Brazil	140	76	1969	NA	0	0	NA	0	1	1	1	1	3	3	NA	3	NA	0	0	0	0	0	0	0	0	0	0	0	0	0	0	0	No policy	No policy	0	0	0	0	NA	NA	0	0	13	7	6	0
776	BRA	76	Brazil	140	76	1970	NA	0	0	NA	0	0	NA	0	1	NA	3	3	3	3	1	1	0	0	0	0	0	0	0	0	0	0	0	0	0	No policy	No policy	0	0	0	0	NA	NA	0	0	10	4	4	2
777	BRA	76	Brazil	140	76	1971	NA	0	0	NA	0	0	NA	0	1	NA	3	3	3	3	2	2	0	0	0	0	0	0	0	0	0	0	0	0	0	No policy	No policy	0	0	0	0	NA	NA	0	0	8	6	0	2
778	BRA	76	Brazil	140	76	1972	Modified equidistance	0	0	NA	0	0	NA	0	1	NA	3	3	3	3	3	3	0	0	0	0	1	0	1	0	0	0	0	0	0	Modified equidistance	No policy	1	0	1	0	0	0	0	0	17	6	5	6
779	BRA	76	Brazil	140	76	1973	NA	0	0	NA	0	0	NA	0	1	NA	3	3	3	3	4	4	0	0	0	0	0	1	1	1	0	0	0	0	0	Modified equidistance	Modified equidistance	0	1	1	1	NA	NA	0	0	10	2	6	2
780	BRA	76	Brazil	140	76	1974	NA	0	0	NA	0	0	NA	0	1	NA	3	3	3	3	5	5	0	0	0	0	0	0	1	1	0	0	0	0	0	Modified equidistance	Modified equidistance	0	0	1	1	NA	NA	0	0	11	4	3	4
781	BRA	76	Brazil	140	76	1975	NA	0	0	NA	0	0	NA	0	1	NA	3	3	3	3	6	6	0	0	0	0	0	0	1	1	0	0	0	0	0	Modified equidistance	Modified equidistance	0	0	1	1	NA	NA	0	0	17	7	6	4
782	BRA	76	Brazil	140	76	1976	NA	0	0	NA	0	0	NA	0	1	NA	3	3	3	3	7	7	0	0	0	0	0	0	1	1	0	0	0	0	0	Modified equidistance	Modified equidistance	0	0	1	1	NA	NA	0	0	10	0	1	9
783	BRA	76	Brazil	140	76	1977	NA	0	0	NA	0	1	0	1	2	2	2	3	3	3	0	8	0	0	0	0	0	0	1	1	0	0	0	0	0	Modified equidistance	Modified equidistance	0	0	1	1	NA	NA	0	0	17	10	5	2
784	BRA	76	Brazil	140	76	1978	NA	0	0	NA	0	0	NA	1	2	NA	2	2	3	3	1	9	0	0	0	0	0	0	1	1	0	0	0	0	0	Modified equidistance	Modified equidistance	0	0	1	1	NA	NA	0	0	12	5	5	2
785	BRA	76	Brazil	140	76	1979	NA	0	0	NA	0	0	NA	0	2	NA	2	2	3	3	2	10	0	0	0	0	0	0	1	1	0	0	0	0	0	Modified equidistance	Modified equidistance	0	0	1	1	NA	NA	0	0	29	16	5	8
786	BRA	76	Brazil	140	76	1980	NA	0	0	NA	0	0	NA	0	2	NA	2	2	3	3	3	11	0	0	0	0	0	0	1	1	0	0	0	0	0	Modified equidistance	Modified equidistance	0	0	1	1	NA	NA	0	0	9	3	2	4
787	BRA	76	Brazil	140	76	1981	Modified equidistance	0	0	NA	0	0	NA	0	2	NA	2	2	3	3	4	12	0	0	0	0	1	0	2	1	0	0	0	0	0	Modified equidistance	Modified equidistance	1	0	2	1	1	0	1	0	16	9	6	1
788	BRA	76	Brazil	140	76	1982	NA	0	0	0	0	1	1	1	3	3	3	2	3	3	0	13	0	0	0	0	0	1	2	2	0	0	0	0	0	Modified equidistance	Modified equidistance	0	1	2	2	NA	NA	1	0	9	3	3	3
789	BRA	76	Brazil	140	76	1983	NA	1	0	0	0	0	NA	0	3	NA	3	3	3	3	1	14	0	0	0	0	0	0	2	2	0	0	0	0	0	Modified equidistance	Modified equidistance	0	0	2	2	NA	NA	1	0	7	4	2	1
790	BRA	76	Brazil	140	76	1984	NA	1	0	0	0	1	1	1	4	3	3	3	3	3	2	15	0	0	0	0	0	0	2	2	0	0	0	0	0	Modified equidistance	Modified equidistance	0	0	2	2	NA	NA	1	0	8	7	0	1
791	BRA	76	Brazil	140	76	1985	NA	1	0	0	0	1	1	2	6	2	2	3	2	3	0	0	0	0	0	0	0	0	2	2	0	0	0	0	0	Modified equidistance	Modified equidistance	0	0	2	2	NA	NA	1	0	12	6	2	4
792	BRA	76	Brazil	140	76	1986	NA	1	0	0	0	0	NA	0	6	NA	2	2	2	2	1	1	0	0	0	0	0	0	2	2	0	0	0	0	0	Modified equidistance	Modified equidistance	0	0	2	2	NA	NA	1	0	14	8	0	6
793	BRA	76	Brazil	140	76	1987	NA	1	0	0	0	0	NA	0	6	NA	2	2	2	2	2	2	0	0	0	0	0	0	2	2	0	0	0	0	0	Modified equidistance	Modified equidistance	0	0	2	2	NA	NA	1	0	10	0	8	2
794	BRA	76	Brazil	140	76	1988	NA	1	0	1	1	0	NA	0	6	NA	2	2	2	2	3	3	0	0	0	0	0	0	2	2	0	0	0	0	0	Modified equidistance	Modified equidistance	0	0	2	2	NA	NA	1	0	4	2	1	1
795	BRA	76	Brazil	140	76	1989	NA	1	0	1	1	1	0	1	7	3	3	2	2	2	0	4	0	0	0	0	0	0	2	2	0	0	0	0	0	Modified equidistance	Modified equidistance	0	0	2	2	NA	NA	1	0	14	5	5	4
796	BRA	76	Brazil	140	76	1990	NA	1	0	1	1	0	NA	0	7	NA	3	3	2	2	1	5	0	0	0	0	0	0	2	2	0	0	0	0	0	Modified equidistance	Modified equidistance	0	0	2	2	NA	NA	1	0	12	4	0	8
797	BRA	76	Brazil	140	76	1991	NA	1	0	1	1	0	NA	0	7	NA	3	3	2	2	2	6	0	0	0	0	0	0	2	2	0	0	0	0	0	Modified equidistance	Modified equidistance	0	0	2	2	NA	NA	1	0	9	1	2	6
798	BRA	76	Brazil	140	76	1992	NA	1	0	1	1	1	0	1	8	3	3	3	2	2	3	7	0	0	0	0	0	0	2	2	0	0	0	0	0	Modified equidistance	Modified equidistance	0	0	2	2	NA	NA	1	0	4	0	2	2
799	BRA	76	Brazil	140	76	1993	NA	1	0	1	1	1	1	1	9	2	2	3	2	2	0	8	0	0	0	0	0	0	2	2	0	0	0	0	0	Modified equidistance	Modified equidistance	0	0	2	2	NA	NA	1	0	7	5	0	2
800	BRA	76	Brazil	140	76	1994	NA	1	0	1	1	0	NA	0	9	NA	2	2	2	2	1	9	0	0	0	0	0	0	2	2	0	0	0	0	0	Modified equidistance	Modified equidistance	0	0	2	2	NA	NA	1	0	16	10	3	3
801	BRA	76	Brazil	140	76	1995	NA	1	1	1	1	0	NA	0	9	NA	2	2	2	2	2	10	0	0	0	0	0	0	2	2	0	0	0	0	0	Modified equidistance	Modified equidistance	0	0	2	2	NA	NA	1	0	7	4	2	1
802	BRA	76	Brazil	140	76	1996	NA	1	1	1	1	0	NA	0	9	NA	2	2	2	2	3	11	0	0	0	0	0	0	2	2	0	0	0	0	0	Modified equidistance	Modified equidistance	0	0	2	2	NA	NA	1	0	1	0	1	0
803	BRA	76	Brazil	140	76	1997	NA	1	1	1	1	0	NA	0	9	NA	2	2	2	2	4	12	0	0	0	0	0	0	2	2	0	0	0	0	0	Modified equidistance	Modified equidistance	0	0	2	2	NA	NA	1	0	13	10	2	1
804	BRA	76	Brazil	140	76	1998	NA	1	1	1	1	0	NA	0	9	NA	2	2	2	2	5	13	0	0	0	0	0	0	2	2	0	0	0	0	0	Modified equidistance	Modified equidistance	0	0	2	2	NA	NA	1	0	13	3	7	3
805	BRA	76	Brazil	140	76	1999	NA	1	1	1	1	1	0	1	10	2	2	2	2	2	6	14	0	0	0	0	0	0	2	2	0	0	0	0	0	Modified equidistance	Modified equidistance	0	0	2	2	NA	NA	1	0	3	1	1	1
806	BRA	76	Brazil	140	76	2000	NA	1	1	1	1	0	NA	0	10	NA	2	2	2	2	7	15	0	0	0	0	0	0	2	2	0	0	0	0	0	Modified equidistance	Modified equidistance	0	0	2	2	NA	NA	1	0	12	7	2	3
807	BRA	76	Brazil	140	76	2001	NA	1	1	1	1	1	1	1	11	2	2	2	2	2	8	16	0	0	0	0	0	0	2	2	0	0	0	0	0	Modified equidistance	Modified equidistance	0	0	2	2	NA	NA	1	0	14	6	3	5
808	BRA	76	Brazil	140	76	2002	NA	1	1	1	1	1	1	1	12	2	2	2	2	2	9	17	0	0	0	0	0	0	2	2	0	0	0	0	0	Modified equidistance	Modified equidistance	0	0	2	2	NA	NA	1	0	11	8	2	1
809	BRA	76	Brazil	140	76	2003	NA	1	1	1	1	0	NA	0	12	NA	2	2	2	2	10	18	0	0	0	0	0	0	2	2	0	0	0	0	0	Modified equidistance	Modified equidistance	0	0	2	2	NA	NA	1	0	7	5	0	2
810	BRA	76	Brazil	140	76	2004	NA	1	1	1	1	0	NA	0	12	NA	2	2	2	2	11	19	0	0	0	0	0	0	2	2	0	0	0	0	0	Modified equidistance	Modified equidistance	0	0	2	2	NA	NA	1	0	9	6	3	0
811	BRA	76	Brazil	140	76	2005	NA	1	1	1	1	0	NA	0	12	NA	2	2	2	2	12	20	0	0	0	0	0	0	2	2	0	0	0	0	0	Modified equidistance	Modified equidistance	0	0	2	2	NA	NA	1	0	12	4	7	1
812	BRA	76	Brazil	140	76	2006	NA	1	1	1	1	1	0	1	13	2	2	2	2	2	13	21	0	0	0	0	0	0	2	2	0	0	0	0	0	Modified equidistance	Modified equidistance	0	0	2	2	NA	NA	1	0	7	6	0	1
813	BRA	76	Brazil	140	76	2007	NA	1	1	1	1	1	1	2	15	3	3	2	3	2	0	0	0	0	0	0	0	0	2	2	0	0	0	0	0	Modified equidistance	Modified equidistance	0	0	2	2	NA	NA	1	0	9	6	3	0
814	BRA	76	Brazil	140	76	2008	NA	1	1	1	1	0	NA	0	15	NA	3	3	3	3	1	1	0	0	0	0	0	0	2	2	0	0	0	0	0	Modified equidistance	Modified equidistance	0	0	2	2	NA	NA	1	0	5	3	2	0
815	BRA	76	Brazil	140	76	2009	NA	1	1	1	1	1	1	1	16	2	2	3	2	3	0	0	0	0	0	0	0	0	2	2	0	0	0	0	0	Modified equidistance	Modified equidistance	0	0	2	2	NA	NA	1	0	5	3	2	0
816	BRA	76	Brazil	140	76	2010	NA	1	1	1	1	0	NA	0	16	NA	2	2	2	2	1	1	0	0	0	0	0	0	2	2	0	0	0	0	0	Modified equidistance	Modified equidistance	0	0	2	2	NA	NA	1	0	11	4	2	5
817	BRA	76	Brazil	140	76	2011	NA	1	1	1	1	0	NA	0	16	NA	2	2	2	2	2	2	0	0	0	0	0	0	2	2	0	0	0	0	0	Modified equidistance	Modified equidistance	0	0	2	2	NA	NA	1	0	8	5	2	1
818	BRA	76	Brazil	140	76	2012	NA	1	1	1	1	1	1	2	18	2	2	2	2	2	3	3	0	0	0	0	0	0	2	2	0	0	0	0	0	Modified equidistance	Modified equidistance	0	0	2	2	NA	NA	1	0	9	4	4	1
819	BRA	76	Brazil	140	76	2013	NA	1	1	1	1	0	NA	0	18	NA	2	2	2	2	4	4	0	0	0	0	0	0	2	2	0	0	0	0	0	Modified equidistance	Modified equidistance	0	0	2	2	NA	NA	1	0	15	11	3	1
820	BRA	76	Brazil	140	76	2014	NA	1	1	1	1	1	1	2	20	2	2	2	2	2	5	5	0	0	0	0	0	0	2	2	0	0	0	0	0	Modified equidistance	Modified equidistance	0	0	2	2	NA	NA	1	0	10	6	1	3
821	BRA	76	Brazil	140	76	2015	NA	1	1	1	1	0	NA	0	20	NA	2	2	2	2	6	6	0	0	0	0	0	0	2	2	0	0	0	0	0	Modified equidistance	Modified equidistance	0	0	2	2	NA	NA	1	0	18	11	4	3
822	BRA	76	Brazil	140	76	2016	NA	1	1	1	1	0	NA	0	20	NA	2	2	2	2	7	7	0	0	0	0	0	0	2	2	0	0	0	0	0	Modified equidistance	Modified equidistance	0	0	2	2	NA	NA	1	0	8	6	1	1
823	BRA	76	Brazil	140	76	2017	NA	1	1	1	1	1	0	1	21	2	2	2	2	2	8	8	0	0	0	0	0	0	2	2	0	0	0	0	0	Modified equidistance	Modified equidistance	0	0	2	2	NA	NA	1	0	8	2	6	0
824	BRA	76	Brazil	140	76	2018	NA	1	1	1	1	1	1	2	23	2	2	2	2	2	9	9	0	0	0	0	0	0	2	2	0	0	0	0	0	Modified equidistance	Modified equidistance	0	0	2	2	NA	NA	1	0	1	0	0	1
825	BRA	76	Brazil	140	76	2019	NA	1	1	1	1	0	NA	0	23	NA	2	2	2	2	10	10	0	0	0	0	0	0	2	2	0	0	0	0	0	Modified equidistance	Modified equidistance	0	0	2	2	NA	NA	1	0	5	0	2	3
826	BRB	52	Barbados	53	52	1966	NA	0	0	NA	0	0	NA	0	0	NA	NA	NA	NA	NA	NA	NA	0	NA	0	NA	0	NA	0	NA	0	NA	0	NA	0	No policy	NA	0	NA	0	NA	NA	NA	0	0	12	10	2	0
827	BRB	52	Barbados	53	52	1967	NA	0	0	NA	0	0	NA	0	0	NA	NA	NA	NA	NA	NA	NA	0	0	0	0	0	0	0	0	0	0	0	0	0	No policy	No policy	0	0	0	0	NA	NA	0	0	9	9	0	0
828	BRB	52	Barbados	53	52	1968	NA	0	0	NA	0	0	NA	0	0	NA	NA	NA	NA	NA	NA	NA	0	0	0	0	0	0	0	0	0	0	0	0	0	No policy	No policy	0	0	0	0	NA	NA	0	0	6	5	0	1
829	BRB	52	Barbados	53	52	1969	NA	0	0	NA	0	1	1	1	1	3	3	NA	3	NA	0	0	0	0	0	0	0	0	0	0	0	0	0	0	0	No policy	No policy	0	0	0	0	NA	NA	0	0	13	7	6	0
830	BRB	52	Barbados	53	52	1970	NA	0	0	NA	0	0	NA	0	1	NA	3	3	3	3	1	1	0	0	0	0	0	0	0	0	0	0	0	0	0	No policy	No policy	0	0	0	0	NA	NA	0	0	10	4	4	2
831	BRB	52	Barbados	53	52	1971	NA	0	0	NA	0	0	NA	0	1	NA	3	3	3	3	2	2	0	0	0	0	0	0	0	0	0	0	0	0	0	No policy	No policy	0	0	0	0	NA	NA	0	0	8	6	0	2
832	BRB	52	Barbados	53	52	1972	NA	0	0	NA	0	0	NA	0	1	NA	3	3	3	3	3	3	0	0	0	0	0	0	0	0	0	0	0	0	0	No policy	No policy	0	0	0	0	NA	NA	0	0	17	6	5	6
833	BRB	52	Barbados	53	52	1973	NA	0	0	NA	0	0	NA	0	1	NA	3	3	3	3	4	4	0	0	0	0	0	0	0	0	0	0	0	0	0	No policy	No policy	0	0	0	0	NA	NA	0	0	10	2	6	2
834	BRB	52	Barbados	53	52	1974	NA	0	0	NA	0	0	NA	0	1	NA	3	3	3	3	5	5	0	0	0	0	0	0	0	0	0	0	0	0	0	No policy	No policy	0	0	0	0	NA	NA	0	0	11	4	3	4
835	BRB	52	Barbados	53	52	1975	NA	0	0	NA	0	0	NA	0	1	NA	3	3	3	3	6	6	0	0	0	0	0	0	0	0	0	0	0	0	0	No policy	No policy	0	0	0	0	NA	NA	0	0	17	7	6	4
836	BRB	52	Barbados	53	52	1976	NA	0	0	NA	0	0	NA	0	1	NA	3	3	3	3	7	7	0	0	0	0	0	0	0	0	0	0	0	0	0	No policy	No policy	0	0	0	0	NA	NA	0	0	10	0	1	9
837	BRB	52	Barbados	53	52	1977	NA	0	0	NA	0	1	0	1	2	2	2	3	3	3	0	8	0	0	0	0	0	0	0	0	0	0	0	0	0	No policy	No policy	0	0	0	0	NA	NA	0	0	17	10	5	2
838	BRB	52	Barbados	53	52	1978	Strict or simplified equidistance	0	0	NA	0	0	NA	1	2	NA	2	2	3	3	1	9	1	0	1	0	0	0	0	0	0	0	0	0	0	Strict or simplified equidistance	No policy	1	0	1	0	0	0	0	0	12	5	5	2
839	BRB	52	Barbados	53	52	1979	NA	0	0	NA	0	0	NA	0	2	NA	2	2	3	3	2	10	0	1	1	1	0	0	0	0	0	0	0	0	0	Strict or simplified equidistance	Strict or simplified equidistance	0	1	1	1	NA	NA	0	0	29	16	5	8
840	BRB	52	Barbados	53	52	1980	NA	0	0	NA	0	0	NA	0	2	NA	2	2	3	3	3	11	0	0	1	1	0	0	0	0	0	0	0	0	0	Strict or simplified equidistance	Strict or simplified equidistance	0	0	1	1	NA	NA	0	0	9	3	2	4
841	BRB	52	Barbados	53	52	1981	NA	0	0	NA	0	0	NA	0	2	NA	2	2	3	3	4	12	0	0	1	1	0	0	0	0	0	0	0	0	0	Strict or simplified equidistance	Strict or simplified equidistance	0	0	1	1	NA	NA	0	0	16	9	6	1
842	BRB	52	Barbados	53	52	1982	NA	0	0	0	0	1	1	1	3	3	3	2	3	3	0	13	0	0	1	1	0	0	0	0	0	0	0	0	0	Strict or simplified equidistance	Strict or simplified equidistance	0	0	1	1	NA	NA	0	0	9	3	3	3
843	BRB	52	Barbados	53	52	1983	NA	1	0	0	0	0	NA	0	3	NA	3	3	3	3	1	14	0	0	1	1	0	0	0	0	0	0	0	0	0	Strict or simplified equidistance	Strict or simplified equidistance	0	0	1	1	NA	NA	0	0	7	4	2	1
844	BRB	52	Barbados	53	52	1984	NA	1	0	0	0	1	1	1	4	3	3	3	3	3	2	15	0	0	1	1	0	0	0	0	0	0	0	0	0	Strict or simplified equidistance	Strict or simplified equidistance	0	0	1	1	NA	NA	0	0	8	7	0	1
845	BRB	52	Barbados	53	52	1985	NA	1	0	0	0	1	1	2	6	2	2	3	2	3	0	0	0	0	1	1	0	0	0	0	0	0	0	0	0	Strict or simplified equidistance	Strict or simplified equidistance	0	0	1	1	NA	NA	0	0	12	6	2	4
846	BRB	52	Barbados	53	52	1986	NA	1	0	0	0	0	NA	0	6	NA	2	2	2	2	1	1	0	0	1	1	0	0	0	0	0	0	0	0	0	Strict or simplified equidistance	Strict or simplified equidistance	0	0	1	1	NA	NA	0	0	14	8	0	6
847	BRB	52	Barbados	53	52	1987	NA	1	0	0	0	0	NA	0	6	NA	2	2	2	2	2	2	0	0	1	1	0	0	0	0	0	0	0	0	0	Strict or simplified equidistance	Strict or simplified equidistance	0	0	1	1	NA	NA	0	0	10	0	8	2
848	BRB	52	Barbados	53	52	1988	NA	1	0	0	0	0	NA	0	6	NA	2	2	2	2	3	3	0	0	1	1	0	0	0	0	0	0	0	0	0	Strict or simplified equidistance	Strict or simplified equidistance	0	0	1	1	NA	NA	0	0	4	2	1	1
849	BRB	52	Barbados	53	52	1989	NA	1	0	0	0	1	0	1	7	3	3	2	2	2	0	4	0	0	1	1	0	0	0	0	0	0	0	0	0	Strict or simplified equidistance	Strict or simplified equidistance	0	0	1	1	NA	NA	0	0	14	5	5	4
850	BRB	52	Barbados	53	52	1990	NA	1	0	0	0	0	NA	0	7	NA	3	3	2	2	1	5	0	0	1	1	0	0	0	0	0	0	0	0	0	Strict or simplified equidistance	Strict or simplified equidistance	0	0	1	1	NA	NA	0	0	12	4	0	8
851	BRB	52	Barbados	53	52	1991	NA	1	0	0	0	0	NA	0	7	NA	3	3	2	2	2	6	0	0	1	1	0	0	0	0	0	0	0	0	0	Strict or simplified equidistance	Strict or simplified equidistance	0	0	1	1	NA	NA	0	0	9	1	2	6
852	BRB	52	Barbados	53	52	1992	NA	1	0	0	0	1	0	1	8	3	3	3	2	2	3	7	0	0	1	1	0	0	0	0	0	0	0	0	0	Strict or simplified equidistance	Strict or simplified equidistance	0	0	1	1	NA	NA	0	0	4	0	2	2
853	BRB	52	Barbados	53	52	1993	NA	1	0	1	1	1	1	1	9	2	2	3	2	2	0	8	0	0	1	1	0	0	0	0	0	0	0	0	0	Strict or simplified equidistance	Strict or simplified equidistance	0	0	1	1	NA	NA	0	0	7	5	0	2
854	BRB	52	Barbados	53	52	1994	NA	1	0	1	1	0	NA	0	9	NA	2	2	2	2	1	9	0	0	1	1	0	0	0	0	0	0	0	0	0	Strict or simplified equidistance	Strict or simplified equidistance	0	0	1	1	NA	NA	0	0	16	10	3	3
855	BRB	52	Barbados	53	52	1995	NA	1	1	1	1	0	NA	0	9	NA	2	2	2	2	2	10	0	0	1	1	0	0	0	0	0	0	0	0	0	Strict or simplified equidistance	Strict or simplified equidistance	0	0	1	1	NA	NA	0	0	7	4	2	1
856	BRB	52	Barbados	53	52	1996	NA	1	1	1	1	0	NA	0	9	NA	2	2	2	2	3	11	0	0	1	1	0	0	0	0	0	0	0	0	0	Strict or simplified equidistance	Strict or simplified equidistance	0	0	1	1	NA	NA	0	0	1	0	1	0
857	BRB	52	Barbados	53	52	1997	NA	1	1	1	1	0	NA	0	9	NA	2	2	2	2	4	12	0	0	1	1	0	0	0	0	0	0	0	0	0	Strict or simplified equidistance	Strict or simplified equidistance	0	0	1	1	NA	NA	0	0	13	10	2	1
858	BRB	52	Barbados	53	52	1998	NA	1	1	1	1	0	NA	0	9	NA	2	2	2	2	5	13	0	0	1	1	0	0	0	0	0	0	0	0	0	Strict or simplified equidistance	Strict or simplified equidistance	0	0	1	1	NA	NA	0	0	13	3	7	3
859	BRB	52	Barbados	53	52	1999	NA	1	1	1	1	1	0	1	10	2	2	2	2	2	6	14	0	0	1	1	0	0	0	0	0	0	0	0	0	Strict or simplified equidistance	Strict or simplified equidistance	0	0	1	1	NA	NA	0	0	3	1	1	1
860	BRB	52	Barbados	53	52	2000	NA	1	1	1	1	0	NA	0	10	NA	2	2	2	2	7	15	0	0	1	1	0	0	0	0	0	0	0	0	0	Strict or simplified equidistance	Strict or simplified equidistance	0	0	1	1	NA	NA	0	0	12	7	2	3
861	BRB	52	Barbados	53	52	2001	NA	1	1	1	1	1	1	1	11	2	2	2	2	2	8	16	0	0	1	1	0	0	0	0	0	0	0	0	0	Strict or simplified equidistance	Strict or simplified equidistance	0	0	1	1	NA	NA	0	0	14	6	3	5
862	BRB	52	Barbados	53	52	2002	NA	1	1	1	1	1	1	1	12	2	2	2	2	2	9	17	0	0	1	1	0	0	0	0	0	0	0	0	0	Strict or simplified equidistance	Strict or simplified equidistance	0	0	1	1	NA	NA	0	0	11	8	2	1
863	BRB	52	Barbados	53	52	2003	NA	1	1	1	1	0	NA	0	12	NA	2	2	2	2	10	18	0	0	1	1	0	0	0	0	0	0	0	0	0	Strict or simplified equidistance	Strict or simplified equidistance	0	0	1	1	NA	NA	0	0	7	5	0	2
864	BRB	52	Barbados	53	52	2004	Modified equidistance	1	1	1	1	0	NA	0	12	NA	2	2	2	2	11	19	0	0	1	1	1	0	1	0	0	0	0	0	0	Modified equidistance	Strict or simplified equidistance	1	0	2	1	1	1	1	1	9	6	3	0
865	BRB	52	Barbados	53	52	2005	NA	1	1	1	1	0	NA	0	12	NA	2	2	2	2	12	20	0	0	1	1	0	1	1	1	0	0	0	0	0	Modified equidistance	Modified equidistance	0	1	2	2	NA	NA	1	1	12	4	7	1
866	BRB	52	Barbados	53	52	2006	NA	1	1	1	1	1	0	1	13	2	2	2	2	2	13	21	0	0	1	1	0	0	1	1	0	0	0	0	0	Modified equidistance	Modified equidistance	0	0	2	2	NA	NA	1	1	7	6	0	1
867	BRB	52	Barbados	53	52	2007	NA	1	1	1	1	1	1	2	15	3	3	2	3	2	0	0	0	0	1	1	0	0	1	1	0	0	0	0	0	Modified equidistance	Modified equidistance	0	0	2	2	NA	NA	1	1	9	6	3	0
868	BRB	52	Barbados	53	52	2008	NA	1	1	1	1	0	NA	0	15	NA	3	3	3	3	1	1	0	0	1	1	0	0	1	1	0	0	0	0	0	Modified equidistance	Modified equidistance	0	0	2	2	NA	NA	1	1	5	3	2	0
869	BRB	52	Barbados	53	52	2009	Strict or simplified equidistance	1	1	1	1	1	1	1	16	2	2	3	2	3	0	0	1	0	2	1	0	0	1	1	0	0	0	0	0	Strict or simplified equidistance	Modified equidistance	1	0	3	2	0	0	1	1	5	3	2	0
870	BRB	52	Barbados	53	52	2010	NA	1	1	1	1	0	NA	0	16	NA	2	2	2	2	1	1	0	1	2	2	0	0	1	1	0	0	0	0	0	Strict or simplified equidistance	Strict or simplified equidistance	0	1	3	3	NA	NA	1	1	11	4	2	5
871	BRB	52	Barbados	53	52	2011	NA	1	1	1	1	0	NA	0	16	NA	2	2	2	2	2	2	0	0	2	2	0	0	1	1	0	0	0	0	0	Strict or simplified equidistance	Strict or simplified equidistance	0	0	3	3	NA	NA	1	1	8	5	2	1
872	BRB	52	Barbados	53	52	2012	NA	1	1	1	1	1	1	2	18	2	2	2	2	2	3	3	0	0	2	2	0	0	1	1	0	0	0	0	0	Strict or simplified equidistance	Strict or simplified equidistance	0	0	3	3	NA	NA	1	1	9	4	4	1
873	BRB	52	Barbados	53	52	2013	NA	1	1	1	1	0	NA	0	18	NA	2	2	2	2	4	4	0	0	2	2	0	0	1	1	0	0	0	0	0	Strict or simplified equidistance	Strict or simplified equidistance	0	0	3	3	NA	NA	1	1	15	11	3	1
874	BRB	52	Barbados	53	52	2014	NA	1	1	1	1	1	1	2	20	2	2	2	2	2	5	5	0	0	2	2	0	0	1	1	0	0	0	0	0	Strict or simplified equidistance	Strict or simplified equidistance	0	0	3	3	NA	NA	1	1	10	6	1	3
875	BRB	52	Barbados	53	52	2015	Strict or simplified equidistance	1	1	1	1	0	NA	0	20	NA	2	2	2	2	6	6	1	0	3	2	0	0	1	1	0	0	0	0	0	Strict or simplified equidistance	Strict or simplified equidistance	1	0	4	3	0	0	1	1	18	11	4	3
876	BRB	52	Barbados	53	52	2016	NA	1	1	1	1	0	NA	0	20	NA	2	2	2	2	7	7	0	1	3	3	0	0	1	1	0	0	0	0	0	Strict or simplified equidistance	Strict or simplified equidistance	0	1	4	4	NA	NA	1	1	8	6	1	1
877	BRB	52	Barbados	53	52	2017	NA	1	1	1	1	1	0	1	21	2	2	2	2	2	8	8	0	0	3	3	0	0	1	1	0	0	0	0	0	Strict or simplified equidistance	Strict or simplified equidistance	0	0	4	4	NA	NA	1	1	8	2	6	0
878	BRB	52	Barbados	53	52	2018	NA	1	1	1	1	1	1	2	23	2	2	2	2	2	9	9	0	0	3	3	0	0	1	1	0	0	0	0	0	Strict or simplified equidistance	Strict or simplified equidistance	0	0	4	4	NA	NA	1	1	1	0	0	1
879	BRB	52	Barbados	53	52	2019	Strict or simplified equidistance	1	1	1	1	0	NA	0	23	NA	2	2	2	2	10	10	1	0	4	3	0	0	1	1	0	0	0	0	0	Strict or simplified equidistance	Strict or simplified equidistance	1	0	5	4	0	0	1	1	5	0	2	3
880	BRN	96	Brunei Darussalam	835	96	1984	NA	1	0	0	0	1	1	1	4	3	3	NA	3	NA	2	15	0	NA	0	NA	0	NA	0	NA	0	NA	0	NA	0	No policy	NA	0	NA	0	NA	NA	NA	0	0	8	7	0	1
881	BRN	96	Brunei Darussalam	835	96	1985	NA	1	0	0	0	1	1	2	6	2	2	3	2	3	0	0	0	0	0	0	0	0	0	0	0	0	0	0	0	No policy	No policy	0	0	0	0	NA	NA	0	0	12	6	2	4
882	BRN	96	Brunei Darussalam	835	96	1986	NA	1	0	0	0	0	NA	0	6	NA	2	2	2	2	1	1	0	0	0	0	0	0	0	0	0	0	0	0	0	No policy	No policy	0	0	0	0	NA	NA	0	0	14	8	0	6
883	BRN	96	Brunei Darussalam	835	96	1987	NA	1	0	0	0	0	NA	0	6	NA	2	2	2	2	2	2	0	0	0	0	0	0	0	0	0	0	0	0	0	No policy	No policy	0	0	0	0	NA	NA	0	0	10	0	8	2
884	BRN	96	Brunei Darussalam	835	96	1988	NA	1	0	0	0	0	NA	0	6	NA	2	2	2	2	3	3	0	0	0	0	0	0	0	0	0	0	0	0	0	No policy	No policy	0	0	0	0	NA	NA	0	0	4	2	1	1
885	BRN	96	Brunei Darussalam	835	96	1989	NA	1	0	0	0	1	0	1	7	3	3	2	2	2	0	4	0	0	0	0	0	0	0	0	0	0	0	0	0	No policy	No policy	0	0	0	0	NA	NA	0	0	14	5	5	4
886	BRN	96	Brunei Darussalam	835	96	1990	NA	1	0	0	0	0	NA	0	7	NA	3	3	2	2	1	5	0	0	0	0	0	0	0	0	0	0	0	0	0	No policy	No policy	0	0	0	0	NA	NA	0	0	12	4	0	8
887	BRN	96	Brunei Darussalam	835	96	1991	NA	1	0	0	0	0	NA	0	7	NA	3	3	2	2	2	6	0	0	0	0	0	0	0	0	0	0	0	0	0	No policy	No policy	0	0	0	0	NA	NA	0	0	9	1	2	6
888	BRN	96	Brunei Darussalam	835	96	1992	NA	1	0	0	0	1	0	1	8	3	3	3	2	2	3	7	0	0	0	0	0	0	0	0	0	0	0	0	0	No policy	No policy	0	0	0	0	NA	NA	0	0	4	0	2	2
889	BRN	96	Brunei Darussalam	835	96	1993	NA	1	0	0	0	1	1	1	9	2	2	3	2	2	0	8	0	0	0	0	0	0	0	0	0	0	0	0	0	No policy	No policy	0	0	0	0	NA	NA	0	0	7	5	0	2
890	BRN	96	Brunei Darussalam	835	96	1994	NA	1	0	0	0	0	NA	0	9	NA	2	2	2	2	1	9	0	0	0	0	0	0	0	0	0	0	0	0	0	No policy	No policy	0	0	0	0	NA	NA	0	0	16	10	3	3
891	BRN	96	Brunei Darussalam	835	96	1995	NA	1	1	0	0	0	NA	0	9	NA	2	2	2	2	2	10	0	0	0	0	0	0	0	0	0	0	0	0	0	No policy	No policy	0	0	0	0	NA	NA	0	0	7	4	2	1
892	BRN	96	Brunei Darussalam	835	96	1996	NA	1	1	1	1	0	NA	0	9	NA	2	2	2	2	3	11	0	0	0	0	0	0	0	0	0	0	0	0	0	No policy	No policy	0	0	0	0	NA	NA	0	0	1	0	1	0
893	BRN	96	Brunei Darussalam	835	96	1997	NA	1	1	1	1	0	NA	0	9	NA	2	2	2	2	4	12	0	0	0	0	0	0	0	0	0	0	0	0	0	No policy	No policy	0	0	0	0	NA	NA	0	0	13	10	2	1
894	BRN	96	Brunei Darussalam	835	96	1998	NA	1	1	1	1	0	NA	0	9	NA	2	2	2	2	5	13	0	0	0	0	0	0	0	0	0	0	0	0	0	No policy	No policy	0	0	0	0	NA	NA	0	0	13	3	7	3
895	BRN	96	Brunei Darussalam	835	96	1999	NA	1	1	1	1	1	0	1	10	2	2	2	2	2	6	14	0	0	0	0	0	0	0	0	0	0	0	0	0	No policy	No policy	0	0	0	0	NA	NA	0	0	3	1	1	1
896	BRN	96	Brunei Darussalam	835	96	2000	NA	1	1	1	1	0	NA	0	10	NA	2	2	2	2	7	15	0	0	0	0	0	0	0	0	0	0	0	0	0	No policy	No policy	0	0	0	0	NA	NA	0	0	12	7	2	3
897	BRN	96	Brunei Darussalam	835	96	2001	NA	1	1	1	1	1	1	1	11	2	2	2	2	2	8	16	0	0	0	0	0	0	0	0	0	0	0	0	0	No policy	No policy	0	0	0	0	NA	NA	0	0	14	6	3	5
898	BRN	96	Brunei Darussalam	835	96	2002	NA	1	1	1	1	1	1	1	12	2	2	2	2	2	9	17	0	0	0	0	0	0	0	0	0	0	0	0	0	No policy	No policy	0	0	0	0	NA	NA	0	0	11	8	2	1
899	BRN	96	Brunei Darussalam	835	96	2003	NA	1	1	1	1	0	NA	0	12	NA	2	2	2	2	10	18	0	0	0	0	0	0	0	0	0	0	0	0	0	No policy	No policy	0	0	0	0	NA	NA	0	0	7	5	0	2
900	BRN	96	Brunei Darussalam	835	96	2004	NA	1	1	1	1	0	NA	0	12	NA	2	2	2	2	11	19	0	0	0	0	0	0	0	0	0	0	0	0	0	No policy	No policy	0	0	0	0	NA	NA	0	0	9	6	3	0
901	BRN	96	Brunei Darussalam	835	96	2005	NA	1	1	1	1	0	NA	0	12	NA	2	2	2	2	12	20	0	0	0	0	0	0	0	0	0	0	0	0	0	No policy	No policy	0	0	0	0	NA	NA	0	0	12	4	7	1
902	BRN	96	Brunei Darussalam	835	96	2006	NA	1	1	1	1	1	0	1	13	2	2	2	2	2	13	21	0	0	0	0	0	0	0	0	0	0	0	0	0	No policy	No policy	0	0	0	0	NA	NA	0	0	7	6	0	1
903	BRN	96	Brunei Darussalam	835	96	2007	NA	1	1	1	1	1	1	2	15	3	3	2	3	2	0	0	0	0	0	0	0	0	0	0	0	0	0	0	0	No policy	No policy	0	0	0	0	NA	NA	0	0	9	6	3	0
904	BRN	96	Brunei Darussalam	835	96	2008	NA	1	1	1	1	0	NA	0	15	NA	3	3	3	3	1	1	0	0	0	0	0	0	0	0	0	0	0	0	0	No policy	No policy	0	0	0	0	NA	NA	0	0	5	3	2	0
905	BRN	96	Brunei Darussalam	835	96	2009	NA	1	1	1	1	1	1	1	16	2	2	3	2	3	0	0	0	0	0	0	0	0	0	0	0	0	0	0	0	No policy	No policy	0	0	0	0	NA	NA	0	0	5	3	2	0
906	BRN	96	Brunei Darussalam	835	96	2010	NA	1	1	1	1	0	NA	0	16	NA	2	2	2	2	1	1	0	0	0	0	0	0	0	0	0	0	0	0	0	No policy	No policy	0	0	0	0	NA	NA	0	0	11	4	2	5
907	BRN	96	Brunei Darussalam	835	96	2011	NA	1	1	1	1	0	NA	0	16	NA	2	2	2	2	2	2	0	0	0	0	0	0	0	0	0	0	0	0	0	No policy	No policy	0	0	0	0	NA	NA	0	0	8	5	2	1
908	BRN	96	Brunei Darussalam	835	96	2012	NA	1	1	1	1	1	1	2	18	2	2	2	2	2	3	3	0	0	0	0	0	0	0	0	0	0	0	0	0	No policy	No policy	0	0	0	0	NA	NA	0	0	9	4	4	1
909	BRN	96	Brunei Darussalam	835	96	2013	NA	1	1	1	1	0	NA	0	18	NA	2	2	2	2	4	4	0	0	0	0	0	0	0	0	0	0	0	0	0	No policy	No policy	0	0	0	0	NA	NA	0	0	15	11	3	1
910	BRN	96	Brunei Darussalam	835	96	2014	NA	1	1	1	1	1	1	2	20	2	2	2	2	2	5	5	0	0	0	0	0	0	0	0	0	0	0	0	0	No policy	No policy	0	0	0	0	NA	NA	0	0	10	6	1	3
911	BRN	96	Brunei Darussalam	835	96	2015	NA	1	1	1	1	0	NA	0	20	NA	2	2	2	2	6	6	0	0	0	0	0	0	0	0	0	0	0	0	0	No policy	No policy	0	0	0	0	NA	NA	0	0	18	11	4	3
912	BRN	96	Brunei Darussalam	835	96	2016	NA	1	1	1	1	0	NA	0	20	NA	2	2	2	2	7	7	0	0	0	0	0	0	0	0	0	0	0	0	0	No policy	No policy	0	0	0	0	NA	NA	0	0	8	6	1	1
913	BRN	96	Brunei Darussalam	835	96	2017	NA	1	1	1	1	1	0	1	21	2	2	2	2	2	8	8	0	0	0	0	0	0	0	0	0	0	0	0	0	No policy	No policy	0	0	0	0	NA	NA	0	0	8	2	6	0
914	BRN	96	Brunei Darussalam	835	96	2018	NA	1	1	1	1	1	1	2	23	2	2	2	2	2	9	9	0	0	0	0	0	0	0	0	0	0	0	0	0	No policy	No policy	0	0	0	0	NA	NA	0	0	1	0	0	1
915	BRN	96	Brunei Darussalam	835	96	2019	NA	1	1	1	1	0	NA	0	23	NA	2	2	2	2	10	10	0	0	0	0	0	0	0	0	0	0	0	0	0	No policy	No policy	0	0	0	0	NA	NA	0	0	5	0	2	3
916	CAN	124	Canada	20	124	1960	NA	0	0	NA	0	0	NA	0	0	NA	NA	NA	NA	NA	NA	NA	0	NA	0	NA	0	NA	0	NA	0	NA	0	NA	0	No policy	NA	0	NA	0	NA	NA	NA	0	0	0	0	0	0
917	CAN	124	Canada	20	124	1961	NA	0	0	NA	0	0	NA	0	0	NA	NA	NA	NA	NA	NA	NA	0	0	0	0	0	0	0	0	0	0	0	0	0	No policy	No policy	0	0	0	0	NA	NA	0	0	8	7	0	1
918	CAN	124	Canada	20	124	1962	NA	0	0	NA	0	0	NA	0	0	NA	NA	NA	NA	NA	NA	NA	0	0	0	0	0	0	0	0	0	0	0	0	0	No policy	No policy	0	0	0	0	NA	NA	0	0	7	7	0	0
919	CAN	124	Canada	20	124	1963	NA	0	0	NA	0	0	NA	0	0	NA	NA	NA	NA	NA	NA	NA	0	0	0	0	0	0	0	0	0	0	0	0	0	No policy	No policy	0	0	0	0	NA	NA	0	0	4	4	0	0
920	CAN	124	Canada	20	124	1964	NA	0	0	NA	0	0	NA	0	0	NA	NA	NA	NA	NA	NA	NA	0	0	0	0	0	0	0	0	0	0	0	0	0	No policy	No policy	0	0	0	0	NA	NA	0	0	4	4	0	0
921	CAN	124	Canada	20	124	1965	NA	0	0	NA	0	0	NA	0	0	NA	NA	NA	NA	NA	NA	NA	0	0	0	0	0	0	0	0	0	0	0	0	0	No policy	No policy	0	0	0	0	NA	NA	0	0	6	5	0	1
922	CAN	124	Canada	20	124	1966	NA	0	0	NA	0	0	NA	0	0	NA	NA	NA	NA	NA	NA	NA	0	0	0	0	0	0	0	0	0	0	0	0	0	No policy	No policy	0	0	0	0	NA	NA	0	0	12	10	2	0
923	CAN	124	Canada	20	124	1967	NA	0	0	NA	0	0	NA	0	0	NA	NA	NA	NA	NA	NA	NA	0	0	0	0	0	0	0	0	0	0	0	0	0	No policy	No policy	0	0	0	0	NA	NA	0	0	9	9	0	0
924	CAN	124	Canada	20	124	1968	NA	0	0	NA	0	0	NA	0	0	NA	NA	NA	NA	NA	NA	NA	0	0	0	0	0	0	0	0	0	0	0	0	0	No policy	No policy	0	0	0	0	NA	NA	0	0	6	5	0	1
925	CAN	124	Canada	20	124	1969	NA	0	0	NA	0	1	1	1	1	3	3	NA	3	NA	0	0	0	0	0	0	0	0	0	0	0	0	0	0	0	No policy	No policy	0	0	0	0	NA	NA	0	0	13	7	6	0
926	CAN	124	Canada	20	124	1970	Strict or simplified equidistance	0	0	NA	0	0	NA	0	1	NA	3	3	3	3	1	1	1	0	1	0	0	0	0	0	0	0	0	0	0	Strict or simplified equidistance	No policy	1	0	1	0	0	0	0	0	10	4	4	2
927	CAN	124	Canada	20	124	1971	NA	0	0	NA	0	0	NA	0	1	NA	3	3	3	3	2	2	0	1	1	1	0	0	0	0	0	0	0	0	0	Strict or simplified equidistance	Strict or simplified equidistance	0	1	1	1	NA	NA	0	0	8	6	0	2
928	CAN	124	Canada	20	124	1972	Modified equidistance	0	0	NA	0	0	NA	0	1	NA	3	3	3	3	3	3	0	0	1	1	1	0	1	0	0	0	0	0	0	Modified equidistance	Strict or simplified equidistance	1	0	2	1	0	0	0	0	17	6	5	6
929	CAN	124	Canada	20	124	1973	Modified equidistance	0	0	NA	0	0	NA	0	1	NA	3	3	3	3	4	4	0	0	1	1	1	1	2	1	0	0	0	0	0	Modified equidistance	Modified equidistance	1	1	3	2	0	0	0	0	10	2	6	2
930	CAN	124	Canada	20	124	1974	NA	0	0	NA	0	0	NA	0	1	NA	3	3	3	3	5	5	0	0	1	1	0	1	2	2	0	0	0	0	0	Modified equidistance	Modified equidistance	0	1	3	3	NA	NA	0	0	11	4	3	4
931	CAN	124	Canada	20	124	1975	NA	0	0	NA	0	0	NA	0	1	NA	3	3	3	3	6	6	0	0	1	1	0	0	2	2	0	0	0	0	0	Modified equidistance	Modified equidistance	0	0	3	3	NA	NA	0	0	17	7	6	4
932	CAN	124	Canada	20	124	1976	NA	0	0	NA	0	0	NA	0	1	NA	3	3	3	3	7	7	0	0	1	1	0	0	2	2	0	0	0	0	0	Modified equidistance	Modified equidistance	0	0	3	3	NA	NA	0	0	10	0	1	9
933	CAN	124	Canada	20	124	1977	NA	0	0	NA	0	1	0	1	2	2	2	3	3	3	0	8	0	0	1	1	0	0	2	2	0	0	0	0	0	Modified equidistance	Modified equidistance	0	0	3	3	NA	NA	0	0	17	10	5	2
934	CAN	124	Canada	20	124	1978	NA	0	0	NA	0	0	NA	1	2	NA	2	2	3	3	1	9	0	0	1	1	0	0	2	2	0	0	0	0	0	Modified equidistance	Modified equidistance	0	0	3	3	NA	NA	0	0	12	5	5	2
935	CAN	124	Canada	20	124	1979	Nonequidistance	0	0	NA	0	0	NA	0	2	NA	2	2	3	3	2	10	0	0	1	1	0	0	2	2	1	0	1	0	0	Nonequidistance	Modified equidistance	1	0	4	3	0	1	0	1	29	16	5	8
936	CAN	124	Canada	20	124	1980	NA	0	0	NA	0	0	NA	0	2	NA	2	2	3	3	3	11	0	0	1	1	0	0	2	2	0	1	1	1	0	Nonequidistance	Nonequidistance	0	1	4	4	NA	NA	0	1	9	3	2	4
937	CAN	124	Canada	20	124	1981	Modified equidistance	0	0	NA	0	0	NA	0	2	NA	2	2	3	3	4	12	0	0	1	1	1	0	3	2	0	0	1	1	0	Modified equidistance	Nonequidistance	1	0	5	4	1	0	1	1	16	9	6	1
938	CAN	124	Canada	20	124	1982	NA	0	0	0	0	1	1	1	3	3	3	2	3	3	0	13	0	0	1	1	0	1	3	3	0	0	1	1	0	Modified equidistance	Modified equidistance	0	1	5	5	NA	NA	1	1	9	3	3	3
939	CAN	124	Canada	20	124	1983	NA	1	0	0	0	0	NA	0	3	NA	3	3	3	3	1	14	0	0	1	1	0	0	3	3	0	0	1	1	0	Modified equidistance	Modified equidistance	0	0	5	5	NA	NA	1	1	7	4	2	1
940	CAN	124	Canada	20	124	1984	NA	1	0	0	0	1	1	1	4	3	3	3	3	3	2	15	0	0	1	1	0	0	3	3	0	0	1	1	0	Modified equidistance	Modified equidistance	0	0	5	5	NA	NA	1	1	8	7	0	1
941	CAN	124	Canada	20	124	1985	NA	1	0	0	0	1	1	2	6	2	2	3	2	3	0	0	0	0	1	1	0	0	3	3	0	0	1	1	0	Modified equidistance	Modified equidistance	0	0	5	5	NA	NA	1	1	12	6	2	4
942	CAN	124	Canada	20	124	1986	NA	1	0	0	0	0	NA	0	6	NA	2	2	2	2	1	1	0	0	1	1	0	0	3	3	0	0	1	1	0	Modified equidistance	Modified equidistance	0	0	5	5	NA	NA	1	1	14	8	0	6
943	CAN	124	Canada	20	124	1987	NA	1	0	0	0	0	NA	0	6	NA	2	2	2	2	2	2	0	0	1	1	0	0	3	3	0	0	1	1	0	Modified equidistance	Modified equidistance	0	0	5	5	NA	NA	1	1	10	0	8	2
944	CAN	124	Canada	20	124	1988	NA	1	0	0	0	0	NA	0	6	NA	2	2	2	2	3	3	0	0	1	1	0	0	3	3	0	0	1	1	0	Modified equidistance	Modified equidistance	0	0	5	5	NA	NA	1	1	4	2	1	1
945	CAN	124	Canada	20	124	1989	Nonequidistance	1	0	0	0	1	0	1	7	3	3	2	2	2	0	4	0	0	1	1	0	0	3	3	1	0	2	1	0	Nonequidistance	Modified equidistance	1	0	6	5	0	0	1	1	14	5	5	4
946	CAN	124	Canada	20	124	1990	NA	1	0	0	0	0	NA	0	7	NA	3	3	2	2	1	5	0	0	1	1	0	0	3	3	0	1	2	2	0	Nonequidistance	Nonequidistance	0	1	6	6	NA	NA	1	1	12	4	0	8
947	CAN	124	Canada	20	124	1991	NA	1	0	0	0	0	NA	0	7	NA	3	3	2	2	2	6	0	0	1	1	0	0	3	3	0	0	2	2	0	Nonequidistance	Nonequidistance	0	0	6	6	NA	NA	1	1	9	1	2	6
948	CAN	124	Canada	20	124	1992	NA	1	0	0	0	1	0	1	8	3	3	3	2	2	3	7	0	0	1	1	0	0	3	3	0	0	2	2	0	Nonequidistance	Nonequidistance	0	0	6	6	NA	NA	1	1	4	0	2	2
949	CAN	124	Canada	20	124	1993	NA	1	0	0	0	1	1	1	9	2	2	3	2	2	0	8	0	0	1	1	0	0	3	3	0	0	2	2	0	Nonequidistance	Nonequidistance	0	0	6	6	NA	NA	1	1	7	5	0	2
950	CAN	124	Canada	20	124	1994	NA	1	0	0	0	0	NA	0	9	NA	2	2	2	2	1	9	0	0	1	1	0	0	3	3	0	0	2	2	0	Nonequidistance	Nonequidistance	0	0	6	6	NA	NA	1	1	16	10	3	3
951	CAN	124	Canada	20	124	1995	NA	1	1	0	0	0	NA	0	9	NA	2	2	2	2	2	10	0	0	1	1	0	0	3	3	0	0	2	2	0	Nonequidistance	Nonequidistance	0	0	6	6	NA	NA	1	1	7	4	2	1
952	CAN	124	Canada	20	124	1996	NA	1	1	0	0	0	NA	0	9	NA	2	2	2	2	3	11	0	0	1	1	0	0	3	3	0	0	2	2	0	Nonequidistance	Nonequidistance	0	0	6	6	NA	NA	1	1	1	0	1	0
953	CAN	124	Canada	20	124	1997	NA	1	1	0	0	0	NA	0	9	NA	2	2	2	2	4	12	0	0	1	1	0	0	3	3	0	0	2	2	0	Nonequidistance	Nonequidistance	0	0	6	6	NA	NA	1	1	13	10	2	1
954	CAN	124	Canada	20	124	1998	NA	1	1	0	0	0	NA	0	9	NA	2	2	2	2	5	13	0	0	1	1	0	0	3	3	0	0	2	2	0	Nonequidistance	Nonequidistance	0	0	6	6	NA	NA	1	1	13	3	7	3
955	CAN	124	Canada	20	124	1999	NA	1	1	0	0	1	0	1	10	2	2	2	2	2	6	14	0	0	1	1	0	0	3	3	0	0	2	2	0	Nonequidistance	Nonequidistance	0	0	6	6	NA	NA	1	1	3	1	1	1
956	CAN	124	Canada	20	124	2000	NA	1	1	0	0	0	NA	0	10	NA	2	2	2	2	7	15	0	0	1	1	0	0	3	3	0	0	2	2	0	Nonequidistance	Nonequidistance	0	0	6	6	NA	NA	1	1	12	7	2	3
957	CAN	124	Canada	20	124	2001	NA	1	1	0	0	1	1	1	11	2	2	2	2	2	8	16	0	0	1	1	0	0	3	3	0	0	2	2	0	Nonequidistance	Nonequidistance	0	0	6	6	NA	NA	1	1	14	6	3	5
958	CAN	124	Canada	20	124	2002	NA	1	1	0	0	1	1	1	12	2	2	2	2	2	9	17	0	0	1	1	0	0	3	3	0	0	2	2	0	Nonequidistance	Nonequidistance	0	0	6	6	NA	NA	1	1	11	8	2	1
959	CAN	124	Canada	20	124	2003	NA	1	1	1	1	0	NA	0	12	NA	2	2	2	2	10	18	0	0	1	1	0	0	3	3	0	0	2	2	0	Nonequidistance	Nonequidistance	0	0	6	6	NA	NA	1	1	7	5	0	2
960	CAN	124	Canada	20	124	2004	Strict or simplified equidistance	1	1	1	1	0	NA	0	12	NA	2	2	2	2	11	19	1	0	2	1	0	0	3	3	0	0	2	2	0	Strict or simplified equidistance	Nonequidistance	1	0	7	6	0	0	1	1	9	6	3	0
961	CAN	124	Canada	20	124	2005	NA	1	1	1	1	0	NA	0	12	NA	2	2	2	2	12	20	0	1	2	2	0	0	3	3	0	0	2	2	0	Strict or simplified equidistance	Strict or simplified equidistance	0	1	7	7	NA	NA	1	1	12	4	7	1
962	CAN	124	Canada	20	124	2006	NA	1	1	1	1	1	0	1	13	2	2	2	2	2	13	21	0	0	2	2	0	0	3	3	0	0	2	2	0	Strict or simplified equidistance	Strict or simplified equidistance	0	0	7	7	NA	NA	1	1	7	6	0	1
963	CAN	124	Canada	20	124	2007	NA	1	1	1	1	1	1	2	15	3	3	2	3	2	0	0	0	0	2	2	0	0	3	3	0	0	2	2	0	Strict or simplified equidistance	Strict or simplified equidistance	0	0	7	7	NA	NA	1	1	9	6	3	0
964	CAN	124	Canada	20	124	2008	NA	1	1	1	1	0	NA	0	15	NA	3	3	3	3	1	1	0	0	2	2	0	0	3	3	0	0	2	2	0	Strict or simplified equidistance	Strict or simplified equidistance	0	0	7	7	NA	NA	1	1	5	3	2	0
965	CAN	124	Canada	20	124	2009	NA	1	1	1	1	1	1	1	16	2	2	3	2	3	0	0	0	0	2	2	0	0	3	3	0	0	2	2	0	Strict or simplified equidistance	Strict or simplified equidistance	0	0	7	7	NA	NA	1	1	5	3	2	0
966	CAN	124	Canada	20	124	2010	NA	1	1	1	1	0	NA	0	16	NA	2	2	2	2	1	1	0	0	2	2	0	0	3	3	0	0	2	2	0	Strict or simplified equidistance	Strict or simplified equidistance	0	0	7	7	NA	NA	1	1	11	4	2	5
967	CAN	124	Canada	20	124	2011	NA	1	1	1	1	0	NA	0	16	NA	2	2	2	2	2	2	0	0	2	2	0	0	3	3	0	0	2	2	0	Strict or simplified equidistance	Strict or simplified equidistance	0	0	7	7	NA	NA	1	1	8	5	2	1
968	CAN	124	Canada	20	124	2012	NA	1	1	1	1	1	1	2	18	2	2	2	2	2	3	3	0	0	2	2	0	0	3	3	0	0	2	2	0	Strict or simplified equidistance	Strict or simplified equidistance	0	0	7	7	NA	NA	1	1	9	4	4	1
969	CAN	124	Canada	20	124	2013	NA	1	1	1	1	0	NA	0	18	NA	2	2	2	2	4	4	0	0	2	2	0	0	3	3	0	0	2	2	0	Strict or simplified equidistance	Strict or simplified equidistance	0	0	7	7	NA	NA	1	1	15	11	3	1
970	CAN	124	Canada	20	124	2014	NA	1	1	1	1	1	1	2	20	2	2	2	2	2	5	5	0	0	2	2	0	0	3	3	0	0	2	2	0	Strict or simplified equidistance	Strict or simplified equidistance	0	0	7	7	NA	NA	1	1	10	6	1	3
971	CAN	124	Canada	20	124	2015	NA	1	1	1	1	0	NA	0	20	NA	2	2	2	2	6	6	0	0	2	2	0	0	3	3	0	0	2	2	0	Strict or simplified equidistance	Strict or simplified equidistance	0	0	7	7	NA	NA	1	1	18	11	4	3
972	CAN	124	Canada	20	124	2016	NA	1	1	1	1	0	NA	0	20	NA	2	2	2	2	7	7	0	0	2	2	0	0	3	3	0	0	2	2	0	Strict or simplified equidistance	Strict or simplified equidistance	0	0	7	7	NA	NA	1	1	8	6	1	1
973	CAN	124	Canada	20	124	2017	NA	1	1	1	1	1	0	1	21	2	2	2	2	2	8	8	0	0	2	2	0	0	3	3	0	0	2	2	0	Strict or simplified equidistance	Strict or simplified equidistance	0	0	7	7	NA	NA	1	1	8	2	6	0
974	CAN	124	Canada	20	124	2018	NA	1	1	1	1	1	1	2	23	2	2	2	2	2	9	9	0	0	2	2	0	0	3	3	0	0	2	2	0	Strict or simplified equidistance	Strict or simplified equidistance	0	0	7	7	NA	NA	1	1	1	0	0	1
975	CAN	124	Canada	20	124	2019	NA	1	1	1	1	0	NA	0	23	NA	2	2	2	2	10	10	0	0	2	2	0	0	3	3	0	0	2	2	0	Strict or simplified equidistance	Strict or simplified equidistance	0	0	7	7	NA	NA	1	1	5	0	2	3
976	CHE	756	Switzerland	225	756	1960	NA	0	0	NA	0	0	NA	0	0	NA	NA	NA	NA	NA	NA	NA	0	NA	0	NA	0	NA	0	NA	0	NA	0	NA	0	No policy	NA	0	NA	0	NA	NA	NA	0	0	0	0	0	0
977	CHE	756	Switzerland	225	756	1961	NA	0	0	NA	0	0	NA	0	0	NA	NA	NA	NA	NA	NA	NA	0	0	0	0	0	0	0	0	0	0	0	0	0	No policy	No policy	0	0	0	0	NA	NA	0	0	8	7	0	1
978	CHE	756	Switzerland	225	756	1962	NA	0	0	NA	0	0	NA	0	0	NA	NA	NA	NA	NA	NA	NA	0	0	0	0	0	0	0	0	0	0	0	0	0	No policy	No policy	0	0	0	0	NA	NA	0	0	7	7	0	0
979	CHE	756	Switzerland	225	756	1963	NA	0	0	NA	0	0	NA	0	0	NA	NA	NA	NA	NA	NA	NA	0	0	0	0	0	0	0	0	0	0	0	0	0	No policy	No policy	0	0	0	0	NA	NA	0	0	4	4	0	0
980	CHE	756	Switzerland	225	756	1964	NA	0	0	NA	0	0	NA	0	0	NA	NA	NA	NA	NA	NA	NA	0	0	0	0	0	0	0	0	0	0	0	0	0	No policy	No policy	0	0	0	0	NA	NA	0	0	4	4	0	0
981	CHE	756	Switzerland	225	756	1965	NA	0	0	NA	0	0	NA	0	0	NA	NA	NA	NA	NA	NA	NA	0	0	0	0	0	0	0	0	0	0	0	0	0	No policy	No policy	0	0	0	0	NA	NA	0	0	6	5	0	1
982	CHE	756	Switzerland	225	756	1966	Strict or simplified equidistance	0	0	NA	0	0	NA	0	0	NA	NA	NA	NA	NA	NA	NA	1	0	1	0	0	0	0	0	0	0	0	0	0	Strict or simplified equidistance	No policy	1	0	1	0	NA	NA	0	0	12	10	2	0
983	CHE	756	Switzerland	225	756	1967	NA	0	0	NA	0	0	NA	0	0	NA	NA	NA	NA	NA	NA	NA	0	1	1	1	0	0	0	0	0	0	0	0	0	Strict or simplified equidistance	Strict or simplified equidistance	0	1	1	1	NA	NA	0	0	9	9	0	0
984	CHE	756	Switzerland	225	756	1968	NA	0	0	NA	0	0	NA	0	0	NA	NA	NA	NA	NA	NA	NA	0	0	1	1	0	0	0	0	0	0	0	0	0	Strict or simplified equidistance	Strict or simplified equidistance	0	0	1	1	NA	NA	0	0	6	5	0	1
985	CHE	756	Switzerland	225	756	1969	NA	0	0	NA	0	1	1	1	1	3	3	NA	3	NA	0	0	0	0	1	1	0	0	0	0	0	0	0	0	0	Strict or simplified equidistance	Strict or simplified equidistance	0	0	1	1	NA	NA	0	0	13	7	6	0
986	CHE	756	Switzerland	225	756	1970	NA	0	0	NA	0	0	NA	0	1	NA	3	3	3	3	1	1	0	0	1	1	0	0	0	0	0	0	0	0	0	Strict or simplified equidistance	Strict or simplified equidistance	0	0	1	1	NA	NA	0	0	10	4	4	2
987	CHE	756	Switzerland	225	756	1971	NA	0	0	NA	0	0	NA	0	1	NA	3	3	3	3	2	2	0	0	1	1	0	0	0	0	0	0	0	0	0	Strict or simplified equidistance	Strict or simplified equidistance	0	0	1	1	NA	NA	0	0	8	6	0	2
988	CHE	756	Switzerland	225	756	1972	NA	0	0	NA	0	0	NA	0	1	NA	3	3	3	3	3	3	0	0	1	1	0	0	0	0	0	0	0	0	0	Strict or simplified equidistance	Strict or simplified equidistance	0	0	1	1	NA	NA	0	0	17	6	5	6
989	CHE	756	Switzerland	225	756	1973	NA	0	0	NA	0	0	NA	0	1	NA	3	3	3	3	4	4	0	0	1	1	0	0	0	0	0	0	0	0	0	Strict or simplified equidistance	Strict or simplified equidistance	0	0	1	1	NA	NA	0	0	10	2	6	2
990	CHE	756	Switzerland	225	756	1974	NA	0	0	NA	0	0	NA	0	1	NA	3	3	3	3	5	5	0	0	1	1	0	0	0	0	0	0	0	0	0	Strict or simplified equidistance	Strict or simplified equidistance	0	0	1	1	NA	NA	0	0	11	4	3	4
991	CHE	756	Switzerland	225	756	1975	NA	0	0	NA	0	0	NA	0	1	NA	3	3	3	3	6	6	0	0	1	1	0	0	0	0	0	0	0	0	0	Strict or simplified equidistance	Strict or simplified equidistance	0	0	1	1	NA	NA	0	0	17	7	6	4
992	CHE	756	Switzerland	225	756	1976	NA	0	0	NA	0	0	NA	0	1	NA	3	3	3	3	7	7	0	0	1	1	0	0	0	0	0	0	0	0	0	Strict or simplified equidistance	Strict or simplified equidistance	0	0	1	1	NA	NA	0	0	10	0	1	9
993	CHE	756	Switzerland	225	756	1977	NA	0	0	NA	0	1	0	1	2	2	2	3	3	3	0	8	0	0	1	1	0	0	0	0	0	0	0	0	0	Strict or simplified equidistance	Strict or simplified equidistance	0	0	1	1	NA	NA	0	0	17	10	5	2
994	CHE	756	Switzerland	225	756	1978	NA	0	0	NA	0	0	NA	1	2	NA	2	2	3	3	1	9	0	0	1	1	0	0	0	0	0	0	0	0	0	Strict or simplified equidistance	Strict or simplified equidistance	0	0	1	1	NA	NA	0	0	12	5	5	2
995	CHE	756	Switzerland	225	756	1979	NA	0	0	NA	0	0	NA	0	2	NA	2	2	3	3	2	10	0	0	1	1	0	0	0	0	0	0	0	0	0	Strict or simplified equidistance	Strict or simplified equidistance	0	0	1	1	NA	NA	0	0	29	16	5	8
996	CHE	756	Switzerland	225	756	1980	NA	0	0	NA	0	0	NA	0	2	NA	2	2	3	3	3	11	0	0	1	1	0	0	0	0	0	0	0	0	0	Strict or simplified equidistance	Strict or simplified equidistance	0	0	1	1	NA	NA	0	0	9	3	2	4
997	CHE	756	Switzerland	225	756	1981	NA	0	0	NA	0	0	NA	0	2	NA	2	2	3	3	4	12	0	0	1	1	0	0	0	0	0	0	0	0	0	Strict or simplified equidistance	Strict or simplified equidistance	0	0	1	1	NA	NA	0	0	16	9	6	1
998	CHE	756	Switzerland	225	756	1982	NA	0	0	0	0	1	1	1	3	3	3	2	3	3	0	13	0	0	1	1	0	0	0	0	0	0	0	0	0	Strict or simplified equidistance	Strict or simplified equidistance	0	0	1	1	NA	NA	0	0	9	3	3	3
999	CHE	756	Switzerland	225	756	1983	NA	1	0	0	0	0	NA	0	3	NA	3	3	3	3	1	14	0	0	1	1	0	0	0	0	0	0	0	0	0	Strict or simplified equidistance	Strict or simplified equidistance	0	0	1	1	NA	NA	0	0	7	4	2	1
1000	CHE	756	Switzerland	225	756	1984	NA	1	0	0	0	1	1	1	4	3	3	3	3	3	2	15	0	0	1	1	0	0	0	0	0	0	0	0	0	Strict or simplified equidistance	Strict or simplified equidistance	0	0	1	1	NA	NA	0	0	8	7	0	1
1001	CHE	756	Switzerland	225	756	1985	NA	1	0	0	0	1	1	2	6	2	2	3	2	3	0	0	0	0	1	1	0	0	0	0	0	0	0	0	0	Strict or simplified equidistance	Strict or simplified equidistance	0	0	1	1	NA	NA	0	0	12	6	2	4
1002	CHE	756	Switzerland	225	756	1986	NA	1	0	0	0	0	NA	0	6	NA	2	2	2	2	1	1	0	0	1	1	0	0	0	0	0	0	0	0	0	Strict or simplified equidistance	Strict or simplified equidistance	0	0	1	1	NA	NA	0	0	14	8	0	6
1003	CHE	756	Switzerland	225	756	1987	NA	1	0	0	0	0	NA	0	6	NA	2	2	2	2	2	2	0	0	1	1	0	0	0	0	0	0	0	0	0	Strict or simplified equidistance	Strict or simplified equidistance	0	0	1	1	NA	NA	0	0	10	0	8	2
1004	CHE	756	Switzerland	225	756	1988	NA	1	0	0	0	0	NA	0	6	NA	2	2	2	2	3	3	0	0	1	1	0	0	0	0	0	0	0	0	0	Strict or simplified equidistance	Strict or simplified equidistance	0	0	1	1	NA	NA	0	0	4	2	1	1
1005	CHE	756	Switzerland	225	756	1989	NA	1	0	0	0	1	0	1	7	3	3	2	2	2	0	4	0	0	1	1	0	0	0	0	0	0	0	0	0	Strict or simplified equidistance	Strict or simplified equidistance	0	0	1	1	NA	NA	0	0	14	5	5	4
1006	CHE	756	Switzerland	225	756	1990	NA	1	0	0	0	0	NA	0	7	NA	3	3	2	2	1	5	0	0	1	1	0	0	0	0	0	0	0	0	0	Strict or simplified equidistance	Strict or simplified equidistance	0	0	1	1	NA	NA	0	0	12	4	0	8
1007	CHE	756	Switzerland	225	756	1991	NA	1	0	0	0	0	NA	0	7	NA	3	3	2	2	2	6	0	0	1	1	0	0	0	0	0	0	0	0	0	Strict or simplified equidistance	Strict or simplified equidistance	0	0	1	1	NA	NA	0	0	9	1	2	6
1008	CHE	756	Switzerland	225	756	1992	NA	1	0	0	0	1	0	1	8	3	3	3	2	2	3	7	0	0	1	1	0	0	0	0	0	0	0	0	0	Strict or simplified equidistance	Strict or simplified equidistance	0	0	1	1	NA	NA	0	0	4	0	2	2
1009	CHE	756	Switzerland	225	756	1993	NA	1	0	0	0	1	1	1	9	2	2	3	2	2	0	8	0	0	1	1	0	0	0	0	0	0	0	0	0	Strict or simplified equidistance	Strict or simplified equidistance	0	0	1	1	NA	NA	0	0	7	5	0	2
1010	CHE	756	Switzerland	225	756	1994	NA	1	0	0	0	0	NA	0	9	NA	2	2	2	2	1	9	0	0	1	1	0	0	0	0	0	0	0	0	0	Strict or simplified equidistance	Strict or simplified equidistance	0	0	1	1	NA	NA	0	0	16	10	3	3
1011	CHE	756	Switzerland	225	756	1995	NA	1	1	0	0	0	NA	0	9	NA	2	2	2	2	2	10	0	0	1	1	0	0	0	0	0	0	0	0	0	Strict or simplified equidistance	Strict or simplified equidistance	0	0	1	1	NA	NA	0	0	7	4	2	1
1012	CHE	756	Switzerland	225	756	1996	NA	1	1	0	0	0	NA	0	9	NA	2	2	2	2	3	11	0	0	1	1	0	0	0	0	0	0	0	0	0	Strict or simplified equidistance	Strict or simplified equidistance	0	0	1	1	NA	NA	0	0	1	0	1	0
1013	CHE	756	Switzerland	225	756	1997	NA	1	1	0	0	0	NA	0	9	NA	2	2	2	2	4	12	0	0	1	1	0	0	0	0	0	0	0	0	0	Strict or simplified equidistance	Strict or simplified equidistance	0	0	1	1	NA	NA	0	0	13	10	2	1
1014	CHE	756	Switzerland	225	756	1998	NA	1	1	0	0	0	NA	0	9	NA	2	2	2	2	5	13	0	0	1	1	0	0	0	0	0	0	0	0	0	Strict or simplified equidistance	Strict or simplified equidistance	0	0	1	1	NA	NA	0	0	13	3	7	3
1015	CHE	756	Switzerland	225	756	1999	NA	1	1	0	0	1	0	1	10	2	2	2	2	2	6	14	0	0	1	1	0	0	0	0	0	0	0	0	0	Strict or simplified equidistance	Strict or simplified equidistance	0	0	1	1	NA	NA	0	0	3	1	1	1
1016	CHE	756	Switzerland	225	756	2000	NA	1	1	0	0	0	NA	0	10	NA	2	2	2	2	7	15	0	0	1	1	0	0	0	0	0	0	0	0	0	Strict or simplified equidistance	Strict or simplified equidistance	0	0	1	1	NA	NA	0	0	12	7	2	3
1017	CHE	756	Switzerland	225	756	2001	NA	1	1	0	0	1	1	1	11	2	2	2	2	2	8	16	0	0	1	1	0	0	0	0	0	0	0	0	0	Strict or simplified equidistance	Strict or simplified equidistance	0	0	1	1	NA	NA	0	0	14	6	3	5
1018	CHE	756	Switzerland	225	756	2002	NA	1	1	0	0	1	1	1	12	2	2	2	2	2	9	17	0	0	1	1	0	0	0	0	0	0	0	0	0	Strict or simplified equidistance	Strict or simplified equidistance	0	0	1	1	NA	NA	0	0	11	8	2	1
1019	CHE	756	Switzerland	225	756	2003	NA	1	1	0	0	0	NA	0	12	NA	2	2	2	2	10	18	0	0	1	1	0	0	0	0	0	0	0	0	0	Strict or simplified equidistance	Strict or simplified equidistance	0	0	1	1	NA	NA	0	0	7	5	0	2
1020	CHE	756	Switzerland	225	756	2004	NA	1	1	0	0	0	NA	0	12	NA	2	2	2	2	11	19	0	0	1	1	0	0	0	0	0	0	0	0	0	Strict or simplified equidistance	Strict or simplified equidistance	0	0	1	1	NA	NA	0	0	9	6	3	0
1021	CHE	756	Switzerland	225	756	2005	NA	1	1	0	0	0	NA	0	12	NA	2	2	2	2	12	20	0	0	1	1	0	0	0	0	0	0	0	0	0	Strict or simplified equidistance	Strict or simplified equidistance	0	0	1	1	NA	NA	0	0	12	4	7	1
1022	CHE	756	Switzerland	225	756	2006	NA	1	1	0	0	1	0	1	13	2	2	2	2	2	13	21	0	0	1	1	0	0	0	0	0	0	0	0	0	Strict or simplified equidistance	Strict or simplified equidistance	0	0	1	1	NA	NA	0	0	7	6	0	1
1023	CHE	756	Switzerland	225	756	2007	NA	1	1	0	0	1	1	2	15	3	3	2	3	2	0	0	0	0	1	1	0	0	0	0	0	0	0	0	0	Strict or simplified equidistance	Strict or simplified equidistance	0	0	1	1	NA	NA	0	0	9	6	3	0
1024	CHE	756	Switzerland	225	756	2008	NA	1	1	0	0	0	NA	0	15	NA	3	3	3	3	1	1	0	0	1	1	0	0	0	0	0	0	0	0	0	Strict or simplified equidistance	Strict or simplified equidistance	0	0	1	1	NA	NA	0	0	5	3	2	0
1025	CHE	756	Switzerland	225	756	2009	NA	1	1	1	1	1	1	1	16	2	2	3	2	3	0	0	0	0	1	1	0	0	0	0	0	0	0	0	0	Strict or simplified equidistance	Strict or simplified equidistance	0	0	1	1	NA	NA	0	0	5	3	2	0
1026	CHE	756	Switzerland	225	756	2010	NA	1	1	1	1	0	NA	0	16	NA	2	2	2	2	1	1	0	0	1	1	0	0	0	0	0	0	0	0	0	Strict or simplified equidistance	Strict or simplified equidistance	0	0	1	1	NA	NA	0	0	11	4	2	5
1027	CHE	756	Switzerland	225	756	2011	NA	1	1	1	1	0	NA	0	16	NA	2	2	2	2	2	2	0	0	1	1	0	0	0	0	0	0	0	0	0	Strict or simplified equidistance	Strict or simplified equidistance	0	0	1	1	NA	NA	0	0	8	5	2	1
1028	CHE	756	Switzerland	225	756	2012	NA	1	1	1	1	1	1	2	18	2	2	2	2	2	3	3	0	0	1	1	0	0	0	0	0	0	0	0	0	Strict or simplified equidistance	Strict or simplified equidistance	0	0	1	1	NA	NA	0	0	9	4	4	1
1029	CHE	756	Switzerland	225	756	2013	NA	1	1	1	1	0	NA	0	18	NA	2	2	2	2	4	4	0	0	1	1	0	0	0	0	0	0	0	0	0	Strict or simplified equidistance	Strict or simplified equidistance	0	0	1	1	NA	NA	0	0	15	11	3	1
1030	CHE	756	Switzerland	225	756	2014	NA	1	1	1	1	1	1	2	20	2	2	2	2	2	5	5	0	0	1	1	0	0	0	0	0	0	0	0	0	Strict or simplified equidistance	Strict or simplified equidistance	0	0	1	1	NA	NA	0	0	10	6	1	3
1031	CHE	756	Switzerland	225	756	2015	NA	1	1	1	1	0	NA	0	20	NA	2	2	2	2	6	6	0	0	1	1	0	0	0	0	0	0	0	0	0	Strict or simplified equidistance	Strict or simplified equidistance	0	0	1	1	NA	NA	0	0	18	11	4	3
1032	CHE	756	Switzerland	225	756	2016	NA	1	1	1	1	0	NA	0	20	NA	2	2	2	2	7	7	0	0	1	1	0	0	0	0	0	0	0	0	0	Strict or simplified equidistance	Strict or simplified equidistance	0	0	1	1	NA	NA	0	0	8	6	1	1
1033	CHE	756	Switzerland	225	756	2017	NA	1	1	1	1	1	0	1	21	2	2	2	2	2	8	8	0	0	1	1	0	0	0	0	0	0	0	0	0	Strict or simplified equidistance	Strict or simplified equidistance	0	0	1	1	NA	NA	0	0	8	2	6	0
1034	CHE	756	Switzerland	225	756	2018	NA	1	1	1	1	1	1	2	23	2	2	2	2	2	9	9	0	0	1	1	0	0	0	0	0	0	0	0	0	Strict or simplified equidistance	Strict or simplified equidistance	0	0	1	1	NA	NA	0	0	1	0	0	1
1035	CHE	756	Switzerland	225	756	2019	NA	1	1	1	1	0	NA	0	23	NA	2	2	2	2	10	10	0	0	1	1	0	0	0	0	0	0	0	0	0	Strict or simplified equidistance	Strict or simplified equidistance	0	0	1	1	NA	NA	0	0	5	0	2	3
1036	CHL	152	Chile	155	152	1960	NA	0	0	NA	0	0	NA	0	0	NA	NA	NA	NA	NA	NA	NA	0	NA	0	NA	0	NA	0	NA	0	NA	0	NA	0	Nonequidistance	NA	0	NA	0	NA	NA	NA	0	0	0	0	0	0
1037	CHL	152	Chile	155	152	1961	NA	0	0	NA	0	0	NA	0	0	NA	NA	NA	NA	NA	NA	NA	0	0	0	0	0	0	0	0	0	0	0	0	0	Nonequidistance	Nonequidistance	0	0	0	0	NA	NA	0	0	8	7	0	1
1038	CHL	152	Chile	155	152	1962	NA	0	0	NA	0	0	NA	0	0	NA	NA	NA	NA	NA	NA	NA	0	0	0	0	0	0	0	0	0	0	0	0	0	Nonequidistance	Nonequidistance	0	0	0	0	NA	NA	0	0	7	7	0	0
1039	CHL	152	Chile	155	152	1963	NA	0	0	NA	0	0	NA	0	0	NA	NA	NA	NA	NA	NA	NA	0	0	0	0	0	0	0	0	0	0	0	0	0	Nonequidistance	Nonequidistance	0	0	0	0	NA	NA	0	0	4	4	0	0
1040	CHL	152	Chile	155	152	1964	NA	0	0	NA	0	0	NA	0	0	NA	NA	NA	NA	NA	NA	NA	0	0	0	0	0	0	0	0	0	0	0	0	0	Nonequidistance	Nonequidistance	0	0	0	0	NA	NA	0	0	4	4	0	0
1041	CHL	152	Chile	155	152	1965	NA	0	0	NA	0	0	NA	0	0	NA	NA	NA	NA	NA	NA	NA	0	0	0	0	0	0	0	0	0	0	0	0	0	Nonequidistance	Nonequidistance	0	0	0	0	NA	NA	0	0	6	5	0	1
1042	CHL	152	Chile	155	152	1966	NA	0	0	NA	0	0	NA	0	0	NA	NA	NA	NA	NA	NA	NA	0	0	0	0	0	0	0	0	0	0	0	0	0	Nonequidistance	Nonequidistance	0	0	0	0	NA	NA	0	0	12	10	2	0
1043	CHL	152	Chile	155	152	1967	NA	0	0	NA	0	0	NA	0	0	NA	NA	NA	NA	NA	NA	NA	0	0	0	0	0	0	0	0	0	0	0	0	0	Nonequidistance	Nonequidistance	0	0	0	0	NA	NA	0	0	9	9	0	0
1044	CHL	152	Chile	155	152	1968	NA	0	0	NA	0	0	NA	0	0	NA	NA	NA	NA	NA	NA	NA	0	0	0	0	0	0	0	0	0	0	0	0	0	Nonequidistance	Nonequidistance	0	0	0	0	NA	NA	0	0	6	5	0	1
1045	CHL	152	Chile	155	152	1969	NA	0	0	NA	0	1	1	1	1	3	3	NA	3	NA	0	0	0	0	0	0	0	0	0	0	0	0	0	0	0	Nonequidistance	Nonequidistance	0	0	0	0	NA	NA	0	0	13	7	6	0
1046	CHL	152	Chile	155	152	1970	NA	0	0	NA	0	0	NA	0	1	NA	3	3	3	3	1	1	0	0	0	0	0	0	0	0	0	0	0	0	0	Nonequidistance	Nonequidistance	0	0	0	0	NA	NA	0	0	10	4	4	2
1047	CHL	152	Chile	155	152	1971	NA	0	0	NA	0	0	NA	0	1	NA	3	3	3	3	2	2	0	0	0	0	0	0	0	0	0	0	0	0	0	Nonequidistance	Nonequidistance	0	0	0	0	NA	NA	0	0	8	6	0	2
1048	CHL	152	Chile	155	152	1972	NA	0	0	NA	0	0	NA	0	1	NA	3	3	3	3	3	3	0	0	0	0	0	0	0	0	0	0	0	0	0	Nonequidistance	Nonequidistance	0	0	0	0	NA	NA	0	0	17	6	5	6
1049	CHL	152	Chile	155	152	1973	NA	0	0	NA	0	0	NA	0	1	NA	3	3	3	3	4	4	0	0	0	0	0	0	0	0	0	0	0	0	0	Nonequidistance	Nonequidistance	0	0	0	0	NA	NA	0	0	10	2	6	2
1050	CHL	152	Chile	155	152	1974	NA	0	0	NA	0	0	NA	0	1	NA	3	3	3	3	5	5	0	0	0	0	0	0	0	0	0	0	0	0	0	Nonequidistance	Nonequidistance	0	0	0	0	NA	NA	0	0	11	4	3	4
1051	CHL	152	Chile	155	152	1975	NA	0	0	NA	0	0	NA	0	1	NA	3	3	3	3	6	6	0	0	0	0	0	0	0	0	0	0	0	0	0	Nonequidistance	Nonequidistance	0	0	0	0	NA	NA	0	0	17	7	6	4
1052	CHL	152	Chile	155	152	1976	NA	0	0	NA	0	0	NA	0	1	NA	3	3	3	3	7	7	0	0	0	0	0	0	0	0	0	0	0	0	0	Nonequidistance	Nonequidistance	0	0	0	0	NA	NA	0	0	10	0	1	9
1053	CHL	152	Chile	155	152	1977	NA	0	0	NA	0	1	0	1	2	2	2	3	3	3	0	8	0	0	0	0	0	0	0	0	0	0	0	0	0	Nonequidistance	Nonequidistance	0	0	0	0	NA	NA	0	0	17	10	5	2
1054	CHL	152	Chile	155	152	1978	NA	0	0	NA	0	0	NA	1	2	NA	2	2	3	3	1	9	0	0	0	0	0	0	0	0	0	0	0	0	0	Nonequidistance	Nonequidistance	0	0	0	0	NA	NA	0	0	12	5	5	2
1055	CHL	152	Chile	155	152	1979	NA	0	0	NA	0	0	NA	0	2	NA	2	2	3	3	2	10	0	0	0	0	0	0	0	0	0	0	0	0	0	Nonequidistance	Nonequidistance	0	0	0	0	NA	NA	0	0	29	16	5	8
1056	CHL	152	Chile	155	152	1980	NA	0	0	NA	0	0	NA	0	2	NA	2	2	3	3	3	11	0	0	0	0	0	0	0	0	0	0	0	0	0	Nonequidistance	Nonequidistance	0	0	0	0	NA	NA	0	0	9	3	2	4
1057	CHL	152	Chile	155	152	1981	NA	0	0	NA	0	0	NA	0	2	NA	2	2	3	3	4	12	0	0	0	0	0	0	0	0	0	0	0	0	0	Nonequidistance	Nonequidistance	0	0	0	0	NA	NA	0	0	16	9	6	1
1058	CHL	152	Chile	155	152	1982	NA	0	0	0	0	1	1	1	3	3	3	2	3	3	0	13	0	0	0	0	0	0	0	0	0	0	0	0	0	Nonequidistance	Nonequidistance	0	0	0	0	NA	NA	0	0	9	3	3	3
1059	CHL	152	Chile	155	152	1983	NA	1	0	0	0	0	NA	0	3	NA	3	3	3	3	1	14	0	0	0	0	0	0	0	0	0	0	0	0	0	Nonequidistance	Nonequidistance	0	0	0	0	NA	NA	0	0	7	4	2	1
1060	CHL	152	Chile	155	152	1984	Nonequidistance	1	0	0	0	1	1	1	4	3	3	3	3	3	2	15	0	0	0	0	0	0	0	0	1	0	1	0	0	Nonequidistance	Nonequidistance	1	0	1	0	1	1	1	1	8	7	0	1
1061	CHL	152	Chile	155	152	1985	NA	1	0	0	0	1	1	2	6	2	2	3	2	3	0	0	0	0	0	0	0	0	0	0	0	1	1	1	0	Nonequidistance	Nonequidistance	0	1	1	1	NA	NA	1	1	12	6	2	4
1062	CHL	152	Chile	155	152	1986	NA	1	0	0	0	0	NA	0	6	NA	2	2	2	2	1	1	0	0	0	0	0	0	0	0	0	0	1	1	0	Nonequidistance	Nonequidistance	0	0	1	1	NA	NA	1	1	14	8	0	6
1063	CHL	152	Chile	155	152	1987	NA	1	0	0	0	0	NA	0	6	NA	2	2	2	2	2	2	0	0	0	0	0	0	0	0	0	0	1	1	0	Nonequidistance	Nonequidistance	0	0	1	1	NA	NA	1	1	10	0	8	2
1064	CHL	152	Chile	155	152	1988	NA	1	0	0	0	0	NA	0	6	NA	2	2	2	2	3	3	0	0	0	0	0	0	0	0	0	0	1	1	0	Nonequidistance	Nonequidistance	0	0	1	1	NA	NA	1	1	4	2	1	1
1065	CHL	152	Chile	155	152	1989	NA	1	0	0	0	1	0	1	7	3	3	2	2	2	0	4	0	0	0	0	0	0	0	0	0	0	1	1	0	Nonequidistance	Nonequidistance	0	0	1	1	NA	NA	1	1	14	5	5	4
1066	CHL	152	Chile	155	152	1990	NA	1	0	0	0	0	NA	0	7	NA	3	3	2	2	1	5	0	0	0	0	0	0	0	0	0	0	1	1	0	Nonequidistance	Nonequidistance	0	0	1	1	NA	NA	1	1	12	4	0	8
1067	CHL	152	Chile	155	152	1991	NA	1	0	0	0	0	NA	0	7	NA	3	3	2	2	2	6	0	0	0	0	0	0	0	0	0	0	1	1	0	Nonequidistance	Nonequidistance	0	0	1	1	NA	NA	1	1	9	1	2	6
1068	CHL	152	Chile	155	152	1992	NA	1	0	0	0	1	0	1	8	3	3	3	2	2	3	7	0	0	0	0	0	0	0	0	0	0	1	1	0	Nonequidistance	Nonequidistance	0	0	1	1	NA	NA	1	1	4	0	2	2
1069	CHL	152	Chile	155	152	1993	NA	1	0	0	0	1	1	1	9	2	2	3	2	2	0	8	0	0	0	0	0	0	0	0	0	0	1	1	0	Nonequidistance	Nonequidistance	0	0	1	1	NA	NA	1	1	7	5	0	2
1070	CHL	152	Chile	155	152	1994	NA	1	0	0	0	0	NA	0	9	NA	2	2	2	2	1	9	0	0	0	0	0	0	0	0	0	0	1	1	0	Nonequidistance	Nonequidistance	0	0	1	1	NA	NA	1	1	16	10	3	3
1071	CHL	152	Chile	155	152	1995	NA	1	1	0	0	0	NA	0	9	NA	2	2	2	2	2	10	0	0	0	0	0	0	0	0	0	0	1	1	0	Nonequidistance	Nonequidistance	0	0	1	1	NA	NA	1	1	7	4	2	1
1072	CHL	152	Chile	155	152	1996	NA	1	1	0	0	0	NA	0	9	NA	2	2	2	2	3	11	0	0	0	0	0	0	0	0	0	0	1	1	0	Nonequidistance	Nonequidistance	0	0	1	1	NA	NA	1	1	1	0	1	0
1073	CHL	152	Chile	155	152	1997	NA	1	1	1	1	0	NA	0	9	NA	2	2	2	2	4	12	0	0	0	0	0	0	0	0	0	0	1	1	0	Nonequidistance	Nonequidistance	0	0	1	1	NA	NA	1	1	13	10	2	1
1074	CHL	152	Chile	155	152	1998	NA	1	1	1	1	0	NA	0	9	NA	2	2	2	2	5	13	0	0	0	0	0	0	0	0	0	0	1	1	0	Nonequidistance	Nonequidistance	0	0	1	1	NA	NA	1	1	13	3	7	3
1075	CHL	152	Chile	155	152	1999	NA	1	1	1	1	1	0	1	10	2	2	2	2	2	6	14	0	0	0	0	0	0	0	0	0	0	1	1	0	Nonequidistance	Nonequidistance	0	0	1	1	NA	NA	1	1	3	1	1	1
1076	CHL	152	Chile	155	152	2000	NA	1	1	1	1	0	NA	0	10	NA	2	2	2	2	7	15	0	0	0	0	0	0	0	0	0	0	1	1	0	Nonequidistance	Nonequidistance	0	0	1	1	NA	NA	1	1	12	7	2	3
1077	CHL	152	Chile	155	152	2001	NA	1	1	1	1	1	1	1	11	2	2	2	2	2	8	16	0	0	0	0	0	0	0	0	0	0	1	1	0	Nonequidistance	Nonequidistance	0	0	1	1	NA	NA	1	1	14	6	3	5
1078	CHL	152	Chile	155	152	2002	NA	1	1	1	1	1	1	1	12	2	2	2	2	2	9	17	0	0	0	0	0	0	0	0	0	0	1	1	0	Nonequidistance	Nonequidistance	0	0	1	1	NA	NA	1	1	11	8	2	1
1079	CHL	152	Chile	155	152	2003	NA	1	1	1	1	0	NA	0	12	NA	2	2	2	2	10	18	0	0	0	0	0	0	0	0	0	0	1	1	0	Nonequidistance	Nonequidistance	0	0	1	1	NA	NA	1	1	7	5	0	2
1080	CHL	152	Chile	155	152	2004	NA	1	1	1	1	0	NA	0	12	NA	2	2	2	2	11	19	0	0	0	0	0	0	0	0	0	0	1	1	0	Nonequidistance	Nonequidistance	0	0	1	1	NA	NA	1	1	9	6	3	0
1081	CHL	152	Chile	155	152	2005	NA	1	1	1	1	0	NA	0	12	NA	2	2	2	2	12	20	0	0	0	0	0	0	0	0	0	0	1	1	0	Nonequidistance	Nonequidistance	0	0	1	1	NA	NA	1	1	12	4	7	1
1082	CHL	152	Chile	155	152	2006	NA	1	1	1	1	1	0	1	13	2	2	2	2	2	13	21	0	0	0	0	0	0	0	0	0	0	1	1	0	Nonequidistance	Nonequidistance	0	0	1	1	NA	NA	1	1	7	6	0	1
1083	CHL	152	Chile	155	152	2007	NA	1	1	1	1	1	1	2	15	3	3	2	3	2	0	0	0	0	0	0	0	0	0	0	0	0	1	1	0	Nonequidistance	Nonequidistance	0	0	1	1	NA	NA	1	1	9	6	3	0
1084	CHL	152	Chile	155	152	2008	NA	1	1	1	1	0	NA	0	15	NA	3	3	3	3	1	1	0	0	0	0	0	0	0	0	0	0	1	1	0	Nonequidistance	Nonequidistance	0	0	1	1	NA	NA	1	1	5	3	2	0
1085	CHL	152	Chile	155	152	2009	NA	1	1	1	1	1	1	1	16	2	2	3	2	3	0	0	0	0	0	0	0	0	0	0	0	0	1	1	0	Nonequidistance	Nonequidistance	0	0	1	1	NA	NA	1	1	5	3	2	0
1086	CHL	152	Chile	155	152	2010	NA	1	1	1	1	0	NA	0	16	NA	2	2	2	2	1	1	0	0	0	0	0	0	0	0	0	0	1	1	0	Nonequidistance	Nonequidistance	0	0	1	1	NA	NA	1	1	11	4	2	5
1087	CHL	152	Chile	155	152	2011	NA	1	1	1	1	0	NA	0	16	NA	2	2	2	2	2	2	0	0	0	0	0	0	0	0	0	0	1	1	0	Nonequidistance	Nonequidistance	0	0	1	1	NA	NA	1	1	8	5	2	1
1088	CHL	152	Chile	155	152	2012	NA	1	1	1	1	1	1	2	18	2	2	2	2	2	3	3	0	0	0	0	0	0	0	0	0	0	1	1	0	Nonequidistance	Nonequidistance	0	0	1	1	NA	NA	1	1	9	4	4	1
1089	CHL	152	Chile	155	152	2013	NA	1	1	1	1	0	NA	0	18	NA	2	2	2	2	4	4	0	0	0	0	0	0	0	0	0	0	1	1	0	Nonequidistance	Nonequidistance	0	0	1	1	NA	NA	1	1	15	11	3	1
1090	CHL	152	Chile	155	152	2014	NA	1	1	1	1	1	1	2	20	2	2	2	2	2	5	5	0	0	0	0	0	0	0	0	0	0	1	1	0	Nonequidistance	Nonequidistance	0	0	1	1	NA	NA	1	1	10	6	1	3
1091	CHL	152	Chile	155	152	2015	NA	1	1	1	1	0	NA	0	20	NA	2	2	2	2	6	6	0	0	0	0	0	0	0	0	0	0	1	1	0	Nonequidistance	Nonequidistance	0	0	1	1	NA	NA	1	1	18	11	4	3
1092	CHL	152	Chile	155	152	2016	NA	1	1	1	1	0	NA	0	20	NA	2	2	2	2	7	7	0	0	0	0	0	0	0	0	0	0	1	1	0	Nonequidistance	Nonequidistance	0	0	1	1	NA	NA	1	1	8	6	1	1
1093	CHL	152	Chile	155	152	2017	NA	1	1	1	1	1	0	1	21	2	2	2	2	2	8	8	0	0	0	0	0	0	0	0	0	0	1	1	0	Nonequidistance	Nonequidistance	0	0	1	1	NA	NA	1	1	8	2	6	0
1094	CHL	152	Chile	155	152	2018	NA	1	1	1	1	1	1	2	23	2	2	2	2	2	9	9	0	0	0	0	0	0	0	0	0	0	1	1	0	Nonequidistance	Nonequidistance	0	0	1	1	NA	NA	1	1	1	0	0	1
1095	CHL	152	Chile	155	152	2019	NA	1	1	1	1	0	NA	0	23	NA	2	2	2	2	10	10	0	0	0	0	0	0	0	0	0	0	1	1	0	Nonequidistance	Nonequidistance	0	0	1	1	NA	NA	1	1	5	0	2	3
1096	CHN	156	China	710	156	1960	NA	0	0	NA	0	0	NA	0	0	NA	NA	NA	NA	NA	NA	NA	0	NA	0	NA	0	NA	0	NA	0	NA	0	NA	0	No policy	NA	0	NA	0	NA	NA	NA	0	0	0	0	0	0
1097	CHN	156	China	710	156	1961	NA	0	0	NA	0	0	NA	0	0	NA	NA	NA	NA	NA	NA	NA	0	0	0	0	0	0	0	0	0	0	0	0	0	No policy	No policy	0	0	0	0	NA	NA	0	0	8	7	0	1
1098	CHN	156	China	710	156	1962	NA	0	0	NA	0	0	NA	0	0	NA	NA	NA	NA	NA	NA	NA	0	0	0	0	0	0	0	0	0	0	0	0	0	No policy	No policy	0	0	0	0	NA	NA	0	0	7	7	0	0
1099	CHN	156	China	710	156	1963	NA	0	0	NA	0	0	NA	0	0	NA	NA	NA	NA	NA	NA	NA	0	0	0	0	0	0	0	0	0	0	0	0	0	No policy	No policy	0	0	0	0	NA	NA	0	0	4	4	0	0
1100	CHN	156	China	710	156	1964	NA	0	0	NA	0	0	NA	0	0	NA	NA	NA	NA	NA	NA	NA	0	0	0	0	0	0	0	0	0	0	0	0	0	No policy	No policy	0	0	0	0	NA	NA	0	0	4	4	0	0
1101	CHN	156	China	710	156	1965	NA	0	0	NA	0	0	NA	0	0	NA	NA	NA	NA	NA	NA	NA	0	0	0	0	0	0	0	0	0	0	0	0	0	No policy	No policy	0	0	0	0	NA	NA	0	0	6	5	0	1
1102	CHN	156	China	710	156	1966	NA	0	0	NA	0	0	NA	0	0	NA	NA	NA	NA	NA	NA	NA	0	0	0	0	0	0	0	0	0	0	0	0	0	No policy	No policy	0	0	0	0	NA	NA	0	0	12	10	2	0
1103	CHN	156	China	710	156	1967	NA	0	0	NA	0	0	NA	0	0	NA	NA	NA	NA	NA	NA	NA	0	0	0	0	0	0	0	0	0	0	0	0	0	No policy	No policy	0	0	0	0	NA	NA	0	0	9	9	0	0
1104	CHN	156	China	710	156	1968	NA	0	0	NA	0	0	NA	0	0	NA	NA	NA	NA	NA	NA	NA	0	0	0	0	0	0	0	0	0	0	0	0	0	No policy	No policy	0	0	0	0	NA	NA	0	0	6	5	0	1
1105	CHN	156	China	710	156	1969	NA	0	0	NA	0	1	1	1	1	3	3	NA	3	NA	0	0	0	0	0	0	0	0	0	0	0	0	0	0	0	No policy	No policy	0	0	0	0	NA	NA	0	0	13	7	6	0
1106	CHN	156	China	710	156	1970	NA	0	0	NA	0	0	NA	0	1	NA	3	3	3	3	1	1	0	0	0	0	0	0	0	0	0	0	0	0	0	No policy	No policy	0	0	0	0	NA	NA	0	0	10	4	4	2
1107	CHN	156	China	710	156	1971	NA	0	0	NA	0	0	NA	0	1	NA	3	3	3	3	2	2	0	0	0	0	0	0	0	0	0	0	0	0	0	No policy	No policy	0	0	0	0	NA	NA	0	0	8	6	0	2
1108	CHN	156	China	710	156	1972	NA	0	0	NA	0	0	NA	0	1	NA	3	3	3	3	3	3	0	0	0	0	0	0	0	0	0	0	0	0	0	No policy	No policy	0	0	0	0	NA	NA	0	0	17	6	5	6
1109	CHN	156	China	710	156	1973	NA	0	0	NA	0	0	NA	0	1	NA	3	3	3	3	4	4	0	0	0	0	0	0	0	0	0	0	0	0	0	No policy	No policy	0	0	0	0	NA	NA	0	0	10	2	6	2
1110	CHN	156	China	710	156	1974	NA	0	0	NA	0	0	NA	0	1	NA	3	3	3	3	5	5	0	0	0	0	0	0	0	0	0	0	0	0	0	No policy	No policy	0	0	0	0	NA	NA	0	0	11	4	3	4
1111	CHN	156	China	710	156	1975	NA	0	0	NA	0	0	NA	0	1	NA	3	3	3	3	6	6	0	0	0	0	0	0	0	0	0	0	0	0	0	No policy	No policy	0	0	0	0	NA	NA	0	0	17	7	6	4
1112	CHN	156	China	710	156	1976	NA	0	0	NA	0	0	NA	0	1	NA	3	3	3	3	7	7	0	0	0	0	0	0	0	0	0	0	0	0	0	No policy	No policy	0	0	0	0	NA	NA	0	0	10	0	1	9
1113	CHN	156	China	710	156	1977	NA	0	0	NA	0	1	0	1	2	2	2	3	3	3	0	8	0	0	0	0	0	0	0	0	0	0	0	0	0	No policy	No policy	0	0	0	0	NA	NA	0	0	17	10	5	2
1114	CHN	156	China	710	156	1978	NA	0	0	NA	0	0	NA	1	2	NA	2	2	3	3	1	9	0	0	0	0	0	0	0	0	0	0	0	0	0	No policy	No policy	0	0	0	0	NA	NA	0	0	12	5	5	2
1115	CHN	156	China	710	156	1979	NA	0	0	NA	0	0	NA	0	2	NA	2	2	3	3	2	10	0	0	0	0	0	0	0	0	0	0	0	0	0	No policy	No policy	0	0	0	0	NA	NA	0	0	29	16	5	8
1116	CHN	156	China	710	156	1980	NA	0	0	NA	0	0	NA	0	2	NA	2	2	3	3	3	11	0	0	0	0	0	0	0	0	0	0	0	0	0	No policy	No policy	0	0	0	0	NA	NA	0	0	9	3	2	4
1117	CHN	156	China	710	156	1981	NA	0	0	NA	0	0	NA	0	2	NA	2	2	3	3	4	12	0	0	0	0	0	0	0	0	0	0	0	0	0	No policy	No policy	0	0	0	0	NA	NA	0	0	16	9	6	1
1118	CHN	156	China	710	156	1982	NA	0	0	0	0	1	1	1	3	3	3	2	3	3	0	13	0	0	0	0	0	0	0	0	0	0	0	0	0	No policy	No policy	0	0	0	0	NA	NA	0	0	9	3	3	3
1119	CHN	156	China	710	156	1983	NA	1	0	0	0	0	NA	0	3	NA	3	3	3	3	1	14	0	0	0	0	0	0	0	0	0	0	0	0	0	No policy	No policy	0	0	0	0	NA	NA	0	0	7	4	2	1
1120	CHN	156	China	710	156	1984	NA	1	0	0	0	1	1	1	4	3	3	3	3	3	2	15	0	0	0	0	0	0	0	0	0	0	0	0	0	No policy	No policy	0	0	0	0	NA	NA	0	0	8	7	0	1
1121	CHN	156	China	710	156	1985	NA	1	0	0	0	1	1	2	6	2	2	3	2	3	0	0	0	0	0	0	0	0	0	0	0	0	0	0	0	No policy	No policy	0	0	0	0	NA	NA	0	0	12	6	2	4
1122	CHN	156	China	710	156	1986	NA	1	0	0	0	0	NA	0	6	NA	2	2	2	2	1	1	0	0	0	0	0	0	0	0	0	0	0	0	0	No policy	No policy	0	0	0	0	NA	NA	0	0	14	8	0	6
1123	CHN	156	China	710	156	1987	NA	1	0	0	0	0	NA	0	6	NA	2	2	2	2	2	2	0	0	0	0	0	0	0	0	0	0	0	0	0	No policy	No policy	0	0	0	0	NA	NA	0	0	10	0	8	2
1124	CHN	156	China	710	156	1988	NA	1	0	0	0	0	NA	0	6	NA	2	2	2	2	3	3	0	0	0	0	0	0	0	0	0	0	0	0	0	No policy	No policy	0	0	0	0	NA	NA	0	0	4	2	1	1
1125	CHN	156	China	710	156	1989	NA	1	0	0	0	1	0	1	7	3	3	2	2	2	0	4	0	0	0	0	0	0	0	0	0	0	0	0	0	No policy	No policy	0	0	0	0	NA	NA	0	0	14	5	5	4
1126	CHN	156	China	710	156	1990	NA	1	0	0	0	0	NA	0	7	NA	3	3	2	2	1	5	0	0	0	0	0	0	0	0	0	0	0	0	0	No policy	No policy	0	0	0	0	NA	NA	0	0	12	4	0	8
1127	CHN	156	China	710	156	1991	NA	1	0	0	0	0	NA	0	7	NA	3	3	2	2	2	6	0	0	0	0	0	0	0	0	0	0	0	0	0	No policy	No policy	0	0	0	0	NA	NA	0	0	9	1	2	6
1128	CHN	156	China	710	156	1992	NA	1	0	0	0	1	0	1	8	3	3	3	2	2	3	7	0	0	0	0	0	0	0	0	0	0	0	0	0	No policy	No policy	0	0	0	0	NA	NA	0	0	4	0	2	2
1129	CHN	156	China	710	156	1993	NA	1	0	0	0	1	1	1	9	2	2	3	2	2	0	8	0	0	0	0	0	0	0	0	0	0	0	0	0	No policy	No policy	0	0	0	0	NA	NA	0	0	7	5	0	2
1130	CHN	156	China	710	156	1994	NA	1	0	0	0	0	NA	0	9	NA	2	2	2	2	1	9	0	0	0	0	0	0	0	0	0	0	0	0	0	No policy	No policy	0	0	0	0	NA	NA	0	0	16	10	3	3
1131	CHN	156	China	710	156	1995	NA	1	1	0	0	0	NA	0	9	NA	2	2	2	2	2	10	0	0	0	0	0	0	0	0	0	0	0	0	0	No policy	No policy	0	0	0	0	NA	NA	0	0	7	4	2	1
1132	CHN	156	China	710	156	1996	NA	1	1	1	1	0	NA	0	9	NA	2	2	2	2	3	11	0	0	0	0	0	0	0	0	0	0	0	0	0	No policy	No policy	0	0	0	0	NA	NA	0	0	1	0	1	0
1133	CHN	156	China	710	156	1997	NA	1	1	1	1	0	NA	0	9	NA	2	2	2	2	4	12	0	0	0	0	0	0	0	0	0	0	0	0	0	No policy	No policy	0	0	0	0	NA	NA	0	0	13	10	2	1
1134	CHN	156	China	710	156	1998	Nonequidistance	1	1	1	1	0	NA	0	9	NA	2	2	2	2	5	13	0	0	0	0	0	0	0	0	1	0	1	0	0	Nonequidistance	No policy	1	0	1	0	0	0	0	0	13	3	7	3
1135	CHN	156	China	710	156	1999	NA	1	1	1	1	1	0	1	10	2	2	2	2	2	6	14	0	0	0	0	0	0	0	0	0	1	1	1	0	Nonequidistance	Nonequidistance	0	1	1	1	NA	NA	0	0	3	1	1	1
1136	CHN	156	China	710	156	2000	Modified equidistance	1	1	1	1	0	NA	0	10	NA	2	2	2	2	7	15	0	0	0	0	1	0	1	0	0	0	1	1	0	Modified equidistance	Nonequidistance	1	0	2	1	1	1	1	1	12	7	2	3
1137	CHN	156	China	710	156	2001	NA	1	1	1	1	1	1	1	11	2	2	2	2	2	8	16	0	0	0	0	0	1	1	1	0	0	1	1	0	Modified equidistance	Modified equidistance	0	1	2	2	NA	NA	1	1	14	6	3	5
1138	CHN	156	China	710	156	2002	NA	1	1	1	1	1	1	1	12	2	2	2	2	2	9	17	0	0	0	0	0	0	1	1	0	0	1	1	0	Modified equidistance	Modified equidistance	0	0	2	2	NA	NA	1	1	11	8	2	1
1139	CHN	156	China	710	156	2003	NA	1	1	1	1	0	NA	0	12	NA	2	2	2	2	10	18	0	0	0	0	0	0	1	1	0	0	1	1	0	Modified equidistance	Modified equidistance	0	0	2	2	NA	NA	1	1	7	5	0	2
1140	CHN	156	China	710	156	2004	NA	1	1	1	1	0	NA	0	12	NA	2	2	2	2	11	19	0	0	0	0	0	0	1	1	0	0	1	1	0	Modified equidistance	Modified equidistance	0	0	2	2	NA	NA	1	1	9	6	3	0
1141	CHN	156	China	710	156	2005	NA	1	1	1	1	0	NA	0	12	NA	2	2	2	2	12	20	0	0	0	0	0	0	1	1	0	0	1	1	0	Modified equidistance	Modified equidistance	0	0	2	2	NA	NA	1	1	12	4	7	1
1142	CHN	156	China	710	156	2006	NA	1	1	1	1	1	0	1	13	2	2	2	2	2	13	21	0	0	0	0	0	0	1	1	0	0	1	1	0	Modified equidistance	Modified equidistance	0	0	2	2	NA	NA	1	1	7	6	0	1
1143	CHN	156	China	710	156	2007	NA	1	1	1	1	1	1	2	15	3	3	2	3	2	0	0	0	0	0	0	0	0	1	1	0	0	1	1	0	Modified equidistance	Modified equidistance	0	0	2	2	NA	NA	1	1	9	6	3	0
1144	CHN	156	China	710	156	2008	NA	1	1	1	1	0	NA	0	15	NA	3	3	3	3	1	1	0	0	0	0	0	0	1	1	0	0	1	1	0	Modified equidistance	Modified equidistance	0	0	2	2	NA	NA	1	1	5	3	2	0
1145	CHN	156	China	710	156	2009	NA	1	1	1	1	1	1	1	16	2	2	3	2	3	0	0	0	0	0	0	0	0	1	1	0	0	1	1	0	Modified equidistance	Modified equidistance	0	0	2	2	NA	NA	1	1	5	3	2	0
1146	CHN	156	China	710	156	2010	NA	1	1	1	1	0	NA	0	16	NA	2	2	2	2	1	1	0	0	0	0	0	0	1	1	0	0	1	1	0	Modified equidistance	Modified equidistance	0	0	2	2	NA	NA	1	1	11	4	2	5
1147	CHN	156	China	710	156	2011	NA	1	1	1	1	0	NA	0	16	NA	2	2	2	2	2	2	0	0	0	0	0	0	1	1	0	0	1	1	0	Modified equidistance	Modified equidistance	0	0	2	2	NA	NA	1	1	8	5	2	1
1148	CHN	156	China	710	156	2012	NA	1	1	1	1	1	1	2	18	2	2	2	2	2	3	3	0	0	0	0	0	0	1	1	0	0	1	1	0	Modified equidistance	Modified equidistance	0	0	2	2	NA	NA	1	1	9	4	4	1
1149	CHN	156	China	710	156	2013	NA	1	1	1	1	0	NA	0	18	NA	2	2	2	2	4	4	0	0	0	0	0	0	1	1	0	0	1	1	0	Modified equidistance	Modified equidistance	0	0	2	2	NA	NA	1	1	15	11	3	1
1150	CHN	156	China	710	156	2014	NA	1	1	1	1	1	1	2	20	2	2	2	2	2	5	5	0	0	0	0	0	0	1	1	0	0	1	1	0	Modified equidistance	Modified equidistance	0	0	2	2	NA	NA	1	1	10	6	1	3
1151	CHN	156	China	710	156	2015	NA	1	1	1	1	0	NA	0	20	NA	2	2	2	2	6	6	0	0	0	0	0	0	1	1	0	0	1	1	0	Modified equidistance	Modified equidistance	0	0	2	2	NA	NA	1	1	18	11	4	3
1152	CHN	156	China	710	156	2016	NA	1	1	1	1	0	NA	0	20	NA	2	2	2	2	7	7	0	0	0	0	0	0	1	1	0	0	1	1	0	Modified equidistance	Modified equidistance	0	0	2	2	NA	NA	1	1	8	6	1	1
1153	CHN	156	China	710	156	2017	NA	1	1	1	1	1	0	1	21	2	2	2	2	2	8	8	0	0	0	0	0	0	1	1	0	0	1	1	0	Modified equidistance	Modified equidistance	0	0	2	2	NA	NA	1	1	8	2	6	0
1154	CHN	156	China	710	156	2018	NA	1	1	1	1	1	1	2	23	2	2	2	2	2	9	9	0	0	0	0	0	0	1	1	0	0	1	1	0	Modified equidistance	Modified equidistance	0	0	2	2	NA	NA	1	1	1	0	0	1
1155	CHN	156	China	710	156	2019	NA	1	1	1	1	0	NA	0	23	NA	2	2	2	2	10	10	0	0	0	0	0	0	1	1	0	0	1	1	0	Modified equidistance	Modified equidistance	0	0	2	2	NA	NA	1	1	5	0	2	3
1156	CIV	384	Côte d'Ivoire	437	384	1960	NA	0	0	NA	0	0	NA	0	0	NA	NA	NA	NA	NA	NA	NA	0	NA	0	NA	0	NA	0	NA	0	NA	0	NA	0	No policy	NA	0	NA	0	NA	NA	NA	0	0	0	0	0	0
1157	CIV	384	Côte d'Ivoire	437	384	1961	NA	0	0	NA	0	0	NA	0	0	NA	NA	NA	NA	NA	NA	NA	0	0	0	0	0	0	0	0	0	0	0	0	0	No policy	No policy	0	0	0	0	NA	NA	0	0	8	7	0	1
1158	CIV	384	Côte d'Ivoire	437	384	1962	NA	0	0	NA	0	0	NA	0	0	NA	NA	NA	NA	NA	NA	NA	0	0	0	0	0	0	0	0	0	0	0	0	0	No policy	No policy	0	0	0	0	NA	NA	0	0	7	7	0	0
1159	CIV	384	Côte d'Ivoire	437	384	1963	NA	0	0	NA	0	0	NA	0	0	NA	NA	NA	NA	NA	NA	NA	0	0	0	0	0	0	0	0	0	0	0	0	0	No policy	No policy	0	0	0	0	NA	NA	0	0	4	4	0	0
1160	CIV	384	Côte d'Ivoire	437	384	1964	NA	0	0	NA	0	0	NA	0	0	NA	NA	NA	NA	NA	NA	NA	0	0	0	0	0	0	0	0	0	0	0	0	0	No policy	No policy	0	0	0	0	NA	NA	0	0	4	4	0	0
1161	CIV	384	Côte d'Ivoire	437	384	1965	NA	0	0	NA	0	0	NA	0	0	NA	NA	NA	NA	NA	NA	NA	0	0	0	0	0	0	0	0	0	0	0	0	0	No policy	No policy	0	0	0	0	NA	NA	0	0	6	5	0	1
1162	CIV	384	Côte d'Ivoire	437	384	1966	NA	0	0	NA	0	0	NA	0	0	NA	NA	NA	NA	NA	NA	NA	0	0	0	0	0	0	0	0	0	0	0	0	0	No policy	No policy	0	0	0	0	NA	NA	0	0	12	10	2	0
1163	CIV	384	Côte d'Ivoire	437	384	1967	NA	0	0	NA	0	0	NA	0	0	NA	NA	NA	NA	NA	NA	NA	0	0	0	0	0	0	0	0	0	0	0	0	0	No policy	No policy	0	0	0	0	NA	NA	0	0	9	9	0	0
1164	CIV	384	Côte d'Ivoire	437	384	1968	NA	0	0	NA	0	0	NA	0	0	NA	NA	NA	NA	NA	NA	NA	0	0	0	0	0	0	0	0	0	0	0	0	0	No policy	No policy	0	0	0	0	NA	NA	0	0	6	5	0	1
1165	CIV	384	Côte d'Ivoire	437	384	1969	NA	0	0	NA	0	1	1	1	1	3	3	NA	3	NA	0	0	0	0	0	0	0	0	0	0	0	0	0	0	0	No policy	No policy	0	0	0	0	NA	NA	0	0	13	7	6	0
1166	CIV	384	Côte d'Ivoire	437	384	1970	NA	0	0	NA	0	0	NA	0	1	NA	3	3	3	3	1	1	0	0	0	0	0	0	0	0	0	0	0	0	0	No policy	No policy	0	0	0	0	NA	NA	0	0	10	4	4	2
1167	CIV	384	Côte d'Ivoire	437	384	1971	NA	0	0	NA	0	0	NA	0	1	NA	3	3	3	3	2	2	0	0	0	0	0	0	0	0	0	0	0	0	0	No policy	No policy	0	0	0	0	NA	NA	0	0	8	6	0	2
1168	CIV	384	Côte d'Ivoire	437	384	1972	NA	0	0	NA	0	0	NA	0	1	NA	3	3	3	3	3	3	0	0	0	0	0	0	0	0	0	0	0	0	0	No policy	No policy	0	0	0	0	NA	NA	0	0	17	6	5	6
1169	CIV	384	Côte d'Ivoire	437	384	1973	NA	0	0	NA	0	0	NA	0	1	NA	3	3	3	3	4	4	0	0	0	0	0	0	0	0	0	0	0	0	0	No policy	No policy	0	0	0	0	NA	NA	0	0	10	2	6	2
1170	CIV	384	Côte d'Ivoire	437	384	1974	NA	0	0	NA	0	0	NA	0	1	NA	3	3	3	3	5	5	0	0	0	0	0	0	0	0	0	0	0	0	0	No policy	No policy	0	0	0	0	NA	NA	0	0	11	4	3	4
1171	CIV	384	Côte d'Ivoire	437	384	1975	NA	0	0	NA	0	0	NA	0	1	NA	3	3	3	3	6	6	0	0	0	0	0	0	0	0	0	0	0	0	0	No policy	No policy	0	0	0	0	NA	NA	0	0	17	7	6	4
1172	CIV	384	Côte d'Ivoire	437	384	1976	NA	0	0	NA	0	0	NA	0	1	NA	3	3	3	3	7	7	0	0	0	0	0	0	0	0	0	0	0	0	0	No policy	No policy	0	0	0	0	NA	NA	0	0	10	0	1	9
1173	CIV	384	Côte d'Ivoire	437	384	1977	Strict or simplified equidistance	0	0	NA	0	1	0	1	2	2	2	3	3	3	0	8	1	0	1	0	0	0	0	0	0	0	0	0	0	Strict or simplified equidistance	No policy	1	0	1	0	0	0	0	0	17	10	5	2
1174	CIV	384	Côte d'Ivoire	437	384	1978	NA	0	0	NA	0	0	NA	1	2	NA	2	2	3	3	1	9	0	1	1	1	0	0	0	0	0	0	0	0	0	Strict or simplified equidistance	Strict or simplified equidistance	0	1	1	1	NA	NA	0	0	12	5	5	2
1175	CIV	384	Côte d'Ivoire	437	384	1979	NA	0	0	NA	0	0	NA	0	2	NA	2	2	3	3	2	10	0	0	1	1	0	0	0	0	0	0	0	0	0	Strict or simplified equidistance	Strict or simplified equidistance	0	0	1	1	NA	NA	0	0	29	16	5	8
1176	CIV	384	Côte d'Ivoire	437	384	1980	NA	0	0	NA	0	0	NA	0	2	NA	2	2	3	3	3	11	0	0	1	1	0	0	0	0	0	0	0	0	0	Strict or simplified equidistance	Strict or simplified equidistance	0	0	1	1	NA	NA	0	0	9	3	2	4
1177	CIV	384	Côte d'Ivoire	437	384	1981	NA	0	0	NA	0	0	NA	0	2	NA	2	2	3	3	4	12	0	0	1	1	0	0	0	0	0	0	0	0	0	Strict or simplified equidistance	Strict or simplified equidistance	0	0	1	1	NA	NA	0	0	16	9	6	1
1178	CIV	384	Côte d'Ivoire	437	384	1982	NA	0	0	0	0	1	1	1	3	3	3	2	3	3	0	13	0	0	1	1	0	0	0	0	0	0	0	0	0	Strict or simplified equidistance	Strict or simplified equidistance	0	0	1	1	NA	NA	0	0	9	3	3	3
1179	CIV	384	Côte d'Ivoire	437	384	1983	NA	1	0	0	0	0	NA	0	3	NA	3	3	3	3	1	14	0	0	1	1	0	0	0	0	0	0	0	0	0	Strict or simplified equidistance	Strict or simplified equidistance	0	0	1	1	NA	NA	0	0	7	4	2	1
1180	CIV	384	Côte d'Ivoire	437	384	1984	NA	1	0	1	1	1	1	1	4	3	3	3	3	3	2	15	0	0	1	1	0	0	0	0	0	0	0	0	0	Strict or simplified equidistance	Strict or simplified equidistance	0	0	1	1	NA	NA	0	0	8	7	0	1
1181	CIV	384	Côte d'Ivoire	437	384	1985	NA	1	0	1	1	1	1	2	6	2	2	3	2	3	0	0	0	0	1	1	0	0	0	0	0	0	0	0	0	Strict or simplified equidistance	Strict or simplified equidistance	0	0	1	1	NA	NA	0	0	12	6	2	4
1182	CIV	384	Côte d'Ivoire	437	384	1986	NA	1	0	1	1	0	NA	0	6	NA	2	2	2	2	1	1	0	0	1	1	0	0	0	0	0	0	0	0	0	Strict or simplified equidistance	Strict or simplified equidistance	0	0	1	1	NA	NA	0	0	14	8	0	6
1183	CIV	384	Côte d'Ivoire	437	384	1987	NA	1	0	1	1	0	NA	0	6	NA	2	2	2	2	2	2	0	0	1	1	0	0	0	0	0	0	0	0	0	Strict or simplified equidistance	Strict or simplified equidistance	0	0	1	1	NA	NA	0	0	10	0	8	2
1184	CIV	384	Côte d'Ivoire	437	384	1988	NA	1	0	1	1	0	NA	0	6	NA	2	2	2	2	3	3	0	0	1	1	0	0	0	0	0	0	0	0	0	Strict or simplified equidistance	Strict or simplified equidistance	0	0	1	1	NA	NA	0	0	4	2	1	1
1185	CIV	384	Côte d'Ivoire	437	384	1989	NA	1	0	1	1	1	0	1	7	3	3	2	2	2	0	4	0	0	1	1	0	0	0	0	0	0	0	0	0	Strict or simplified equidistance	Strict or simplified equidistance	0	0	1	1	NA	NA	0	0	14	5	5	4
1186	CIV	384	Côte d'Ivoire	437	384	1990	NA	1	0	1	1	0	NA	0	7	NA	3	3	2	2	1	5	0	0	1	1	0	0	0	0	0	0	0	0	0	Strict or simplified equidistance	Strict or simplified equidistance	0	0	1	1	NA	NA	0	0	12	4	0	8
1187	CIV	384	Côte d'Ivoire	437	384	1991	NA	1	0	1	1	0	NA	0	7	NA	3	3	2	2	2	6	0	0	1	1	0	0	0	0	0	0	0	0	0	Strict or simplified equidistance	Strict or simplified equidistance	0	0	1	1	NA	NA	0	0	9	1	2	6
1188	CIV	384	Côte d'Ivoire	437	384	1992	NA	1	0	1	1	1	0	1	8	3	3	3	2	2	3	7	0	0	1	1	0	0	0	0	0	0	0	0	0	Strict or simplified equidistance	Strict or simplified equidistance	0	0	1	1	NA	NA	0	0	4	0	2	2
1189	CIV	384	Côte d'Ivoire	437	384	1993	NA	1	0	1	1	1	1	1	9	2	2	3	2	2	0	8	0	0	1	1	0	0	0	0	0	0	0	0	0	Strict or simplified equidistance	Strict or simplified equidistance	0	0	1	1	NA	NA	0	0	7	5	0	2
1190	CIV	384	Côte d'Ivoire	437	384	1994	NA	1	0	1	1	0	NA	0	9	NA	2	2	2	2	1	9	0	0	1	1	0	0	0	0	0	0	0	0	0	Strict or simplified equidistance	Strict or simplified equidistance	0	0	1	1	NA	NA	0	0	16	10	3	3
1191	CIV	384	Côte d'Ivoire	437	384	1995	NA	1	1	1	1	0	NA	0	9	NA	2	2	2	2	2	10	0	0	1	1	0	0	0	0	0	0	0	0	0	Strict or simplified equidistance	Strict or simplified equidistance	0	0	1	1	NA	NA	0	0	7	4	2	1
1192	CIV	384	Côte d'Ivoire	437	384	1996	NA	1	1	1	1	0	NA	0	9	NA	2	2	2	2	3	11	0	0	1	1	0	0	0	0	0	0	0	0	0	Strict or simplified equidistance	Strict or simplified equidistance	0	0	1	1	NA	NA	0	0	1	0	1	0
1193	CIV	384	Côte d'Ivoire	437	384	1997	NA	1	1	1	1	0	NA	0	9	NA	2	2	2	2	4	12	0	0	1	1	0	0	0	0	0	0	0	0	0	Strict or simplified equidistance	Strict or simplified equidistance	0	0	1	1	NA	NA	0	0	13	10	2	1
1194	CIV	384	Côte d'Ivoire	437	384	1998	NA	1	1	1	1	0	NA	0	9	NA	2	2	2	2	5	13	0	0	1	1	0	0	0	0	0	0	0	0	0	Strict or simplified equidistance	Strict or simplified equidistance	0	0	1	1	NA	NA	0	0	13	3	7	3
1195	CIV	384	Côte d'Ivoire	437	384	1999	NA	1	1	1	1	1	0	1	10	2	2	2	2	2	6	14	0	0	1	1	0	0	0	0	0	0	0	0	0	Strict or simplified equidistance	Strict or simplified equidistance	0	0	1	1	NA	NA	0	0	3	1	1	1
1196	CIV	384	Côte d'Ivoire	437	384	2000	NA	1	1	1	1	0	NA	0	10	NA	2	2	2	2	7	15	0	0	1	1	0	0	0	0	0	0	0	0	0	Strict or simplified equidistance	Strict or simplified equidistance	0	0	1	1	NA	NA	0	0	12	7	2	3
1197	CIV	384	Côte d'Ivoire	437	384	2001	NA	1	1	1	1	1	1	1	11	2	2	2	2	2	8	16	0	0	1	1	0	0	0	0	0	0	0	0	0	Strict or simplified equidistance	Strict or simplified equidistance	0	0	1	1	NA	NA	0	0	14	6	3	5
1198	CIV	384	Côte d'Ivoire	437	384	2002	NA	1	1	1	1	1	1	1	12	2	2	2	2	2	9	17	0	0	1	1	0	0	0	0	0	0	0	0	0	Strict or simplified equidistance	Strict or simplified equidistance	0	0	1	1	NA	NA	0	0	11	8	2	1
1199	CIV	384	Côte d'Ivoire	437	384	2003	NA	1	1	1	1	0	NA	0	12	NA	2	2	2	2	10	18	0	0	1	1	0	0	0	0	0	0	0	0	0	Strict or simplified equidistance	Strict or simplified equidistance	0	0	1	1	NA	NA	0	0	7	5	0	2
1200	CIV	384	Côte d'Ivoire	437	384	2004	NA	1	1	1	1	0	NA	0	12	NA	2	2	2	2	11	19	0	0	1	1	0	0	0	0	0	0	0	0	0	Strict or simplified equidistance	Strict or simplified equidistance	0	0	1	1	NA	NA	0	0	9	6	3	0
1201	CIV	384	Côte d'Ivoire	437	384	2005	NA	1	1	1	1	0	NA	0	12	NA	2	2	2	2	12	20	0	0	1	1	0	0	0	0	0	0	0	0	0	Strict or simplified equidistance	Strict or simplified equidistance	0	0	1	1	NA	NA	0	0	12	4	7	1
1202	CIV	384	Côte d'Ivoire	437	384	2006	NA	1	1	1	1	1	0	1	13	2	2	2	2	2	13	21	0	0	1	1	0	0	0	0	0	0	0	0	0	Strict or simplified equidistance	Strict or simplified equidistance	0	0	1	1	NA	NA	0	0	7	6	0	1
1203	CIV	384	Côte d'Ivoire	437	384	2007	NA	1	1	1	1	1	1	2	15	3	3	2	3	2	0	0	0	0	1	1	0	0	0	0	0	0	0	0	0	Strict or simplified equidistance	Strict or simplified equidistance	0	0	1	1	NA	NA	0	0	9	6	3	0
1204	CIV	384	Côte d'Ivoire	437	384	2008	NA	1	1	1	1	0	NA	0	15	NA	3	3	3	3	1	1	0	0	1	1	0	0	0	0	0	0	0	0	0	Strict or simplified equidistance	Strict or simplified equidistance	0	0	1	1	NA	NA	0	0	5	3	2	0
1205	CIV	384	Côte d'Ivoire	437	384	2009	NA	1	1	1	1	1	1	1	16	2	2	3	2	3	0	0	0	0	1	1	0	0	0	0	0	0	0	0	0	Strict or simplified equidistance	Strict or simplified equidistance	0	0	1	1	NA	NA	0	0	5	3	2	0
1206	CIV	384	Côte d'Ivoire	437	384	2010	NA	1	1	1	1	0	NA	0	16	NA	2	2	2	2	1	1	0	0	1	1	0	0	0	0	0	0	0	0	0	Strict or simplified equidistance	Strict or simplified equidistance	0	0	1	1	NA	NA	0	0	11	4	2	5
1207	CIV	384	Côte d'Ivoire	437	384	2011	NA	1	1	1	1	0	NA	0	16	NA	2	2	2	2	2	2	0	0	1	1	0	0	0	0	0	0	0	0	0	Strict or simplified equidistance	Strict or simplified equidistance	0	0	1	1	NA	NA	0	0	8	5	2	1
1208	CIV	384	Côte d'Ivoire	437	384	2012	NA	1	1	1	1	1	1	2	18	2	2	2	2	2	3	3	0	0	1	1	0	0	0	0	0	0	0	0	0	Strict or simplified equidistance	Strict or simplified equidistance	0	0	1	1	NA	NA	0	0	9	4	4	1
1209	CIV	384	Côte d'Ivoire	437	384	2013	NA	1	1	1	1	0	NA	0	18	NA	2	2	2	2	4	4	0	0	1	1	0	0	0	0	0	0	0	0	0	Strict or simplified equidistance	Strict or simplified equidistance	0	0	1	1	NA	NA	0	0	15	11	3	1
1210	CIV	384	Côte d'Ivoire	437	384	2014	Nonequidistance	1	1	1	1	1	1	2	20	2	2	2	2	2	5	5	0	0	1	1	0	0	0	0	1	0	1	0	0	Nonequidistance	Strict or simplified equidistance	1	0	2	1	0	0	0	0	10	6	1	3
1211	CIV	384	Côte d'Ivoire	437	384	2015	NA	1	1	1	1	0	NA	0	20	NA	2	2	2	2	6	6	0	0	1	1	0	0	0	0	0	1	1	1	0	Nonequidistance	Nonequidistance	0	1	2	2	NA	NA	0	0	18	11	4	3
1212	CIV	384	Côte d'Ivoire	437	384	2016	NA	1	1	1	1	0	NA	0	20	NA	2	2	2	2	7	7	0	0	1	1	0	0	0	0	0	0	1	1	0	Nonequidistance	Nonequidistance	0	0	2	2	NA	NA	0	0	8	6	1	1
1213	CIV	384	Côte d'Ivoire	437	384	2017	NA	1	1	1	1	1	0	1	21	2	2	2	2	2	8	8	0	0	1	1	0	0	0	0	0	0	1	1	0	Nonequidistance	Nonequidistance	0	0	2	2	NA	NA	0	0	8	2	6	0
1214	CIV	384	Côte d'Ivoire	437	384	2018	NA	1	1	1	1	1	1	2	23	2	2	2	2	2	9	9	0	0	1	1	0	0	0	0	0	0	1	1	0	Nonequidistance	Nonequidistance	0	0	2	2	NA	NA	0	0	1	0	0	1
1215	CIV	384	Côte d'Ivoire	437	384	2019	NA	1	1	1	1	0	NA	0	23	NA	2	2	2	2	10	10	0	0	1	1	0	0	0	0	0	0	1	1	0	Nonequidistance	Nonequidistance	0	0	2	2	NA	NA	0	0	5	0	2	3
1216	CMR	120	Cameroon	471	120	1960	NA	0	0	NA	0	0	NA	0	0	NA	NA	NA	NA	NA	NA	NA	0	NA	0	NA	0	NA	0	NA	0	NA	0	NA	0	No policy	NA	0	NA	0	NA	NA	NA	0	0	0	0	0	0
1217	CMR	120	Cameroon	471	120	1961	NA	0	0	NA	0	0	NA	0	0	NA	NA	NA	NA	NA	NA	NA	0	0	0	0	0	0	0	0	0	0	0	0	0	No policy	No policy	0	0	0	0	NA	NA	0	0	8	7	0	1
1218	CMR	120	Cameroon	471	120	1962	NA	0	0	NA	0	0	NA	0	0	NA	NA	NA	NA	NA	NA	NA	0	0	0	0	0	0	0	0	0	0	0	0	0	No policy	No policy	0	0	0	0	NA	NA	0	0	7	7	0	0
1219	CMR	120	Cameroon	471	120	1963	NA	0	0	NA	0	0	NA	0	0	NA	NA	NA	NA	NA	NA	NA	0	0	0	0	0	0	0	0	0	0	0	0	0	No policy	No policy	0	0	0	0	NA	NA	0	0	4	4	0	0
1220	CMR	120	Cameroon	471	120	1964	NA	0	0	NA	0	0	NA	0	0	NA	NA	NA	NA	NA	NA	NA	0	0	0	0	0	0	0	0	0	0	0	0	0	No policy	No policy	0	0	0	0	NA	NA	0	0	4	4	0	0
1221	CMR	120	Cameroon	471	120	1965	NA	0	0	NA	0	0	NA	0	0	NA	NA	NA	NA	NA	NA	NA	0	0	0	0	0	0	0	0	0	0	0	0	0	No policy	No policy	0	0	0	0	NA	NA	0	0	6	5	0	1
1222	CMR	120	Cameroon	471	120	1966	NA	0	0	NA	0	0	NA	0	0	NA	NA	NA	NA	NA	NA	NA	0	0	0	0	0	0	0	0	0	0	0	0	0	No policy	No policy	0	0	0	0	NA	NA	0	0	12	10	2	0
1223	CMR	120	Cameroon	471	120	1967	NA	0	0	NA	0	0	NA	0	0	NA	NA	NA	NA	NA	NA	NA	0	0	0	0	0	0	0	0	0	0	0	0	0	No policy	No policy	0	0	0	0	NA	NA	0	0	9	9	0	0
1224	CMR	120	Cameroon	471	120	1968	NA	0	0	NA	0	0	NA	0	0	NA	NA	NA	NA	NA	NA	NA	0	0	0	0	0	0	0	0	0	0	0	0	0	No policy	No policy	0	0	0	0	NA	NA	0	0	6	5	0	1
1225	CMR	120	Cameroon	471	120	1969	NA	0	0	NA	0	1	1	1	1	3	3	NA	3	NA	0	0	0	0	0	0	0	0	0	0	0	0	0	0	0	No policy	No policy	0	0	0	0	NA	NA	0	0	13	7	6	0
1226	CMR	120	Cameroon	471	120	1970	NA	0	0	NA	0	0	NA	0	1	NA	3	3	3	3	1	1	0	0	0	0	0	0	0	0	0	0	0	0	0	No policy	No policy	0	0	0	0	NA	NA	0	0	10	4	4	2
1227	CMR	120	Cameroon	471	120	1971	NA	0	0	NA	0	0	NA	0	1	NA	3	3	3	3	2	2	0	0	0	0	0	0	0	0	0	0	0	0	0	No policy	No policy	0	0	0	0	NA	NA	0	0	8	6	0	2
1228	CMR	120	Cameroon	471	120	1972	NA	0	0	NA	0	0	NA	0	1	NA	3	3	3	3	3	3	0	0	0	0	0	0	0	0	0	0	0	0	0	No policy	No policy	0	0	0	0	NA	NA	0	0	17	6	5	6
1229	CMR	120	Cameroon	471	120	1973	NA	0	0	NA	0	0	NA	0	1	NA	3	3	3	3	4	4	0	0	0	0	0	0	0	0	0	0	0	0	0	No policy	No policy	0	0	0	0	NA	NA	0	0	10	2	6	2
1230	CMR	120	Cameroon	471	120	1974	NA	0	0	NA	0	0	NA	0	1	NA	3	3	3	3	5	5	0	0	0	0	0	0	0	0	0	0	0	0	0	No policy	No policy	0	0	0	0	NA	NA	0	0	11	4	3	4
1231	CMR	120	Cameroon	471	120	1975	Nonequidistance	0	0	NA	0	0	NA	0	1	NA	3	3	3	3	6	6	0	0	0	0	0	0	0	0	1	0	1	0	0	Nonequidistance	No policy	1	0	1	0	1	1	1	1	17	7	6	4
1232	CMR	120	Cameroon	471	120	1976	NA	0	0	NA	0	0	NA	0	1	NA	3	3	3	3	7	7	0	0	0	0	0	0	0	0	0	1	1	1	0	Nonequidistance	Nonequidistance	0	1	1	1	NA	NA	1	1	10	0	1	9
1233	CMR	120	Cameroon	471	120	1977	NA	0	0	NA	0	1	0	1	2	2	2	3	3	3	0	8	0	0	0	0	0	0	0	0	0	0	1	1	0	Nonequidistance	Nonequidistance	0	0	1	1	NA	NA	1	1	17	10	5	2
1234	CMR	120	Cameroon	471	120	1978	NA	0	0	NA	0	0	NA	1	2	NA	2	2	3	3	1	9	0	0	0	0	0	0	0	0	0	0	1	1	0	Nonequidistance	Nonequidistance	0	0	1	1	NA	NA	1	1	12	5	5	2
1235	CMR	120	Cameroon	471	120	1979	NA	0	0	NA	0	0	NA	0	2	NA	2	2	3	3	2	10	0	0	0	0	0	0	0	0	0	0	1	1	0	Nonequidistance	Nonequidistance	0	0	1	1	NA	NA	1	1	29	16	5	8
1236	CMR	120	Cameroon	471	120	1980	NA	0	0	NA	0	0	NA	0	2	NA	2	2	3	3	3	11	0	0	0	0	0	0	0	0	0	0	1	1	0	Nonequidistance	Nonequidistance	0	0	1	1	NA	NA	1	1	9	3	2	4
1237	CMR	120	Cameroon	471	120	1981	NA	0	0	NA	0	0	NA	0	2	NA	2	2	3	3	4	12	0	0	0	0	0	0	0	0	0	0	1	1	0	Nonequidistance	Nonequidistance	0	0	1	1	NA	NA	1	1	16	9	6	1
1238	CMR	120	Cameroon	471	120	1982	NA	0	0	0	0	1	1	1	3	3	3	2	3	3	0	13	0	0	0	0	0	0	0	0	0	0	1	1	0	Nonequidistance	Nonequidistance	0	0	1	1	NA	NA	1	1	9	3	3	3
1239	CMR	120	Cameroon	471	120	1983	NA	1	0	0	0	0	NA	0	3	NA	3	3	3	3	1	14	0	0	0	0	0	0	0	0	0	0	1	1	0	Nonequidistance	Nonequidistance	0	0	1	1	NA	NA	1	1	7	4	2	1
1240	CMR	120	Cameroon	471	120	1984	NA	1	0	0	0	1	1	1	4	3	3	3	3	3	2	15	0	0	0	0	0	0	0	0	0	0	1	1	0	Nonequidistance	Nonequidistance	0	0	1	1	NA	NA	1	1	8	7	0	1
1241	CMR	120	Cameroon	471	120	1985	NA	1	0	1	1	1	1	2	6	2	2	3	2	3	0	0	0	0	0	0	0	0	0	0	0	0	1	1	0	Nonequidistance	Nonequidistance	0	0	1	1	NA	NA	1	1	12	6	2	4
1242	CMR	120	Cameroon	471	120	1986	NA	1	0	1	1	0	NA	0	6	NA	2	2	2	2	1	1	0	0	0	0	0	0	0	0	0	0	1	1	0	Nonequidistance	Nonequidistance	0	0	1	1	NA	NA	1	1	14	8	0	6
1243	CMR	120	Cameroon	471	120	1987	NA	1	0	1	1	0	NA	0	6	NA	2	2	2	2	2	2	0	0	0	0	0	0	0	0	0	0	1	1	0	Nonequidistance	Nonequidistance	0	0	1	1	NA	NA	1	1	10	0	8	2
1244	CMR	120	Cameroon	471	120	1988	NA	1	0	1	1	0	NA	0	6	NA	2	2	2	2	3	3	0	0	0	0	0	0	0	0	0	0	1	1	0	Nonequidistance	Nonequidistance	0	0	1	1	NA	NA	1	1	4	2	1	1
1245	CMR	120	Cameroon	471	120	1989	NA	1	0	1	1	1	0	1	7	3	3	2	2	2	0	4	0	0	0	0	0	0	0	0	0	0	1	1	0	Nonequidistance	Nonequidistance	0	0	1	1	NA	NA	1	1	14	5	5	4
1246	CMR	120	Cameroon	471	120	1990	NA	1	0	1	1	0	NA	0	7	NA	3	3	2	2	1	5	0	0	0	0	0	0	0	0	0	0	1	1	0	Nonequidistance	Nonequidistance	0	0	1	1	NA	NA	1	1	12	4	0	8
1247	CMR	120	Cameroon	471	120	1991	NA	1	0	1	1	0	NA	0	7	NA	3	3	2	2	2	6	0	0	0	0	0	0	0	0	0	0	1	1	0	Nonequidistance	Nonequidistance	0	0	1	1	NA	NA	1	1	9	1	2	6
1248	CMR	120	Cameroon	471	120	1992	NA	1	0	1	1	1	0	1	8	3	3	3	2	2	3	7	0	0	0	0	0	0	0	0	0	0	1	1	0	Nonequidistance	Nonequidistance	0	0	1	1	NA	NA	1	1	4	0	2	2
1249	CMR	120	Cameroon	471	120	1993	NA	1	0	1	1	1	1	1	9	2	2	3	2	2	0	8	0	0	0	0	0	0	0	0	0	0	1	1	0	Nonequidistance	Nonequidistance	0	0	1	1	NA	NA	1	1	7	5	0	2
1250	CMR	120	Cameroon	471	120	1994	Modified equidistance	1	0	1	1	0	NA	0	9	NA	2	2	2	2	1	9	0	0	0	0	1	0	1	0	0	0	1	1	0	Modified equidistance	Nonequidistance	1	0	2	1	1	1	2	2	16	10	3	3
1251	CMR	120	Cameroon	471	120	1995	NA	1	1	1	1	0	NA	0	9	NA	2	2	2	2	2	10	0	0	0	0	0	1	1	1	0	0	1	1	0	Modified equidistance	Modified equidistance	0	1	2	2	NA	NA	2	2	7	4	2	1
1252	CMR	120	Cameroon	471	120	1996	NA	1	1	1	1	0	NA	0	9	NA	2	2	2	2	3	11	0	0	0	0	0	0	1	1	0	0	1	1	0	Modified equidistance	Modified equidistance	0	0	2	2	NA	NA	2	2	1	0	1	0
1253	CMR	120	Cameroon	471	120	1997	NA	1	1	1	1	0	NA	0	9	NA	2	2	2	2	4	12	0	0	0	0	0	0	1	1	0	0	1	1	0	Modified equidistance	Modified equidistance	0	0	2	2	NA	NA	2	2	13	10	2	1
1254	CMR	120	Cameroon	471	120	1998	NA	1	1	1	1	0	NA	0	9	NA	2	2	2	2	5	13	0	0	0	0	0	0	1	1	0	0	1	1	0	Modified equidistance	Modified equidistance	0	0	2	2	NA	NA	2	2	13	3	7	3
1255	CMR	120	Cameroon	471	120	1999	NA	1	1	1	1	1	0	1	10	2	2	2	2	2	6	14	0	0	0	0	0	0	1	1	0	0	1	1	0	Modified equidistance	Modified equidistance	0	0	2	2	NA	NA	2	2	3	1	1	1
1256	CMR	120	Cameroon	471	120	2000	NA	1	1	1	1	0	NA	0	10	NA	2	2	2	2	7	15	0	0	0	0	0	0	1	1	0	0	1	1	0	Modified equidistance	Modified equidistance	0	0	2	2	NA	NA	2	2	12	7	2	3
1257	CMR	120	Cameroon	471	120	2001	NA	1	1	1	1	1	1	1	11	2	2	2	2	2	8	16	0	0	0	0	0	0	1	1	0	0	1	1	0	Modified equidistance	Modified equidistance	0	0	2	2	NA	NA	2	2	14	6	3	5
1258	CMR	120	Cameroon	471	120	2002	NA	1	1	1	1	1	1	1	12	2	2	2	2	2	9	17	0	0	0	0	0	0	1	1	0	0	1	1	0	Modified equidistance	Modified equidistance	0	0	2	2	NA	NA	2	2	11	8	2	1
1259	CMR	120	Cameroon	471	120	2003	NA	1	1	1	1	0	NA	0	12	NA	2	2	2	2	10	18	0	0	0	0	0	0	1	1	0	0	1	1	0	Modified equidistance	Modified equidistance	0	0	2	2	NA	NA	2	2	7	5	0	2
1260	CMR	120	Cameroon	471	120	2004	NA	1	1	1	1	0	NA	0	12	NA	2	2	2	2	11	19	0	0	0	0	0	0	1	1	0	0	1	1	0	Modified equidistance	Modified equidistance	0	0	2	2	NA	NA	2	2	9	6	3	0
1261	CMR	120	Cameroon	471	120	2005	NA	1	1	1	1	0	NA	0	12	NA	2	2	2	2	12	20	0	0	0	0	0	0	1	1	0	0	1	1	0	Modified equidistance	Modified equidistance	0	0	2	2	NA	NA	2	2	12	4	7	1
1262	CMR	120	Cameroon	471	120	2006	NA	1	1	1	1	1	0	1	13	2	2	2	2	2	13	21	0	0	0	0	0	0	1	1	0	0	1	1	0	Modified equidistance	Modified equidistance	0	0	2	2	NA	NA	2	2	7	6	0	1
1263	CMR	120	Cameroon	471	120	2007	NA	1	1	1	1	1	1	2	15	3	3	2	3	2	0	0	0	0	0	0	0	0	1	1	0	0	1	1	0	Modified equidistance	Modified equidistance	0	0	2	2	NA	NA	2	2	9	6	3	0
1264	CMR	120	Cameroon	471	120	2008	NA	1	1	1	1	0	NA	0	15	NA	3	3	3	3	1	1	0	0	0	0	0	0	1	1	0	0	1	1	0	Modified equidistance	Modified equidistance	0	0	2	2	NA	NA	2	2	5	3	2	0
1265	CMR	120	Cameroon	471	120	2009	NA	1	1	1	1	1	1	1	16	2	2	3	2	3	0	0	0	0	0	0	0	0	1	1	0	0	1	1	0	Modified equidistance	Modified equidistance	0	0	2	2	NA	NA	2	2	5	3	2	0
1266	CMR	120	Cameroon	471	120	2010	NA	1	1	1	1	0	NA	0	16	NA	2	2	2	2	1	1	0	0	0	0	0	0	1	1	0	0	1	1	0	Modified equidistance	Modified equidistance	0	0	2	2	NA	NA	2	2	11	4	2	5
1267	CMR	120	Cameroon	471	120	2011	NA	1	1	1	1	0	NA	0	16	NA	2	2	2	2	2	2	0	0	0	0	0	0	1	1	0	0	1	1	0	Modified equidistance	Modified equidistance	0	0	2	2	NA	NA	2	2	8	5	2	1
1268	CMR	120	Cameroon	471	120	2012	NA	1	1	1	1	1	1	2	18	2	2	2	2	2	3	3	0	0	0	0	0	0	1	1	0	0	1	1	0	Modified equidistance	Modified equidistance	0	0	2	2	NA	NA	2	2	9	4	4	1
1269	CMR	120	Cameroon	471	120	2013	NA	1	1	1	1	0	NA	0	18	NA	2	2	2	2	4	4	0	0	0	0	0	0	1	1	0	0	1	1	0	Modified equidistance	Modified equidistance	0	0	2	2	NA	NA	2	2	15	11	3	1
1270	CMR	120	Cameroon	471	120	2014	NA	1	1	1	1	1	1	2	20	2	2	2	2	2	5	5	0	0	0	0	0	0	1	1	0	0	1	1	0	Modified equidistance	Modified equidistance	0	0	2	2	NA	NA	2	2	10	6	1	3
1271	CMR	120	Cameroon	471	120	2015	NA	1	1	1	1	0	NA	0	20	NA	2	2	2	2	6	6	0	0	0	0	0	0	1	1	0	0	1	1	0	Modified equidistance	Modified equidistance	0	0	2	2	NA	NA	2	2	18	11	4	3
1272	CMR	120	Cameroon	471	120	2016	NA	1	1	1	1	0	NA	0	20	NA	2	2	2	2	7	7	0	0	0	0	0	0	1	1	0	0	1	1	0	Modified equidistance	Modified equidistance	0	0	2	2	NA	NA	2	2	8	6	1	1
1273	CMR	120	Cameroon	471	120	2017	NA	1	1	1	1	1	0	1	21	2	2	2	2	2	8	8	0	0	0	0	0	0	1	1	0	0	1	1	0	Modified equidistance	Modified equidistance	0	0	2	2	NA	NA	2	2	8	2	6	0
1274	CMR	120	Cameroon	471	120	2018	NA	1	1	1	1	1	1	2	23	2	2	2	2	2	9	9	0	0	0	0	0	0	1	1	0	0	1	1	0	Modified equidistance	Modified equidistance	0	0	2	2	NA	NA	2	2	1	0	0	1
1275	CMR	120	Cameroon	471	120	2019	NA	1	1	1	1	0	NA	0	23	NA	2	2	2	2	10	10	0	0	0	0	0	0	1	1	0	0	1	1	0	Modified equidistance	Modified equidistance	0	0	2	2	NA	NA	2	2	5	0	2	3
1276	COD	180	Congo, Democratic Republic	490	180	1960	NA	0	0	NA	0	0	NA	0	0	NA	NA	NA	NA	NA	NA	NA	0	NA	0	NA	0	NA	0	NA	0	NA	0	NA	0	No policy	NA	0	NA	0	NA	NA	NA	0	0	0	0	0	0
1277	COD	180	Congo, Democratic Republic	490	180	1961	NA	0	0	NA	0	0	NA	0	0	NA	NA	NA	NA	NA	NA	NA	0	0	0	0	0	0	0	0	0	0	0	0	0	No policy	No policy	0	0	0	0	NA	NA	0	0	8	7	0	1
1278	COD	180	Congo, Democratic Republic	490	180	1962	NA	0	0	NA	0	0	NA	0	0	NA	NA	NA	NA	NA	NA	NA	0	0	0	0	0	0	0	0	0	0	0	0	0	No policy	No policy	0	0	0	0	NA	NA	0	0	7	7	0	0
1279	COD	180	Congo, Democratic Republic	490	180	1963	NA	0	0	NA	0	0	NA	0	0	NA	NA	NA	NA	NA	NA	NA	0	0	0	0	0	0	0	0	0	0	0	0	0	No policy	No policy	0	0	0	0	NA	NA	0	0	4	4	0	0
1280	COD	180	Congo, Democratic Republic	490	180	1964	NA	0	0	NA	0	0	NA	0	0	NA	NA	NA	NA	NA	NA	NA	0	0	0	0	0	0	0	0	0	0	0	0	0	No policy	No policy	0	0	0	0	NA	NA	0	0	4	4	0	0
1281	COD	180	Congo, Democratic Republic	490	180	1965	NA	0	0	NA	0	0	NA	0	0	NA	NA	NA	NA	NA	NA	NA	0	0	0	0	0	0	0	0	0	0	0	0	0	No policy	No policy	0	0	0	0	NA	NA	0	0	6	5	0	1
1282	COD	180	Congo, Democratic Republic	490	180	1966	NA	0	0	NA	0	0	NA	0	0	NA	NA	NA	NA	NA	NA	NA	0	0	0	0	0	0	0	0	0	0	0	0	0	No policy	No policy	0	0	0	0	NA	NA	0	0	12	10	2	0
1283	COD	180	Congo, Democratic Republic	490	180	1967	NA	0	0	NA	0	0	NA	0	0	NA	NA	NA	NA	NA	NA	NA	0	0	0	0	0	0	0	0	0	0	0	0	0	No policy	No policy	0	0	0	0	NA	NA	0	0	9	9	0	0
1284	COD	180	Congo, Democratic Republic	490	180	1968	NA	0	0	NA	0	0	NA	0	0	NA	NA	NA	NA	NA	NA	NA	0	0	0	0	0	0	0	0	0	0	0	0	0	No policy	No policy	0	0	0	0	NA	NA	0	0	6	5	0	1
1285	COD	180	Congo, Democratic Republic	490	180	1969	NA	0	0	NA	0	1	1	1	1	3	3	NA	3	NA	0	0	0	0	0	0	0	0	0	0	0	0	0	0	0	No policy	No policy	0	0	0	0	NA	NA	0	0	13	7	6	0
1286	COD	180	Congo, Democratic Republic	490	180	1970	NA	0	0	NA	0	0	NA	0	1	NA	3	3	3	3	1	1	0	0	0	0	0	0	0	0	0	0	0	0	0	No policy	No policy	0	0	0	0	NA	NA	0	0	10	4	4	2
1287	COD	180	Congo, Democratic Republic	490	180	1971	NA	0	0	NA	0	0	NA	0	1	NA	3	3	3	3	2	2	0	0	0	0	0	0	0	0	0	0	0	0	0	No policy	No policy	0	0	0	0	NA	NA	0	0	8	6	0	2
1288	COD	180	Congo, Democratic Republic	490	180	1972	NA	0	0	NA	0	0	NA	0	1	NA	3	3	3	3	3	3	0	0	0	0	0	0	0	0	0	0	0	0	0	No policy	No policy	0	0	0	0	NA	NA	0	0	17	6	5	6
1289	COD	180	Congo, Democratic Republic	490	180	1973	NA	0	0	NA	0	0	NA	0	1	NA	3	3	3	3	4	4	0	0	0	0	0	0	0	0	0	0	0	0	0	No policy	No policy	0	0	0	0	NA	NA	0	0	10	2	6	2
1290	COD	180	Congo, Democratic Republic	490	180	1974	NA	0	0	NA	0	0	NA	0	1	NA	3	3	3	3	5	5	0	0	0	0	0	0	0	0	0	0	0	0	0	No policy	No policy	0	0	0	0	NA	NA	0	0	11	4	3	4
1291	COD	180	Congo, Democratic Republic	490	180	1975	NA	0	0	NA	0	0	NA	0	1	NA	3	3	3	3	6	6	0	0	0	0	0	0	0	0	0	0	0	0	0	No policy	No policy	0	0	0	0	NA	NA	0	0	17	7	6	4
1292	COD	180	Congo, Democratic Republic	490	180	1976	NA	0	0	NA	0	0	NA	0	1	NA	3	3	3	3	7	7	0	0	0	0	0	0	0	0	0	0	0	0	0	No policy	No policy	0	0	0	0	NA	NA	0	0	10	0	1	9
1293	COD	180	Congo, Democratic Republic	490	180	1977	NA	0	0	NA	0	1	0	1	2	2	2	3	3	3	0	8	0	0	0	0	0	0	0	0	0	0	0	0	0	No policy	No policy	0	0	0	0	NA	NA	0	0	17	10	5	2
1294	COD	180	Congo, Democratic Republic	490	180	1978	NA	0	0	NA	0	0	NA	1	2	NA	2	2	3	3	1	9	0	0	0	0	0	0	0	0	0	0	0	0	0	No policy	No policy	0	0	0	0	NA	NA	0	0	12	5	5	2
1295	COD	180	Congo, Democratic Republic	490	180	1979	NA	0	0	NA	0	0	NA	0	2	NA	2	2	3	3	2	10	0	0	0	0	0	0	0	0	0	0	0	0	0	No policy	No policy	0	0	0	0	NA	NA	0	0	29	16	5	8
1296	COD	180	Congo, Democratic Republic	490	180	1980	NA	0	0	NA	0	0	NA	0	2	NA	2	2	3	3	3	11	0	0	0	0	0	0	0	0	0	0	0	0	0	No policy	No policy	0	0	0	0	NA	NA	0	0	9	3	2	4
1297	COD	180	Congo, Democratic Republic	490	180	1981	NA	0	0	NA	0	0	NA	0	2	NA	2	2	3	3	4	12	0	0	0	0	0	0	0	0	0	0	0	0	0	No policy	No policy	0	0	0	0	NA	NA	0	0	16	9	6	1
1298	COD	180	Congo, Democratic Republic	490	180	1982	NA	0	0	0	0	1	1	1	3	3	3	2	3	3	0	13	0	0	0	0	0	0	0	0	0	0	0	0	0	No policy	No policy	0	0	0	0	NA	NA	0	0	9	3	3	3
1299	COD	180	Congo, Democratic Republic	490	180	1983	NA	1	0	0	0	0	NA	0	3	NA	3	3	3	3	1	14	0	0	0	0	0	0	0	0	0	0	0	0	0	No policy	No policy	0	0	0	0	NA	NA	0	0	7	4	2	1
1300	COD	180	Congo, Democratic Republic	490	180	1984	NA	1	0	0	0	1	1	1	4	3	3	3	3	3	2	15	0	0	0	0	0	0	0	0	0	0	0	0	0	No policy	No policy	0	0	0	0	NA	NA	0	0	8	7	0	1
1301	COD	180	Congo, Democratic Republic	490	180	1985	NA	1	0	0	0	1	1	2	6	2	2	3	2	3	0	0	0	0	0	0	0	0	0	0	0	0	0	0	0	No policy	No policy	0	0	0	0	NA	NA	0	0	12	6	2	4
1302	COD	180	Congo, Democratic Republic	490	180	1986	NA	1	0	0	0	0	NA	0	6	NA	2	2	2	2	1	1	0	0	0	0	0	0	0	0	0	0	0	0	0	No policy	No policy	0	0	0	0	NA	NA	0	0	14	8	0	6
1303	COD	180	Congo, Democratic Republic	490	180	1987	NA	1	0	0	0	0	NA	0	6	NA	2	2	2	2	2	2	0	0	0	0	0	0	0	0	0	0	0	0	0	No policy	No policy	0	0	0	0	NA	NA	0	0	10	0	8	2
1304	COD	180	Congo, Democratic Republic	490	180	1988	NA	1	0	0	0	0	NA	0	6	NA	2	2	2	2	3	3	0	0	0	0	0	0	0	0	0	0	0	0	0	No policy	No policy	0	0	0	0	NA	NA	0	0	4	2	1	1
1305	COD	180	Congo, Democratic Republic	490	180	1989	NA	1	0	1	1	1	0	1	7	3	3	2	2	2	0	4	0	0	0	0	0	0	0	0	0	0	0	0	0	No policy	No policy	0	0	0	0	NA	NA	0	0	14	5	5	4
1306	COD	180	Congo, Democratic Republic	490	180	1990	NA	1	0	1	1	0	NA	0	7	NA	3	3	2	2	1	5	0	0	0	0	0	0	0	0	0	0	0	0	0	No policy	No policy	0	0	0	0	NA	NA	0	0	12	4	0	8
1307	COD	180	Congo, Democratic Republic	490	180	1991	NA	1	0	1	1	0	NA	0	7	NA	3	3	2	2	2	6	0	0	0	0	0	0	0	0	0	0	0	0	0	No policy	No policy	0	0	0	0	NA	NA	0	0	9	1	2	6
1308	COD	180	Congo, Democratic Republic	490	180	1992	NA	1	0	1	1	1	0	1	8	3	3	3	2	2	3	7	0	0	0	0	0	0	0	0	0	0	0	0	0	No policy	No policy	0	0	0	0	NA	NA	0	0	4	0	2	2
1309	COD	180	Congo, Democratic Republic	490	180	1993	NA	1	0	1	1	1	1	1	9	2	2	3	2	2	0	8	0	0	0	0	0	0	0	0	0	0	0	0	0	No policy	No policy	0	0	0	0	NA	NA	0	0	7	5	0	2
1310	COD	180	Congo, Democratic Republic	490	180	1994	NA	1	0	1	1	0	NA	0	9	NA	2	2	2	2	1	9	0	0	0	0	0	0	0	0	0	0	0	0	0	No policy	No policy	0	0	0	0	NA	NA	0	0	16	10	3	3
1311	COD	180	Congo, Democratic Republic	490	180	1995	NA	1	1	1	1	0	NA	0	9	NA	2	2	2	2	2	10	0	0	0	0	0	0	0	0	0	0	0	0	0	No policy	No policy	0	0	0	0	NA	NA	0	0	7	4	2	1
1312	COD	180	Congo, Democratic Republic	490	180	1996	NA	1	1	1	1	0	NA	0	9	NA	2	2	2	2	3	11	0	0	0	0	0	0	0	0	0	0	0	0	0	No policy	No policy	0	0	0	0	NA	NA	0	0	1	0	1	0
1313	COD	180	Congo, Democratic Republic	490	180	1997	NA	1	1	1	1	0	NA	0	9	NA	2	2	2	2	4	12	0	0	0	0	0	0	0	0	0	0	0	0	0	No policy	No policy	0	0	0	0	NA	NA	0	0	13	10	2	1
1314	COD	180	Congo, Democratic Republic	490	180	1998	NA	1	1	1	1	0	NA	0	9	NA	2	2	2	2	5	13	0	0	0	0	0	0	0	0	0	0	0	0	0	No policy	No policy	0	0	0	0	NA	NA	0	0	13	3	7	3
1315	COD	180	Congo, Democratic Republic	490	180	1999	NA	1	1	1	1	1	0	1	10	2	2	2	2	2	6	14	0	0	0	0	0	0	0	0	0	0	0	0	0	No policy	No policy	0	0	0	0	NA	NA	0	0	3	1	1	1
1316	COD	180	Congo, Democratic Republic	490	180	2000	NA	1	1	1	1	0	NA	0	10	NA	2	2	2	2	7	15	0	0	0	0	0	0	0	0	0	0	0	0	0	No policy	No policy	0	0	0	0	NA	NA	0	0	12	7	2	3
1317	COD	180	Congo, Democratic Republic	490	180	2001	NA	1	1	1	1	1	1	1	11	2	2	2	2	2	8	16	0	0	0	0	0	0	0	0	0	0	0	0	0	No policy	No policy	0	0	0	0	NA	NA	0	0	14	6	3	5
1318	COD	180	Congo, Democratic Republic	490	180	2002	NA	1	1	1	1	1	1	1	12	2	2	2	2	2	9	17	0	0	0	0	0	0	0	0	0	0	0	0	0	No policy	No policy	0	0	0	0	NA	NA	0	0	11	8	2	1
1319	COD	180	Congo, Democratic Republic	490	180	2003	NA	1	1	1	1	0	NA	0	12	NA	2	2	2	2	10	18	0	0	0	0	0	0	0	0	0	0	0	0	0	No policy	No policy	0	0	0	0	NA	NA	0	0	7	5	0	2
1320	COD	180	Congo, Democratic Republic	490	180	2004	NA	1	1	1	1	0	NA	0	12	NA	2	2	2	2	11	19	0	0	0	0	0	0	0	0	0	0	0	0	0	No policy	No policy	0	0	0	0	NA	NA	0	0	9	6	3	0
1321	COD	180	Congo, Democratic Republic	490	180	2005	NA	1	1	1	1	0	NA	0	12	NA	2	2	2	2	12	20	0	0	0	0	0	0	0	0	0	0	0	0	0	No policy	No policy	0	0	0	0	NA	NA	0	0	12	4	7	1
1322	COD	180	Congo, Democratic Republic	490	180	2006	NA	1	1	1	1	1	0	1	13	2	2	2	2	2	13	21	0	0	0	0	0	0	0	0	0	0	0	0	0	No policy	No policy	0	0	0	0	NA	NA	0	0	7	6	0	1
1323	COD	180	Congo, Democratic Republic	490	180	2007	NA	1	1	1	1	1	1	2	15	3	3	2	3	2	0	0	0	0	0	0	0	0	0	0	0	0	0	0	0	No policy	No policy	0	0	0	0	NA	NA	0	0	9	6	3	0
1324	COD	180	Congo, Democratic Republic	490	180	2008	NA	1	1	1	1	0	NA	0	15	NA	3	3	3	3	1	1	0	0	0	0	0	0	0	0	0	0	0	0	0	No policy	No policy	0	0	0	0	NA	NA	0	0	5	3	2	0
1325	COD	180	Congo, Democratic Republic	490	180	2009	Nonequidistance	1	1	1	1	1	1	1	16	2	2	3	2	3	0	0	0	0	0	0	0	0	0	0	1	0	1	0	0	Nonequidistance	No policy	1	0	1	0	1	1	1	1	5	3	2	0
1326	COD	180	Congo, Democratic Republic	490	180	2010	NA	1	1	1	1	0	NA	0	16	NA	2	2	2	2	1	1	0	0	0	0	0	0	0	0	0	1	1	1	0	Nonequidistance	Nonequidistance	0	1	1	1	NA	NA	1	1	11	4	2	5
1327	COD	180	Congo, Democratic Republic	490	180	2011	NA	1	1	1	1	0	NA	0	16	NA	2	2	2	2	2	2	0	0	0	0	0	0	0	0	0	0	1	1	0	Nonequidistance	Nonequidistance	0	0	1	1	NA	NA	1	1	8	5	2	1
1328	COD	180	Congo, Democratic Republic	490	180	2012	NA	1	1	1	1	1	1	2	18	2	2	2	2	2	3	3	0	0	0	0	0	0	0	0	0	0	1	1	0	Nonequidistance	Nonequidistance	0	0	1	1	NA	NA	1	1	9	4	4	1
1329	COD	180	Congo, Democratic Republic	490	180	2013	NA	1	1	1	1	0	NA	0	18	NA	2	2	2	2	4	4	0	0	0	0	0	0	0	0	0	0	1	1	0	Nonequidistance	Nonequidistance	0	0	1	1	NA	NA	1	1	15	11	3	1
1330	COD	180	Congo, Democratic Republic	490	180	2014	NA	1	1	1	1	1	1	2	20	2	2	2	2	2	5	5	0	0	0	0	0	0	0	0	0	0	1	1	0	Nonequidistance	Nonequidistance	0	0	1	1	NA	NA	1	1	10	6	1	3
1331	COD	180	Congo, Democratic Republic	490	180	2015	NA	1	1	1	1	0	NA	0	20	NA	2	2	2	2	6	6	0	0	0	0	0	0	0	0	0	0	1	1	0	Nonequidistance	Nonequidistance	0	0	1	1	NA	NA	1	1	18	11	4	3
1332	COD	180	Congo, Democratic Republic	490	180	2016	NA	1	1	1	1	0	NA	0	20	NA	2	2	2	2	7	7	0	0	0	0	0	0	0	0	0	0	1	1	0	Nonequidistance	Nonequidistance	0	0	1	1	NA	NA	1	1	8	6	1	1
1333	COD	180	Congo, Democratic Republic	490	180	2017	NA	1	1	1	1	1	0	1	21	2	2	2	2	2	8	8	0	0	0	0	0	0	0	0	0	0	1	1	0	Nonequidistance	Nonequidistance	0	0	1	1	NA	NA	1	1	8	2	6	0
1334	COD	180	Congo, Democratic Republic	490	180	2018	NA	1	1	1	1	1	1	2	23	2	2	2	2	2	9	9	0	0	0	0	0	0	0	0	0	0	1	1	0	Nonequidistance	Nonequidistance	0	0	1	1	NA	NA	1	1	1	0	0	1
1335	COD	180	Congo, Democratic Republic	490	180	2019	NA	1	1	1	1	0	NA	0	23	NA	2	2	2	2	10	10	0	0	0	0	0	0	0	0	0	0	1	1	0	Nonequidistance	Nonequidistance	0	0	1	1	NA	NA	1	1	5	0	2	3
1336	COG	178	Congo (the)	484	178	1960	NA	0	0	NA	0	0	NA	0	0	NA	NA	NA	NA	NA	NA	NA	0	NA	0	NA	0	NA	0	NA	0	NA	0	NA	0	No policy	NA	0	NA	0	NA	NA	NA	0	0	0	0	0	0
1337	COG	178	Congo (the)	484	178	1961	NA	0	0	NA	0	0	NA	0	0	NA	NA	NA	NA	NA	NA	NA	0	0	0	0	0	0	0	0	0	0	0	0	0	No policy	No policy	0	0	0	0	NA	NA	0	0	8	7	0	1
1338	COG	178	Congo (the)	484	178	1962	NA	0	0	NA	0	0	NA	0	0	NA	NA	NA	NA	NA	NA	NA	0	0	0	0	0	0	0	0	0	0	0	0	0	No policy	No policy	0	0	0	0	NA	NA	0	0	7	7	0	0
1339	COG	178	Congo (the)	484	178	1963	NA	0	0	NA	0	0	NA	0	0	NA	NA	NA	NA	NA	NA	NA	0	0	0	0	0	0	0	0	0	0	0	0	0	No policy	No policy	0	0	0	0	NA	NA	0	0	4	4	0	0
1340	COG	178	Congo (the)	484	178	1964	NA	0	0	NA	0	0	NA	0	0	NA	NA	NA	NA	NA	NA	NA	0	0	0	0	0	0	0	0	0	0	0	0	0	No policy	No policy	0	0	0	0	NA	NA	0	0	4	4	0	0
1341	COG	178	Congo (the)	484	178	1965	NA	0	0	NA	0	0	NA	0	0	NA	NA	NA	NA	NA	NA	NA	0	0	0	0	0	0	0	0	0	0	0	0	0	No policy	No policy	0	0	0	0	NA	NA	0	0	6	5	0	1
1342	COG	178	Congo (the)	484	178	1966	NA	0	0	NA	0	0	NA	0	0	NA	NA	NA	NA	NA	NA	NA	0	0	0	0	0	0	0	0	0	0	0	0	0	No policy	No policy	0	0	0	0	NA	NA	0	0	12	10	2	0
1343	COG	178	Congo (the)	484	178	1967	NA	0	0	NA	0	0	NA	0	0	NA	NA	NA	NA	NA	NA	NA	0	0	0	0	0	0	0	0	0	0	0	0	0	No policy	No policy	0	0	0	0	NA	NA	0	0	9	9	0	0
1344	COG	178	Congo (the)	484	178	1968	NA	0	0	NA	0	0	NA	0	0	NA	NA	NA	NA	NA	NA	NA	0	0	0	0	0	0	0	0	0	0	0	0	0	No policy	No policy	0	0	0	0	NA	NA	0	0	6	5	0	1
1345	COG	178	Congo (the)	484	178	1969	NA	0	0	NA	0	1	1	1	1	3	3	NA	3	NA	0	0	0	0	0	0	0	0	0	0	0	0	0	0	0	No policy	No policy	0	0	0	0	NA	NA	0	0	13	7	6	0
1346	COG	178	Congo (the)	484	178	1970	NA	0	0	NA	0	0	NA	0	1	NA	3	3	3	3	1	1	0	0	0	0	0	0	0	0	0	0	0	0	0	No policy	No policy	0	0	0	0	NA	NA	0	0	10	4	4	2
1347	COG	178	Congo (the)	484	178	1971	NA	0	0	NA	0	0	NA	0	1	NA	3	3	3	3	2	2	0	0	0	0	0	0	0	0	0	0	0	0	0	No policy	No policy	0	0	0	0	NA	NA	0	0	8	6	0	2
1348	COG	178	Congo (the)	484	178	1972	NA	0	0	NA	0	0	NA	0	1	NA	3	3	3	3	3	3	0	0	0	0	0	0	0	0	0	0	0	0	0	No policy	No policy	0	0	0	0	NA	NA	0	0	17	6	5	6
1349	COG	178	Congo (the)	484	178	1973	NA	0	0	NA	0	0	NA	0	1	NA	3	3	3	3	4	4	0	0	0	0	0	0	0	0	0	0	0	0	0	No policy	No policy	0	0	0	0	NA	NA	0	0	10	2	6	2
1350	COG	178	Congo (the)	484	178	1974	NA	0	0	NA	0	0	NA	0	1	NA	3	3	3	3	5	5	0	0	0	0	0	0	0	0	0	0	0	0	0	No policy	No policy	0	0	0	0	NA	NA	0	0	11	4	3	4
1351	COG	178	Congo (the)	484	178	1975	NA	0	0	NA	0	0	NA	0	1	NA	3	3	3	3	6	6	0	0	0	0	0	0	0	0	0	0	0	0	0	No policy	No policy	0	0	0	0	NA	NA	0	0	17	7	6	4
1352	COG	178	Congo (the)	484	178	1976	NA	0	0	NA	0	0	NA	0	1	NA	3	3	3	3	7	7	0	0	0	0	0	0	0	0	0	0	0	0	0	No policy	No policy	0	0	0	0	NA	NA	0	0	10	0	1	9
1353	COG	178	Congo (the)	484	178	1977	NA	0	0	NA	0	1	0	1	2	2	2	3	3	3	0	8	0	0	0	0	0	0	0	0	0	0	0	0	0	No policy	No policy	0	0	0	0	NA	NA	0	0	17	10	5	2
1354	COG	178	Congo (the)	484	178	1978	NA	0	0	NA	0	0	NA	1	2	NA	2	2	3	3	1	9	0	0	0	0	0	0	0	0	0	0	0	0	0	No policy	No policy	0	0	0	0	NA	NA	0	0	12	5	5	2
1355	COG	178	Congo (the)	484	178	1979	NA	0	0	NA	0	0	NA	0	2	NA	2	2	3	3	2	10	0	0	0	0	0	0	0	0	0	0	0	0	0	No policy	No policy	0	0	0	0	NA	NA	0	0	29	16	5	8
1356	COG	178	Congo (the)	484	178	1980	NA	0	0	NA	0	0	NA	0	2	NA	2	2	3	3	3	11	0	0	0	0	0	0	0	0	0	0	0	0	0	No policy	No policy	0	0	0	0	NA	NA	0	0	9	3	2	4
1357	COG	178	Congo (the)	484	178	1981	NA	0	0	NA	0	0	NA	0	2	NA	2	2	3	3	4	12	0	0	0	0	0	0	0	0	0	0	0	0	0	No policy	No policy	0	0	0	0	NA	NA	0	0	16	9	6	1
1358	COG	178	Congo (the)	484	178	1982	NA	0	0	0	0	1	1	1	3	3	3	2	3	3	0	13	0	0	0	0	0	0	0	0	0	0	0	0	0	No policy	No policy	0	0	0	0	NA	NA	0	0	9	3	3	3
1359	COG	178	Congo (the)	484	178	1983	NA	1	0	0	0	0	NA	0	3	NA	3	3	3	3	1	14	0	0	0	0	0	0	0	0	0	0	0	0	0	No policy	No policy	0	0	0	0	NA	NA	0	0	7	4	2	1
1360	COG	178	Congo (the)	484	178	1984	NA	1	0	0	0	1	1	1	4	3	3	3	3	3	2	15	0	0	0	0	0	0	0	0	0	0	0	0	0	No policy	No policy	0	0	0	0	NA	NA	0	0	8	7	0	1
1361	COG	178	Congo (the)	484	178	1985	NA	1	0	0	0	1	1	2	6	2	2	3	2	3	0	0	0	0	0	0	0	0	0	0	0	0	0	0	0	No policy	No policy	0	0	0	0	NA	NA	0	0	12	6	2	4
1362	COG	178	Congo (the)	484	178	1986	NA	1	0	0	0	0	NA	0	6	NA	2	2	2	2	1	1	0	0	0	0	0	0	0	0	0	0	0	0	0	No policy	No policy	0	0	0	0	NA	NA	0	0	14	8	0	6
1363	COG	178	Congo (the)	484	178	1987	NA	1	0	0	0	0	NA	0	6	NA	2	2	2	2	2	2	0	0	0	0	0	0	0	0	0	0	0	0	0	No policy	No policy	0	0	0	0	NA	NA	0	0	10	0	8	2
1364	COG	178	Congo (the)	484	178	1988	NA	1	0	0	0	0	NA	0	6	NA	2	2	2	2	3	3	0	0	0	0	0	0	0	0	0	0	0	0	0	No policy	No policy	0	0	0	0	NA	NA	0	0	4	2	1	1
1365	COG	178	Congo (the)	484	178	1989	NA	1	0	0	0	1	0	1	7	3	3	2	2	2	0	4	0	0	0	0	0	0	0	0	0	0	0	0	0	No policy	No policy	0	0	0	0	NA	NA	0	0	14	5	5	4
1366	COG	178	Congo (the)	484	178	1990	NA	1	0	0	0	0	NA	0	7	NA	3	3	2	2	1	5	0	0	0	0	0	0	0	0	0	0	0	0	0	No policy	No policy	0	0	0	0	NA	NA	0	0	12	4	0	8
1367	COG	178	Congo (the)	484	178	1991	NA	1	0	0	0	0	NA	0	7	NA	3	3	2	2	2	6	0	0	0	0	0	0	0	0	0	0	0	0	0	No policy	No policy	0	0	0	0	NA	NA	0	0	9	1	2	6
1368	COG	178	Congo (the)	484	178	1992	NA	1	0	0	0	1	0	1	8	3	3	3	2	2	3	7	0	0	0	0	0	0	0	0	0	0	0	0	0	No policy	No policy	0	0	0	0	NA	NA	0	0	4	0	2	2
1369	COG	178	Congo (the)	484	178	1993	NA	1	0	0	0	1	1	1	9	2	2	3	2	2	0	8	0	0	0	0	0	0	0	0	0	0	0	0	0	No policy	No policy	0	0	0	0	NA	NA	0	0	7	5	0	2
1370	COG	178	Congo (the)	484	178	1994	NA	1	0	0	0	0	NA	0	9	NA	2	2	2	2	1	9	0	0	0	0	0	0	0	0	0	0	0	0	0	No policy	No policy	0	0	0	0	NA	NA	0	0	16	10	3	3
1371	COG	178	Congo (the)	484	178	1995	NA	1	1	0	0	0	NA	0	9	NA	2	2	2	2	2	10	0	0	0	0	0	0	0	0	0	0	0	0	0	No policy	No policy	0	0	0	0	NA	NA	0	0	7	4	2	1
1372	COG	178	Congo (the)	484	178	1996	NA	1	1	0	0	0	NA	0	9	NA	2	2	2	2	3	11	0	0	0	0	0	0	0	0	0	0	0	0	0	No policy	No policy	0	0	0	0	NA	NA	0	0	1	0	1	0
1373	COG	178	Congo (the)	484	178	1997	NA	1	1	0	0	0	NA	0	9	NA	2	2	2	2	4	12	0	0	0	0	0	0	0	0	0	0	0	0	0	No policy	No policy	0	0	0	0	NA	NA	0	0	13	10	2	1
1374	COG	178	Congo (the)	484	178	1998	NA	1	1	0	0	0	NA	0	9	NA	2	2	2	2	5	13	0	0	0	0	0	0	0	0	0	0	0	0	0	No policy	No policy	0	0	0	0	NA	NA	0	0	13	3	7	3
1375	COG	178	Congo (the)	484	178	1999	NA	1	1	0	0	1	0	1	10	2	2	2	2	2	6	14	0	0	0	0	0	0	0	0	0	0	0	0	0	No policy	No policy	0	0	0	0	NA	NA	0	0	3	1	1	1
1376	COG	178	Congo (the)	484	178	2000	NA	1	1	0	0	0	NA	0	10	NA	2	2	2	2	7	15	0	0	0	0	0	0	0	0	0	0	0	0	0	No policy	No policy	0	0	0	0	NA	NA	0	0	12	7	2	3
1377	COG	178	Congo (the)	484	178	2001	NA	1	1	0	0	1	1	1	11	2	2	2	2	2	8	16	0	0	0	0	0	0	0	0	0	0	0	0	0	No policy	No policy	0	0	0	0	NA	NA	0	0	14	6	3	5
1378	COG	178	Congo (the)	484	178	2002	NA	1	1	0	0	1	1	1	12	2	2	2	2	2	9	17	0	0	0	0	0	0	0	0	0	0	0	0	0	No policy	No policy	0	0	0	0	NA	NA	0	0	11	8	2	1
1379	COG	178	Congo (the)	484	178	2003	NA	1	1	0	0	0	NA	0	12	NA	2	2	2	2	10	18	0	0	0	0	0	0	0	0	0	0	0	0	0	No policy	No policy	0	0	0	0	NA	NA	0	0	7	5	0	2
1380	COG	178	Congo (the)	484	178	2004	NA	1	1	0	0	0	NA	0	12	NA	2	2	2	2	11	19	0	0	0	0	0	0	0	0	0	0	0	0	0	No policy	No policy	0	0	0	0	NA	NA	0	0	9	6	3	0
1381	COG	178	Congo (the)	484	178	2005	NA	1	1	0	0	0	NA	0	12	NA	2	2	2	2	12	20	0	0	0	0	0	0	0	0	0	0	0	0	0	No policy	No policy	0	0	0	0	NA	NA	0	0	12	4	7	1
1382	COG	178	Congo (the)	484	178	2006	NA	1	1	0	0	1	0	1	13	2	2	2	2	2	13	21	0	0	0	0	0	0	0	0	0	0	0	0	0	No policy	No policy	0	0	0	0	NA	NA	0	0	7	6	0	1
1383	COG	178	Congo (the)	484	178	2007	NA	1	1	0	0	1	1	2	15	3	3	2	3	2	0	0	0	0	0	0	0	0	0	0	0	0	0	0	0	No policy	No policy	0	0	0	0	NA	NA	0	0	9	6	3	0
1384	COG	178	Congo (the)	484	178	2008	NA	1	1	1	1	0	NA	0	15	NA	3	3	3	3	1	1	0	0	0	0	0	0	0	0	0	0	0	0	0	No policy	No policy	0	0	0	0	NA	NA	0	0	5	3	2	0
1385	COG	178	Congo (the)	484	178	2009	NA	1	1	1	1	1	1	1	16	2	2	3	2	3	0	0	0	0	0	0	0	0	0	0	0	0	0	0	0	No policy	No policy	0	0	0	0	NA	NA	0	0	5	3	2	0
1386	COG	178	Congo (the)	484	178	2010	NA	1	1	1	1	0	NA	0	16	NA	2	2	2	2	1	1	0	0	0	0	0	0	0	0	0	0	0	0	0	No policy	No policy	0	0	0	0	NA	NA	0	0	11	4	2	5
1387	COG	178	Congo (the)	484	178	2011	NA	1	1	1	1	0	NA	0	16	NA	2	2	2	2	2	2	0	0	0	0	0	0	0	0	0	0	0	0	0	No policy	No policy	0	0	0	0	NA	NA	0	0	8	5	2	1
1388	COG	178	Congo (the)	484	178	2012	NA	1	1	1	1	1	1	2	18	2	2	2	2	2	3	3	0	0	0	0	0	0	0	0	0	0	0	0	0	No policy	No policy	0	0	0	0	NA	NA	0	0	9	4	4	1
1389	COG	178	Congo (the)	484	178	2013	NA	1	1	1	1	0	NA	0	18	NA	2	2	2	2	4	4	0	0	0	0	0	0	0	0	0	0	0	0	0	No policy	No policy	0	0	0	0	NA	NA	0	0	15	11	3	1
1390	COG	178	Congo (the)	484	178	2014	NA	1	1	1	1	1	1	2	20	2	2	2	2	2	5	5	0	0	0	0	0	0	0	0	0	0	0	0	0	No policy	No policy	0	0	0	0	NA	NA	0	0	10	6	1	3
1391	COG	178	Congo (the)	484	178	2015	NA	1	1	1	1	0	NA	0	20	NA	2	2	2	2	6	6	0	0	0	0	0	0	0	0	0	0	0	0	0	No policy	No policy	0	0	0	0	NA	NA	0	0	18	11	4	3
1392	COG	178	Congo (the)	484	178	2016	NA	1	1	1	1	0	NA	0	20	NA	2	2	2	2	7	7	0	0	0	0	0	0	0	0	0	0	0	0	0	No policy	No policy	0	0	0	0	NA	NA	0	0	8	6	1	1
1393	COG	178	Congo (the)	484	178	2017	NA	1	1	1	1	1	0	1	21	2	2	2	2	2	8	8	0	0	0	0	0	0	0	0	0	0	0	0	0	No policy	No policy	0	0	0	0	NA	NA	0	0	8	2	6	0
1394	COG	178	Congo (the)	484	178	2018	NA	1	1	1	1	1	1	2	23	2	2	2	2	2	9	9	0	0	0	0	0	0	0	0	0	0	0	0	0	No policy	No policy	0	0	0	0	NA	NA	0	0	1	0	0	1
1395	COG	178	Congo (the)	484	178	2019	NA	1	1	1	1	0	NA	0	23	NA	2	2	2	2	10	10	0	0	0	0	0	0	0	0	0	0	0	0	0	No policy	No policy	0	0	0	0	NA	NA	0	0	5	0	2	3
1396	COK	184	Cook Islands (the)	923	184	1965	NA	0	0	NA	0	0	NA	0	0	NA	NA	NA	NA	NA	NA	NA	0	NA	0	NA	0	NA	0	NA	0	NA	0	NA	0	No policy	NA	0	NA	0	NA	NA	NA	0	0	6	5	0	1
1397	COK	184	Cook Islands (the)	923	184	1966	NA	0	0	NA	0	0	NA	0	0	NA	NA	NA	NA	NA	NA	NA	0	0	0	0	0	0	0	0	0	0	0	0	0	No policy	No policy	0	0	0	0	NA	NA	0	0	12	10	2	0
1398	COK	184	Cook Islands (the)	923	184	1967	NA	0	0	NA	0	0	NA	0	0	NA	NA	NA	NA	NA	NA	NA	0	0	0	0	0	0	0	0	0	0	0	0	0	No policy	No policy	0	0	0	0	NA	NA	0	0	9	9	0	0
1399	COK	184	Cook Islands (the)	923	184	1968	NA	0	0	NA	0	0	NA	0	0	NA	NA	NA	NA	NA	NA	NA	0	0	0	0	0	0	0	0	0	0	0	0	0	No policy	No policy	0	0	0	0	NA	NA	0	0	6	5	0	1
1400	COK	184	Cook Islands (the)	923	184	1969	NA	0	0	NA	0	1	1	1	1	3	3	NA	3	NA	0	0	0	0	0	0	0	0	0	0	0	0	0	0	0	No policy	No policy	0	0	0	0	NA	NA	0	0	13	7	6	0
1401	COK	184	Cook Islands (the)	923	184	1970	NA	0	0	NA	0	0	NA	0	1	NA	3	3	3	3	1	1	0	0	0	0	0	0	0	0	0	0	0	0	0	No policy	No policy	0	0	0	0	NA	NA	0	0	10	4	4	2
1402	COK	184	Cook Islands (the)	923	184	1971	NA	0	0	NA	0	0	NA	0	1	NA	3	3	3	3	2	2	0	0	0	0	0	0	0	0	0	0	0	0	0	No policy	No policy	0	0	0	0	NA	NA	0	0	8	6	0	2
1403	COK	184	Cook Islands (the)	923	184	1972	NA	0	0	NA	0	0	NA	0	1	NA	3	3	3	3	3	3	0	0	0	0	0	0	0	0	0	0	0	0	0	No policy	No policy	0	0	0	0	NA	NA	0	0	17	6	5	6
1404	COK	184	Cook Islands (the)	923	184	1973	NA	0	0	NA	0	0	NA	0	1	NA	3	3	3	3	4	4	0	0	0	0	0	0	0	0	0	0	0	0	0	No policy	No policy	0	0	0	0	NA	NA	0	0	10	2	6	2
1405	COK	184	Cook Islands (the)	923	184	1974	NA	0	0	NA	0	0	NA	0	1	NA	3	3	3	3	5	5	0	0	0	0	0	0	0	0	0	0	0	0	0	No policy	No policy	0	0	0	0	NA	NA	0	0	11	4	3	4
1406	COK	184	Cook Islands (the)	923	184	1975	NA	0	0	NA	0	0	NA	0	1	NA	3	3	3	3	6	6	0	0	0	0	0	0	0	0	0	0	0	0	0	No policy	No policy	0	0	0	0	NA	NA	0	0	17	7	6	4
1407	COK	184	Cook Islands (the)	923	184	1976	NA	0	0	NA	0	0	NA	0	1	NA	3	3	3	3	7	7	0	0	0	0	0	0	0	0	0	0	0	0	0	No policy	No policy	0	0	0	0	NA	NA	0	0	10	0	1	9
1408	COK	184	Cook Islands (the)	923	184	1977	NA	0	0	NA	0	1	0	1	2	2	2	3	3	3	0	8	0	0	0	0	0	0	0	0	0	0	0	0	0	No policy	No policy	0	0	0	0	NA	NA	0	0	17	10	5	2
1409	COK	184	Cook Islands (the)	923	184	1978	NA	0	0	NA	0	0	NA	1	2	NA	2	2	3	3	1	9	0	0	0	0	0	0	0	0	0	0	0	0	0	No policy	No policy	0	0	0	0	NA	NA	0	0	12	5	5	2
1410	COK	184	Cook Islands (the)	923	184	1979	NA	0	0	NA	0	0	NA	0	2	NA	2	2	3	3	2	10	0	0	0	0	0	0	0	0	0	0	0	0	0	No policy	No policy	0	0	0	0	NA	NA	0	0	29	16	5	8
1411	COK	184	Cook Islands (the)	923	184	1980	Strict or simplified equidistance	0	0	NA	0	0	NA	0	2	NA	2	2	3	3	3	11	1	0	1	0	0	0	0	0	0	0	0	0	0	Strict or simplified equidistance	No policy	1	0	1	0	0	0	0	0	9	3	2	4
1412	COK	184	Cook Islands (the)	923	184	1981	NA	0	0	NA	0	0	NA	0	2	NA	2	2	3	3	4	12	0	1	1	1	0	0	0	0	0	0	0	0	0	Strict or simplified equidistance	Strict or simplified equidistance	0	1	1	1	NA	NA	0	0	16	9	6	1
1413	COK	184	Cook Islands (the)	923	184	1982	NA	0	0	0	0	1	1	1	3	3	3	2	3	3	0	13	0	0	1	1	0	0	0	0	0	0	0	0	0	Strict or simplified equidistance	Strict or simplified equidistance	0	0	1	1	NA	NA	0	0	9	3	3	3
1414	COK	184	Cook Islands (the)	923	184	1983	NA	1	0	0	0	0	NA	0	3	NA	3	3	3	3	1	14	0	0	1	1	0	0	0	0	0	0	0	0	0	Strict or simplified equidistance	Strict or simplified equidistance	0	0	1	1	NA	NA	0	0	7	4	2	1
1415	COK	184	Cook Islands (the)	923	184	1984	NA	1	0	0	0	1	1	1	4	3	3	3	3	3	2	15	0	0	1	1	0	0	0	0	0	0	0	0	0	Strict or simplified equidistance	Strict or simplified equidistance	0	0	1	1	NA	NA	0	0	8	7	0	1
1416	COK	184	Cook Islands (the)	923	184	1985	NA	1	0	0	0	1	1	2	6	2	2	3	2	3	0	0	0	0	1	1	0	0	0	0	0	0	0	0	0	Strict or simplified equidistance	Strict or simplified equidistance	0	0	1	1	NA	NA	0	0	12	6	2	4
1417	COK	184	Cook Islands (the)	923	184	1986	NA	1	0	0	0	0	NA	0	6	NA	2	2	2	2	1	1	0	0	1	1	0	0	0	0	0	0	0	0	0	Strict or simplified equidistance	Strict or simplified equidistance	0	0	1	1	NA	NA	0	0	14	8	0	6
1418	COK	184	Cook Islands (the)	923	184	1987	NA	1	0	0	0	0	NA	0	6	NA	2	2	2	2	2	2	0	0	1	1	0	0	0	0	0	0	0	0	0	Strict or simplified equidistance	Strict or simplified equidistance	0	0	1	1	NA	NA	0	0	10	0	8	2
1419	COK	184	Cook Islands (the)	923	184	1988	NA	1	0	0	0	0	NA	0	6	NA	2	2	2	2	3	3	0	0	1	1	0	0	0	0	0	0	0	0	0	Strict or simplified equidistance	Strict or simplified equidistance	0	0	1	1	NA	NA	0	0	4	2	1	1
1420	COK	184	Cook Islands (the)	923	184	1989	NA	1	0	0	0	1	0	1	7	3	3	2	2	2	0	4	0	0	1	1	0	0	0	0	0	0	0	0	0	Strict or simplified equidistance	Strict or simplified equidistance	0	0	1	1	NA	NA	0	0	14	5	5	4
1421	COK	184	Cook Islands (the)	923	184	1990	Modified equidistance	1	0	0	0	0	NA	0	7	NA	3	3	2	2	1	5	0	0	1	1	1	0	1	0	0	0	0	0	0	Modified equidistance	Strict or simplified equidistance	1	0	2	1	0	1	0	1	12	4	0	8
1422	COK	184	Cook Islands (the)	923	184	1991	NA	1	0	0	0	0	NA	0	7	NA	3	3	2	2	2	6	0	0	1	1	0	1	1	1	0	0	0	0	0	Modified equidistance	Modified equidistance	0	1	2	2	NA	NA	0	1	9	1	2	6
1423	COK	184	Cook Islands (the)	923	184	1992	NA	1	0	0	0	1	0	1	8	3	3	3	2	2	3	7	0	0	1	1	0	0	1	1	0	0	0	0	0	Modified equidistance	Modified equidistance	0	0	2	2	NA	NA	0	1	4	0	2	2
1424	COK	184	Cook Islands (the)	923	184	1993	NA	1	0	0	0	1	1	1	9	2	2	3	2	2	0	8	0	0	1	1	0	0	1	1	0	0	0	0	0	Modified equidistance	Modified equidistance	0	0	2	2	NA	NA	0	1	7	5	0	2
1425	COK	184	Cook Islands (the)	923	184	1994	NA	1	0	0	0	0	NA	0	9	NA	2	2	2	2	1	9	0	0	1	1	0	0	1	1	0	0	0	0	0	Modified equidistance	Modified equidistance	0	0	2	2	NA	NA	0	1	16	10	3	3
1426	COK	184	Cook Islands (the)	923	184	1995	NA	1	1	1	1	0	NA	0	9	NA	2	2	2	2	2	10	0	0	1	1	0	0	1	1	0	0	0	0	0	Modified equidistance	Modified equidistance	0	0	2	2	NA	NA	0	1	7	4	2	1
1427	COK	184	Cook Islands (the)	923	184	1996	NA	1	1	1	1	0	NA	0	9	NA	2	2	2	2	3	11	0	0	1	1	0	0	1	1	0	0	0	0	0	Modified equidistance	Modified equidistance	0	0	2	2	NA	NA	0	1	1	0	1	0
1428	COK	184	Cook Islands (the)	923	184	1997	NA	1	1	1	1	0	NA	0	9	NA	2	2	2	2	4	12	0	0	1	1	0	0	1	1	0	0	0	0	0	Modified equidistance	Modified equidistance	0	0	2	2	NA	NA	0	1	13	10	2	1
1429	COK	184	Cook Islands (the)	923	184	1998	NA	1	1	1	1	0	NA	0	9	NA	2	2	2	2	5	13	0	0	1	1	0	0	1	1	0	0	0	0	0	Modified equidistance	Modified equidistance	0	0	2	2	NA	NA	0	1	13	3	7	3
1430	COK	184	Cook Islands (the)	923	184	1999	NA	1	1	1	1	1	0	1	10	2	2	2	2	2	6	14	0	0	1	1	0	0	1	1	0	0	0	0	0	Modified equidistance	Modified equidistance	0	0	2	2	NA	NA	0	1	3	1	1	1
1431	COK	184	Cook Islands (the)	923	184	2000	NA	1	1	1	1	0	NA	0	10	NA	2	2	2	2	7	15	0	0	1	1	0	0	1	1	0	0	0	0	0	Modified equidistance	Modified equidistance	0	0	2	2	NA	NA	0	1	12	7	2	3
1432	COK	184	Cook Islands (the)	923	184	2001	NA	1	1	1	1	1	1	1	11	2	2	2	2	2	8	16	0	0	1	1	0	0	1	1	0	0	0	0	0	Modified equidistance	Modified equidistance	0	0	2	2	NA	NA	0	1	14	6	3	5
1433	COK	184	Cook Islands (the)	923	184	2002	NA	1	1	1	1	1	1	1	12	2	2	2	2	2	9	17	0	0	1	1	0	0	1	1	0	0	0	0	0	Modified equidistance	Modified equidistance	0	0	2	2	NA	NA	0	1	11	8	2	1
1434	COK	184	Cook Islands (the)	923	184	2003	NA	1	1	1	1	0	NA	0	12	NA	2	2	2	2	10	18	0	0	1	1	0	0	1	1	0	0	0	0	0	Modified equidistance	Modified equidistance	0	0	2	2	NA	NA	0	1	7	5	0	2
1435	COK	184	Cook Islands (the)	923	184	2004	NA	1	1	1	1	0	NA	0	12	NA	2	2	2	2	11	19	0	0	1	1	0	0	1	1	0	0	0	0	0	Modified equidistance	Modified equidistance	0	0	2	2	NA	NA	0	1	9	6	3	0
1436	COK	184	Cook Islands (the)	923	184	2005	NA	1	1	1	1	0	NA	0	12	NA	2	2	2	2	12	20	0	0	1	1	0	0	1	1	0	0	0	0	0	Modified equidistance	Modified equidistance	0	0	2	2	NA	NA	0	1	12	4	7	1
1437	COK	184	Cook Islands (the)	923	184	2006	NA	1	1	1	1	1	0	1	13	2	2	2	2	2	13	21	0	0	1	1	0	0	1	1	0	0	0	0	0	Modified equidistance	Modified equidistance	0	0	2	2	NA	NA	0	1	7	6	0	1
1438	COK	184	Cook Islands (the)	923	184	2007	NA	1	1	1	1	1	1	2	15	3	3	2	3	2	0	0	0	0	1	1	0	0	1	1	0	0	0	0	0	Modified equidistance	Modified equidistance	0	0	2	2	NA	NA	0	1	9	6	3	0
1439	COK	184	Cook Islands (the)	923	184	2008	NA	1	1	1	1	0	NA	0	15	NA	3	3	3	3	1	1	0	0	1	1	0	0	1	1	0	0	0	0	0	Modified equidistance	Modified equidistance	0	0	2	2	NA	NA	0	1	5	3	2	0
1440	COK	184	Cook Islands (the)	923	184	2009	NA	1	1	1	1	1	1	1	16	2	2	3	2	3	0	0	0	0	1	1	0	0	1	1	0	0	0	0	0	Modified equidistance	Modified equidistance	0	0	2	2	NA	NA	0	1	5	3	2	0
1441	COK	184	Cook Islands (the)	923	184	2010	Strict or simplified equidistance	1	1	1	1	0	NA	0	16	NA	2	2	2	2	1	1	1	0	2	1	0	0	1	1	0	0	0	0	0	Strict or simplified equidistance	Modified equidistance	1	0	3	2	0	0	0	1	11	4	2	5
1442	COK	184	Cook Islands (the)	923	184	2011	NA	1	1	1	1	0	NA	0	16	NA	2	2	2	2	2	2	0	1	2	2	0	0	1	1	0	0	0	0	0	Strict or simplified equidistance	Strict or simplified equidistance	0	1	3	3	NA	NA	0	1	8	5	2	1
1443	COK	184	Cook Islands (the)	923	184	2012	Strict or simplified equidistance	1	1	1	1	1	1	2	18	2	2	2	2	2	3	3	1	0	3	2	0	0	1	1	0	0	0	0	0	Strict or simplified equidistance	Strict or simplified equidistance	1	0	4	3	0	0	0	1	9	4	4	1
1444	COK	184	Cook Islands (the)	923	184	2013	Strict or simplified equidistance	1	1	1	1	0	NA	0	18	NA	2	2	2	2	4	4	1	1	4	3	0	0	1	1	0	0	0	0	0	Strict or simplified equidistance	Strict or simplified equidistance	1	1	5	4	0	0	0	1	15	11	3	1
1445	COK	184	Cook Islands (the)	923	184	2014	Strict or simplified equidistance	1	1	1	1	1	1	2	20	2	2	2	2	2	5	5	1	1	5	4	0	0	1	1	0	0	0	0	0	Strict or simplified equidistance	Strict or simplified equidistance	1	1	6	5	0	0	0	1	10	6	1	3
1446	COK	184	Cook Islands (the)	923	184	2015	NA	1	1	1	1	0	NA	0	20	NA	2	2	2	2	6	6	0	1	5	5	0	0	1	1	0	0	0	0	0	Strict or simplified equidistance	Strict or simplified equidistance	0	1	6	6	NA	NA	0	1	18	11	4	3
1447	COK	184	Cook Islands (the)	923	184	2016	NA	1	1	1	1	0	NA	0	20	NA	2	2	2	2	7	7	0	0	5	5	0	0	1	1	0	0	0	0	0	Strict or simplified equidistance	Strict or simplified equidistance	0	0	6	6	NA	NA	0	1	8	6	1	1
1448	COK	184	Cook Islands (the)	923	184	2017	NA	1	1	1	1	1	0	1	21	2	2	2	2	2	8	8	0	0	5	5	0	0	1	1	0	0	0	0	0	Strict or simplified equidistance	Strict or simplified equidistance	0	0	6	6	NA	NA	0	1	8	2	6	0
1449	COK	184	Cook Islands (the)	923	184	2018	NA	1	1	1	1	1	1	2	23	2	2	2	2	2	9	9	0	0	5	5	0	0	1	1	0	0	0	0	0	Strict or simplified equidistance	Strict or simplified equidistance	0	0	6	6	NA	NA	0	1	1	0	0	1
1450	COK	184	Cook Islands (the)	923	184	2019	NA	1	1	1	1	0	NA	0	23	NA	2	2	2	2	10	10	0	0	5	5	0	0	1	1	0	0	0	0	0	Strict or simplified equidistance	Strict or simplified equidistance	0	0	6	6	NA	NA	0	1	5	0	2	3
1451	COL	170	Colombia	100	170	1960	NA	0	0	NA	0	0	NA	0	0	NA	NA	NA	NA	NA	NA	NA	0	NA	0	NA	0	NA	0	NA	0	NA	0	NA	0	No policy	NA	0	NA	0	NA	NA	NA	0	0	0	0	0	0
1452	COL	170	Colombia	100	170	1961	NA	0	0	NA	0	0	NA	0	0	NA	NA	NA	NA	NA	NA	NA	0	0	0	0	0	0	0	0	0	0	0	0	0	No policy	No policy	0	0	0	0	NA	NA	0	0	8	7	0	1
1453	COL	170	Colombia	100	170	1962	Strict or simplified equidistance	0	0	NA	0	0	NA	0	0	NA	NA	NA	NA	NA	NA	NA	1	0	1	0	0	0	0	0	0	0	0	0	0	Strict or simplified equidistance	No policy	1	0	1	0	NA	NA	0	0	7	7	0	0
1454	COL	170	Colombia	100	170	1963	NA	0	0	NA	0	0	NA	0	0	NA	NA	NA	NA	NA	NA	NA	0	1	1	1	0	0	0	0	0	0	0	0	0	Strict or simplified equidistance	Strict or simplified equidistance	0	1	1	1	NA	NA	0	0	4	4	0	0
1455	COL	170	Colombia	100	170	1964	NA	0	0	NA	0	0	NA	0	0	NA	NA	NA	NA	NA	NA	NA	0	0	1	1	0	0	0	0	0	0	0	0	0	Strict or simplified equidistance	Strict or simplified equidistance	0	0	1	1	NA	NA	0	0	4	4	0	0
1456	COL	170	Colombia	100	170	1965	NA	0	0	NA	0	0	NA	0	0	NA	NA	NA	NA	NA	NA	NA	0	0	1	1	0	0	0	0	0	0	0	0	0	Strict or simplified equidistance	Strict or simplified equidistance	0	0	1	1	NA	NA	0	0	6	5	0	1
1457	COL	170	Colombia	100	170	1966	NA	0	0	NA	0	0	NA	0	0	NA	NA	NA	NA	NA	NA	NA	0	0	1	1	0	0	0	0	0	0	0	0	0	Strict or simplified equidistance	Strict or simplified equidistance	0	0	1	1	NA	NA	0	0	12	10	2	0
1458	COL	170	Colombia	100	170	1967	NA	0	0	NA	0	0	NA	0	0	NA	NA	NA	NA	NA	NA	NA	0	0	1	1	0	0	0	0	0	0	0	0	0	Strict or simplified equidistance	Strict or simplified equidistance	0	0	1	1	NA	NA	0	0	9	9	0	0
1459	COL	170	Colombia	100	170	1968	NA	0	0	NA	0	0	NA	0	0	NA	NA	NA	NA	NA	NA	NA	0	0	1	1	0	0	0	0	0	0	0	0	0	Strict or simplified equidistance	Strict or simplified equidistance	0	0	1	1	NA	NA	0	0	6	5	0	1
1460	COL	170	Colombia	100	170	1969	NA	0	0	NA	0	1	1	1	1	3	3	NA	3	NA	0	0	0	0	1	1	0	0	0	0	0	0	0	0	0	Strict or simplified equidistance	Strict or simplified equidistance	0	0	1	1	NA	NA	0	0	13	7	6	0
1461	COL	170	Colombia	100	170	1970	NA	0	0	NA	0	0	NA	0	1	NA	3	3	3	3	1	1	0	0	1	1	0	0	0	0	0	0	0	0	0	Strict or simplified equidistance	Strict or simplified equidistance	0	0	1	1	NA	NA	0	0	10	4	4	2
1462	COL	170	Colombia	100	170	1971	NA	0	0	NA	0	0	NA	0	1	NA	3	3	3	3	2	2	0	0	1	1	0	0	0	0	0	0	0	0	0	Strict or simplified equidistance	Strict or simplified equidistance	0	0	1	1	NA	NA	0	0	8	6	0	2
1463	COL	170	Colombia	100	170	1972	NA	0	0	NA	0	0	NA	0	1	NA	3	3	3	3	3	3	0	0	1	1	0	0	0	0	0	0	0	0	0	Strict or simplified equidistance	Strict or simplified equidistance	0	0	1	1	NA	NA	0	0	17	6	5	6
1464	COL	170	Colombia	100	170	1973	NA	0	0	NA	0	0	NA	0	1	NA	3	3	3	3	4	4	0	0	1	1	0	0	0	0	0	0	0	0	0	Strict or simplified equidistance	Strict or simplified equidistance	0	0	1	1	NA	NA	0	0	10	2	6	2
1465	COL	170	Colombia	100	170	1974	NA	0	0	NA	0	0	NA	0	1	NA	3	3	3	3	5	5	0	0	1	1	0	0	0	0	0	0	0	0	0	Strict or simplified equidistance	Strict or simplified equidistance	0	0	1	1	NA	NA	0	0	11	4	3	4
1466	COL	170	Colombia	100	170	1975	Nonequidistance	0	0	NA	0	0	NA	0	1	NA	3	3	3	3	6	6	0	0	1	1	0	0	0	0	1	0	1	0	0	Nonequidistance	Strict or simplified equidistance	1	0	2	1	1	1	1	1	17	7	6	4
1467	COL	170	Colombia	100	170	1976	Modified equidistance	0	0	NA	0	0	NA	0	1	NA	3	3	3	3	7	7	0	0	1	1	1	0	1	0	0	1	1	1	0	Modified equidistance	Nonequidistance	1	1	3	2	0	0	1	1	10	0	1	9
1468	COL	170	Colombia	100	170	1977	Nonequidistance	0	0	NA	0	1	0	1	2	2	2	3	3	3	0	8	0	0	1	1	0	1	1	1	1	0	2	1	0	Nonequidistance	Modified equidistance	1	1	4	3	1	1	2	2	17	10	5	2
1469	COL	170	Colombia	100	170	1978	Strict or simplified equidistance	0	0	NA	0	0	NA	1	2	NA	2	2	3	3	1	9	1	0	2	1	0	0	1	1	0	1	2	2	0	Strict or simplified equidistance	Nonequidistance	1	1	5	4	0	0	2	2	12	5	5	2
1470	COL	170	Colombia	100	170	1979	NA	0	0	NA	0	0	NA	0	2	NA	2	2	3	3	2	10	0	1	2	2	0	0	1	1	0	0	2	2	0	Strict or simplified equidistance	Strict or simplified equidistance	0	1	5	5	NA	NA	2	2	29	16	5	8
1471	COL	170	Colombia	100	170	1980	NA	0	0	NA	0	0	NA	0	2	NA	2	2	3	3	3	11	0	0	2	2	0	0	1	1	0	0	2	2	0	Strict or simplified equidistance	Strict or simplified equidistance	0	0	5	5	NA	NA	2	2	9	3	2	4
1472	COL	170	Colombia	100	170	1981	NA	0	0	NA	0	0	NA	0	2	NA	2	2	3	3	4	12	0	0	2	2	0	0	1	1	0	0	2	2	0	Strict or simplified equidistance	Strict or simplified equidistance	0	0	5	5	NA	NA	2	2	16	9	6	1
1473	COL	170	Colombia	100	170	1982	NA	0	0	0	0	1	1	1	3	3	3	2	3	3	0	13	0	0	2	2	0	0	1	1	0	0	2	2	0	Strict or simplified equidistance	Strict or simplified equidistance	0	0	5	5	NA	NA	2	2	9	3	3	3
1474	COL	170	Colombia	100	170	1983	NA	1	0	0	0	0	NA	0	3	NA	3	3	3	3	1	14	0	0	2	2	0	0	1	1	0	0	2	2	0	Strict or simplified equidistance	Strict or simplified equidistance	0	0	5	5	NA	NA	2	2	7	4	2	1
1475	COL	170	Colombia	100	170	1984	Strict or simplified equidistance	1	0	0	0	1	1	1	4	3	3	3	3	3	2	15	1	0	3	2	0	0	1	1	0	0	2	2	0	Strict or simplified equidistance	Strict or simplified equidistance	1	0	6	5	0	0	2	2	8	7	0	1
1476	COL	170	Colombia	100	170	1985	NA	1	0	0	0	1	1	2	6	2	2	3	2	3	0	0	0	1	3	3	0	0	1	1	0	0	2	2	0	Strict or simplified equidistance	Strict or simplified equidistance	0	1	6	6	NA	NA	2	2	12	6	2	4
1477	COL	170	Colombia	100	170	1986	Nonequidistance	1	0	0	0	0	NA	0	6	NA	2	2	2	2	1	1	0	0	3	3	0	0	1	1	1	0	3	2	0	Nonequidistance	Strict or simplified equidistance	1	0	7	6	0	0	2	2	14	8	0	6
1478	COL	170	Colombia	100	170	1987	NA	1	0	0	0	0	NA	0	6	NA	2	2	2	2	2	2	0	0	3	3	0	0	1	1	0	1	3	3	0	Nonequidistance	Nonequidistance	0	1	7	7	NA	NA	2	2	10	0	8	2
1479	COL	170	Colombia	100	170	1988	NA	1	0	0	0	0	NA	0	6	NA	2	2	2	2	3	3	0	0	3	3	0	0	1	1	0	0	3	3	0	Nonequidistance	Nonequidistance	0	0	7	7	NA	NA	2	2	4	2	1	1
1480	COL	170	Colombia	100	170	1989	NA	1	0	0	0	1	0	1	7	3	3	2	2	2	0	4	0	0	3	3	0	0	1	1	0	0	3	3	0	Nonequidistance	Nonequidistance	0	0	7	7	NA	NA	2	2	14	5	5	4
1481	COL	170	Colombia	100	170	1990	NA	1	0	0	0	0	NA	0	7	NA	3	3	2	2	1	5	0	0	3	3	0	0	1	1	0	0	3	3	0	Nonequidistance	Nonequidistance	0	0	7	7	NA	NA	2	2	12	4	0	8
1482	COL	170	Colombia	100	170	1991	NA	1	0	0	0	0	NA	0	7	NA	3	3	2	2	2	6	0	0	3	3	0	0	1	1	0	0	3	3	0	Nonequidistance	Nonequidistance	0	0	7	7	NA	NA	2	2	9	1	2	6
1483	COL	170	Colombia	100	170	1992	NA	1	0	0	0	1	0	1	8	3	3	3	2	2	3	7	0	0	3	3	0	0	1	1	0	0	3	3	0	Nonequidistance	Nonequidistance	0	0	7	7	NA	NA	2	2	4	0	2	2
1484	COL	170	Colombia	100	170	1993	Nonequidistance	1	0	0	0	1	1	1	9	2	2	3	2	2	0	8	0	0	3	3	0	0	1	1	1	0	4	3	0	Nonequidistance	Nonequidistance	1	0	8	7	1	0	3	2	7	5	0	2
1485	COL	170	Colombia	100	170	1994	NA	1	0	0	0	0	NA	0	9	NA	2	2	2	2	1	9	0	0	3	3	0	0	1	1	0	1	4	4	0	Nonequidistance	Nonequidistance	0	1	8	8	NA	NA	3	2	16	10	3	3
1486	COL	170	Colombia	100	170	1995	NA	1	1	0	0	0	NA	0	9	NA	2	2	2	2	2	10	0	0	3	3	0	0	1	1	0	0	4	4	0	Nonequidistance	Nonequidistance	0	0	8	8	NA	NA	3	2	7	4	2	1
1487	COL	170	Colombia	100	170	1996	NA	1	1	0	0	0	NA	0	9	NA	2	2	2	2	3	11	0	0	3	3	0	0	1	1	0	0	4	4	0	Nonequidistance	Nonequidistance	0	0	8	8	NA	NA	3	2	1	0	1	0
1488	COL	170	Colombia	100	170	1997	NA	1	1	0	0	0	NA	0	9	NA	2	2	2	2	4	12	0	0	3	3	0	0	1	1	0	0	4	4	0	Nonequidistance	Nonequidistance	0	0	8	8	NA	NA	3	2	13	10	2	1
1489	COL	170	Colombia	100	170	1998	NA	1	1	0	0	0	NA	0	9	NA	2	2	2	2	5	13	0	0	3	3	0	0	1	1	0	0	4	4	0	Nonequidistance	Nonequidistance	0	0	8	8	NA	NA	3	2	13	3	7	3
1490	COL	170	Colombia	100	170	1999	NA	1	1	0	0	1	0	1	10	2	2	2	2	2	6	14	0	0	3	3	0	0	1	1	0	0	4	4	0	Nonequidistance	Nonequidistance	0	0	8	8	NA	NA	3	2	3	1	1	1
1491	COL	170	Colombia	100	170	2000	NA	1	1	0	0	0	NA	0	10	NA	2	2	2	2	7	15	0	0	3	3	0	0	1	1	0	0	4	4	0	Nonequidistance	Nonequidistance	0	0	8	8	NA	NA	3	2	12	7	2	3
1492	COL	170	Colombia	100	170	2001	Strict or simplified equidistance	1	1	0	0	1	1	1	11	2	2	2	2	2	8	16	1	0	4	3	0	0	1	1	0	0	4	4	0	Strict or simplified equidistance	Nonequidistance	1	0	9	8	0	0	3	2	14	6	3	5
1493	COL	170	Colombia	100	170	2002	NA	1	1	0	0	1	1	1	12	2	2	2	2	2	9	17	0	1	4	4	0	0	1	1	0	0	4	4	0	Strict or simplified equidistance	Strict or simplified equidistance	0	1	9	9	NA	NA	3	2	11	8	2	1
1494	COL	170	Colombia	100	170	2003	NA	1	1	0	0	0	NA	0	12	NA	2	2	2	2	10	18	0	0	4	4	0	0	1	1	0	0	4	4	0	Strict or simplified equidistance	Strict or simplified equidistance	0	0	9	9	NA	NA	3	2	7	5	0	2
1495	COL	170	Colombia	100	170	2004	NA	1	1	0	0	0	NA	0	12	NA	2	2	2	2	11	19	0	0	4	4	0	0	1	1	0	0	4	4	0	Strict or simplified equidistance	Strict or simplified equidistance	0	0	9	9	NA	NA	3	2	9	6	3	0
1496	COL	170	Colombia	100	170	2005	NA	1	1	0	0	0	NA	0	12	NA	2	2	2	2	12	20	0	0	4	4	0	0	1	1	0	0	4	4	0	Strict or simplified equidistance	Strict or simplified equidistance	0	0	9	9	NA	NA	3	2	12	4	7	1
1497	COL	170	Colombia	100	170	2006	NA	1	1	0	0	1	0	1	13	2	2	2	2	2	13	21	0	0	4	4	0	0	1	1	0	0	4	4	0	Strict or simplified equidistance	Strict or simplified equidistance	0	0	9	9	NA	NA	3	2	7	6	0	1
1498	COL	170	Colombia	100	170	2007	NA	1	1	0	0	1	1	2	15	3	3	2	3	2	0	0	0	0	4	4	0	0	1	1	0	0	4	4	0	Strict or simplified equidistance	Strict or simplified equidistance	0	0	9	9	NA	NA	3	2	9	6	3	0
1499	COL	170	Colombia	100	170	2008	NA	1	1	0	0	0	NA	0	15	NA	3	3	3	3	1	1	0	0	4	4	0	0	1	1	0	0	4	4	0	Strict or simplified equidistance	Strict or simplified equidistance	0	0	9	9	NA	NA	3	2	5	3	2	0
1500	COL	170	Colombia	100	170	2009	NA	1	1	0	0	1	1	1	16	2	2	3	2	3	0	0	0	0	4	4	0	0	1	1	0	0	4	4	0	Strict or simplified equidistance	Strict or simplified equidistance	0	0	9	9	NA	NA	3	2	5	3	2	0
1501	COL	170	Colombia	100	170	2010	NA	1	1	0	0	0	NA	0	16	NA	2	2	2	2	1	1	0	0	4	4	0	0	1	1	0	0	4	4	0	Strict or simplified equidistance	Strict or simplified equidistance	0	0	9	9	NA	NA	3	2	11	4	2	5
1502	COL	170	Colombia	100	170	2011	NA	1	1	0	0	0	NA	0	16	NA	2	2	2	2	2	2	0	0	4	4	0	0	1	1	0	0	4	4	0	Strict or simplified equidistance	Strict or simplified equidistance	0	0	9	9	NA	NA	3	2	8	5	2	1
1503	COL	170	Colombia	100	170	2012	NA	1	1	0	0	1	1	2	18	2	2	2	2	2	3	3	0	0	4	4	0	0	1	1	0	0	4	4	0	Strict or simplified equidistance	Strict or simplified equidistance	0	0	9	9	NA	NA	3	2	9	4	4	1
1504	COL	170	Colombia	100	170	2013	NA	1	1	0	0	0	NA	0	18	NA	2	2	2	2	4	4	0	0	4	4	0	0	1	1	0	0	4	4	0	Strict or simplified equidistance	Strict or simplified equidistance	0	0	9	9	NA	NA	3	2	15	11	3	1
1505	COL	170	Colombia	100	170	2014	NA	1	1	0	0	1	1	2	20	2	2	2	2	2	5	5	0	0	4	4	0	0	1	1	0	0	4	4	0	Strict or simplified equidistance	Strict or simplified equidistance	0	0	9	9	NA	NA	3	2	10	6	1	3
1506	COL	170	Colombia	100	170	2015	NA	1	1	0	0	0	NA	0	20	NA	2	2	2	2	6	6	0	0	4	4	0	0	1	1	0	0	4	4	0	Strict or simplified equidistance	Strict or simplified equidistance	0	0	9	9	NA	NA	3	2	18	11	4	3
1507	COL	170	Colombia	100	170	2016	NA	1	1	0	0	0	NA	0	20	NA	2	2	2	2	7	7	0	0	4	4	0	0	1	1	0	0	4	4	0	Strict or simplified equidistance	Strict or simplified equidistance	0	0	9	9	NA	NA	3	2	8	6	1	1
1508	COL	170	Colombia	100	170	2017	NA	1	1	0	0	1	0	1	21	2	2	2	2	2	8	8	0	0	4	4	0	0	1	1	0	0	4	4	0	Strict or simplified equidistance	Strict or simplified equidistance	0	0	9	9	NA	NA	3	2	8	2	6	0
1509	COL	170	Colombia	100	170	2018	NA	1	1	0	0	1	1	2	23	2	2	2	2	2	9	9	0	0	4	4	0	0	1	1	0	0	4	4	0	Strict or simplified equidistance	Strict or simplified equidistance	0	0	9	9	NA	NA	3	2	1	0	0	1
1510	COL	170	Colombia	100	170	2019	NA	1	1	0	0	0	NA	0	23	NA	2	2	2	2	10	10	0	0	4	4	0	0	1	1	0	0	4	4	0	Strict or simplified equidistance	Strict or simplified equidistance	0	0	9	9	NA	NA	3	2	5	0	2	3
1511	COM	174	Comoros (the)	581	174	1975	NA	0	0	NA	0	0	NA	0	1	NA	3	NA	3	NA	6	6	0	NA	0	NA	0	NA	0	NA	0	NA	0	NA	0	No policy	NA	0	NA	0	NA	NA	NA	0	0	17	7	6	4
1512	COM	174	Comoros (the)	581	174	1976	NA	0	0	NA	0	0	NA	0	1	NA	3	3	3	3	7	7	0	0	0	0	0	0	0	0	0	0	0	0	0	No policy	No policy	0	0	0	0	NA	NA	0	0	10	0	1	9
1513	COM	174	Comoros (the)	581	174	1977	NA	0	0	NA	0	1	0	1	2	2	2	3	3	3	0	8	0	0	0	0	0	0	0	0	0	0	0	0	0	No policy	No policy	0	0	0	0	NA	NA	0	0	17	10	5	2
1514	COM	174	Comoros (the)	581	174	1978	NA	0	0	NA	0	0	NA	1	2	NA	2	2	3	3	1	9	0	0	0	0	0	0	0	0	0	0	0	0	0	No policy	No policy	0	0	0	0	NA	NA	0	0	12	5	5	2
1515	COM	174	Comoros (the)	581	174	1979	NA	0	0	NA	0	0	NA	0	2	NA	2	2	3	3	2	10	0	0	0	0	0	0	0	0	0	0	0	0	0	No policy	No policy	0	0	0	0	NA	NA	0	0	29	16	5	8
1516	COM	174	Comoros (the)	581	174	1980	NA	0	0	NA	0	0	NA	0	2	NA	2	2	3	3	3	11	0	0	0	0	0	0	0	0	0	0	0	0	0	No policy	No policy	0	0	0	0	NA	NA	0	0	9	3	2	4
1517	COM	174	Comoros (the)	581	174	1981	NA	0	0	NA	0	0	NA	0	2	NA	2	2	3	3	4	12	0	0	0	0	0	0	0	0	0	0	0	0	0	No policy	No policy	0	0	0	0	NA	NA	0	0	16	9	6	1
1518	COM	174	Comoros (the)	581	174	1982	Strict or simplified equidistance	0	0	0	0	1	1	1	3	3	3	2	3	3	0	13	1	0	1	0	0	0	0	0	0	0	0	0	0	Strict or simplified equidistance	No policy	1	0	1	0	0	0	0	0	9	3	3	3
1519	COM	174	Comoros (the)	581	174	1983	NA	1	0	0	0	0	NA	0	3	NA	3	3	3	3	1	14	0	1	1	1	0	0	0	0	0	0	0	0	0	Strict or simplified equidistance	Strict or simplified equidistance	0	1	1	1	NA	NA	0	0	7	4	2	1
1520	COM	174	Comoros (the)	581	174	1984	NA	1	0	0	0	1	1	1	4	3	3	3	3	3	2	15	0	0	1	1	0	0	0	0	0	0	0	0	0	Strict or simplified equidistance	Strict or simplified equidistance	0	0	1	1	NA	NA	0	0	8	7	0	1
1521	COM	174	Comoros (the)	581	174	1985	NA	1	0	0	0	1	1	2	6	2	2	3	2	3	0	0	0	0	1	1	0	0	0	0	0	0	0	0	0	Strict or simplified equidistance	Strict or simplified equidistance	0	0	1	1	NA	NA	0	0	12	6	2	4
1522	COM	174	Comoros (the)	581	174	1986	NA	1	0	0	0	0	NA	0	6	NA	2	2	2	2	1	1	0	0	1	1	0	0	0	0	0	0	0	0	0	Strict or simplified equidistance	Strict or simplified equidistance	0	0	1	1	NA	NA	0	0	14	8	0	6
1523	COM	174	Comoros (the)	581	174	1987	NA	1	0	0	0	0	NA	0	6	NA	2	2	2	2	2	2	0	0	1	1	0	0	0	0	0	0	0	0	0	Strict or simplified equidistance	Strict or simplified equidistance	0	0	1	1	NA	NA	0	0	10	0	8	2
1524	COM	174	Comoros (the)	581	174	1988	NA	1	0	0	0	0	NA	0	6	NA	2	2	2	2	3	3	0	0	1	1	0	0	0	0	0	0	0	0	0	Strict or simplified equidistance	Strict or simplified equidistance	0	0	1	1	NA	NA	0	0	4	2	1	1
1525	COM	174	Comoros (the)	581	174	1989	NA	1	0	0	0	1	0	1	7	3	3	2	2	2	0	4	0	0	1	1	0	0	0	0	0	0	0	0	0	Strict or simplified equidistance	Strict or simplified equidistance	0	0	1	1	NA	NA	0	0	14	5	5	4
1526	COM	174	Comoros (the)	581	174	1990	NA	1	0	0	0	0	NA	0	7	NA	3	3	2	2	1	5	0	0	1	1	0	0	0	0	0	0	0	0	0	Strict or simplified equidistance	Strict or simplified equidistance	0	0	1	1	NA	NA	0	0	12	4	0	8
1527	COM	174	Comoros (the)	581	174	1991	NA	1	0	0	0	0	NA	0	7	NA	3	3	2	2	2	6	0	0	1	1	0	0	0	0	0	0	0	0	0	Strict or simplified equidistance	Strict or simplified equidistance	0	0	1	1	NA	NA	0	0	9	1	2	6
1528	COM	174	Comoros (the)	581	174	1992	NA	1	0	0	0	1	0	1	8	3	3	3	2	2	3	7	0	0	1	1	0	0	0	0	0	0	0	0	0	Strict or simplified equidistance	Strict or simplified equidistance	0	0	1	1	NA	NA	0	0	4	0	2	2
1529	COM	174	Comoros (the)	581	174	1993	NA	1	0	0	0	1	1	1	9	2	2	3	2	2	0	8	0	0	1	1	0	0	0	0	0	0	0	0	0	Strict or simplified equidistance	Strict or simplified equidistance	0	0	1	1	NA	NA	0	0	7	5	0	2
1530	COM	174	Comoros (the)	581	174	1994	NA	1	0	1	1	0	NA	0	9	NA	2	2	2	2	1	9	0	0	1	1	0	0	0	0	0	0	0	0	0	Strict or simplified equidistance	Strict or simplified equidistance	0	0	1	1	NA	NA	0	0	16	10	3	3
1531	COM	174	Comoros (the)	581	174	1995	NA	1	1	1	1	0	NA	0	9	NA	2	2	2	2	2	10	0	0	1	1	0	0	0	0	0	0	0	0	0	Strict or simplified equidistance	Strict or simplified equidistance	0	0	1	1	NA	NA	0	0	7	4	2	1
1532	COM	174	Comoros (the)	581	174	1996	NA	1	1	1	1	0	NA	0	9	NA	2	2	2	2	3	11	0	0	1	1	0	0	0	0	0	0	0	0	0	Strict or simplified equidistance	Strict or simplified equidistance	0	0	1	1	NA	NA	0	0	1	0	1	0
1533	COM	174	Comoros (the)	581	174	1997	NA	1	1	1	1	0	NA	0	9	NA	2	2	2	2	4	12	0	0	1	1	0	0	0	0	0	0	0	0	0	Strict or simplified equidistance	Strict or simplified equidistance	0	0	1	1	NA	NA	0	0	13	10	2	1
1534	COM	174	Comoros (the)	581	174	1998	NA	1	1	1	1	0	NA	0	9	NA	2	2	2	2	5	13	0	0	1	1	0	0	0	0	0	0	0	0	0	Strict or simplified equidistance	Strict or simplified equidistance	0	0	1	1	NA	NA	0	0	13	3	7	3
1535	COM	174	Comoros (the)	581	174	1999	NA	1	1	1	1	1	0	1	10	2	2	2	2	2	6	14	0	0	1	1	0	0	0	0	0	0	0	0	0	Strict or simplified equidistance	Strict or simplified equidistance	0	0	1	1	NA	NA	0	0	3	1	1	1
1536	COM	174	Comoros (the)	581	174	2000	NA	1	1	1	1	0	NA	0	10	NA	2	2	2	2	7	15	0	0	1	1	0	0	0	0	0	0	0	0	0	Strict or simplified equidistance	Strict or simplified equidistance	0	0	1	1	NA	NA	0	0	12	7	2	3
1537	COM	174	Comoros (the)	581	174	2001	NA	1	1	1	1	1	1	1	11	2	2	2	2	2	8	16	0	0	1	1	0	0	0	0	0	0	0	0	0	Strict or simplified equidistance	Strict or simplified equidistance	0	0	1	1	NA	NA	0	0	14	6	3	5
1538	COM	174	Comoros (the)	581	174	2002	NA	1	1	1	1	1	1	1	12	2	2	2	2	2	9	17	0	0	1	1	0	0	0	0	0	0	0	0	0	Strict or simplified equidistance	Strict or simplified equidistance	0	0	1	1	NA	NA	0	0	11	8	2	1
1539	COM	174	Comoros (the)	581	174	2003	NA	1	1	1	1	0	NA	0	12	NA	2	2	2	2	10	18	0	0	1	1	0	0	0	0	0	0	0	0	0	Strict or simplified equidistance	Strict or simplified equidistance	0	0	1	1	NA	NA	0	0	7	5	0	2
1540	COM	174	Comoros (the)	581	174	2004	NA	1	1	1	1	0	NA	0	12	NA	2	2	2	2	11	19	0	0	1	1	0	0	0	0	0	0	0	0	0	Strict or simplified equidistance	Strict or simplified equidistance	0	0	1	1	NA	NA	0	0	9	6	3	0
1541	COM	174	Comoros (the)	581	174	2005	NA	1	1	1	1	0	NA	0	12	NA	2	2	2	2	12	20	0	0	1	1	0	0	0	0	0	0	0	0	0	Strict or simplified equidistance	Strict or simplified equidistance	0	0	1	1	NA	NA	0	0	12	4	7	1
1542	COM	174	Comoros (the)	581	174	2006	NA	1	1	1	1	1	0	1	13	2	2	2	2	2	13	21	0	0	1	1	0	0	0	0	0	0	0	0	0	Strict or simplified equidistance	Strict or simplified equidistance	0	0	1	1	NA	NA	0	0	7	6	0	1
1543	COM	174	Comoros (the)	581	174	2007	NA	1	1	1	1	1	1	2	15	3	3	2	3	2	0	0	0	0	1	1	0	0	0	0	0	0	0	0	0	Strict or simplified equidistance	Strict or simplified equidistance	0	0	1	1	NA	NA	0	0	9	6	3	0
1544	COM	174	Comoros (the)	581	174	2008	NA	1	1	1	1	0	NA	0	15	NA	3	3	3	3	1	1	0	0	1	1	0	0	0	0	0	0	0	0	0	Strict or simplified equidistance	Strict or simplified equidistance	0	0	1	1	NA	NA	0	0	5	3	2	0
1545	COM	174	Comoros (the)	581	174	2009	NA	1	1	1	1	1	1	1	16	2	2	3	2	3	0	0	0	0	1	1	0	0	0	0	0	0	0	0	0	Strict or simplified equidistance	Strict or simplified equidistance	0	0	1	1	NA	NA	0	0	5	3	2	0
1546	COM	174	Comoros (the)	581	174	2010	NA	1	1	1	1	0	NA	0	16	NA	2	2	2	2	1	1	0	0	1	1	0	0	0	0	0	0	0	0	0	Strict or simplified equidistance	Strict or simplified equidistance	0	0	1	1	NA	NA	0	0	11	4	2	5
1547	COM	174	Comoros (the)	581	174	2011	Strict or simplified equidistance	1	1	1	1	0	NA	0	16	NA	2	2	2	2	2	2	1	0	2	1	0	0	0	0	0	0	0	0	0	Strict or simplified equidistance	Strict or simplified equidistance	1	0	2	1	0	0	0	0	8	5	2	1
1548	COM	174	Comoros (the)	581	174	2012	Strict or simplified equidistance	1	1	1	1	1	1	2	18	2	2	2	2	2	3	3	1	1	3	2	0	0	0	0	0	0	0	0	0	Strict or simplified equidistance	Strict or simplified equidistance	1	1	3	2	0	0	0	0	9	4	4	1
1549	COM	174	Comoros (the)	581	174	2013	NA	1	1	1	1	0	NA	0	18	NA	2	2	2	2	4	4	0	1	3	3	0	0	0	0	0	0	0	0	0	Strict or simplified equidistance	Strict or simplified equidistance	0	1	3	3	NA	NA	0	0	15	11	3	1
1550	COM	174	Comoros (the)	581	174	2014	NA	1	1	1	1	1	1	2	20	2	2	2	2	2	5	5	0	0	3	3	0	0	0	0	0	0	0	0	0	Strict or simplified equidistance	Strict or simplified equidistance	0	0	3	3	NA	NA	0	0	10	6	1	3
1551	COM	174	Comoros (the)	581	174	2015	NA	1	1	1	1	0	NA	0	20	NA	2	2	2	2	6	6	0	0	3	3	0	0	0	0	0	0	0	0	0	Strict or simplified equidistance	Strict or simplified equidistance	0	0	3	3	NA	NA	0	0	18	11	4	3
1552	COM	174	Comoros (the)	581	174	2016	NA	1	1	1	1	0	NA	0	20	NA	2	2	2	2	7	7	0	0	3	3	0	0	0	0	0	0	0	0	0	Strict or simplified equidistance	Strict or simplified equidistance	0	0	3	3	NA	NA	0	0	8	6	1	1
1553	COM	174	Comoros (the)	581	174	2017	NA	1	1	1	1	1	0	1	21	2	2	2	2	2	8	8	0	0	3	3	0	0	0	0	0	0	0	0	0	Strict or simplified equidistance	Strict or simplified equidistance	0	0	3	3	NA	NA	0	0	8	2	6	0
1554	COM	174	Comoros (the)	581	174	2018	NA	1	1	1	1	1	1	2	23	2	2	2	2	2	9	9	0	0	3	3	0	0	0	0	0	0	0	0	0	Strict or simplified equidistance	Strict or simplified equidistance	0	0	3	3	NA	NA	0	0	1	0	0	1
1555	COM	174	Comoros (the)	581	174	2019	NA	1	1	1	1	0	NA	0	23	NA	2	2	2	2	10	10	0	0	3	3	0	0	0	0	0	0	0	0	0	Strict or simplified equidistance	Strict or simplified equidistance	0	0	3	3	NA	NA	0	0	5	0	2	3
1556	CPV	132	Cape Verde	402	132	1960	NA	0	0	NA	0	0	NA	0	0	NA	NA	NA	NA	NA	NA	NA	0	NA	0	NA	0	NA	0	NA	0	NA	0	NA	0	No policy	NA	0	NA	0	NA	NA	NA	0	0	0	0	0	0
1557	CPV	132	Cape Verde	402	132	1961	NA	0	0	NA	0	0	NA	0	0	NA	NA	NA	NA	NA	NA	NA	0	0	0	0	0	0	0	0	0	0	0	0	0	No policy	No policy	0	0	0	0	NA	NA	0	0	8	7	0	1
1558	CPV	132	Cape Verde	402	132	1962	NA	0	0	NA	0	0	NA	0	0	NA	NA	NA	NA	NA	NA	NA	0	0	0	0	0	0	0	0	0	0	0	0	0	No policy	No policy	0	0	0	0	NA	NA	0	0	7	7	0	0
1559	CPV	132	Cape Verde	402	132	1963	NA	0	0	NA	0	0	NA	0	0	NA	NA	NA	NA	NA	NA	NA	0	0	0	0	0	0	0	0	0	0	0	0	0	No policy	No policy	0	0	0	0	NA	NA	0	0	4	4	0	0
1560	CPV	132	Cape Verde	402	132	1964	NA	0	0	NA	0	0	NA	0	0	NA	NA	NA	NA	NA	NA	NA	0	0	0	0	0	0	0	0	0	0	0	0	0	No policy	No policy	0	0	0	0	NA	NA	0	0	4	4	0	0
1561	CPV	132	Cape Verde	402	132	1965	NA	0	0	NA	0	0	NA	0	0	NA	NA	NA	NA	NA	NA	NA	0	0	0	0	0	0	0	0	0	0	0	0	0	No policy	No policy	0	0	0	0	NA	NA	0	0	6	5	0	1
1562	CPV	132	Cape Verde	402	132	1966	NA	0	0	NA	0	0	NA	0	0	NA	NA	NA	NA	NA	NA	NA	0	0	0	0	0	0	0	0	0	0	0	0	0	No policy	No policy	0	0	0	0	NA	NA	0	0	12	10	2	0
1563	CPV	132	Cape Verde	402	132	1967	NA	0	0	NA	0	0	NA	0	0	NA	NA	NA	NA	NA	NA	NA	0	0	0	0	0	0	0	0	0	0	0	0	0	No policy	No policy	0	0	0	0	NA	NA	0	0	9	9	0	0
1564	CPV	132	Cape Verde	402	132	1968	NA	0	0	NA	0	0	NA	0	0	NA	NA	NA	NA	NA	NA	NA	0	0	0	0	0	0	0	0	0	0	0	0	0	No policy	No policy	0	0	0	0	NA	NA	0	0	6	5	0	1
1565	CPV	132	Cape Verde	402	132	1969	NA	0	0	NA	0	1	1	1	1	3	3	NA	3	NA	0	0	0	0	0	0	0	0	0	0	0	0	0	0	0	No policy	No policy	0	0	0	0	NA	NA	0	0	13	7	6	0
1566	CPV	132	Cape Verde	402	132	1970	NA	0	0	NA	0	0	NA	0	1	NA	3	3	3	3	1	1	0	0	0	0	0	0	0	0	0	0	0	0	0	No policy	No policy	0	0	0	0	NA	NA	0	0	10	4	4	2
1567	CPV	132	Cape Verde	402	132	1971	NA	0	0	NA	0	0	NA	0	1	NA	3	3	3	3	2	2	0	0	0	0	0	0	0	0	0	0	0	0	0	No policy	No policy	0	0	0	0	NA	NA	0	0	8	6	0	2
1568	CPV	132	Cape Verde	402	132	1972	NA	0	0	NA	0	0	NA	0	1	NA	3	3	3	3	3	3	0	0	0	0	0	0	0	0	0	0	0	0	0	No policy	No policy	0	0	0	0	NA	NA	0	0	17	6	5	6
1569	CPV	132	Cape Verde	402	132	1973	NA	0	0	NA	0	0	NA	0	1	NA	3	3	3	3	4	4	0	0	0	0	0	0	0	0	0	0	0	0	0	No policy	No policy	0	0	0	0	NA	NA	0	0	10	2	6	2
1570	CPV	132	Cape Verde	402	132	1974	NA	0	0	NA	0	0	NA	0	1	NA	3	3	3	3	5	5	0	0	0	0	0	0	0	0	0	0	0	0	0	No policy	No policy	0	0	0	0	NA	NA	0	0	11	4	3	4
1571	CPV	132	Cape Verde	402	132	1975	NA	0	0	NA	0	0	NA	0	1	NA	3	3	3	3	6	6	0	0	0	0	0	0	0	0	0	0	0	0	0	No policy	No policy	0	0	0	0	NA	NA	0	0	17	7	6	4
1572	CPV	132	Cape Verde	402	132	1976	NA	0	0	NA	0	0	NA	0	1	NA	3	3	3	3	7	7	0	0	0	0	0	0	0	0	0	0	0	0	0	No policy	No policy	0	0	0	0	NA	NA	0	0	10	0	1	9
1573	CPV	132	Cape Verde	402	132	1977	NA	0	0	NA	0	1	0	1	2	2	2	3	3	3	0	8	0	0	0	0	0	0	0	0	0	0	0	0	0	No policy	No policy	0	0	0	0	NA	NA	0	0	17	10	5	2
1574	CPV	132	Cape Verde	402	132	1978	NA	0	0	NA	0	0	NA	1	2	NA	2	2	3	3	1	9	0	0	0	0	0	0	0	0	0	0	0	0	0	No policy	No policy	0	0	0	0	NA	NA	0	0	12	5	5	2
1575	CPV	132	Cape Verde	402	132	1979	NA	0	0	NA	0	0	NA	0	2	NA	2	2	3	3	2	10	0	0	0	0	0	0	0	0	0	0	0	0	0	No policy	No policy	0	0	0	0	NA	NA	0	0	29	16	5	8
1576	CPV	132	Cape Verde	402	132	1980	NA	0	0	NA	0	0	NA	0	2	NA	2	2	3	3	3	11	0	0	0	0	0	0	0	0	0	0	0	0	0	No policy	No policy	0	0	0	0	NA	NA	0	0	9	3	2	4
1577	CPV	132	Cape Verde	402	132	1981	NA	0	0	NA	0	0	NA	0	2	NA	2	2	3	3	4	12	0	0	0	0	0	0	0	0	0	0	0	0	0	No policy	No policy	0	0	0	0	NA	NA	0	0	16	9	6	1
1578	CPV	132	Cape Verde	402	132	1982	NA	0	0	0	0	1	1	1	3	3	3	2	3	3	0	13	0	0	0	0	0	0	0	0	0	0	0	0	0	No policy	No policy	0	0	0	0	NA	NA	0	0	9	3	3	3
1579	CPV	132	Cape Verde	402	132	1983	NA	1	0	0	0	0	NA	0	3	NA	3	3	3	3	1	14	0	0	0	0	0	0	0	0	0	0	0	0	0	No policy	No policy	0	0	0	0	NA	NA	0	0	7	4	2	1
1580	CPV	132	Cape Verde	402	132	1984	NA	1	0	0	0	1	1	1	4	3	3	3	3	3	2	15	0	0	0	0	0	0	0	0	0	0	0	0	0	No policy	No policy	0	0	0	0	NA	NA	0	0	8	7	0	1
1581	CPV	132	Cape Verde	402	132	1985	NA	1	0	0	0	1	1	2	6	2	2	3	2	3	0	0	0	0	0	0	0	0	0	0	0	0	0	0	0	No policy	No policy	0	0	0	0	NA	NA	0	0	12	6	2	4
1582	CPV	132	Cape Verde	402	132	1986	NA	1	0	0	0	0	NA	0	6	NA	2	2	2	2	1	1	0	0	0	0	0	0	0	0	0	0	0	0	0	No policy	No policy	0	0	0	0	NA	NA	0	0	14	8	0	6
1583	CPV	132	Cape Verde	402	132	1987	NA	1	0	1	1	0	NA	0	6	NA	2	2	2	2	2	2	0	0	0	0	0	0	0	0	0	0	0	0	0	No policy	No policy	0	0	0	0	NA	NA	0	0	10	0	8	2
1584	CPV	132	Cape Verde	402	132	1988	NA	1	0	1	1	0	NA	0	6	NA	2	2	2	2	3	3	0	0	0	0	0	0	0	0	0	0	0	0	0	No policy	No policy	0	0	0	0	NA	NA	0	0	4	2	1	1
1585	CPV	132	Cape Verde	402	132	1989	NA	1	0	1	1	1	0	1	7	3	3	2	2	2	0	4	0	0	0	0	0	0	0	0	0	0	0	0	0	No policy	No policy	0	0	0	0	NA	NA	0	0	14	5	5	4
1586	CPV	132	Cape Verde	402	132	1990	NA	1	0	1	1	0	NA	0	7	NA	3	3	2	2	1	5	0	0	0	0	0	0	0	0	0	0	0	0	0	No policy	No policy	0	0	0	0	NA	NA	0	0	12	4	0	8
1587	CPV	132	Cape Verde	402	132	1991	NA	1	0	1	1	0	NA	0	7	NA	3	3	2	2	2	6	0	0	0	0	0	0	0	0	0	0	0	0	0	No policy	No policy	0	0	0	0	NA	NA	0	0	9	1	2	6
1588	CPV	132	Cape Verde	402	132	1992	NA	1	0	1	1	1	0	1	8	3	3	3	2	2	3	7	0	0	0	0	0	0	0	0	0	0	0	0	0	No policy	No policy	0	0	0	0	NA	NA	0	0	4	0	2	2
1589	CPV	132	Cape Verde	402	132	1993	Modified equidistance	1	0	1	1	1	1	1	9	2	2	3	2	2	0	8	0	0	0	0	1	0	1	0	0	0	0	0	0	Modified equidistance	No policy	1	0	1	0	0	1	0	1	7	5	0	2
1590	CPV	132	Cape Verde	402	132	1994	NA	1	0	1	1	0	NA	0	9	NA	2	2	2	2	1	9	0	0	0	0	0	1	1	1	0	0	0	0	0	Modified equidistance	Modified equidistance	0	1	1	1	NA	NA	0	1	16	10	3	3
1591	CPV	132	Cape Verde	402	132	1995	NA	1	1	1	1	0	NA	0	9	NA	2	2	2	2	2	10	0	0	0	0	0	0	1	1	0	0	0	0	0	Modified equidistance	Modified equidistance	0	0	1	1	NA	NA	0	1	7	4	2	1
1592	CPV	132	Cape Verde	402	132	1996	NA	1	1	1	1	0	NA	0	9	NA	2	2	2	2	3	11	0	0	0	0	0	0	1	1	0	0	0	0	0	Modified equidistance	Modified equidistance	0	0	1	1	NA	NA	0	1	1	0	1	0
1593	CPV	132	Cape Verde	402	132	1997	NA	1	1	1	1	0	NA	0	9	NA	2	2	2	2	4	12	0	0	0	0	0	0	1	1	0	0	0	0	0	Modified equidistance	Modified equidistance	0	0	1	1	NA	NA	0	1	13	10	2	1
1594	CPV	132	Cape Verde	402	132	1998	NA	1	1	1	1	0	NA	0	9	NA	2	2	2	2	5	13	0	0	0	0	0	0	1	1	0	0	0	0	0	Modified equidistance	Modified equidistance	0	0	1	1	NA	NA	0	1	13	3	7	3
1595	CPV	132	Cape Verde	402	132	1999	NA	1	1	1	1	1	0	1	10	2	2	2	2	2	6	14	0	0	0	0	0	0	1	1	0	0	0	0	0	Modified equidistance	Modified equidistance	0	0	1	1	NA	NA	0	1	3	1	1	1
1596	CPV	132	Cape Verde	402	132	2000	NA	1	1	1	1	0	NA	0	10	NA	2	2	2	2	7	15	0	0	0	0	0	0	1	1	0	0	0	0	0	Modified equidistance	Modified equidistance	0	0	1	1	NA	NA	0	1	12	7	2	3
1597	CPV	132	Cape Verde	402	132	2001	NA	1	1	1	1	1	1	1	11	2	2	2	2	2	8	16	0	0	0	0	0	0	1	1	0	0	0	0	0	Modified equidistance	Modified equidistance	0	0	1	1	NA	NA	0	1	14	6	3	5
1598	CPV	132	Cape Verde	402	132	2002	NA	1	1	1	1	1	1	1	12	2	2	2	2	2	9	17	0	0	0	0	0	0	1	1	0	0	0	0	0	Modified equidistance	Modified equidistance	0	0	1	1	NA	NA	0	1	11	8	2	1
1599	CPV	132	Cape Verde	402	132	2003	Strict or simplified equidistance	1	1	1	1	0	NA	0	12	NA	2	2	2	2	10	18	1	0	1	0	0	0	1	1	0	0	0	0	0	Strict or simplified equidistance	Modified equidistance	1	0	2	1	0	0	0	1	7	5	0	2
1600	CPV	132	Cape Verde	402	132	2004	NA	1	1	1	1	0	NA	0	12	NA	2	2	2	2	11	19	0	1	1	1	0	0	1	1	0	0	0	0	0	Strict or simplified equidistance	Strict or simplified equidistance	0	1	2	2	NA	NA	0	1	9	6	3	0
1601	CPV	132	Cape Verde	402	132	2005	NA	1	1	1	1	0	NA	0	12	NA	2	2	2	2	12	20	0	0	1	1	0	0	1	1	0	0	0	0	0	Strict or simplified equidistance	Strict or simplified equidistance	0	0	2	2	NA	NA	0	1	12	4	7	1
1602	CPV	132	Cape Verde	402	132	2006	NA	1	1	1	1	1	0	1	13	2	2	2	2	2	13	21	0	0	1	1	0	0	1	1	0	0	0	0	0	Strict or simplified equidistance	Strict or simplified equidistance	0	0	2	2	NA	NA	0	1	7	6	0	1
1603	CPV	132	Cape Verde	402	132	2007	NA	1	1	1	1	1	1	2	15	3	3	2	3	2	0	0	0	0	1	1	0	0	1	1	0	0	0	0	0	Strict or simplified equidistance	Strict or simplified equidistance	0	0	2	2	NA	NA	0	1	9	6	3	0
1604	CPV	132	Cape Verde	402	132	2008	NA	1	1	1	1	0	NA	0	15	NA	3	3	3	3	1	1	0	0	1	1	0	0	1	1	0	0	0	0	0	Strict or simplified equidistance	Strict or simplified equidistance	0	0	2	2	NA	NA	0	1	5	3	2	0
1605	CPV	132	Cape Verde	402	132	2009	NA	1	1	1	1	1	1	1	16	2	2	3	2	3	0	0	0	0	1	1	0	0	1	1	0	0	0	0	0	Strict or simplified equidistance	Strict or simplified equidistance	0	0	2	2	NA	NA	0	1	5	3	2	0
1606	CPV	132	Cape Verde	402	132	2010	NA	1	1	1	1	0	NA	0	16	NA	2	2	2	2	1	1	0	0	1	1	0	0	1	1	0	0	0	0	0	Strict or simplified equidistance	Strict or simplified equidistance	0	0	2	2	NA	NA	0	1	11	4	2	5
1607	CPV	132	Cape Verde	402	132	2011	NA	1	1	1	1	0	NA	0	16	NA	2	2	2	2	2	2	0	0	1	1	0	0	1	1	0	0	0	0	0	Strict or simplified equidistance	Strict or simplified equidistance	0	0	2	2	NA	NA	0	1	8	5	2	1
1608	CPV	132	Cape Verde	402	132	2012	NA	1	1	1	1	1	1	2	18	2	2	2	2	2	3	3	0	0	1	1	0	0	1	1	0	0	0	0	0	Strict or simplified equidistance	Strict or simplified equidistance	0	0	2	2	NA	NA	0	1	9	4	4	1
1609	CPV	132	Cape Verde	402	132	2013	NA	1	1	1	1	0	NA	0	18	NA	2	2	2	2	4	4	0	0	1	1	0	0	1	1	0	0	0	0	0	Strict or simplified equidistance	Strict or simplified equidistance	0	0	2	2	NA	NA	0	1	15	11	3	1
1610	CPV	132	Cape Verde	402	132	2014	NA	1	1	1	1	1	1	2	20	2	2	2	2	2	5	5	0	0	1	1	0	0	1	1	0	0	0	0	0	Strict or simplified equidistance	Strict or simplified equidistance	0	0	2	2	NA	NA	0	1	10	6	1	3
1611	CPV	132	Cape Verde	402	132	2015	NA	1	1	1	1	0	NA	0	20	NA	2	2	2	2	6	6	0	0	1	1	0	0	1	1	0	0	0	0	0	Strict or simplified equidistance	Strict or simplified equidistance	0	0	2	2	NA	NA	0	1	18	11	4	3
1612	CPV	132	Cape Verde	402	132	2016	NA	1	1	1	1	0	NA	0	20	NA	2	2	2	2	7	7	0	0	1	1	0	0	1	1	0	0	0	0	0	Strict or simplified equidistance	Strict or simplified equidistance	0	0	2	2	NA	NA	0	1	8	6	1	1
1613	CPV	132	Cape Verde	402	132	2017	NA	1	1	1	1	1	0	1	21	2	2	2	2	2	8	8	0	0	1	1	0	0	1	1	0	0	0	0	0	Strict or simplified equidistance	Strict or simplified equidistance	0	0	2	2	NA	NA	0	1	8	2	6	0
1614	CPV	132	Cape Verde	402	132	2018	NA	1	1	1	1	1	1	2	23	2	2	2	2	2	9	9	0	0	1	1	0	0	1	1	0	0	0	0	0	Strict or simplified equidistance	Strict or simplified equidistance	0	0	2	2	NA	NA	0	1	1	0	0	1
1615	CPV	132	Cape Verde	402	132	2019	NA	1	1	1	1	0	NA	0	23	NA	2	2	2	2	10	10	0	0	1	1	0	0	1	1	0	0	0	0	0	Strict or simplified equidistance	Strict or simplified equidistance	0	0	2	2	NA	NA	0	1	5	0	2	3
1616	CRI	188	Costa Rica	94	188	1960	NA	0	0	NA	0	0	NA	0	0	NA	NA	NA	NA	NA	NA	NA	0	NA	0	NA	0	NA	0	NA	0	NA	0	NA	0	No policy	NA	0	NA	0	NA	NA	NA	0	0	0	0	0	0
1617	CRI	188	Costa Rica	94	188	1961	NA	0	0	NA	0	0	NA	0	0	NA	NA	NA	NA	NA	NA	NA	0	0	0	0	0	0	0	0	0	0	0	0	0	No policy	No policy	0	0	0	0	NA	NA	0	0	8	7	0	1
1618	CRI	188	Costa Rica	94	188	1962	NA	0	0	NA	0	0	NA	0	0	NA	NA	NA	NA	NA	NA	NA	0	0	0	0	0	0	0	0	0	0	0	0	0	No policy	No policy	0	0	0	0	NA	NA	0	0	7	7	0	0
1619	CRI	188	Costa Rica	94	188	1963	NA	0	0	NA	0	0	NA	0	0	NA	NA	NA	NA	NA	NA	NA	0	0	0	0	0	0	0	0	0	0	0	0	0	No policy	No policy	0	0	0	0	NA	NA	0	0	4	4	0	0
1620	CRI	188	Costa Rica	94	188	1964	NA	0	0	NA	0	0	NA	0	0	NA	NA	NA	NA	NA	NA	NA	0	0	0	0	0	0	0	0	0	0	0	0	0	No policy	No policy	0	0	0	0	NA	NA	0	0	4	4	0	0
1621	CRI	188	Costa Rica	94	188	1965	NA	0	0	NA	0	0	NA	0	0	NA	NA	NA	NA	NA	NA	NA	0	0	0	0	0	0	0	0	0	0	0	0	0	No policy	No policy	0	0	0	0	NA	NA	0	0	6	5	0	1
1622	CRI	188	Costa Rica	94	188	1966	NA	0	0	NA	0	0	NA	0	0	NA	NA	NA	NA	NA	NA	NA	0	0	0	0	0	0	0	0	0	0	0	0	0	No policy	No policy	0	0	0	0	NA	NA	0	0	12	10	2	0
1623	CRI	188	Costa Rica	94	188	1967	NA	0	0	NA	0	0	NA	0	0	NA	NA	NA	NA	NA	NA	NA	0	0	0	0	0	0	0	0	0	0	0	0	0	No policy	No policy	0	0	0	0	NA	NA	0	0	9	9	0	0
1624	CRI	188	Costa Rica	94	188	1968	NA	0	0	NA	0	0	NA	0	0	NA	NA	NA	NA	NA	NA	NA	0	0	0	0	0	0	0	0	0	0	0	0	0	No policy	No policy	0	0	0	0	NA	NA	0	0	6	5	0	1
1625	CRI	188	Costa Rica	94	188	1969	NA	0	0	NA	0	1	1	1	1	3	3	NA	3	NA	0	0	0	0	0	0	0	0	0	0	0	0	0	0	0	No policy	No policy	0	0	0	0	NA	NA	0	0	13	7	6	0
1626	CRI	188	Costa Rica	94	188	1970	NA	0	0	NA	0	0	NA	0	1	NA	3	3	3	3	1	1	0	0	0	0	0	0	0	0	0	0	0	0	0	No policy	No policy	0	0	0	0	NA	NA	0	0	10	4	4	2
1627	CRI	188	Costa Rica	94	188	1971	NA	0	0	NA	0	0	NA	0	1	NA	3	3	3	3	2	2	0	0	0	0	0	0	0	0	0	0	0	0	0	No policy	No policy	0	0	0	0	NA	NA	0	0	8	6	0	2
1628	CRI	188	Costa Rica	94	188	1972	Strict or simplified equidistance	0	0	NA	0	0	NA	0	1	NA	3	3	3	3	3	3	1	0	1	0	0	0	0	0	0	0	0	0	0	Strict or simplified equidistance	No policy	1	0	1	0	0	0	0	0	17	6	5	6
1629	CRI	188	Costa Rica	94	188	1973	NA	0	0	NA	0	0	NA	0	1	NA	3	3	3	3	4	4	0	1	1	1	0	0	0	0	0	0	0	0	0	Strict or simplified equidistance	Strict or simplified equidistance	0	1	1	1	NA	NA	0	0	10	2	6	2
1630	CRI	188	Costa Rica	94	188	1974	NA	0	0	NA	0	0	NA	0	1	NA	3	3	3	3	5	5	0	0	1	1	0	0	0	0	0	0	0	0	0	Strict or simplified equidistance	Strict or simplified equidistance	0	0	1	1	NA	NA	0	0	11	4	3	4
1631	CRI	188	Costa Rica	94	188	1975	NA	0	0	NA	0	0	NA	0	1	NA	3	3	3	3	6	6	0	0	1	1	0	0	0	0	0	0	0	0	0	Strict or simplified equidistance	Strict or simplified equidistance	0	0	1	1	NA	NA	0	0	17	7	6	4
1632	CRI	188	Costa Rica	94	188	1976	NA	0	0	NA	0	0	NA	0	1	NA	3	3	3	3	7	7	0	0	1	1	0	0	0	0	0	0	0	0	0	Strict or simplified equidistance	Strict or simplified equidistance	0	0	1	1	NA	NA	0	0	10	0	1	9
1633	CRI	188	Costa Rica	94	188	1977	Nonequidistance	0	0	NA	0	1	0	1	2	2	2	3	3	3	0	8	0	0	1	1	0	0	0	0	1	0	1	0	0	Nonequidistance	Strict or simplified equidistance	1	0	2	1	1	1	1	1	17	10	5	2
1634	CRI	188	Costa Rica	94	188	1978	NA	0	0	NA	0	0	NA	1	2	NA	2	2	3	3	1	9	0	0	1	1	0	0	0	0	0	1	1	1	0	Nonequidistance	Nonequidistance	0	1	2	2	NA	NA	1	1	12	5	5	2
1635	CRI	188	Costa Rica	94	188	1979	NA	0	0	NA	0	0	NA	0	2	NA	2	2	3	3	2	10	0	0	1	1	0	0	0	0	0	0	1	1	0	Nonequidistance	Nonequidistance	0	0	2	2	NA	NA	1	1	29	16	5	8
1636	CRI	188	Costa Rica	94	188	1980	Modified equidistance	0	0	NA	0	0	NA	0	2	NA	2	2	3	3	3	11	0	0	1	1	1	0	1	0	0	0	1	1	0	Modified equidistance	Nonequidistance	1	0	3	2	1	0	2	1	9	3	2	4
1637	CRI	188	Costa Rica	94	188	1981	NA	0	0	NA	0	0	NA	0	2	NA	2	2	3	3	4	12	0	0	1	1	0	1	1	1	0	0	1	1	0	Modified equidistance	Modified equidistance	0	1	3	3	NA	NA	2	1	16	9	6	1
1638	CRI	188	Costa Rica	94	188	1982	NA	0	0	0	0	1	1	1	3	3	3	2	3	3	0	13	0	0	1	1	0	0	1	1	0	0	1	1	0	Modified equidistance	Modified equidistance	0	0	3	3	NA	NA	2	1	9	3	3	3
1639	CRI	188	Costa Rica	94	188	1983	NA	1	0	0	0	0	NA	0	3	NA	3	3	3	3	1	14	0	0	1	1	0	0	1	1	0	0	1	1	0	Modified equidistance	Modified equidistance	0	0	3	3	NA	NA	2	1	7	4	2	1
1640	CRI	188	Costa Rica	94	188	1984	Strict or simplified equidistance	1	0	0	0	1	1	1	4	3	3	3	3	3	2	15	1	0	2	1	0	0	1	1	0	0	1	1	0	Strict or simplified equidistance	Modified equidistance	1	0	4	3	0	0	2	1	8	7	0	1
1641	CRI	188	Costa Rica	94	188	1985	Strict or simplified equidistance	1	0	0	0	1	1	2	6	2	2	3	2	3	0	0	1	1	3	2	0	0	1	1	0	0	1	1	0	Strict or simplified equidistance	Strict or simplified equidistance	1	1	5	4	0	0	2	1	12	6	2	4
1642	CRI	188	Costa Rica	94	188	1986	NA	1	0	0	0	0	NA	0	6	NA	2	2	2	2	1	1	0	1	3	3	0	0	1	1	0	0	1	1	0	Strict or simplified equidistance	Strict or simplified equidistance	0	1	5	5	NA	NA	2	1	14	8	0	6
1643	CRI	188	Costa Rica	94	188	1987	NA	1	0	0	0	0	NA	0	6	NA	2	2	2	2	2	2	0	0	3	3	0	0	1	1	0	0	1	1	0	Strict or simplified equidistance	Strict or simplified equidistance	0	0	5	5	NA	NA	2	1	10	0	8	2
1644	CRI	188	Costa Rica	94	188	1988	NA	1	0	0	0	0	NA	0	6	NA	2	2	2	2	3	3	0	0	3	3	0	0	1	1	0	0	1	1	0	Strict or simplified equidistance	Strict or simplified equidistance	0	0	5	5	NA	NA	2	1	4	2	1	1
1645	CRI	188	Costa Rica	94	188	1989	NA	1	0	0	0	1	0	1	7	3	3	2	2	2	0	4	0	0	3	3	0	0	1	1	0	0	1	1	0	Strict or simplified equidistance	Strict or simplified equidistance	0	0	5	5	NA	NA	2	1	14	5	5	4
1646	CRI	188	Costa Rica	94	188	1990	NA	1	0	0	0	0	NA	0	7	NA	3	3	2	2	1	5	0	0	3	3	0	0	1	1	0	0	1	1	0	Strict or simplified equidistance	Strict or simplified equidistance	0	0	5	5	NA	NA	2	1	12	4	0	8
1647	CRI	188	Costa Rica	94	188	1991	NA	1	0	0	0	0	NA	0	7	NA	3	3	2	2	2	6	0	0	3	3	0	0	1	1	0	0	1	1	0	Strict or simplified equidistance	Strict or simplified equidistance	0	0	5	5	NA	NA	2	1	9	1	2	6
1648	CRI	188	Costa Rica	94	188	1992	NA	1	0	1	1	1	0	1	8	3	3	3	2	2	3	7	0	0	3	3	0	0	1	1	0	0	1	1	0	Strict or simplified equidistance	Strict or simplified equidistance	0	0	5	5	NA	NA	2	1	4	0	2	2
1649	CRI	188	Costa Rica	94	188	1993	NA	1	0	1	1	1	1	1	9	2	2	3	2	2	0	8	0	0	3	3	0	0	1	1	0	0	1	1	0	Strict or simplified equidistance	Strict or simplified equidistance	0	0	5	5	NA	NA	2	1	7	5	0	2
1650	CRI	188	Costa Rica	94	188	1994	NA	1	0	1	1	0	NA	0	9	NA	2	2	2	2	1	9	0	0	3	3	0	0	1	1	0	0	1	1	0	Strict or simplified equidistance	Strict or simplified equidistance	0	0	5	5	NA	NA	2	1	16	10	3	3
1651	CRI	188	Costa Rica	94	188	1995	NA	1	1	1	1	0	NA	0	9	NA	2	2	2	2	2	10	0	0	3	3	0	0	1	1	0	0	1	1	0	Strict or simplified equidistance	Strict or simplified equidistance	0	0	5	5	NA	NA	2	1	7	4	2	1
1652	CRI	188	Costa Rica	94	188	1996	NA	1	1	1	1	0	NA	0	9	NA	2	2	2	2	3	11	0	0	3	3	0	0	1	1	0	0	1	1	0	Strict or simplified equidistance	Strict or simplified equidistance	0	0	5	5	NA	NA	2	1	1	0	1	0
1653	CRI	188	Costa Rica	94	188	1997	NA	1	1	1	1	0	NA	0	9	NA	2	2	2	2	4	12	0	0	3	3	0	0	1	1	0	0	1	1	0	Strict or simplified equidistance	Strict or simplified equidistance	0	0	5	5	NA	NA	2	1	13	10	2	1
1654	CRI	188	Costa Rica	94	188	1998	NA	1	1	1	1	0	NA	0	9	NA	2	2	2	2	5	13	0	0	3	3	0	0	1	1	0	0	1	1	0	Strict or simplified equidistance	Strict or simplified equidistance	0	0	5	5	NA	NA	2	1	13	3	7	3
1655	CRI	188	Costa Rica	94	188	1999	NA	1	1	1	1	1	0	1	10	2	2	2	2	2	6	14	0	0	3	3	0	0	1	1	0	0	1	1	0	Strict or simplified equidistance	Strict or simplified equidistance	0	0	5	5	NA	NA	2	1	3	1	1	1
1656	CRI	188	Costa Rica	94	188	2000	NA	1	1	1	1	0	NA	0	10	NA	2	2	2	2	7	15	0	0	3	3	0	0	1	1	0	0	1	1	0	Strict or simplified equidistance	Strict or simplified equidistance	0	0	5	5	NA	NA	2	1	12	7	2	3
1657	CRI	188	Costa Rica	94	188	2001	NA	1	1	1	1	1	1	1	11	2	2	2	2	2	8	16	0	0	3	3	0	0	1	1	0	0	1	1	0	Strict or simplified equidistance	Strict or simplified equidistance	0	0	5	5	NA	NA	2	1	14	6	3	5
1658	CRI	188	Costa Rica	94	188	2002	NA	1	1	1	1	1	1	1	12	2	2	2	2	2	9	17	0	0	3	3	0	0	1	1	0	0	1	1	0	Strict or simplified equidistance	Strict or simplified equidistance	0	0	5	5	NA	NA	2	1	11	8	2	1
1659	CRI	188	Costa Rica	94	188	2003	NA	1	1	1	1	0	NA	0	12	NA	2	2	2	2	10	18	0	0	3	3	0	0	1	1	0	0	1	1	0	Strict or simplified equidistance	Strict or simplified equidistance	0	0	5	5	NA	NA	2	1	7	5	0	2
1660	CRI	188	Costa Rica	94	188	2004	NA	1	1	1	1	0	NA	0	12	NA	2	2	2	2	11	19	0	0	3	3	0	0	1	1	0	0	1	1	0	Strict or simplified equidistance	Strict or simplified equidistance	0	0	5	5	NA	NA	2	1	9	6	3	0
1661	CRI	188	Costa Rica	94	188	2005	NA	1	1	1	1	0	NA	0	12	NA	2	2	2	2	12	20	0	0	3	3	0	0	1	1	0	0	1	1	0	Strict or simplified equidistance	Strict or simplified equidistance	0	0	5	5	NA	NA	2	1	12	4	7	1
1662	CRI	188	Costa Rica	94	188	2006	NA	1	1	1	1	1	0	1	13	2	2	2	2	2	13	21	0	0	3	3	0	0	1	1	0	0	1	1	0	Strict or simplified equidistance	Strict or simplified equidistance	0	0	5	5	NA	NA	2	1	7	6	0	1
1663	CRI	188	Costa Rica	94	188	2007	NA	1	1	1	1	1	1	2	15	3	3	2	3	2	0	0	0	0	3	3	0	0	1	1	0	0	1	1	0	Strict or simplified equidistance	Strict or simplified equidistance	0	0	5	5	NA	NA	2	1	9	6	3	0
1664	CRI	188	Costa Rica	94	188	2008	NA	1	1	1	1	0	NA	0	15	NA	3	3	3	3	1	1	0	0	3	3	0	0	1	1	0	0	1	1	0	Strict or simplified equidistance	Strict or simplified equidistance	0	0	5	5	NA	NA	2	1	5	3	2	0
1665	CRI	188	Costa Rica	94	188	2009	NA	1	1	1	1	1	1	1	16	2	2	3	2	3	0	0	0	0	3	3	0	0	1	1	0	0	1	1	0	Strict or simplified equidistance	Strict or simplified equidistance	0	0	5	5	NA	NA	2	1	5	3	2	0
1666	CRI	188	Costa Rica	94	188	2010	NA	1	1	1	1	0	NA	0	16	NA	2	2	2	2	1	1	0	0	3	3	0	0	1	1	0	0	1	1	0	Strict or simplified equidistance	Strict or simplified equidistance	0	0	5	5	NA	NA	2	1	11	4	2	5
1667	CRI	188	Costa Rica	94	188	2011	NA	1	1	1	1	0	NA	0	16	NA	2	2	2	2	2	2	0	0	3	3	0	0	1	1	0	0	1	1	0	Strict or simplified equidistance	Strict or simplified equidistance	0	0	5	5	NA	NA	2	1	8	5	2	1
1668	CRI	188	Costa Rica	94	188	2012	NA	1	1	1	1	1	1	2	18	2	2	2	2	2	3	3	0	0	3	3	0	0	1	1	0	0	1	1	0	Strict or simplified equidistance	Strict or simplified equidistance	0	0	5	5	NA	NA	2	1	9	4	4	1
1669	CRI	188	Costa Rica	94	188	2013	NA	1	1	1	1	0	NA	0	18	NA	2	2	2	2	4	4	0	0	3	3	0	0	1	1	0	0	1	1	0	Strict or simplified equidistance	Strict or simplified equidistance	0	0	5	5	NA	NA	2	1	15	11	3	1
1670	CRI	188	Costa Rica	94	188	2014	Modified equidistance	1	1	1	1	1	1	2	20	2	2	2	2	2	5	5	0	0	3	3	1	0	2	1	0	0	1	1	0	Modified equidistance	Strict or simplified equidistance	1	0	6	5	1	1	3	2	10	6	1	3
1671	CRI	188	Costa Rica	94	188	2015	NA	1	1	1	1	0	NA	0	20	NA	2	2	2	2	6	6	0	0	3	3	0	1	2	2	0	0	1	1	0	Modified equidistance	Modified equidistance	0	1	6	6	NA	NA	3	2	18	11	4	3
1672	CRI	188	Costa Rica	94	188	2016	NA	1	1	1	1	0	NA	0	20	NA	2	2	2	2	7	7	0	0	3	3	0	0	2	2	0	0	1	1	0	Modified equidistance	Modified equidistance	0	0	6	6	NA	NA	3	2	8	6	1	1
1673	CRI	188	Costa Rica	94	188	2017	NA	1	1	1	1	1	0	1	21	2	2	2	2	2	8	8	0	0	3	3	0	0	2	2	0	0	1	1	0	Modified equidistance	Modified equidistance	0	0	6	6	NA	NA	3	2	8	2	6	0
1674	CRI	188	Costa Rica	94	188	2018	NA	1	1	1	1	1	1	2	23	2	2	2	2	2	9	9	0	0	3	3	0	0	2	2	0	0	1	1	0	Modified equidistance	Modified equidistance	0	0	6	6	NA	NA	3	2	1	0	0	1
1675	CRI	188	Costa Rica	94	188	2019	NA	1	1	1	1	0	NA	0	23	NA	2	2	2	2	10	10	0	0	3	3	0	0	2	2	0	0	1	1	0	Modified equidistance	Modified equidistance	0	0	6	6	NA	NA	3	2	5	0	2	3
1676	CUB	192	Cuba	40	192	1960	NA	0	0	NA	0	0	NA	0	0	NA	NA	NA	NA	NA	NA	NA	0	NA	0	NA	0	NA	0	NA	0	NA	0	NA	0	No policy	NA	0	NA	0	NA	NA	NA	0	0	0	0	0	0
1677	CUB	192	Cuba	40	192	1961	NA	0	0	NA	0	0	NA	0	0	NA	NA	NA	NA	NA	NA	NA	0	0	0	0	0	0	0	0	0	0	0	0	0	No policy	No policy	0	0	0	0	NA	NA	0	0	8	7	0	1
1678	CUB	192	Cuba	40	192	1962	NA	0	0	NA	0	0	NA	0	0	NA	NA	NA	NA	NA	NA	NA	0	0	0	0	0	0	0	0	0	0	0	0	0	No policy	No policy	0	0	0	0	NA	NA	0	0	7	7	0	0
1679	CUB	192	Cuba	40	192	1963	NA	0	0	NA	0	0	NA	0	0	NA	NA	NA	NA	NA	NA	NA	0	0	0	0	0	0	0	0	0	0	0	0	0	No policy	No policy	0	0	0	0	NA	NA	0	0	4	4	0	0
1680	CUB	192	Cuba	40	192	1964	NA	0	0	NA	0	0	NA	0	0	NA	NA	NA	NA	NA	NA	NA	0	0	0	0	0	0	0	0	0	0	0	0	0	No policy	No policy	0	0	0	0	NA	NA	0	0	4	4	0	0
1681	CUB	192	Cuba	40	192	1965	NA	0	0	NA	0	0	NA	0	0	NA	NA	NA	NA	NA	NA	NA	0	0	0	0	0	0	0	0	0	0	0	0	0	No policy	No policy	0	0	0	0	NA	NA	0	0	6	5	0	1
1682	CUB	192	Cuba	40	192	1966	NA	0	0	NA	0	0	NA	0	0	NA	NA	NA	NA	NA	NA	NA	0	0	0	0	0	0	0	0	0	0	0	0	0	No policy	No policy	0	0	0	0	NA	NA	0	0	12	10	2	0
1683	CUB	192	Cuba	40	192	1967	NA	0	0	NA	0	0	NA	0	0	NA	NA	NA	NA	NA	NA	NA	0	0	0	0	0	0	0	0	0	0	0	0	0	No policy	No policy	0	0	0	0	NA	NA	0	0	9	9	0	0
1684	CUB	192	Cuba	40	192	1968	NA	0	0	NA	0	0	NA	0	0	NA	NA	NA	NA	NA	NA	NA	0	0	0	0	0	0	0	0	0	0	0	0	0	No policy	No policy	0	0	0	0	NA	NA	0	0	6	5	0	1
1685	CUB	192	Cuba	40	192	1969	NA	0	0	NA	0	1	1	1	1	3	3	NA	3	NA	0	0	0	0	0	0	0	0	0	0	0	0	0	0	0	No policy	No policy	0	0	0	0	NA	NA	0	0	13	7	6	0
1686	CUB	192	Cuba	40	192	1970	NA	0	0	NA	0	0	NA	0	1	NA	3	3	3	3	1	1	0	0	0	0	0	0	0	0	0	0	0	0	0	No policy	No policy	0	0	0	0	NA	NA	0	0	10	4	4	2
1687	CUB	192	Cuba	40	192	1971	NA	0	0	NA	0	0	NA	0	1	NA	3	3	3	3	2	2	0	0	0	0	0	0	0	0	0	0	0	0	0	No policy	No policy	0	0	0	0	NA	NA	0	0	8	6	0	2
1688	CUB	192	Cuba	40	192	1972	NA	0	0	NA	0	0	NA	0	1	NA	3	3	3	3	3	3	0	0	0	0	0	0	0	0	0	0	0	0	0	No policy	No policy	0	0	0	0	NA	NA	0	0	17	6	5	6
1689	CUB	192	Cuba	40	192	1973	NA	0	0	NA	0	0	NA	0	1	NA	3	3	3	3	4	4	0	0	0	0	0	0	0	0	0	0	0	0	0	No policy	No policy	0	0	0	0	NA	NA	0	0	10	2	6	2
1690	CUB	192	Cuba	40	192	1974	NA	0	0	NA	0	0	NA	0	1	NA	3	3	3	3	5	5	0	0	0	0	0	0	0	0	0	0	0	0	0	No policy	No policy	0	0	0	0	NA	NA	0	0	11	4	3	4
1691	CUB	192	Cuba	40	192	1975	NA	0	0	NA	0	0	NA	0	1	NA	3	3	3	3	6	6	0	0	0	0	0	0	0	0	0	0	0	0	0	No policy	No policy	0	0	0	0	NA	NA	0	0	17	7	6	4
1692	CUB	192	Cuba	40	192	1976	Strict or simplified equidistance	0	0	NA	0	0	NA	0	1	NA	3	3	3	3	7	7	1	0	1	0	0	0	0	0	0	0	0	0	0	Strict or simplified equidistance	No policy	1	0	1	0	0	0	0	0	10	0	1	9
1693	CUB	192	Cuba	40	192	1977	Modified equidistance	0	0	NA	0	1	0	1	2	2	2	3	3	3	0	8	0	1	1	1	1	0	1	0	0	0	0	0	0	Modified equidistance	Strict or simplified equidistance	1	1	2	1	0	0	0	0	17	10	5	2
1694	CUB	192	Cuba	40	192	1978	NA	0	0	NA	0	0	NA	1	2	NA	2	2	3	3	1	9	0	0	1	1	0	1	1	1	0	0	0	0	0	Modified equidistance	Modified equidistance	0	1	2	2	NA	NA	0	0	12	5	5	2
1695	CUB	192	Cuba	40	192	1979	NA	0	0	NA	0	0	NA	0	2	NA	2	2	3	3	2	10	0	0	1	1	0	0	1	1	0	0	0	0	0	Modified equidistance	Modified equidistance	0	0	2	2	NA	NA	0	0	29	16	5	8
1696	CUB	192	Cuba	40	192	1980	NA	0	0	NA	0	0	NA	0	2	NA	2	2	3	3	3	11	0	0	1	1	0	0	1	1	0	0	0	0	0	Modified equidistance	Modified equidistance	0	0	2	2	NA	NA	0	0	9	3	2	4
1697	CUB	192	Cuba	40	192	1981	NA	0	0	NA	0	0	NA	0	2	NA	2	2	3	3	4	12	0	0	1	1	0	0	1	1	0	0	0	0	0	Modified equidistance	Modified equidistance	0	0	2	2	NA	NA	0	0	16	9	6	1
1698	CUB	192	Cuba	40	192	1982	NA	0	0	0	0	1	1	1	3	3	3	2	3	3	0	13	0	0	1	1	0	0	1	1	0	0	0	0	0	Modified equidistance	Modified equidistance	0	0	2	2	NA	NA	0	0	9	3	3	3
1699	CUB	192	Cuba	40	192	1983	NA	1	0	0	0	0	NA	0	3	NA	3	3	3	3	1	14	0	0	1	1	0	0	1	1	0	0	0	0	0	Modified equidistance	Modified equidistance	0	0	2	2	NA	NA	0	0	7	4	2	1
1700	CUB	192	Cuba	40	192	1984	NA	1	0	1	1	1	1	1	4	3	3	3	3	3	2	15	0	0	1	1	0	0	1	1	0	0	0	0	0	Modified equidistance	Modified equidistance	0	0	2	2	NA	NA	0	0	8	7	0	1
1701	CUB	192	Cuba	40	192	1985	NA	1	0	1	1	1	1	2	6	2	2	3	2	3	0	0	0	0	1	1	0	0	1	1	0	0	0	0	0	Modified equidistance	Modified equidistance	0	0	2	2	NA	NA	0	0	12	6	2	4
1702	CUB	192	Cuba	40	192	1986	NA	1	0	1	1	0	NA	0	6	NA	2	2	2	2	1	1	0	0	1	1	0	0	1	1	0	0	0	0	0	Modified equidistance	Modified equidistance	0	0	2	2	NA	NA	0	0	14	8	0	6
1703	CUB	192	Cuba	40	192	1987	NA	1	0	1	1	0	NA	0	6	NA	2	2	2	2	2	2	0	0	1	1	0	0	1	1	0	0	0	0	0	Modified equidistance	Modified equidistance	0	0	2	2	NA	NA	0	0	10	0	8	2
1704	CUB	192	Cuba	40	192	1988	NA	1	0	1	1	0	NA	0	6	NA	2	2	2	2	3	3	0	0	1	1	0	0	1	1	0	0	0	0	0	Modified equidistance	Modified equidistance	0	0	2	2	NA	NA	0	0	4	2	1	1
1705	CUB	192	Cuba	40	192	1989	NA	1	0	1	1	1	0	1	7	3	3	2	2	2	0	4	0	0	1	1	0	0	1	1	0	0	0	0	0	Modified equidistance	Modified equidistance	0	0	2	2	NA	NA	0	0	14	5	5	4
1706	CUB	192	Cuba	40	192	1990	NA	1	0	1	1	0	NA	0	7	NA	3	3	2	2	1	5	0	0	1	1	0	0	1	1	0	0	0	0	0	Modified equidistance	Modified equidistance	0	0	2	2	NA	NA	0	0	12	4	0	8
1707	CUB	192	Cuba	40	192	1991	NA	1	0	1	1	0	NA	0	7	NA	3	3	2	2	2	6	0	0	1	1	0	0	1	1	0	0	0	0	0	Modified equidistance	Modified equidistance	0	0	2	2	NA	NA	0	0	9	1	2	6
1708	CUB	192	Cuba	40	192	1992	NA	1	0	1	1	1	0	1	8	3	3	3	2	2	3	7	0	0	1	1	0	0	1	1	0	0	0	0	0	Modified equidistance	Modified equidistance	0	0	2	2	NA	NA	0	0	4	0	2	2
1709	CUB	192	Cuba	40	192	1993	NA	1	0	1	1	1	1	1	9	2	2	3	2	2	0	8	0	0	1	1	0	0	1	1	0	0	0	0	0	Modified equidistance	Modified equidistance	0	0	2	2	NA	NA	0	0	7	5	0	2
1710	CUB	192	Cuba	40	192	1994	Strict or simplified equidistance	1	0	1	1	0	NA	0	9	NA	2	2	2	2	1	9	1	0	2	1	0	0	1	1	0	0	0	0	0	Strict or simplified equidistance	Modified equidistance	1	0	3	2	0	0	0	0	16	10	3	3
1711	CUB	192	Cuba	40	192	1995	NA	1	1	1	1	0	NA	0	9	NA	2	2	2	2	2	10	0	1	2	2	0	0	1	1	0	0	0	0	0	Strict or simplified equidistance	Strict or simplified equidistance	0	1	3	3	NA	NA	0	0	7	4	2	1
1712	CUB	192	Cuba	40	192	1996	NA	1	1	1	1	0	NA	0	9	NA	2	2	2	2	3	11	0	0	2	2	0	0	1	1	0	0	0	0	0	Strict or simplified equidistance	Strict or simplified equidistance	0	0	3	3	NA	NA	0	0	1	0	1	0
1713	CUB	192	Cuba	40	192	1997	NA	1	1	1	1	0	NA	0	9	NA	2	2	2	2	4	12	0	0	2	2	0	0	1	1	0	0	0	0	0	Strict or simplified equidistance	Strict or simplified equidistance	0	0	3	3	NA	NA	0	0	13	10	2	1
1714	CUB	192	Cuba	40	192	1998	NA	1	1	1	1	0	NA	0	9	NA	2	2	2	2	5	13	0	0	2	2	0	0	1	1	0	0	0	0	0	Strict or simplified equidistance	Strict or simplified equidistance	0	0	3	3	NA	NA	0	0	13	3	7	3
1715	CUB	192	Cuba	40	192	1999	NA	1	1	1	1	1	0	1	10	2	2	2	2	2	6	14	0	0	2	2	0	0	1	1	0	0	0	0	0	Strict or simplified equidistance	Strict or simplified equidistance	0	0	3	3	NA	NA	0	0	3	1	1	1
1716	CUB	192	Cuba	40	192	2000	NA	1	1	1	1	0	NA	0	10	NA	2	2	2	2	7	15	0	0	2	2	0	0	1	1	0	0	0	0	0	Strict or simplified equidistance	Strict or simplified equidistance	0	0	3	3	NA	NA	0	0	12	7	2	3
1717	CUB	192	Cuba	40	192	2001	NA	1	1	1	1	1	1	1	11	2	2	2	2	2	8	16	0	0	2	2	0	0	1	1	0	0	0	0	0	Strict or simplified equidistance	Strict or simplified equidistance	0	0	3	3	NA	NA	0	0	14	6	3	5
1718	CUB	192	Cuba	40	192	2002	NA	1	1	1	1	1	1	1	12	2	2	2	2	2	9	17	0	0	2	2	0	0	1	1	0	0	0	0	0	Strict or simplified equidistance	Strict or simplified equidistance	0	0	3	3	NA	NA	0	0	11	8	2	1
1719	CUB	192	Cuba	40	192	2003	NA	1	1	1	1	0	NA	0	12	NA	2	2	2	2	10	18	0	0	2	2	0	0	1	1	0	0	0	0	0	Strict or simplified equidistance	Strict or simplified equidistance	0	0	3	3	NA	NA	0	0	7	5	0	2
1720	CUB	192	Cuba	40	192	2004	NA	1	1	1	1	0	NA	0	12	NA	2	2	2	2	11	19	0	0	2	2	0	0	1	1	0	0	0	0	0	Strict or simplified equidistance	Strict or simplified equidistance	0	0	3	3	NA	NA	0	0	9	6	3	0
1721	CUB	192	Cuba	40	192	2005	NA	1	1	1	1	0	NA	0	12	NA	2	2	2	2	12	20	0	0	2	2	0	0	1	1	0	0	0	0	0	Strict or simplified equidistance	Strict or simplified equidistance	0	0	3	3	NA	NA	0	0	12	4	7	1
1722	CUB	192	Cuba	40	192	2006	NA	1	1	1	1	1	0	1	13	2	2	2	2	2	13	21	0	0	2	2	0	0	1	1	0	0	0	0	0	Strict or simplified equidistance	Strict or simplified equidistance	0	0	3	3	NA	NA	0	0	7	6	0	1
1723	CUB	192	Cuba	40	192	2007	NA	1	1	1	1	1	1	2	15	3	3	2	3	2	0	0	0	0	2	2	0	0	1	1	0	0	0	0	0	Strict or simplified equidistance	Strict or simplified equidistance	0	0	3	3	NA	NA	0	0	9	6	3	0
1724	CUB	192	Cuba	40	192	2008	NA	1	1	1	1	0	NA	0	15	NA	3	3	3	3	1	1	0	0	2	2	0	0	1	1	0	0	0	0	0	Strict or simplified equidistance	Strict or simplified equidistance	0	0	3	3	NA	NA	0	0	5	3	2	0
1725	CUB	192	Cuba	40	192	2009	NA	1	1	1	1	1	1	1	16	2	2	3	2	3	0	0	0	0	2	2	0	0	1	1	0	0	0	0	0	Strict or simplified equidistance	Strict or simplified equidistance	0	0	3	3	NA	NA	0	0	5	3	2	0
1726	CUB	192	Cuba	40	192	2010	NA	1	1	1	1	0	NA	0	16	NA	2	2	2	2	1	1	0	0	2	2	0	0	1	1	0	0	0	0	0	Strict or simplified equidistance	Strict or simplified equidistance	0	0	3	3	NA	NA	0	0	11	4	2	5
1727	CUB	192	Cuba	40	192	2011	Modified equidistance	1	1	1	1	0	NA	0	16	NA	2	2	2	2	2	2	0	0	2	2	1	0	2	1	0	0	0	0	0	Modified equidistance	Strict or simplified equidistance	1	0	4	3	1	1	1	1	8	5	2	1
1728	CUB	192	Cuba	40	192	2012	Modified equidistance	1	1	1	1	1	1	2	18	2	2	2	2	2	3	3	0	0	2	2	1	1	3	2	0	0	0	0	0	Modified equidistance	Modified equidistance	1	1	5	4	1	1	2	2	9	4	4	1
1729	CUB	192	Cuba	40	192	2013	NA	1	1	1	1	0	NA	0	18	NA	2	2	2	2	4	4	0	0	2	2	0	1	3	3	0	0	0	0	0	Modified equidistance	Modified equidistance	0	1	5	5	NA	NA	2	2	15	11	3	1
1730	CUB	192	Cuba	40	192	2014	NA	1	1	1	1	1	1	2	20	2	2	2	2	2	5	5	0	0	2	2	0	0	3	3	0	0	0	0	0	Modified equidistance	Modified equidistance	0	0	5	5	NA	NA	2	2	10	6	1	3
1731	CUB	192	Cuba	40	192	2015	NA	1	1	1	1	0	NA	0	20	NA	2	2	2	2	6	6	0	0	2	2	0	0	3	3	0	0	0	0	0	Modified equidistance	Modified equidistance	0	0	5	5	NA	NA	2	2	18	11	4	3
1732	CUB	192	Cuba	40	192	2016	NA	1	1	1	1	0	NA	0	20	NA	2	2	2	2	7	7	0	0	2	2	0	0	3	3	0	0	0	0	0	Modified equidistance	Modified equidistance	0	0	5	5	NA	NA	2	2	8	6	1	1
1733	CUB	192	Cuba	40	192	2017	NA	1	1	1	1	1	0	1	21	2	2	2	2	2	8	8	0	0	2	2	0	0	3	3	0	0	0	0	0	Modified equidistance	Modified equidistance	0	0	5	5	NA	NA	2	2	8	2	6	0
1734	CUB	192	Cuba	40	192	2018	NA	1	1	1	1	1	1	2	23	2	2	2	2	2	9	9	0	0	2	2	0	0	3	3	0	0	0	0	0	Modified equidistance	Modified equidistance	0	0	5	5	NA	NA	2	2	1	0	0	1
1735	CUB	192	Cuba	40	192	2019	NA	1	1	1	1	0	NA	0	23	NA	2	2	2	2	10	10	0	0	2	2	0	0	3	3	0	0	0	0	0	Modified equidistance	Modified equidistance	0	0	5	5	NA	NA	2	2	5	0	2	3
1736	CYP	196	Cyprus	352	196	1960	Strict or simplified equidistance	0	0	NA	0	0	NA	0	0	NA	NA	NA	NA	NA	NA	NA	1	NA	1	NA	0	NA	0	NA	0	NA	0	NA	0	Strict or simplified equidistance	NA	1	NA	1	NA	NA	NA	0	0	0	0	0	0
1737	CYP	196	Cyprus	352	196	1961	NA	0	0	NA	0	0	NA	0	0	NA	NA	NA	NA	NA	NA	NA	0	1	1	1	0	0	0	0	0	0	0	0	0	Strict or simplified equidistance	Strict or simplified equidistance	0	1	1	1	NA	NA	0	0	8	7	0	1
1738	CYP	196	Cyprus	352	196	1962	NA	0	0	NA	0	0	NA	0	0	NA	NA	NA	NA	NA	NA	NA	0	0	1	1	0	0	0	0	0	0	0	0	0	Strict or simplified equidistance	Strict or simplified equidistance	0	0	1	1	NA	NA	0	0	7	7	0	0
1739	CYP	196	Cyprus	352	196	1963	NA	0	0	NA	0	0	NA	0	0	NA	NA	NA	NA	NA	NA	NA	0	0	1	1	0	0	0	0	0	0	0	0	0	Strict or simplified equidistance	Strict or simplified equidistance	0	0	1	1	NA	NA	0	0	4	4	0	0
1740	CYP	196	Cyprus	352	196	1964	NA	0	0	NA	0	0	NA	0	0	NA	NA	NA	NA	NA	NA	NA	0	0	1	1	0	0	0	0	0	0	0	0	0	Strict or simplified equidistance	Strict or simplified equidistance	0	0	1	1	NA	NA	0	0	4	4	0	0
1741	CYP	196	Cyprus	352	196	1965	NA	0	0	NA	0	0	NA	0	0	NA	NA	NA	NA	NA	NA	NA	0	0	1	1	0	0	0	0	0	0	0	0	0	Strict or simplified equidistance	Strict or simplified equidistance	0	0	1	1	NA	NA	0	0	6	5	0	1
1742	CYP	196	Cyprus	352	196	1966	NA	0	0	NA	0	0	NA	0	0	NA	NA	NA	NA	NA	NA	NA	0	0	1	1	0	0	0	0	0	0	0	0	0	Strict or simplified equidistance	Strict or simplified equidistance	0	0	1	1	NA	NA	0	0	12	10	2	0
1743	CYP	196	Cyprus	352	196	1967	NA	0	0	NA	0	0	NA	0	0	NA	NA	NA	NA	NA	NA	NA	0	0	1	1	0	0	0	0	0	0	0	0	0	Strict or simplified equidistance	Strict or simplified equidistance	0	0	1	1	NA	NA	0	0	9	9	0	0
1744	CYP	196	Cyprus	352	196	1968	NA	0	0	NA	0	0	NA	0	0	NA	NA	NA	NA	NA	NA	NA	0	0	1	1	0	0	0	0	0	0	0	0	0	Strict or simplified equidistance	Strict or simplified equidistance	0	0	1	1	NA	NA	0	0	6	5	0	1
1745	CYP	196	Cyprus	352	196	1969	NA	0	0	NA	0	1	1	1	1	3	3	NA	3	NA	0	0	0	0	1	1	0	0	0	0	0	0	0	0	0	Strict or simplified equidistance	Strict or simplified equidistance	0	0	1	1	NA	NA	0	0	13	7	6	0
1746	CYP	196	Cyprus	352	196	1970	NA	0	0	NA	0	0	NA	0	1	NA	3	3	3	3	1	1	0	0	1	1	0	0	0	0	0	0	0	0	0	Strict or simplified equidistance	Strict or simplified equidistance	0	0	1	1	NA	NA	0	0	10	4	4	2
1747	CYP	196	Cyprus	352	196	1971	NA	0	0	NA	0	0	NA	0	1	NA	3	3	3	3	2	2	0	0	1	1	0	0	0	0	0	0	0	0	0	Strict or simplified equidistance	Strict or simplified equidistance	0	0	1	1	NA	NA	0	0	8	6	0	2
1748	CYP	196	Cyprus	352	196	1972	NA	0	0	NA	0	0	NA	0	1	NA	3	3	3	3	3	3	0	0	1	1	0	0	0	0	0	0	0	0	0	Strict or simplified equidistance	Strict or simplified equidistance	0	0	1	1	NA	NA	0	0	17	6	5	6
1749	CYP	196	Cyprus	352	196	1973	NA	0	0	NA	0	0	NA	0	1	NA	3	3	3	3	4	4	0	0	1	1	0	0	0	0	0	0	0	0	0	Strict or simplified equidistance	Strict or simplified equidistance	0	0	1	1	NA	NA	0	0	10	2	6	2
1750	CYP	196	Cyprus	352	196	1974	Strict or simplified equidistance	0	0	NA	0	0	NA	0	1	NA	3	3	3	3	5	5	1	0	2	1	0	0	0	0	0	0	0	0	0	Strict or simplified equidistance	Strict or simplified equidistance	1	0	2	1	0	0	0	0	11	4	3	4
1751	CYP	196	Cyprus	352	196	1975	NA	0	0	NA	0	0	NA	0	1	NA	3	3	3	3	6	6	0	1	2	2	0	0	0	0	0	0	0	0	0	Strict or simplified equidistance	Strict or simplified equidistance	0	1	2	2	NA	NA	0	0	17	7	6	4
1752	CYP	196	Cyprus	352	196	1976	NA	0	0	NA	0	0	NA	0	1	NA	3	3	3	3	7	7	0	0	2	2	0	0	0	0	0	0	0	0	0	Strict or simplified equidistance	Strict or simplified equidistance	0	0	2	2	NA	NA	0	0	10	0	1	9
1753	CYP	196	Cyprus	352	196	1977	NA	0	0	NA	0	1	0	1	2	2	2	3	3	3	0	8	0	0	2	2	0	0	0	0	0	0	0	0	0	Strict or simplified equidistance	Strict or simplified equidistance	0	0	2	2	NA	NA	0	0	17	10	5	2
1754	CYP	196	Cyprus	352	196	1978	NA	0	0	NA	0	0	NA	1	2	NA	2	2	3	3	1	9	0	0	2	2	0	0	0	0	0	0	0	0	0	Strict or simplified equidistance	Strict or simplified equidistance	0	0	2	2	NA	NA	0	0	12	5	5	2
1755	CYP	196	Cyprus	352	196	1979	NA	0	0	NA	0	0	NA	0	2	NA	2	2	3	3	2	10	0	0	2	2	0	0	0	0	0	0	0	0	0	Strict or simplified equidistance	Strict or simplified equidistance	0	0	2	2	NA	NA	0	0	29	16	5	8
1756	CYP	196	Cyprus	352	196	1980	NA	0	0	NA	0	0	NA	0	2	NA	2	2	3	3	3	11	0	0	2	2	0	0	0	0	0	0	0	0	0	Strict or simplified equidistance	Strict or simplified equidistance	0	0	2	2	NA	NA	0	0	9	3	2	4
1757	CYP	196	Cyprus	352	196	1981	NA	0	0	NA	0	0	NA	0	2	NA	2	2	3	3	4	12	0	0	2	2	0	0	0	0	0	0	0	0	0	Strict or simplified equidistance	Strict or simplified equidistance	0	0	2	2	NA	NA	0	0	16	9	6	1
1758	CYP	196	Cyprus	352	196	1982	NA	0	0	0	0	1	1	1	3	3	3	2	3	3	0	13	0	0	2	2	0	0	0	0	0	0	0	0	0	Strict or simplified equidistance	Strict or simplified equidistance	0	0	2	2	NA	NA	0	0	9	3	3	3
1759	CYP	196	Cyprus	352	196	1983	NA	1	0	0	0	0	NA	0	3	NA	3	3	3	3	1	14	0	0	2	2	0	0	0	0	0	0	0	0	0	Strict or simplified equidistance	Strict or simplified equidistance	0	0	2	2	NA	NA	0	0	7	4	2	1
1760	CYP	196	Cyprus	352	196	1984	NA	1	0	0	0	1	1	1	4	3	3	3	3	3	2	15	0	0	2	2	0	0	0	0	0	0	0	0	0	Strict or simplified equidistance	Strict or simplified equidistance	0	0	2	2	NA	NA	0	0	8	7	0	1
1761	CYP	196	Cyprus	352	196	1985	NA	1	0	0	0	1	1	2	6	2	2	3	2	3	0	0	0	0	2	2	0	0	0	0	0	0	0	0	0	Strict or simplified equidistance	Strict or simplified equidistance	0	0	2	2	NA	NA	0	0	12	6	2	4
1762	CYP	196	Cyprus	352	196	1986	NA	1	0	0	0	0	NA	0	6	NA	2	2	2	2	1	1	0	0	2	2	0	0	0	0	0	0	0	0	0	Strict or simplified equidistance	Strict or simplified equidistance	0	0	2	2	NA	NA	0	0	14	8	0	6
1763	CYP	196	Cyprus	352	196	1987	NA	1	0	0	0	0	NA	0	6	NA	2	2	2	2	2	2	0	0	2	2	0	0	0	0	0	0	0	0	0	Strict or simplified equidistance	Strict or simplified equidistance	0	0	2	2	NA	NA	0	0	10	0	8	2
1764	CYP	196	Cyprus	352	196	1988	NA	1	0	1	1	0	NA	0	6	NA	2	2	2	2	3	3	0	0	2	2	0	0	0	0	0	0	0	0	0	Strict or simplified equidistance	Strict or simplified equidistance	0	0	2	2	NA	NA	0	0	4	2	1	1
1765	CYP	196	Cyprus	352	196	1989	NA	1	0	1	1	1	0	1	7	3	3	2	2	2	0	4	0	0	2	2	0	0	0	0	0	0	0	0	0	Strict or simplified equidistance	Strict or simplified equidistance	0	0	2	2	NA	NA	0	0	14	5	5	4
1766	CYP	196	Cyprus	352	196	1990	NA	1	0	1	1	0	NA	0	7	NA	3	3	2	2	1	5	0	0	2	2	0	0	0	0	0	0	0	0	0	Strict or simplified equidistance	Strict or simplified equidistance	0	0	2	2	NA	NA	0	0	12	4	0	8
1767	CYP	196	Cyprus	352	196	1991	NA	1	0	1	1	0	NA	0	7	NA	3	3	2	2	2	6	0	0	2	2	0	0	0	0	0	0	0	0	0	Strict or simplified equidistance	Strict or simplified equidistance	0	0	2	2	NA	NA	0	0	9	1	2	6
1768	CYP	196	Cyprus	352	196	1992	NA	1	0	1	1	1	0	1	8	3	3	3	2	2	3	7	0	0	2	2	0	0	0	0	0	0	0	0	0	Strict or simplified equidistance	Strict or simplified equidistance	0	0	2	2	NA	NA	0	0	4	0	2	2
1769	CYP	196	Cyprus	352	196	1993	NA	1	0	1	1	1	1	1	9	2	2	3	2	2	0	8	0	0	2	2	0	0	0	0	0	0	0	0	0	Strict or simplified equidistance	Strict or simplified equidistance	0	0	2	2	NA	NA	0	0	7	5	0	2
1770	CYP	196	Cyprus	352	196	1994	NA	1	0	1	1	0	NA	0	9	NA	2	2	2	2	1	9	0	0	2	2	0	0	0	0	0	0	0	0	0	Strict or simplified equidistance	Strict or simplified equidistance	0	0	2	2	NA	NA	0	0	16	10	3	3
1771	CYP	196	Cyprus	352	196	1995	NA	1	1	1	1	0	NA	0	9	NA	2	2	2	2	2	10	0	0	2	2	0	0	0	0	0	0	0	0	0	Strict or simplified equidistance	Strict or simplified equidistance	0	0	2	2	NA	NA	0	0	7	4	2	1
1772	CYP	196	Cyprus	352	196	1996	NA	1	1	1	1	0	NA	0	9	NA	2	2	2	2	3	11	0	0	2	2	0	0	0	0	0	0	0	0	0	Strict or simplified equidistance	Strict or simplified equidistance	0	0	2	2	NA	NA	0	0	1	0	1	0
1773	CYP	196	Cyprus	352	196	1997	NA	1	1	1	1	0	NA	0	9	NA	2	2	2	2	4	12	0	0	2	2	0	0	0	0	0	0	0	0	0	Strict or simplified equidistance	Strict or simplified equidistance	0	0	2	2	NA	NA	0	0	13	10	2	1
1774	CYP	196	Cyprus	352	196	1998	NA	1	1	1	1	0	NA	0	9	NA	2	2	2	2	5	13	0	0	2	2	0	0	0	0	0	0	0	0	0	Strict or simplified equidistance	Strict or simplified equidistance	0	0	2	2	NA	NA	0	0	13	3	7	3
1775	CYP	196	Cyprus	352	196	1999	NA	1	1	1	1	1	0	1	10	2	2	2	2	2	6	14	0	0	2	2	0	0	0	0	0	0	0	0	0	Strict or simplified equidistance	Strict or simplified equidistance	0	0	2	2	NA	NA	0	0	3	1	1	1
1776	CYP	196	Cyprus	352	196	2000	NA	1	1	1	1	0	NA	0	10	NA	2	2	2	2	7	15	0	0	2	2	0	0	0	0	0	0	0	0	0	Strict or simplified equidistance	Strict or simplified equidistance	0	0	2	2	NA	NA	0	0	12	7	2	3
1777	CYP	196	Cyprus	352	196	2001	NA	1	1	1	1	1	1	1	11	2	2	2	2	2	8	16	0	0	2	2	0	0	0	0	0	0	0	0	0	Strict or simplified equidistance	Strict or simplified equidistance	0	0	2	2	NA	NA	0	0	14	6	3	5
1778	CYP	196	Cyprus	352	196	2002	NA	1	1	1	1	1	1	1	12	2	2	2	2	2	9	17	0	0	2	2	0	0	0	0	0	0	0	0	0	Strict or simplified equidistance	Strict or simplified equidistance	0	0	2	2	NA	NA	0	0	11	8	2	1
1779	CYP	196	Cyprus	352	196	2003	Strict or simplified equidistance	1	1	1	1	0	NA	0	12	NA	2	2	2	2	10	18	1	0	3	2	0	0	0	0	0	0	0	0	0	Strict or simplified equidistance	Strict or simplified equidistance	1	0	3	2	0	0	0	0	7	5	0	2
1780	CYP	196	Cyprus	352	196	2004	Strict or simplified equidistance	1	1	1	1	0	NA	0	12	NA	2	2	2	2	11	19	1	1	4	3	0	0	0	0	0	0	0	0	0	Strict or simplified equidistance	Strict or simplified equidistance	1	1	4	3	0	0	0	0	9	6	3	0
1781	CYP	196	Cyprus	352	196	2005	NA	1	1	1	1	0	NA	0	12	NA	2	2	2	2	12	20	0	1	4	4	0	0	0	0	0	0	0	0	0	Strict or simplified equidistance	Strict or simplified equidistance	0	1	4	4	NA	NA	0	0	12	4	7	1
1782	CYP	196	Cyprus	352	196	2006	NA	1	1	1	1	1	0	1	13	2	2	2	2	2	13	21	0	0	4	4	0	0	0	0	0	0	0	0	0	Strict or simplified equidistance	Strict or simplified equidistance	0	0	4	4	NA	NA	0	0	7	6	0	1
1783	CYP	196	Cyprus	352	196	2007	Strict or simplified equidistance	1	1	1	1	1	1	2	15	3	3	2	3	2	0	0	1	0	5	4	0	0	0	0	0	0	0	0	0	Strict or simplified equidistance	Strict or simplified equidistance	1	0	5	4	0	0	0	0	9	6	3	0
1784	CYP	196	Cyprus	352	196	2008	NA	1	1	1	1	0	NA	0	15	NA	3	3	3	3	1	1	0	1	5	5	0	0	0	0	0	0	0	0	0	Strict or simplified equidistance	Strict or simplified equidistance	0	1	5	5	NA	NA	0	0	5	3	2	0
1785	CYP	196	Cyprus	352	196	2009	NA	1	1	1	1	1	1	1	16	2	2	3	2	3	0	0	0	0	5	5	0	0	0	0	0	0	0	0	0	Strict or simplified equidistance	Strict or simplified equidistance	0	0	5	5	NA	NA	0	0	5	3	2	0
1786	CYP	196	Cyprus	352	196	2010	Strict or simplified equidistance	1	1	1	1	0	NA	0	16	NA	2	2	2	2	1	1	1	0	6	5	0	0	0	0	0	0	0	0	0	Strict or simplified equidistance	Strict or simplified equidistance	1	0	6	5	0	0	0	0	11	4	2	5
1787	CYP	196	Cyprus	352	196	2011	NA	1	1	1	1	0	NA	0	16	NA	2	2	2	2	2	2	0	1	6	6	0	0	0	0	0	0	0	0	0	Strict or simplified equidistance	Strict or simplified equidistance	0	1	6	6	NA	NA	0	0	8	5	2	1
1788	CYP	196	Cyprus	352	196	2012	NA	1	1	1	1	1	1	2	18	2	2	2	2	2	3	3	0	0	6	6	0	0	0	0	0	0	0	0	0	Strict or simplified equidistance	Strict or simplified equidistance	0	0	6	6	NA	NA	0	0	9	4	4	1
1789	CYP	196	Cyprus	352	196	2013	NA	1	1	1	1	0	NA	0	18	NA	2	2	2	2	4	4	0	0	6	6	0	0	0	0	0	0	0	0	0	Strict or simplified equidistance	Strict or simplified equidistance	0	0	6	6	NA	NA	0	0	15	11	3	1
1790	CYP	196	Cyprus	352	196	2014	NA	1	1	1	1	1	1	2	20	2	2	2	2	2	5	5	0	0	6	6	0	0	0	0	0	0	0	0	0	Strict or simplified equidistance	Strict or simplified equidistance	0	0	6	6	NA	NA	0	0	10	6	1	3
1791	CYP	196	Cyprus	352	196	2015	NA	1	1	1	1	0	NA	0	20	NA	2	2	2	2	6	6	0	0	6	6	0	0	0	0	0	0	0	0	0	Strict or simplified equidistance	Strict or simplified equidistance	0	0	6	6	NA	NA	0	0	18	11	4	3
1792	CYP	196	Cyprus	352	196	2016	NA	1	1	1	1	0	NA	0	20	NA	2	2	2	2	7	7	0	0	6	6	0	0	0	0	0	0	0	0	0	Strict or simplified equidistance	Strict or simplified equidistance	0	0	6	6	NA	NA	0	0	8	6	1	1
1793	CYP	196	Cyprus	352	196	2017	NA	1	1	1	1	1	0	1	21	2	2	2	2	2	8	8	0	0	6	6	0	0	0	0	0	0	0	0	0	Strict or simplified equidistance	Strict or simplified equidistance	0	0	6	6	NA	NA	0	0	8	2	6	0
1794	CYP	196	Cyprus	352	196	2018	NA	1	1	1	1	1	1	2	23	2	2	2	2	2	9	9	0	0	6	6	0	0	0	0	0	0	0	0	0	Strict or simplified equidistance	Strict or simplified equidistance	0	0	6	6	NA	NA	0	0	1	0	0	1
1795	CYP	196	Cyprus	352	196	2019	NA	1	1	1	1	0	NA	0	23	NA	2	2	2	2	10	10	0	0	6	6	0	0	0	0	0	0	0	0	0	Strict or simplified equidistance	Strict or simplified equidistance	0	0	6	6	NA	NA	0	0	5	0	2	3
1796	CZE	NA	NA	NA	NA	1960	NA	0	0	NA	0	0	NA	0	0	NA	NA	NA	NA	NA	NA	NA	0	NA	0	NA	0	NA	0	NA	0	NA	0	NA	0	No policy	NA	0	NA	0	NA	NA	NA	0	0	0	0	0	0
1797	CZE	NA	NA	NA	NA	1961	NA	0	0	NA	0	0	NA	0	0	NA	NA	NA	NA	NA	NA	NA	0	0	0	0	0	0	0	0	0	0	0	0	0	No policy	No policy	0	0	0	0	NA	NA	0	0	8	7	0	1
1798	CZE	NA	NA	NA	NA	1962	NA	0	0	NA	0	0	NA	0	0	NA	NA	NA	NA	NA	NA	NA	0	0	0	0	0	0	0	0	0	0	0	0	0	No policy	No policy	0	0	0	0	NA	NA	0	0	7	7	0	0
1799	CZE	NA	NA	NA	NA	1963	NA	0	0	NA	0	0	NA	0	0	NA	NA	NA	NA	NA	NA	NA	0	0	0	0	0	0	0	0	0	0	0	0	0	No policy	No policy	0	0	0	0	NA	NA	0	0	4	4	0	0
1800	CZE	NA	NA	NA	NA	1964	NA	0	0	NA	0	0	NA	0	0	NA	NA	NA	NA	NA	NA	NA	0	0	0	0	0	0	0	0	0	0	0	0	0	No policy	No policy	0	0	0	0	NA	NA	0	0	4	4	0	0
1801	CZE	NA	NA	NA	NA	1965	NA	0	0	NA	0	0	NA	0	0	NA	NA	NA	NA	NA	NA	NA	0	0	0	0	0	0	0	0	0	0	0	0	0	No policy	No policy	0	0	0	0	NA	NA	0	0	6	5	0	1
1802	CZE	NA	NA	NA	NA	1966	NA	0	0	NA	0	0	NA	0	0	NA	NA	NA	NA	NA	NA	NA	0	0	0	0	0	0	0	0	0	0	0	0	0	No policy	No policy	0	0	0	0	NA	NA	0	0	12	10	2	0
1803	CZE	NA	NA	NA	NA	1967	NA	0	0	NA	0	0	NA	0	0	NA	NA	NA	NA	NA	NA	NA	0	0	0	0	0	0	0	0	0	0	0	0	0	No policy	No policy	0	0	0	0	NA	NA	0	0	9	9	0	0
1804	CZE	NA	NA	NA	NA	1968	NA	0	0	NA	0	0	NA	0	0	NA	NA	NA	NA	NA	NA	NA	0	0	0	0	0	0	0	0	0	0	0	0	0	No policy	No policy	0	0	0	0	NA	NA	0	0	6	5	0	1
1805	CZE	NA	NA	NA	NA	1969	NA	0	0	NA	0	1	1	1	1	3	3	NA	3	NA	0	0	0	0	0	0	0	0	0	0	0	0	0	0	0	No policy	No policy	0	0	0	0	NA	NA	0	0	13	7	6	0
1806	CZE	NA	NA	NA	NA	1970	NA	0	0	NA	0	0	NA	0	1	NA	3	3	3	3	1	1	0	0	0	0	0	0	0	0	0	0	0	0	0	No policy	No policy	0	0	0	0	NA	NA	0	0	10	4	4	2
1807	CZE	NA	NA	NA	NA	1971	NA	0	0	NA	0	0	NA	0	1	NA	3	3	3	3	2	2	0	0	0	0	0	0	0	0	0	0	0	0	0	No policy	No policy	0	0	0	0	NA	NA	0	0	8	6	0	2
1808	CZE	NA	NA	NA	NA	1972	NA	0	0	NA	0	0	NA	0	1	NA	3	3	3	3	3	3	0	0	0	0	0	0	0	0	0	0	0	0	0	No policy	No policy	0	0	0	0	NA	NA	0	0	17	6	5	6
1809	CZE	NA	NA	NA	NA	1973	NA	0	0	NA	0	0	NA	0	1	NA	3	3	3	3	4	4	0	0	0	0	0	0	0	0	0	0	0	0	0	No policy	No policy	0	0	0	0	NA	NA	0	0	10	2	6	2
1810	CZE	NA	NA	NA	NA	1974	NA	0	0	NA	0	0	NA	0	1	NA	3	3	3	3	5	5	0	0	0	0	0	0	0	0	0	0	0	0	0	No policy	No policy	0	0	0	0	NA	NA	0	0	11	4	3	4
1811	CZE	NA	NA	NA	NA	1975	NA	0	0	NA	0	0	NA	0	1	NA	3	3	3	3	6	6	0	0	0	0	0	0	0	0	0	0	0	0	0	No policy	No policy	0	0	0	0	NA	NA	0	0	17	7	6	4
1812	CZE	NA	NA	NA	NA	1976	NA	0	0	NA	0	0	NA	0	1	NA	3	3	3	3	7	7	0	0	0	0	0	0	0	0	0	0	0	0	0	No policy	No policy	0	0	0	0	NA	NA	0	0	10	0	1	9
1813	CZE	NA	NA	NA	NA	1977	NA	0	0	NA	0	1	0	1	2	2	2	3	3	3	0	8	0	0	0	0	0	0	0	0	0	0	0	0	0	No policy	No policy	0	0	0	0	NA	NA	0	0	17	10	5	2
1814	CZE	NA	NA	NA	NA	1978	NA	0	0	NA	0	0	NA	1	2	NA	2	2	3	3	1	9	0	0	0	0	0	0	0	0	0	0	0	0	0	No policy	No policy	0	0	0	0	NA	NA	0	0	12	5	5	2
1815	CZE	NA	NA	NA	NA	1979	NA	0	0	NA	0	0	NA	0	2	NA	2	2	3	3	2	10	0	0	0	0	0	0	0	0	0	0	0	0	0	No policy	No policy	0	0	0	0	NA	NA	0	0	29	16	5	8
1816	CZE	NA	NA	NA	NA	1980	NA	0	0	NA	0	0	NA	0	2	NA	2	2	3	3	3	11	0	0	0	0	0	0	0	0	0	0	0	0	0	No policy	No policy	0	0	0	0	NA	NA	0	0	9	3	2	4
1817	CZE	NA	NA	NA	NA	1981	NA	0	0	NA	0	0	NA	0	2	NA	2	2	3	3	4	12	0	0	0	0	0	0	0	0	0	0	0	0	0	No policy	No policy	0	0	0	0	NA	NA	0	0	16	9	6	1
1818	CZE	NA	NA	NA	NA	1982	NA	0	0	NA	0	1	1	1	3	3	3	2	3	3	0	13	0	0	0	0	0	0	0	0	0	0	0	0	0	No policy	No policy	0	0	0	0	NA	NA	0	0	9	3	3	3
1819	CZE	NA	NA	NA	NA	1983	NA	1	0	NA	0	0	NA	0	3	NA	3	3	3	3	1	14	0	0	0	0	0	0	0	0	0	0	0	0	0	No policy	No policy	0	0	0	0	NA	NA	0	0	7	4	2	1
1820	CZE	NA	NA	NA	NA	1984	NA	1	0	NA	0	1	1	1	4	3	3	3	3	3	2	15	0	0	0	0	0	0	0	0	0	0	0	0	0	No policy	No policy	0	0	0	0	NA	NA	0	0	8	7	0	1
1821	CZE	NA	NA	NA	NA	1985	NA	1	0	NA	0	1	1	2	6	2	2	3	2	3	0	0	0	0	0	0	0	0	0	0	0	0	0	0	0	No policy	No policy	0	0	0	0	NA	NA	0	0	12	6	2	4
1822	CZE	NA	NA	NA	NA	1986	NA	1	0	NA	0	0	NA	0	6	NA	2	2	2	2	1	1	0	0	0	0	0	0	0	0	0	0	0	0	0	No policy	No policy	0	0	0	0	NA	NA	0	0	14	8	0	6
1823	CZE	NA	NA	NA	NA	1987	NA	1	0	NA	0	0	NA	0	6	NA	2	2	2	2	2	2	0	0	0	0	0	0	0	0	0	0	0	0	0	No policy	No policy	0	0	0	0	NA	NA	0	0	10	0	8	2
1824	CZE	NA	NA	NA	NA	1988	NA	1	0	NA	0	0	NA	0	6	NA	2	2	2	2	3	3	0	0	0	0	0	0	0	0	0	0	0	0	0	No policy	No policy	0	0	0	0	NA	NA	0	0	4	2	1	1
1825	CZE	NA	NA	NA	NA	1989	NA	1	0	NA	0	1	0	1	7	3	3	2	2	2	0	4	0	0	0	0	0	0	0	0	0	0	0	0	0	No policy	No policy	0	0	0	0	NA	NA	0	0	14	5	5	4
1826	CZE	NA	NA	NA	NA	1990	NA	1	0	NA	0	0	NA	0	7	NA	3	3	2	2	1	5	0	0	0	0	0	0	0	0	0	0	0	0	0	No policy	No policy	0	0	0	0	NA	NA	0	0	12	4	0	8
1827	CZE	NA	NA	NA	NA	1991	NA	1	0	NA	0	0	NA	0	7	NA	3	3	2	2	2	6	0	0	0	0	0	0	0	0	0	0	0	0	0	No policy	No policy	0	0	0	0	NA	NA	0	0	9	1	2	6
1828	CZE	NA	NA	NA	NA	1992	NA	1	0	NA	0	1	0	1	8	3	3	3	2	2	3	7	0	0	0	0	0	0	0	0	0	0	0	0	0	No policy	No policy	0	0	0	0	NA	NA	0	0	4	0	2	2
1829	CZE	203	Czechia	316	203	1993	Strict or simplified equidistance	1	0	0	0	1	1	1	9	2	2	3	2	2	0	8	1	0	1	0	0	0	0	0	0	0	0	0	0	Strict or simplified equidistance	No policy	1	0	1	0	0	0	0	0	7	5	0	2
1830	CZE	203	Czechia	316	203	1994	NA	1	0	0	0	0	NA	0	9	NA	2	2	2	2	1	9	0	1	1	1	0	0	0	0	0	0	0	0	0	Strict or simplified equidistance	Strict or simplified equidistance	0	1	1	1	NA	NA	0	0	16	10	3	3
1831	CZE	203	Czechia	316	203	1995	NA	1	1	0	0	0	NA	0	9	NA	2	2	2	2	2	10	0	0	1	1	0	0	0	0	0	0	0	0	0	Strict or simplified equidistance	Strict or simplified equidistance	0	0	1	1	NA	NA	0	0	7	4	2	1
1832	CZE	203	Czechia	316	203	1996	NA	1	1	1	1	0	NA	0	9	NA	2	2	2	2	3	11	0	0	1	1	0	0	0	0	0	0	0	0	0	Strict or simplified equidistance	Strict or simplified equidistance	0	0	1	1	NA	NA	0	0	1	0	1	0
1833	CZE	203	Czechia	316	203	1997	NA	1	1	1	1	0	NA	0	9	NA	2	2	2	2	4	12	0	0	1	1	0	0	0	0	0	0	0	0	0	Strict or simplified equidistance	Strict or simplified equidistance	0	0	1	1	NA	NA	0	0	13	10	2	1
1834	CZE	203	Czechia	316	203	1998	NA	1	1	1	1	0	NA	0	9	NA	2	2	2	2	5	13	0	0	1	1	0	0	0	0	0	0	0	0	0	Strict or simplified equidistance	Strict or simplified equidistance	0	0	1	1	NA	NA	0	0	13	3	7	3
1835	CZE	203	Czechia	316	203	1999	NA	1	1	1	1	1	0	1	10	2	2	2	2	2	6	14	0	0	1	1	0	0	0	0	0	0	0	0	0	Strict or simplified equidistance	Strict or simplified equidistance	0	0	1	1	NA	NA	0	0	3	1	1	1
1836	CZE	203	Czechia	316	203	2000	NA	1	1	1	1	0	NA	0	10	NA	2	2	2	2	7	15	0	0	1	1	0	0	0	0	0	0	0	0	0	Strict or simplified equidistance	Strict or simplified equidistance	0	0	1	1	NA	NA	0	0	12	7	2	3
1837	CZE	203	Czechia	316	203	2001	NA	1	1	1	1	1	1	1	11	2	2	2	2	2	8	16	0	0	1	1	0	0	0	0	0	0	0	0	0	Strict or simplified equidistance	Strict or simplified equidistance	0	0	1	1	NA	NA	0	0	14	6	3	5
1838	CZE	203	Czechia	316	203	2002	NA	1	1	1	1	1	1	1	12	2	2	2	2	2	9	17	0	0	1	1	0	0	0	0	0	0	0	0	0	Strict or simplified equidistance	Strict or simplified equidistance	0	0	1	1	NA	NA	0	0	11	8	2	1
1839	CZE	203	Czechia	316	203	2003	NA	1	1	1	1	0	NA	0	12	NA	2	2	2	2	10	18	0	0	1	1	0	0	0	0	0	0	0	0	0	Strict or simplified equidistance	Strict or simplified equidistance	0	0	1	1	NA	NA	0	0	7	5	0	2
1840	CZE	203	Czechia	316	203	2004	NA	1	1	1	1	0	NA	0	12	NA	2	2	2	2	11	19	0	0	1	1	0	0	0	0	0	0	0	0	0	Strict or simplified equidistance	Strict or simplified equidistance	0	0	1	1	NA	NA	0	0	9	6	3	0
1841	CZE	203	Czechia	316	203	2005	NA	1	1	1	1	0	NA	0	12	NA	2	2	2	2	12	20	0	0	1	1	0	0	0	0	0	0	0	0	0	Strict or simplified equidistance	Strict or simplified equidistance	0	0	1	1	NA	NA	0	0	12	4	7	1
1842	CZE	203	Czechia	316	203	2006	NA	1	1	1	1	1	0	1	13	2	2	2	2	2	13	21	0	0	1	1	0	0	0	0	0	0	0	0	0	Strict or simplified equidistance	Strict or simplified equidistance	0	0	1	1	NA	NA	0	0	7	6	0	1
1843	CZE	203	Czechia	316	203	2007	NA	1	1	1	1	1	1	2	15	3	3	2	3	2	0	0	0	0	1	1	0	0	0	0	0	0	0	0	0	Strict or simplified equidistance	Strict or simplified equidistance	0	0	1	1	NA	NA	0	0	9	6	3	0
1844	CZE	203	Czechia	316	203	2008	NA	1	1	1	1	0	NA	0	15	NA	3	3	3	3	1	1	0	0	1	1	0	0	0	0	0	0	0	0	0	Strict or simplified equidistance	Strict or simplified equidistance	0	0	1	1	NA	NA	0	0	5	3	2	0
1845	CZE	203	Czechia	316	203	2009	NA	1	1	1	1	1	1	1	16	2	2	3	2	3	0	0	0	0	1	1	0	0	0	0	0	0	0	0	0	Strict or simplified equidistance	Strict or simplified equidistance	0	0	1	1	NA	NA	0	0	5	3	2	0
1846	CZE	203	Czechia	316	203	2010	NA	1	1	1	1	0	NA	0	16	NA	2	2	2	2	1	1	0	0	1	1	0	0	0	0	0	0	0	0	0	Strict or simplified equidistance	Strict or simplified equidistance	0	0	1	1	NA	NA	0	0	11	4	2	5
1847	CZE	203	Czechia	316	203	2011	NA	1	1	1	1	0	NA	0	16	NA	2	2	2	2	2	2	0	0	1	1	0	0	0	0	0	0	0	0	0	Strict or simplified equidistance	Strict or simplified equidistance	0	0	1	1	NA	NA	0	0	8	5	2	1
1848	CZE	203	Czechia	316	203	2012	NA	1	1	1	1	1	1	2	18	2	2	2	2	2	3	3	0	0	1	1	0	0	0	0	0	0	0	0	0	Strict or simplified equidistance	Strict or simplified equidistance	0	0	1	1	NA	NA	0	0	9	4	4	1
1849	CZE	203	Czechia	316	203	2013	NA	1	1	1	1	0	NA	0	18	NA	2	2	2	2	4	4	0	0	1	1	0	0	0	0	0	0	0	0	0	Strict or simplified equidistance	Strict or simplified equidistance	0	0	1	1	NA	NA	0	0	15	11	3	1
1850	CZE	203	Czechia	316	203	2014	NA	1	1	1	1	1	1	2	20	2	2	2	2	2	5	5	0	0	1	1	0	0	0	0	0	0	0	0	0	Strict or simplified equidistance	Strict or simplified equidistance	0	0	1	1	NA	NA	0	0	10	6	1	3
1851	CZE	203	Czechia	316	203	2015	NA	1	1	1	1	0	NA	0	20	NA	2	2	2	2	6	6	0	0	1	1	0	0	0	0	0	0	0	0	0	Strict or simplified equidistance	Strict or simplified equidistance	0	0	1	1	NA	NA	0	0	18	11	4	3
1852	CZE	203	Czechia	316	203	2016	NA	1	1	1	1	0	NA	0	20	NA	2	2	2	2	7	7	0	0	1	1	0	0	0	0	0	0	0	0	0	Strict or simplified equidistance	Strict or simplified equidistance	0	0	1	1	NA	NA	0	0	8	6	1	1
1853	CZE	203	Czechia	316	203	2017	NA	1	1	1	1	1	0	1	21	2	2	2	2	2	8	8	0	0	1	1	0	0	0	0	0	0	0	0	0	Strict or simplified equidistance	Strict or simplified equidistance	0	0	1	1	NA	NA	0	0	8	2	6	0
1854	CZE	203	Czechia	316	203	2018	NA	1	1	1	1	1	1	2	23	2	2	2	2	2	9	9	0	0	1	1	0	0	0	0	0	0	0	0	0	Strict or simplified equidistance	Strict or simplified equidistance	0	0	1	1	NA	NA	0	0	1	0	0	1
1855	CZE	203	Czechia	316	203	2019	NA	1	1	1	1	0	NA	0	23	NA	2	2	2	2	10	10	0	0	1	1	0	0	0	0	0	0	0	0	0	Strict or simplified equidistance	Strict or simplified equidistance	0	0	1	1	NA	NA	0	0	5	0	2	3
1856	DDR	278	German Democratic Republic	265	278	1960	NA	0	0	NA	0	0	NA	0	0	NA	NA	NA	NA	NA	NA	NA	0	NA	0	NA	0	NA	0	NA	0	NA	0	NA	0	No policy	NA	0	NA	0	NA	NA	NA	0	0	0	0	0	0
1857	DDR	278	German Democratic Republic	265	278	1961	NA	0	0	NA	0	0	NA	0	0	NA	NA	NA	NA	NA	NA	NA	0	0	0	0	0	0	0	0	0	0	0	0	0	No policy	No policy	0	0	0	0	NA	NA	0	0	8	7	0	1
1858	DDR	278	German Democratic Republic	265	278	1962	NA	0	0	NA	0	0	NA	0	0	NA	NA	NA	NA	NA	NA	NA	0	0	0	0	0	0	0	0	0	0	0	0	0	No policy	No policy	0	0	0	0	NA	NA	0	0	7	7	0	0
1859	DDR	278	German Democratic Republic	265	278	1963	NA	0	0	NA	0	0	NA	0	0	NA	NA	NA	NA	NA	NA	NA	0	0	0	0	0	0	0	0	0	0	0	0	0	No policy	No policy	0	0	0	0	NA	NA	0	0	4	4	0	0
1860	DDR	278	German Democratic Republic	265	278	1964	NA	0	0	NA	0	0	NA	0	0	NA	NA	NA	NA	NA	NA	NA	0	0	0	0	0	0	0	0	0	0	0	0	0	No policy	No policy	0	0	0	0	NA	NA	0	0	4	4	0	0
1861	DDR	278	German Democratic Republic	265	278	1965	NA	0	0	NA	0	0	NA	0	0	NA	NA	NA	NA	NA	NA	NA	0	0	0	0	0	0	0	0	0	0	0	0	0	No policy	No policy	0	0	0	0	NA	NA	0	0	6	5	0	1
1862	DDR	278	German Democratic Republic	265	278	1966	NA	0	0	NA	0	0	NA	0	0	NA	NA	NA	NA	NA	NA	NA	0	0	0	0	0	0	0	0	0	0	0	0	0	No policy	No policy	0	0	0	0	NA	NA	0	0	12	10	2	0
1863	DDR	278	German Democratic Republic	265	278	1967	NA	0	0	NA	0	0	NA	0	0	NA	NA	NA	NA	NA	NA	NA	0	0	0	0	0	0	0	0	0	0	0	0	0	No policy	No policy	0	0	0	0	NA	NA	0	0	9	9	0	0
1864	DDR	278	German Democratic Republic	265	278	1968	NA	0	0	NA	0	0	NA	0	0	NA	NA	NA	NA	NA	NA	NA	0	0	0	0	0	0	0	0	0	0	0	0	0	No policy	No policy	0	0	0	0	NA	NA	0	0	6	5	0	1
1865	DDR	278	German Democratic Republic	265	278	1969	NA	0	0	NA	0	1	1	1	1	3	3	NA	3	NA	0	0	0	0	0	0	0	0	0	0	0	0	0	0	0	No policy	No policy	0	0	0	0	NA	NA	0	0	13	7	6	0
1866	DDR	278	German Democratic Republic	265	278	1970	NA	0	0	NA	0	0	NA	0	1	NA	3	3	3	3	1	1	0	0	0	0	0	0	0	0	0	0	0	0	0	No policy	No policy	0	0	0	0	NA	NA	0	0	10	4	4	2
1867	DDR	278	German Democratic Republic	265	278	1971	NA	0	0	NA	0	0	NA	0	1	NA	3	3	3	3	2	2	0	0	0	0	0	0	0	0	0	0	0	0	0	No policy	No policy	0	0	0	0	NA	NA	0	0	8	6	0	2
1868	DDR	278	German Democratic Republic	265	278	1972	NA	0	0	NA	0	0	NA	0	1	NA	3	3	3	3	3	3	0	0	0	0	0	0	0	0	0	0	0	0	0	No policy	No policy	0	0	0	0	NA	NA	0	0	17	6	5	6
1869	DDR	278	German Democratic Republic	265	278	1973	Strict or simplified equidistance	0	0	NA	0	0	NA	0	1	NA	3	3	3	3	4	4	1	0	1	0	0	0	0	0	0	0	0	0	0	Strict or simplified equidistance	No policy	1	0	1	0	0	0	0	0	10	2	6	2
1870	DDR	278	German Democratic Republic	265	278	1974	Nonequidistance	0	0	NA	0	0	NA	0	1	NA	3	3	3	3	5	5	0	1	1	1	0	0	0	0	1	0	1	0	0	Nonequidistance	Strict or simplified equidistance	1	1	2	1	1	1	1	1	11	4	3	4
1871	DDR	278	German Democratic Republic	265	278	1975	NA	0	0	NA	0	0	NA	0	1	NA	3	3	3	3	6	6	0	0	1	1	0	0	0	0	0	1	1	1	0	Nonequidistance	Nonequidistance	0	1	2	2	NA	NA	1	1	17	7	6	4
1872	DDR	278	German Democratic Republic	265	278	1976	NA	0	0	NA	0	0	NA	0	1	NA	3	3	3	3	7	7	0	0	1	1	0	0	0	0	0	0	1	1	0	Nonequidistance	Nonequidistance	0	0	2	2	NA	NA	1	1	10	0	1	9
1873	DDR	278	German Democratic Republic	265	278	1977	NA	0	0	NA	0	1	0	1	2	2	2	3	3	3	0	8	0	0	1	1	0	0	0	0	0	0	1	1	0	Nonequidistance	Nonequidistance	0	0	2	2	NA	NA	1	1	17	10	5	2
1874	DDR	278	German Democratic Republic	265	278	1978	NA	0	0	NA	0	0	NA	1	2	NA	2	2	3	3	1	9	0	0	1	1	0	0	0	0	0	0	1	1	0	Nonequidistance	Nonequidistance	0	0	2	2	NA	NA	1	1	12	5	5	2
1875	DDR	278	German Democratic Republic	265	278	1979	NA	0	0	NA	0	0	NA	0	2	NA	2	2	3	3	2	10	0	0	1	1	0	0	0	0	0	0	1	1	0	Nonequidistance	Nonequidistance	0	0	2	2	NA	NA	1	1	29	16	5	8
1876	DDR	278	German Democratic Republic	265	278	1980	NA	0	0	NA	0	0	NA	0	2	NA	2	2	3	3	3	11	0	0	1	1	0	0	0	0	0	0	1	1	0	Nonequidistance	Nonequidistance	0	0	2	2	NA	NA	1	1	9	3	2	4
1877	DDR	278	German Democratic Republic	265	278	1981	NA	0	0	NA	0	0	NA	0	2	NA	2	2	3	3	4	12	0	0	1	1	0	0	0	0	0	0	1	1	0	Nonequidistance	Nonequidistance	0	0	2	2	NA	NA	1	1	16	9	6	1
1878	DDR	278	German Democratic Republic	265	278	1982	NA	0	0	0	0	1	1	1	3	3	3	2	3	3	0	13	0	0	1	1	0	0	0	0	0	0	1	1	0	Nonequidistance	Nonequidistance	0	0	2	2	NA	NA	1	1	9	3	3	3
1879	DDR	278	German Democratic Republic	265	278	1983	NA	1	0	0	0	0	NA	0	3	NA	3	3	3	3	1	14	0	0	1	1	0	0	0	0	0	0	1	1	0	Nonequidistance	Nonequidistance	0	0	2	2	NA	NA	1	1	7	4	2	1
1880	DDR	278	German Democratic Republic	265	278	1984	NA	1	0	0	0	1	1	1	4	3	3	3	3	3	2	15	0	0	1	1	0	0	0	0	0	0	1	1	0	Nonequidistance	Nonequidistance	0	0	2	2	NA	NA	1	1	8	7	0	1
1881	DDR	278	German Democratic Republic	265	278	1985	NA	1	0	0	0	1	1	2	6	2	2	3	2	3	0	0	0	0	1	1	0	0	0	0	0	0	1	1	0	Nonequidistance	Nonequidistance	0	0	2	2	NA	NA	1	1	12	6	2	4
1882	DDR	278	German Democratic Republic	265	278	1986	NA	1	0	0	0	0	NA	0	6	NA	2	2	2	2	1	1	0	0	1	1	0	0	0	0	0	0	1	1	0	Nonequidistance	Nonequidistance	0	0	2	2	NA	NA	1	1	14	8	0	6
1883	DDR	278	German Democratic Republic	265	278	1987	NA	1	0	0	0	0	NA	0	6	NA	2	2	2	2	2	2	0	0	1	1	0	0	0	0	0	0	1	1	0	Nonequidistance	Nonequidistance	0	0	2	2	NA	NA	1	1	10	0	8	2
1884	DDR	278	German Democratic Republic	265	278	1988	NA	1	0	0	0	0	NA	0	6	NA	2	2	2	2	3	3	0	0	1	1	0	0	0	0	0	0	1	1	0	Nonequidistance	Nonequidistance	0	0	2	2	NA	NA	1	1	4	2	1	1
1885	DDR	278	German Democratic Republic	265	278	1989	NA	1	0	0	0	1	0	1	7	3	3	2	2	2	0	4	0	0	1	1	0	0	0	0	0	0	1	1	0	Nonequidistance	Nonequidistance	0	0	2	2	NA	NA	1	1	14	5	5	4
1886	DDR	278	German Democratic Republic	265	278	1990	NA	1	0	0	0	0	NA	0	7	NA	3	3	2	2	1	5	0	0	1	1	0	0	0	0	0	0	1	1	0	Nonequidistance	Nonequidistance	0	0	2	2	NA	NA	1	1	12	4	0	8
1887	DDR	278	German Democratic Republic	265	278	1991	NA	1	0	0	0	0	NA	0	7	NA	3	3	2	2	2	6	0	0	1	1	0	0	0	0	0	0	1	1	0	Nonequidistance	Nonequidistance	0	0	2	2	NA	NA	1	1	9	1	2	6
1888	DDR	278	German Democratic Republic	265	278	1992	NA	1	0	0	0	1	0	1	8	3	3	3	2	2	3	7	0	0	1	1	0	0	0	0	0	0	1	1	0	Nonequidistance	Nonequidistance	0	0	2	2	NA	NA	1	1	4	0	2	2
1889	DDR	278	German Democratic Republic	265	278	1993	NA	1	0	0	0	1	1	1	9	2	2	3	2	2	0	8	0	0	1	1	0	0	0	0	0	0	1	1	0	Nonequidistance	Nonequidistance	0	0	2	2	NA	NA	1	1	7	5	0	2
1890	DDR	278	German Democratic Republic	265	278	1994	NA	1	0	0	0	0	NA	0	9	NA	2	2	2	2	1	9	0	0	1	1	0	0	0	0	0	0	1	1	0	Nonequidistance	Nonequidistance	0	0	2	2	NA	NA	1	1	16	10	3	3
1891	DDR	278	German Democratic Republic	265	278	1995	NA	1	1	0	0	0	NA	0	9	NA	2	2	2	2	2	10	0	0	1	1	0	0	0	0	0	0	1	1	0	Nonequidistance	Nonequidistance	0	0	2	2	NA	NA	1	1	7	4	2	1
1892	DDR	278	German Democratic Republic	265	278	1996	NA	1	1	0	0	0	NA	0	9	NA	2	2	2	2	3	11	0	0	1	1	0	0	0	0	0	0	1	1	0	Nonequidistance	Nonequidistance	0	0	2	2	NA	NA	1	1	1	0	1	0
1893	DDR	278	German Democratic Republic	265	278	1997	NA	1	1	0	0	0	NA	0	9	NA	2	2	2	2	4	12	0	0	1	1	0	0	0	0	0	0	1	1	0	Nonequidistance	Nonequidistance	0	0	2	2	NA	NA	1	1	13	10	2	1
1894	DDR	278	German Democratic Republic	265	278	1998	NA	1	1	0	0	0	NA	0	9	NA	2	2	2	2	5	13	0	0	1	1	0	0	0	0	0	0	1	1	0	Nonequidistance	Nonequidistance	0	0	2	2	NA	NA	1	1	13	3	7	3
1895	DDR	278	German Democratic Republic	265	278	1999	NA	1	1	0	0	1	0	1	10	2	2	2	2	2	6	14	0	0	1	1	0	0	0	0	0	0	1	1	0	Nonequidistance	Nonequidistance	0	0	2	2	NA	NA	1	1	3	1	1	1
1896	DDR	278	German Democratic Republic	265	278	2000	NA	1	1	0	0	0	NA	0	10	NA	2	2	2	2	7	15	0	0	1	1	0	0	0	0	0	0	1	1	0	Nonequidistance	Nonequidistance	0	0	2	2	NA	NA	1	1	12	7	2	3
1897	DDR	278	German Democratic Republic	265	278	2001	NA	1	1	0	0	1	1	1	11	2	2	2	2	2	8	16	0	0	1	1	0	0	0	0	0	0	1	1	0	Nonequidistance	Nonequidistance	0	0	2	2	NA	NA	1	1	14	6	3	5
1898	DDR	278	German Democratic Republic	265	278	2002	NA	1	1	0	0	1	1	1	12	2	2	2	2	2	9	17	0	0	1	1	0	0	0	0	0	0	1	1	0	Nonequidistance	Nonequidistance	0	0	2	2	NA	NA	1	1	11	8	2	1
1899	DDR	278	German Democratic Republic	265	278	2003	NA	1	1	0	0	0	NA	0	12	NA	2	2	2	2	10	18	0	0	1	1	0	0	0	0	0	0	1	1	0	Nonequidistance	Nonequidistance	0	0	2	2	NA	NA	1	1	7	5	0	2
1900	DDR	278	German Democratic Republic	265	278	2004	NA	1	1	0	0	0	NA	0	12	NA	2	2	2	2	11	19	0	0	1	1	0	0	0	0	0	0	1	1	0	Nonequidistance	Nonequidistance	0	0	2	2	NA	NA	1	1	9	6	3	0
1901	DDR	278	German Democratic Republic	265	278	2005	NA	1	1	0	0	0	NA	0	12	NA	2	2	2	2	12	20	0	0	1	1	0	0	0	0	0	0	1	1	0	Nonequidistance	Nonequidistance	0	0	2	2	NA	NA	1	1	12	4	7	1
1902	DDR	278	German Democratic Republic	265	278	2006	NA	1	1	0	0	1	0	1	13	2	2	2	2	2	13	21	0	0	1	1	0	0	0	0	0	0	1	1	0	Nonequidistance	Nonequidistance	0	0	2	2	NA	NA	1	1	7	6	0	1
1903	DDR	278	German Democratic Republic	265	278	2007	NA	1	1	0	0	1	1	2	15	3	3	2	3	2	0	0	0	0	1	1	0	0	0	0	0	0	1	1	0	Nonequidistance	Nonequidistance	0	0	2	2	NA	NA	1	1	9	6	3	0
1904	DDR	278	German Democratic Republic	265	278	2008	NA	1	1	0	0	0	NA	0	15	NA	3	3	3	3	1	1	0	0	1	1	0	0	0	0	0	0	1	1	0	Nonequidistance	Nonequidistance	0	0	2	2	NA	NA	1	1	5	3	2	0
1905	DDR	278	German Democratic Republic	265	278	2009	NA	1	1	0	0	1	1	1	16	2	2	3	2	3	0	0	0	0	1	1	0	0	0	0	0	0	1	1	0	Nonequidistance	Nonequidistance	0	0	2	2	NA	NA	1	1	5	3	2	0
1906	DDR	278	German Democratic Republic	265	278	2010	NA	1	1	0	0	0	NA	0	16	NA	2	2	2	2	1	1	0	0	1	1	0	0	0	0	0	0	1	1	0	Nonequidistance	Nonequidistance	0	0	2	2	NA	NA	1	1	11	4	2	5
1907	DDR	278	German Democratic Republic	265	278	2011	NA	1	1	0	0	0	NA	0	16	NA	2	2	2	2	2	2	0	0	1	1	0	0	0	0	0	0	1	1	0	Nonequidistance	Nonequidistance	0	0	2	2	NA	NA	1	1	8	5	2	1
1908	DDR	278	German Democratic Republic	265	278	2012	NA	1	1	0	0	1	1	2	18	2	2	2	2	2	3	3	0	0	1	1	0	0	0	0	0	0	1	1	0	Nonequidistance	Nonequidistance	0	0	2	2	NA	NA	1	1	9	4	4	1
1909	DDR	278	German Democratic Republic	265	278	2013	NA	1	1	0	0	0	NA	0	18	NA	2	2	2	2	4	4	0	0	1	1	0	0	0	0	0	0	1	1	0	Nonequidistance	Nonequidistance	0	0	2	2	NA	NA	1	1	15	11	3	1
1910	DDR	278	German Democratic Republic	265	278	2014	NA	1	1	0	0	1	1	2	20	2	2	2	2	2	5	5	0	0	1	1	0	0	0	0	0	0	1	1	0	Nonequidistance	Nonequidistance	0	0	2	2	NA	NA	1	1	10	6	1	3
1911	DDR	278	German Democratic Republic	265	278	2015	NA	1	1	0	0	0	NA	0	20	NA	2	2	2	2	6	6	0	0	1	1	0	0	0	0	0	0	1	1	0	Nonequidistance	Nonequidistance	0	0	2	2	NA	NA	1	1	18	11	4	3
1912	DDR	278	German Democratic Republic	265	278	2016	NA	1	1	0	0	0	NA	0	20	NA	2	2	2	2	7	7	0	0	1	1	0	0	0	0	0	0	1	1	0	Nonequidistance	Nonequidistance	0	0	2	2	NA	NA	1	1	8	6	1	1
1913	DDR	278	German Democratic Republic	265	278	2017	NA	1	1	0	0	1	0	1	21	2	2	2	2	2	8	8	0	0	1	1	0	0	0	0	0	0	1	1	0	Nonequidistance	Nonequidistance	0	0	2	2	NA	NA	1	1	8	2	6	0
1914	DDR	278	German Democratic Republic	265	278	2018	NA	1	1	0	0	1	1	2	23	2	2	2	2	2	9	9	0	0	1	1	0	0	0	0	0	0	1	1	0	Nonequidistance	Nonequidistance	0	0	2	2	NA	NA	1	1	1	0	0	1
1915	DDR	278	German Democratic Republic	265	278	2019	NA	1	1	0	0	0	NA	0	23	NA	2	2	2	2	10	10	0	0	1	1	0	0	0	0	0	0	1	1	0	Nonequidistance	Nonequidistance	0	0	2	2	NA	NA	1	1	5	0	2	3
1916	DEU	280	Germany	260	280	1960	NA	0	0	NA	0	0	NA	0	0	NA	NA	NA	NA	NA	NA	NA	0	NA	0	NA	0	NA	0	NA	0	NA	0	NA	0	No policy	NA	0	NA	0	NA	NA	NA	0	0	0	0	0	0
1917	DEU	280	Germany	260	280	1961	NA	0	0	NA	0	0	NA	0	0	NA	NA	NA	NA	NA	NA	NA	0	0	0	0	0	0	0	0	0	0	0	0	0	No policy	No policy	0	0	0	0	NA	NA	0	0	8	7	0	1
1918	DEU	280	Germany	260	280	1962	NA	0	0	NA	0	0	NA	0	0	NA	NA	NA	NA	NA	NA	NA	0	0	0	0	0	0	0	0	0	0	0	0	0	No policy	No policy	0	0	0	0	NA	NA	0	0	7	7	0	0
1919	DEU	280	Germany	260	280	1963	NA	0	0	NA	0	0	NA	0	0	NA	NA	NA	NA	NA	NA	NA	0	0	0	0	0	0	0	0	0	0	0	0	0	No policy	No policy	0	0	0	0	NA	NA	0	0	4	4	0	0
1920	DEU	280	Germany	260	280	1964	Nonequidistance	0	0	NA	0	0	NA	0	0	NA	NA	NA	NA	NA	NA	NA	0	0	0	0	0	0	0	0	1	0	1	0	0	Nonequidistance	No policy	1	0	1	0	NA	NA	0	0	4	4	0	0
1921	DEU	280	Germany	260	280	1965	Strict or simplified equidistance	0	0	NA	0	0	NA	0	0	NA	NA	NA	NA	NA	NA	NA	1	0	1	0	0	0	0	0	0	1	1	1	0	Strict or simplified equidistance	Nonequidistance	1	1	2	1	NA	NA	0	0	6	5	0	1
1922	DEU	280	Germany	260	280	1966	NA	0	0	NA	0	0	NA	0	0	NA	NA	NA	NA	NA	NA	NA	0	1	1	1	0	0	0	0	0	0	1	1	0	Strict or simplified equidistance	Strict or simplified equidistance	0	1	2	2	NA	NA	0	0	12	10	2	0
1923	DEU	280	Germany	260	280	1967	Nonequidistance	0	0	NA	0	0	NA	0	0	NA	NA	NA	NA	NA	NA	NA	0	0	1	1	0	0	0	0	1	0	2	1	0	Nonequidistance	Strict or simplified equidistance	1	0	3	2	NA	NA	0	0	9	9	0	0
1924	DEU	280	Germany	260	280	1968	Strict or simplified equidistance	0	0	NA	0	0	NA	0	0	NA	NA	NA	NA	NA	NA	NA	1	0	2	1	0	0	0	0	0	1	2	2	0	Strict or simplified equidistance	Nonequidistance	1	1	4	3	NA	NA	0	0	6	5	0	1
1925	DEU	280	Germany	260	280	1969	NA	0	0	NA	0	1	1	1	1	3	3	NA	3	NA	0	0	0	1	2	2	0	0	0	0	0	0	2	2	0	Strict or simplified equidistance	Strict or simplified equidistance	0	1	4	4	NA	NA	0	0	13	7	6	0
1926	DEU	280	Germany	260	280	1970	Nonequidistance	0	0	NA	0	0	NA	0	1	NA	3	3	3	3	1	1	0	0	2	2	0	0	0	0	1	0	3	2	0	Nonequidistance	Strict or simplified equidistance	1	0	5	4	1	1	1	1	10	4	4	2
1927	DEU	280	Germany	260	280	1971	Nonequidistance	0	0	NA	0	0	NA	0	1	NA	3	3	3	3	2	2	0	0	2	2	0	0	0	0	1	1	4	3	0	Nonequidistance	Nonequidistance	1	1	6	5	1	1	2	2	8	6	0	2
1928	DEU	280	Germany	260	280	1972	NA	0	0	NA	0	0	NA	0	1	NA	3	3	3	3	3	3	0	0	2	2	0	0	0	0	0	1	4	4	0	Nonequidistance	Nonequidistance	0	1	6	6	NA	NA	2	2	17	6	5	6
1929	DEU	280	Germany	260	280	1973	NA	0	0	NA	0	0	NA	0	1	NA	3	3	3	3	4	4	0	0	2	2	0	0	0	0	0	0	4	4	0	Nonequidistance	Nonequidistance	0	0	6	6	NA	NA	2	2	10	2	6	2
1930	DEU	280	Germany	260	280	1974	Nonequidistance	0	0	NA	0	0	NA	0	1	NA	3	3	3	3	5	5	0	0	2	2	0	0	0	0	1	0	5	4	0	Nonequidistance	Nonequidistance	1	0	7	6	1	1	3	3	11	4	3	4
1931	DEU	280	Germany	260	280	1975	NA	0	0	NA	0	0	NA	0	1	NA	3	3	3	3	6	6	0	0	2	2	0	0	0	0	0	1	5	5	0	Nonequidistance	Nonequidistance	0	1	7	7	NA	NA	3	3	17	7	6	4
1932	DEU	280	Germany	260	280	1976	NA	0	0	NA	0	0	NA	0	1	NA	3	3	3	3	7	7	0	0	2	2	0	0	0	0	0	0	5	5	0	Nonequidistance	Nonequidistance	0	0	7	7	NA	NA	3	3	10	0	1	9
1933	DEU	280	Germany	260	280	1977	NA	0	0	NA	0	1	0	1	2	2	2	3	3	3	0	8	0	0	2	2	0	0	0	0	0	0	5	5	0	Nonequidistance	Nonequidistance	0	0	7	7	NA	NA	3	3	17	10	5	2
1934	DEU	280	Germany	260	280	1978	Strict or simplified equidistance	0	0	NA	0	0	NA	1	2	NA	2	2	3	3	1	9	1	0	3	2	0	0	0	0	0	0	5	5	0	Strict or simplified equidistance	Nonequidistance	1	0	8	7	0	0	3	3	12	5	5	2
1935	DEU	280	Germany	260	280	1979	NA	0	0	NA	0	0	NA	0	2	NA	2	2	3	3	2	10	0	1	3	3	0	0	0	0	0	0	5	5	0	Strict or simplified equidistance	Strict or simplified equidistance	0	1	8	8	NA	NA	3	3	29	16	5	8
1936	DEU	280	Germany	260	280	1980	NA	0	0	NA	0	0	NA	0	2	NA	2	2	3	3	3	11	0	0	3	3	0	0	0	0	0	0	5	5	0	Strict or simplified equidistance	Strict or simplified equidistance	0	0	8	8	NA	NA	3	3	9	3	2	4
1937	DEU	280	Germany	260	280	1981	NA	0	0	NA	0	0	NA	0	2	NA	2	2	3	3	4	12	0	0	3	3	0	0	0	0	0	0	5	5	0	Strict or simplified equidistance	Strict or simplified equidistance	0	0	8	8	NA	NA	3	3	16	9	6	1
1938	DEU	280	Germany	260	280	1982	NA	0	0	0	0	1	1	1	3	3	3	2	3	3	0	13	0	0	3	3	0	0	0	0	0	0	5	5	0	Strict or simplified equidistance	Strict or simplified equidistance	0	0	8	8	NA	NA	3	3	9	3	3	3
1939	DEU	280	Germany	260	280	1983	NA	1	0	0	0	0	NA	0	3	NA	3	3	3	3	1	14	0	0	3	3	0	0	0	0	0	0	5	5	0	Strict or simplified equidistance	Strict or simplified equidistance	0	0	8	8	NA	NA	3	3	7	4	2	1
1940	DEU	280	Germany	260	280	1984	NA	1	0	0	0	1	1	1	4	3	3	3	3	3	2	15	0	0	3	3	0	0	0	0	0	0	5	5	0	Strict or simplified equidistance	Strict or simplified equidistance	0	0	8	8	NA	NA	3	3	8	7	0	1
1941	DEU	280	Germany	260	280	1985	NA	1	0	0	0	1	1	2	6	2	2	3	2	3	0	0	0	0	3	3	0	0	0	0	0	0	5	5	0	Strict or simplified equidistance	Strict or simplified equidistance	0	0	8	8	NA	NA	3	3	12	6	2	4
1942	DEU	280	Germany	260	280	1986	NA	1	0	0	0	0	NA	0	6	NA	2	2	2	2	1	1	0	0	3	3	0	0	0	0	0	0	5	5	0	Strict or simplified equidistance	Strict or simplified equidistance	0	0	8	8	NA	NA	3	3	14	8	0	6
1943	DEU	280	Germany	260	280	1987	NA	1	0	0	0	0	NA	0	6	NA	2	2	2	2	2	2	0	0	3	3	0	0	0	0	0	0	5	5	0	Strict or simplified equidistance	Strict or simplified equidistance	0	0	8	8	NA	NA	3	3	10	0	8	2
1944	DEU	280	Germany	260	280	1988	Modified equidistance	1	0	0	0	0	NA	0	6	NA	2	2	2	2	3	3	0	0	3	3	1	0	1	0	0	0	5	5	0	Modified equidistance	Strict or simplified equidistance	1	0	9	8	1	1	4	4	4	2	1	1
1945	DEU	280	Germany	260	280	1989	Nonequidistance	1	0	0	0	1	0	1	7	3	3	2	2	2	0	4	0	0	3	3	0	1	1	1	1	0	6	5	0	Nonequidistance	Modified equidistance	1	1	10	9	0	0	4	4	14	5	5	4
1946	DEU	280	Germany	260	280	1990	NA	1	0	0	0	0	NA	0	7	NA	3	3	2	2	1	5	0	0	3	3	0	0	1	1	0	1	6	6	0	Nonequidistance	Nonequidistance	0	1	10	10	NA	NA	4	4	12	4	0	8
1947	DEU	276	Germany	255	276	1991	NA	1	0	0	0	0	NA	0	7	NA	3	3	2	2	2	6	0	0	3	3	0	0	1	1	0	0	6	6	0	Nonequidistance	Nonequidistance	0	0	10	10	NA	NA	4	4	9	1	2	6
1948	DEU	276	Germany	255	276	1992	NA	1	0	0	0	1	0	1	8	3	3	3	2	2	3	7	0	0	3	3	0	0	1	1	0	0	6	6	0	Nonequidistance	Nonequidistance	0	0	10	10	NA	NA	4	4	4	0	2	2
1949	DEU	276	Germany	255	276	1993	NA	1	0	0	0	1	1	1	9	2	2	3	2	2	0	8	0	0	3	3	0	0	1	1	0	0	6	6	0	Nonequidistance	Nonequidistance	0	0	10	10	NA	NA	4	4	7	5	0	2
1950	DEU	276	Germany	255	276	1994	NA	1	0	1	1	0	NA	0	9	NA	2	2	2	2	1	9	0	0	3	3	0	0	1	1	0	0	6	6	0	Nonequidistance	Nonequidistance	0	0	10	10	NA	NA	4	4	16	10	3	3
1951	DEU	276	Germany	255	276	1995	NA	1	1	1	1	0	NA	0	9	NA	2	2	2	2	2	10	0	0	3	3	0	0	1	1	0	0	6	6	0	Nonequidistance	Nonequidistance	0	0	10	10	NA	NA	4	4	7	4	2	1
1952	DEU	276	Germany	255	276	1996	NA	1	1	1	1	0	NA	0	9	NA	2	2	2	2	3	11	0	0	3	3	0	0	1	1	0	0	6	6	0	Nonequidistance	Nonequidistance	0	0	10	10	NA	NA	4	4	1	0	1	0
1953	DEU	276	Germany	255	276	1997	NA	1	1	1	1	0	NA	0	9	NA	2	2	2	2	4	12	0	0	3	3	0	0	1	1	0	0	6	6	0	Nonequidistance	Nonequidistance	0	0	10	10	NA	NA	4	4	13	10	2	1
1954	DEU	276	Germany	255	276	1998	NA	1	1	1	1	0	NA	0	9	NA	2	2	2	2	5	13	0	0	3	3	0	0	1	1	0	0	6	6	0	Nonequidistance	Nonequidistance	0	0	10	10	NA	NA	4	4	13	3	7	3
1955	DEU	276	Germany	255	276	1999	NA	1	1	1	1	1	0	1	10	2	2	2	2	2	6	14	0	0	3	3	0	0	1	1	0	0	6	6	0	Nonequidistance	Nonequidistance	0	0	10	10	NA	NA	4	4	3	1	1	1
1956	DEU	276	Germany	255	276	2000	NA	1	1	1	1	0	NA	0	10	NA	2	2	2	2	7	15	0	0	3	3	0	0	1	1	0	0	6	6	0	Nonequidistance	Nonequidistance	0	0	10	10	NA	NA	4	4	12	7	2	3
1957	DEU	276	Germany	255	276	2001	NA	1	1	1	1	1	1	1	11	2	2	2	2	2	8	16	0	0	3	3	0	0	1	1	0	0	6	6	0	Nonequidistance	Nonequidistance	0	0	10	10	NA	NA	4	4	14	6	3	5
1958	DEU	276	Germany	255	276	2002	NA	1	1	1	1	1	1	1	12	2	2	2	2	2	9	17	0	0	3	3	0	0	1	1	0	0	6	6	0	Nonequidistance	Nonequidistance	0	0	10	10	NA	NA	4	4	11	8	2	1
1959	DEU	276	Germany	255	276	2003	NA	1	1	1	1	0	NA	0	12	NA	2	2	2	2	10	18	0	0	3	3	0	0	1	1	0	0	6	6	0	Nonequidistance	Nonequidistance	0	0	10	10	NA	NA	4	4	7	5	0	2
1960	DEU	276	Germany	255	276	2004	NA	1	1	1	1	0	NA	0	12	NA	2	2	2	2	11	19	0	0	3	3	0	0	1	1	0	0	6	6	0	Nonequidistance	Nonequidistance	0	0	10	10	NA	NA	4	4	9	6	3	0
1961	DEU	276	Germany	255	276	2005	NA	1	1	1	1	0	NA	0	12	NA	2	2	2	2	12	20	0	0	3	3	0	0	1	1	0	0	6	6	0	Nonequidistance	Nonequidistance	0	0	10	10	NA	NA	4	4	12	4	7	1
1962	DEU	276	Germany	255	276	2006	NA	1	1	1	1	1	0	1	13	2	2	2	2	2	13	21	0	0	3	3	0	0	1	1	0	0	6	6	0	Nonequidistance	Nonequidistance	0	0	10	10	NA	NA	4	4	7	6	0	1
1963	DEU	276	Germany	255	276	2007	NA	1	1	1	1	1	1	2	15	3	3	2	3	2	0	0	0	0	3	3	0	0	1	1	0	0	6	6	0	Nonequidistance	Nonequidistance	0	0	10	10	NA	NA	4	4	9	6	3	0
1964	DEU	276	Germany	255	276	2008	NA	1	1	1	1	0	NA	0	15	NA	3	3	3	3	1	1	0	0	3	3	0	0	1	1	0	0	6	6	0	Nonequidistance	Nonequidistance	0	0	10	10	NA	NA	4	4	5	3	2	0
1965	DEU	276	Germany	255	276	2009	NA	1	1	1	1	1	1	1	16	2	2	3	2	3	0	0	0	0	3	3	0	0	1	1	0	0	6	6	0	Nonequidistance	Nonequidistance	0	0	10	10	NA	NA	4	4	5	3	2	0
1966	DEU	276	Germany	255	276	2010	NA	1	1	1	1	0	NA	0	16	NA	2	2	2	2	1	1	0	0	3	3	0	0	1	1	0	0	6	6	0	Nonequidistance	Nonequidistance	0	0	10	10	NA	NA	4	4	11	4	2	5
1967	DEU	276	Germany	255	276	2011	NA	1	1	1	1	0	NA	0	16	NA	2	2	2	2	2	2	0	0	3	3	0	0	1	1	0	0	6	6	0	Nonequidistance	Nonequidistance	0	0	10	10	NA	NA	4	4	8	5	2	1
1968	DEU	276	Germany	255	276	2012	NA	1	1	1	1	1	1	2	18	2	2	2	2	2	3	3	0	0	3	3	0	0	1	1	0	0	6	6	0	Nonequidistance	Nonequidistance	0	0	10	10	NA	NA	4	4	9	4	4	1
1969	DEU	276	Germany	255	276	2013	NA	1	1	1	1	0	NA	0	18	NA	2	2	2	2	4	4	0	0	3	3	0	0	1	1	0	0	6	6	0	Nonequidistance	Nonequidistance	0	0	10	10	NA	NA	4	4	15	11	3	1
1970	DEU	276	Germany	255	276	2014	NA	1	1	1	1	1	1	2	20	2	2	2	2	2	5	5	0	0	3	3	0	0	1	1	0	0	6	6	0	Nonequidistance	Nonequidistance	0	0	10	10	NA	NA	4	4	10	6	1	3
1971	DEU	276	Germany	255	276	2015	NA	1	1	1	1	0	NA	0	20	NA	2	2	2	2	6	6	0	0	3	3	0	0	1	1	0	0	6	6	0	Nonequidistance	Nonequidistance	0	0	10	10	NA	NA	4	4	18	11	4	3
1972	DEU	276	Germany	255	276	2016	NA	1	1	1	1	0	NA	0	20	NA	2	2	2	2	7	7	0	0	3	3	0	0	1	1	0	0	6	6	0	Nonequidistance	Nonequidistance	0	0	10	10	NA	NA	4	4	8	6	1	1
1973	DEU	276	Germany	255	276	2017	NA	1	1	1	1	1	0	1	21	2	2	2	2	2	8	8	0	0	3	3	0	0	1	1	0	0	6	6	0	Nonequidistance	Nonequidistance	0	0	10	10	NA	NA	4	4	8	2	6	0
1974	DEU	276	Germany	255	276	2018	NA	1	1	1	1	1	1	2	23	2	2	2	2	2	9	9	0	0	3	3	0	0	1	1	0	0	6	6	0	Nonequidistance	Nonequidistance	0	0	10	10	NA	NA	4	4	1	0	0	1
1975	DEU	276	Germany	255	276	2019	NA	1	1	1	1	0	NA	0	23	NA	2	2	2	2	10	10	0	0	3	3	0	0	1	1	0	0	6	6	0	Nonequidistance	Nonequidistance	0	0	10	10	NA	NA	4	4	5	0	2	3
1976	DJI	262	Djibouti	522	262	1977	NA	0	0	NA	0	1	0	1	2	2	2	NA	3	NA	0	8	0	NA	0	NA	0	NA	0	NA	0	NA	0	NA	0	No policy	NA	0	NA	0	NA	NA	NA	0	0	17	10	5	2
1977	DJI	262	Djibouti	522	262	1978	NA	0	0	NA	0	0	NA	1	2	NA	2	2	3	3	1	9	0	0	0	0	0	0	0	0	0	0	0	0	0	No policy	No policy	0	0	0	0	NA	NA	0	0	12	5	5	2
1978	DJI	262	Djibouti	522	262	1979	NA	0	0	NA	0	0	NA	0	2	NA	2	2	3	3	2	10	0	0	0	0	0	0	0	0	0	0	0	0	0	No policy	No policy	0	0	0	0	NA	NA	0	0	29	16	5	8
1979	DJI	262	Djibouti	522	262	1980	NA	0	0	NA	0	0	NA	0	2	NA	2	2	3	3	3	11	0	0	0	0	0	0	0	0	0	0	0	0	0	No policy	No policy	0	0	0	0	NA	NA	0	0	9	3	2	4
1980	DJI	262	Djibouti	522	262	1981	NA	0	0	NA	0	0	NA	0	2	NA	2	2	3	3	4	12	0	0	0	0	0	0	0	0	0	0	0	0	0	No policy	No policy	0	0	0	0	NA	NA	0	0	16	9	6	1
1981	DJI	262	Djibouti	522	262	1982	NA	0	0	0	0	1	1	1	3	3	3	2	3	3	0	13	0	0	0	0	0	0	0	0	0	0	0	0	0	No policy	No policy	0	0	0	0	NA	NA	0	0	9	3	3	3
1982	DJI	262	Djibouti	522	262	1983	NA	1	0	0	0	0	NA	0	3	NA	3	3	3	3	1	14	0	0	0	0	0	0	0	0	0	0	0	0	0	No policy	No policy	0	0	0	0	NA	NA	0	0	7	4	2	1
1983	DJI	262	Djibouti	522	262	1984	NA	1	0	0	0	1	1	1	4	3	3	3	3	3	2	15	0	0	0	0	0	0	0	0	0	0	0	0	0	No policy	No policy	0	0	0	0	NA	NA	0	0	8	7	0	1
1984	DJI	262	Djibouti	522	262	1985	NA	1	0	0	0	1	1	2	6	2	2	3	2	3	0	0	0	0	0	0	0	0	0	0	0	0	0	0	0	No policy	No policy	0	0	0	0	NA	NA	0	0	12	6	2	4
1985	DJI	262	Djibouti	522	262	1986	NA	1	0	0	0	0	NA	0	6	NA	2	2	2	2	1	1	0	0	0	0	0	0	0	0	0	0	0	0	0	No policy	No policy	0	0	0	0	NA	NA	0	0	14	8	0	6
1986	DJI	262	Djibouti	522	262	1987	NA	1	0	0	0	0	NA	0	6	NA	2	2	2	2	2	2	0	0	0	0	0	0	0	0	0	0	0	0	0	No policy	No policy	0	0	0	0	NA	NA	0	0	10	0	8	2
1987	DJI	262	Djibouti	522	262	1988	NA	1	0	0	0	0	NA	0	6	NA	2	2	2	2	3	3	0	0	0	0	0	0	0	0	0	0	0	0	0	No policy	No policy	0	0	0	0	NA	NA	0	0	4	2	1	1
1988	DJI	262	Djibouti	522	262	1989	NA	1	0	0	0	1	0	1	7	3	3	2	2	2	0	4	0	0	0	0	0	0	0	0	0	0	0	0	0	No policy	No policy	0	0	0	0	NA	NA	0	0	14	5	5	4
1989	DJI	262	Djibouti	522	262	1990	NA	1	0	0	0	0	NA	0	7	NA	3	3	2	2	1	5	0	0	0	0	0	0	0	0	0	0	0	0	0	No policy	No policy	0	0	0	0	NA	NA	0	0	12	4	0	8
1990	DJI	262	Djibouti	522	262	1991	NA	1	0	1	1	0	NA	0	7	NA	3	3	2	2	2	6	0	0	0	0	0	0	0	0	0	0	0	0	0	No policy	No policy	0	0	0	0	NA	NA	0	0	9	1	2	6
1991	DJI	262	Djibouti	522	262	1992	NA	1	0	1	1	1	0	1	8	3	3	3	2	2	3	7	0	0	0	0	0	0	0	0	0	0	0	0	0	No policy	No policy	0	0	0	0	NA	NA	0	0	4	0	2	2
1992	DJI	262	Djibouti	522	262	1993	NA	1	0	1	1	1	1	1	9	2	2	3	2	2	0	8	0	0	0	0	0	0	0	0	0	0	0	0	0	No policy	No policy	0	0	0	0	NA	NA	0	0	7	5	0	2
1993	DJI	262	Djibouti	522	262	1994	NA	1	0	1	1	0	NA	0	9	NA	2	2	2	2	1	9	0	0	0	0	0	0	0	0	0	0	0	0	0	No policy	No policy	0	0	0	0	NA	NA	0	0	16	10	3	3
1994	DJI	262	Djibouti	522	262	1995	NA	1	1	1	1	0	NA	0	9	NA	2	2	2	2	2	10	0	0	0	0	0	0	0	0	0	0	0	0	0	No policy	No policy	0	0	0	0	NA	NA	0	0	7	4	2	1
1995	DJI	262	Djibouti	522	262	1996	NA	1	1	1	1	0	NA	0	9	NA	2	2	2	2	3	11	0	0	0	0	0	0	0	0	0	0	0	0	0	No policy	No policy	0	0	0	0	NA	NA	0	0	1	0	1	0
1996	DJI	262	Djibouti	522	262	1997	NA	1	1	1	1	0	NA	0	9	NA	2	2	2	2	4	12	0	0	0	0	0	0	0	0	0	0	0	0	0	No policy	No policy	0	0	0	0	NA	NA	0	0	13	10	2	1
1997	DJI	262	Djibouti	522	262	1998	NA	1	1	1	1	0	NA	0	9	NA	2	2	2	2	5	13	0	0	0	0	0	0	0	0	0	0	0	0	0	No policy	No policy	0	0	0	0	NA	NA	0	0	13	3	7	3
1998	DJI	262	Djibouti	522	262	1999	NA	1	1	1	1	1	0	1	10	2	2	2	2	2	6	14	0	0	0	0	0	0	0	0	0	0	0	0	0	No policy	No policy	0	0	0	0	NA	NA	0	0	3	1	1	1
1999	DJI	262	Djibouti	522	262	2000	NA	1	1	1	1	0	NA	0	10	NA	2	2	2	2	7	15	0	0	0	0	0	0	0	0	0	0	0	0	0	No policy	No policy	0	0	0	0	NA	NA	0	0	12	7	2	3
[truncated: 6,916 more rows]
[truncated: 88 more columns]
