# Supplementary material for: The defocalizing effect of international courts: Evidence from maritime delimitation practices
Source: Rev Int Organ. 2024 Jun 29;20(4):825–61. doi: 10.1007/s11558-024-09545-4 (PMC12727788; doi:10.1007/s11558-024-09545-4)
Supplement: Supplementary file 2 — Supplementary file2 (ZIP 112225 kb) [file 11558_2024_9545_MOESM2_ESM.zip › The Defocalizing Effect - Replication/1 Data preparation/court_decs_final.csv]

year	court_dec	icj_dec	year_since_icj_dec	num_court_dec	cum_court_dec	court_choice	court_choice_spread	same_choice_since	court_choice_spread_only_icj	same_choice_since_only_icj
1946	0			0	0
1947	0			0	0
1948	0			0	0
1949	0			0	0
1950	0			0	0
1951	0			0	0
1952	0			0	0
1953	0			0	0
1954	0			0	0
1955	0			0	0
1956	0			0	0
1957	0			0	0
1958	0			0	0
1959	0			0	0
1960	0			0	0
1961	0			0	0
1962	0			0	0
1963	0			0	0
1964	0			0	0
1965	0			0	0
1966	0			0	0
1967	0			0	0
1968	0			0	0
1969	1	1	0	1	1	3	3	0	3	0
1970	0		1	0	1		3	1	3	1
1971	0		2	0	1		3	2	3	2
1972	0		3	0	1		3	3	3	3
1973	0		4	0	1		3	4	3	4
1974	0		5	0	1		3	5	3	5
1975	0		6	0	1		3	6	3	6
1976	0		7	0	1		3	7	3	7
1977	1	0	8	1	2	2	2	0	3	8
1978	0		9	1	2		2	1	3	9
1979	0		10	0	2		2	2	3	10
1980	0		11	0	2		2	3	3	11
1981	0		12	0	2		2	4	3	12
1982	1	1	0	1	3	3	3	0	3	13
1983	0		1	0	3		3	1	3	14
1984	1	1	0	1	4	3	3	2	3	15
1985	1	1	0	2	6	2	2	0	2	0
1986	0		1	0	6		2	1	2	1
1987	0		2	0	6		2	2	2	2
1988	0		3	0	6		2	3	2	3
1989	1	0	4	1	7	3	3	0	2	4
1990	0		5	0	7		3	1	2	5
1991	0		6	0	7		3	2	2	6
1992	1	0	7	1	8	3	3	3	2	7
1993	1	1	0	1	9	2	2	0	2	8
1994	0		1	0	9		2	1	2	9
1995	0		2	0	9		2	2	2	10
1996	0		3	0	9		2	3	2	11
1997	0		4	0	9		2	4	2	12
1998	0		5	0	9		2	5	2	13
1999	1	0	6	1	10	2	2	6	2	14
2000	0		7	0	10		2	7	2	15
2001	1	1	0	1	11	2	2	8	2	16
2002	1	1	0	1	12	2	2	9	2	17
2003	0		1	0	12		2	10	2	18
2004	0		2	0	12		2	11	2	19
2005	0		3	0	12		2	12	2	20
2006	1	0	4	1	13	2	2	13	2	21
2007	1	1	0	2	15	3	3	0	3	0
2008	0		1	0	15		3	1	3	1
2009	1	1	0	1	16	2	2	0	2	0
2010	0		1	0	16		2	1	2	1
2011	0		2	0	16		2	2	2	2
2012	1	1	0	2	18	2	2	3	2	3
2013	0		1	0	18		2	4	2	4
2014	1	1	0	2	20	2	2	5	2	5
2015	0		1	0	20		2	6	2	6
2016	0		2	0	20		2	7	2	7
2017	1	0	3	1	21	2	2	8	2	8
2018	1	1	0	2	23	2	2	9	2	9
2019	0		1	0	23		2	10	2	10
2020	0		2	0	23		2	11	2	11
2021	1	1	0	1	24	2	2	12	2	12
