# Supplementary material for: The defocalizing effect of international courts: Evidence from maritime delimitation practices
Source: Rev Int Organ. 2024 Jun 29;20(4):825–61. doi: 10.1007/s11558-024-09545-4 (PMC12727788; doi:10.1007/s11558-024-09545-4)
Supplement: Supplementary file 2 — Supplementary file2 (ZIP 112225 kb) [file 11558_2024_9545_MOESM2_ESM.zip › The Defocalizing Effect - Replication/2 Analysis/2.1 R/defocalizing_effect_simulations.R]

#----------------------------------------------------------------------------#
# Accompanying Script to "The Defocalizing Effect of International Courts: 
# Evidence from Maritime Delimitation Practices"
#----------------------------------------------------------------------------#
# Ezgi Yildiz & Umut Yüksel
#----------------------------------------------------------------------------#

#--------------------------------------#
# OVERVIEW OF SCRIPTS

# Data preparation 
# Data analysis
# --> Simulations (this one)
#--------------------------------------#

#### 0. LIBRARIES ####

library(broom)
library(foreign)
library(ggpubr)
library(haven) 
library(interactions) 
library(knitr)
library(lmtest) 
library(margins)
library(MASS) 
library(modelsummary)
library(RColorBrewer)
library(readr) 
library(readxl) 
library(sandwich)
library(sampleSelection)
library(stargazer)
library(survival) 
library(tidyverse) 
library(Zelig) 
library(vegan)
library(gridExtra)

#### 1. Set up simulation ####
# NB: This part explains the setup of the simulations that were run.
# To create the stylized figures, this part can be skipped,
# and the resulting dataset loaded directly in .RData format below. 

# Initial distributions of the thee policies: 
# (10 different scenarios)
dist1 <- c(rep("1", 50), rep("2", 50), rep("3", 50))
dist2 <- c(rep("1", 10), rep("2", 70), rep("3", 70))
dist3 <- c(rep("1", 70), rep("2", 10), rep("3", 70))
dist4 <- c(rep("1", 70), rep("2", 70), rep("3", 10))
dist5 <- c(rep("1", 90), rep("2", 30), rep("3", 30))
dist6 <- c(rep("1", 30), rep("2", 90), rep("3", 30))
dist7 <- c(rep("1", 30), rep("2", 30), rep("3", 90))
dist8 <- c(rep("1", 120), rep("2", 15), rep("3", 15))
dist9 <- c(rep("1", 15), rep("2", 120), rep("3", 15))
dist10 <- c(rep("1", 15), rep("2", 15), rep("3", 120))

# List of initial distributions: 
dist_list <- list(dist1, dist2, dist3, dist4, dist5, dist6, dist7, 
                  dist8, dist9, dist10)  

# Check if 150 observations were created for all: 
for(i in 1:length(dist_list)){
  sums = length(dist_list[[i]])
  print(sums)
} 

# Different states of the world, with the following probabilities defined:
# A. Given the state already follows the rule promoted by the court: 
# A1. P(repeat policy) (for instance, if 3 -> 3)
# A2. P(switch to one of the other policies) (if 3 -> 2)
# A3. P(switch to another policy) (if 3 -> 2)
# B. Given the state does not follow the rule promoted by hte court: 
# B1. P(repeat policy) (if 1 -> 1) 
# B2. P(switch to what the court last promoted) (if court promotes 3 and the state has 1 -> 3)
# B3. P(switch to another policy) (if court promotes 3 and the state has 1 -> 2)

world1 <- c(c(32, 32, 32, 32, 32, 32)/c(96, 96, 96, 96, 96, 96))
world2 <- c(c(58, 19, 19, 58, 19, 19)/c(96, 96, 96, 96, 96, 96))
world3 <- c(c(84, 6, 6, 84, 6, 6)/c(96, 96, 96, 96, 96, 96))
world4 <- c(c(58, 19, 19, 19, 58, 19)/c(96, 96, 96, 96, 96, 96))
world5 <- c(c(80, 8, 8, 40, 40, 16)/c(96, 96, 96, 96, 96, 96))
world6 <- c(c(88, 4, 4, 58, 33, 5)/c(96, 96, 96, 96, 96, 96))
world7 <- c(c(84, 6, 6, 6, 84, 6)/c(96, 96, 96, 96, 96, 96))
world8 <- c(c(88, 4, 4, 33, 58, 5)/c(96, 96, 96, 96, 96, 96))
world9 <- c(c(92, 2, 2, 46, 46, 4)/c(96, 96, 96, 96, 96, 96))


world_list <- list(world1, world2, world3, 
                   world4, world5, world6,
                   world7, world8, world9)  

# Make sure they all sum up to 1: 
for(i in 1:length(world_list)){
  sums = sum(world_list[[i]])
  print(sums)
}

# Court's choice: 
court_choiceset1 <- c(rep("3", 15), rep("3", 15)) # Same signal for 30 years (scenarios with. court_1)
court_choiceset2 <- c(rep("3", 15), rep("2", 15)) # 3 for 15 years, 2 for 15 years (scenarios with court_2)
court_choiceset3 <- c(rep("3", 15), rep("1", 15)) # 3 for 15 years, 1 for 15 years (scenarios with court_3)

court_choicesetlist <- list(court_choiceset1, court_choiceset2, court_choiceset3)

# Policy choices:
policy_choices <- c("1","2","3")

# Number of years: 
t <- 30 

# Number of states: 
n <- 150

# Set seed:
set.seed(3)
# 7 per cent

# Write function: 
sim_all_combos <- function(){
  results = NULL
  for(world in 1:length(world_list)){
    for(dist in 1:length(dist_list)){
      for(court_choice in 1:length(court_choicesetlist)){
        output = matrix(ncol = t, nrow = n)
        output[,1] = dist_list[[dist]]
        for(j in 2:t){
          for(i in 1:n){
            act_decision = sample(c(0, 1), size = 1, replace = TRUE, prob = c(0.93, 0.07))
            if(act_decision == 0){
              output[i, j] = output[i, j-1]
            } else {
              if(output[i, j-1] == court_choicesetlist[[court_choice]][j]){
                output[i, j] = sample(c(output[i, j-1], # do last year's policy
                                        policy_choices[!policy_choices %in% c(output[i, j-1])]), # pick one of the other two
                                      size = 1, 
                                      replace = TRUE, 
                                      prob = world_list[[world]][1:3])
              } else {
                output[i, j] = sample(c(court_choicesetlist[[court_choice]][j], 
                                        output[i, j-1], 
                                        policy_choices[!policy_choices %in% c(court_choicesetlist[[court_choice]][j], output[i, j-1])]), 
                                      size = 1, 
                                      replace = TRUE, 
                                      world_list[[world]][4:6])
              }
            }
          }
        }
        output = cbind(output, rep(paste("court_", court_choice, sep = ""), 150))
        output = cbind(output, rep(paste("dist_", dist, sep = ""), 150))
        output = cbind(output, rep(paste("world_", world, sep = ""), 150))
        results = rbind(results, output)
      }
    }
  }
  return(results)
}

simulation_list_30 = replicate(50, sim_all_combos(), simplify = FALSE)

library(tidyverse)
library(vegan)

# Get diversity: 
diversity_results_list = list()
for(trial in 1:length(simulation_list_30)){
  df_trial = data.frame(simulation_list_30[[trial]])
  split_df_trial = df_trial %>% 
    mutate(trial_no = paste("trial_", trial, sep = "")) %>% 
    group_by(X31, X32, X33) %>% 
    group_split(group_id = row_number() %/% 150)
  diversity_results_list[[trial]] = split_df_trial
}

get_diversity <- function(df){
  diversity_results = NULL
  df_split_transpose = df %>%  
    summarise(across(X1:X30, table)) %>% 
    t() 
  
  df_diversity = data.frame("year" = c(1:30),
                            "a" = c(df_split_transpose[,1]), 
                            "b" = c(df_split_transpose[,2]),
                            "c" = c(df_split_transpose[,3]),
                            "inv" = diversity(df_split_transpose, "inv"),
                            "court" = df$X31[1:30], 
                            "dist" = df$X32[1:30],
                            "world" = df$X33[1:30],
                            "trial" = df$trial_no[1:30])
  
  return(df_diversity)
}

# 1-25:
batches_50_1_25 <- NULL
for(i in 1:25){
  for(j in 1:270){
    diversity_of = get_diversity(diversity_results_list[[i]][[j]])
    batches_50_1_25 <- rbind(batches_50_1_25, diversity_of)
  }
}

# save(batches_50_1_25, file = "new_batches_50_1_25.RData")
# Added as separate files, load below

# 26-50:
batches_50_26_50 <- NULL
for(i in 26:50){
  for(j in 1:270){
    diversity_of = get_diversity(diversity_results_list[[i]][[j]])
    batches_50_26_50 <- rbind(batches_50_26_50, diversity_of)
  }
}

# save(batches_50_26_50, file = "new_batches_50_26_50.RData")
# Added as separate files, load below

#### * RUN FROM HERE FOR REPLICATION * ####

#### 2. Get stylized figures ####

# Write function for factor names: 
factor_names <- function(df){
  df$dist = factor(df$dist, 
                   levels = c("dist_1", "dist_2", "dist_3", "dist_4", "dist_5",
                              "dist_6", "dist_7", "dist_8", "dist_9", "dist_10"),
                   labels = c("(50, 50, 50)", 
                              "(10, 70, 70)", "(70, 10, 70)", "(70, 70, 10)", 
                              "(90, 30, 30)", "(30, 90, 30)", "(30, 30, 90)", 
                              "(120, 15, 15)", "(15, 120, 15)", "(15, 15, 120)"))
  df$world = factor(df$world, 
                    levels = c("world_1", "world_2", "world_3", "world_4", "world_5",
                               "world_6", "world_7", "world_8", "world_9"),
                    labels = c("Not sticky, No following", "Not sticky, Some following", "Not sticky, More following", 
                               "Somewhat sticky, No following", "Somewhat sticky, Some following", "Somewhat sticky, More following",
                               "Sticky, No following", "Sticky, Some following", "Sticky, More following"))
  df = df
  
}

# Load the two batches: 

load("new_batches_50_1_25.RData")
load("new_batches_50_26_50.RData")

batches_50_1_25 <- factor_names(batches_50_1_25)
batches_50_26_50 <- factor_names(batches_50_26_50)

batches_50_1_25_court_1 <- batches_50_1_25 %>% 
  filter(court == "court_1")

batches_50_26_50_court_1 <- batches_50_26_50 %>% 
  filter(court == "court_1")

batches_50_1_25_court_2 <- batches_50_1_25 %>% 
  filter(court == "court_2")

batches_50_26_50_court_2 <- batches_50_26_50 %>% 
  filter(court == "court_2")

all_court_1 <- rbind(batches_50_1_25_court_1, 
                     batches_50_26_50_court_1)

all_court_2 <- rbind(batches_50_1_25_court_2, 
                     batches_50_26_50_court_2)

#### 2.1. For the main text ####

plot1 <- all_court_1 |>
  filter(world == "Not sticky, Some following") |> # world_2
  filter(dist == "(90, 30, 30)") |> 
  group_by(year, dist, world) |>
  summarise(inv_mean = mean(inv)) |>
  arrange(dist, world) |>
  ggplot(aes(x = year, y = inv_mean)) +
  geom_line(size = 1.25) +
  scale_y_continuous(limits = c(2,3), breaks = seq(2,3,0.5)) +
  scale_x_continuous(name = "", breaks = seq(0,30,5)) +
  theme_bw(base_size = 27) + 
  theme(legend.position = "bottom") +
  labs(y = "Diversity (Inverse Simpson)", x = "Time")

plot2 <- all_court_1 |>
  filter(world == "Not sticky, Some following") |> # world_2
  filter(dist == "(90, 30, 30)") |> 
  group_by(year, dist, world) |>
  summarise(inv_mean = mean(inv),
            mean_a = mean(a),
            mean_b = mean(b),
            mean_c = mean(c)) |>
  arrange(dist, world) |>
  pivot_longer(c(mean_a, mean_b, mean_c), names_to = "policy", values_to = "mean") |>
  mutate(policy = factor(policy, levels = c("mean_a", "mean_c", "mean_b"))) |>
  ggplot(aes(x = year, y = mean, color = policy)) +
  geom_line(size = 1.25) +
  scale_y_continuous(limits = c(10,100), 
                     breaks = seq(25,100,25)) +  
  scale_x_continuous(breaks = seq(0,30,5)) +
  scale_color_discrete(name = "Policy", 
                       labels = c("Initially popular rule", 
                                  "Promoted rule", 
                                  "Third rule")) +
  theme_bw(base_size = 27) + 
  theme(legend.position = "bottom") +
  labs(y = "Number of states", x = "Time") +
  guides(color=guide_legend(nrow = 3, byrow = TRUE)) 

plot3 <- all_court_2 |>
  filter(world == "Not sticky, Some following") |> # world_2
  filter(dist == "(90, 30, 30)") |> 
  group_by(year, dist, world) |>
  summarise(inv_mean = mean(inv)) |>
  arrange(dist, world) |>
  ggplot(aes(x = year, y = inv_mean)) +
  geom_line(size = 1.25) +
  scale_y_continuous(limits = c(2,3), breaks = seq(2,3,0.5)) +
  scale_x_continuous(name = "", breaks = seq(0,30,5)) +
  geom_vline(xintercept = 15, linetype = 2) +
  #facet_wrap(~ world, labeller = labeller(world = world.labs)) +
  theme_bw(base_size = 27) + 
  theme(legend.position = "bottom") +
  labs(y = "Diversity (Inverse Simpson)", x = "Time")

plot4 <- all_court_2 |>
  filter(world == "Not sticky, Some following") |> # world_2
  filter(dist == "(90, 30, 30)") |> 
  group_by(year, dist, world) |>
  summarise(inv_mean = mean(inv),
            mean_a = mean(a),
            mean_b = mean(b),
            mean_c = mean(c)) |>
  mutate(period = if_else(year <= 15, "First", "Second")) |>
  pivot_longer(c(mean_a, mean_b, mean_c), names_to = "policy", values_to = "mean") |>
  mutate(policy = factor(policy, levels = c("mean_a", "mean_c", "mean_b"))) |>
  arrange(dist, world) |>
  ggplot(aes(x = year, y = mean, color = policy)) +
  scale_color_discrete(name = "Policy", 
                       labels = c("Initially popular rule", 
                                  "Promoted rule (until t=15)", 
                                  "Promoted rule (from t=15)")) +
  geom_vline(xintercept = 15, linetype = 2) +
  geom_line(size = 1.25) +
  scale_y_continuous(limits = c(10,100), 
                     breaks = seq(25,100,25)) +  
  scale_x_continuous(breaks = seq(0,30,5)) +
  theme_bw(base_size = 27) + 
  theme(legend.position = "bottom") +
  labs(y = "Number of states", x = "Time") +
  guides(color=guide_legend(nrow = 3, byrow = TRUE)) 

ggpubr::ggarrange(plot1, plot2, nrow = 2, ncol = 1, 
          legend = "bottom", common.legend = FALSE)

#### * Main, Figure 2: Stylized evolution of distributions and diversity ####

ggsave(filename = "Figures/Main Figure 2a.pdf",
       width = 27,
       height = 30,
       units = "cm")

ggpubr::ggarrange(plot3, plot4, nrow = 2, ncol = 1, 
          legend = "bottom", common.legend = FALSE)

ggsave(filename = "Figures/Main Figure 2b.pdf",
       width = 27,
       height = 30,
       units = "cm")

# 2.2. For the Appendix ####

altplot1 <- all_court_1 |>
  filter(world == "Not sticky, More following") |> # world_3
  filter(dist == "(90, 30, 30)") |> 
  group_by(year, dist, world) |>
  summarise(inv_mean = mean(inv)) |>
  arrange(dist, world) |>
  ggplot(aes(x = year, y = inv_mean)) +
  geom_line(size = 1.25) +
  scale_y_continuous(limits = c(1,3), breaks = seq(1,3,0.5)) +
  scale_x_continuous(name = "", breaks = seq(0,30,5)) +
  theme_bw(base_size = 27) + 
  theme(legend.position = "bottom") +
  labs(y = "Diversity (Inverse Simpson)", x = "Time")

altplot2 <- all_court_1 |>
  filter(world == "Not sticky, More following") |> # world_3
  filter(dist == "(90, 30, 30)") |> 
  filter(world == "Not sticky, More following") |>
  group_by(year, dist, world) |>
  summarise(inv_mean = mean(inv),
            mean_a = mean(a),
            mean_b = mean(b),
            mean_c = mean(c)) |>
  arrange(dist, world) |>
  pivot_longer(c(mean_a, mean_b, mean_c), names_to = "policy", values_to = "mean") |>
  mutate(policy = factor(policy, levels = c("mean_a", "mean_c", "mean_b"))) |>
  ggplot(aes(x = year, y = mean, color = policy)) +
  geom_line(size = 1.25) +
  scale_y_continuous(limits = c(0,125), 
                     breaks = seq(25,125,25)) +  
  scale_x_continuous(breaks = seq(0,30,5)) +
  scale_color_discrete(name = "Policy", 
                       labels = c("Initially popular rule", 
                                  "Promoted rule", 
                                  "Third rule")) +
  theme_bw(base_size = 27) + 
  theme(legend.position = "bottom") +
  labs(y = "Number of states", x = "Time") +
  guides(color=guide_legend(nrow = 3, byrow = TRUE)) 

altplot3 <- all_court_2 |>
  filter(world == "Not sticky, More following") |> # world_3
  filter(dist == "(90, 30, 30)") |> 
  group_by(year, dist, world) |>
  summarise(inv_mean = mean(inv)) |>
  arrange(dist, world) |>
  ggplot(aes(x = year, y = inv_mean)) +
  geom_line(size = 1.25) +
  scale_y_continuous(limits = c(1,3), breaks = seq(1,3,0.5)) +
  scale_x_continuous(name = "", breaks = seq(0,30,5)) +
  geom_vline(xintercept = 15, linetype = 2) +
  #facet_wrap(~ world, labeller = labeller(world = world.labs)) +
  theme_bw(base_size = 27) + 
  theme(legend.position = "bottom") +
  labs(y = "Diversity (Inverse Simpson)", x = "Time")

altplot4 <- all_court_2 |>
  filter(world == "Not sticky, More following") |> # world_3
  filter(dist == "(90, 30, 30)") |> 
  group_by(year, dist, world) |>
  summarise(inv_mean = mean(inv),
            mean_a = mean(a),
            mean_b = mean(b),
            mean_c = mean(c)) |>
  mutate(period = if_else(year <= 15, "First", "Second")) |>
  pivot_longer(c(mean_a, mean_b, mean_c), names_to = "policy", values_to = "mean") |>
  mutate(policy = factor(policy, levels = c("mean_a", "mean_c", "mean_b"))) |>
  arrange(dist, world) |>
  ggplot(aes(x = year, y = mean, color = policy)) +
  scale_color_discrete(name = "Policy", 
                       labels = c("Initially popular rule", 
                                  "Promoted rule (until t=15)", 
                                  "Promoted rule (from t=15)")) +
  geom_vline(xintercept = 15, linetype = 2) +
  geom_line(size = 1.25) +
  scale_y_continuous(limits = c(0,125), 
                     breaks = seq(25,125,25)) +  
  scale_x_continuous(breaks = seq(0,30,5)) +
  theme_bw(base_size = 27) + 
  theme(legend.position = "bottom") +
  labs(y = "Number of states", x = "Time") +
  guides(color=guide_legend(nrow = 3, byrow = TRUE)) 

#### * Appendix, Figure 4: Stylized evolution of distributions and diversity ####

ggpubr::ggarrange(altplot1, altplot2, nrow = 2, ncol = 1, 
          legend = "bottom", common.legend = FALSE)

ggsave(filename = "Figures/Appendix Figure 4a.pdf",
       width = 27,
       height = 30,
       units = "cm")

ggpubr::ggarrange(altplot3, altplot4, nrow = 2, ncol = 1, 
          legend = "bottom", common.legend = FALSE)

ggsave(filename = "Figures/Appendix Figure 4b.pdf",
       width = 27,
       height = 30,
       units = "cm")
