# Supplementary material for: The defocalizing effect of international courts: Evidence from maritime delimitation practices
Source: Rev Int Organ. 2024 Jun 29;20(4):825–61. doi: 10.1007/s11558-024-09545-4 (PMC12727788; doi:10.1007/s11558-024-09545-4)
Supplement: Supplementary file 2 — Supplementary file2 (ZIP 112225 kb) [file 11558_2024_9545_MOESM2_ESM.zip › The Defocalizing Effect - Replication/1 Data preparation/mbm_tau_for_cs_merger.xlsx]

## Sheet: mbm_sigma_to_tau
year	ccodecow	statea	region	zones	island_os	conttype	cosconfig	status_num	petractive	amdisp	atdisp	delrul_intro	delrul_culmin	dlm_ag_sign	entered_how	exited_how	cinc	catch	postcw	any_mdisp	inactive	petrexpl	nrelc	nF0c	propfulldel	nproptodel	n_onsets	n_dlms
1946	2	United States of America	1	2	1	1	3	1	0	0	0	0	0	0	1	1	0.363988	NA	0	1	0	0	12	0	0	1	0	0
1947	2	United States of America	1	2	1	1	3	1	0	0	0	0	0	0	1	1	0.309942	NA	0	1	0	0	13	0	0	1	0	0
1948	2	United States of America	1	2	1	1	3	1	0	0	0	0	0	0	1	1	0.29466	NA	0	1	0	0	13	0	0	1	0	0
1949	2	United States of America	1	2	1	1	3	1	0	0	0	0	0	0	1	1	0.273166	NA	0	1	0	0	13	0	0	1	0	0
1950	2	United States of America	1	2	1	1	3	1	0	0	0	0	0	0	1	1	0.284443	2.63226e+06	0	1	0	0	13	0	0	1	0	0
1951	2	United States of America	1	2	1	1	3	1	0	0	0	0	0	0	1	1	0.319499	2.45501e+06	0	1	0	0	13	0	0	1	0	0
1952	2	United States of America	1	2	1	1	3	1	0	0	0	0	0	0	1	1	0.311367	2475265	0	1	0	0	13	0	0	1	0	0
1953	2	United States of America	1	2	1	1	3	1	0	0	0	0	0	0	1	1	0.311158	2536799	0	1	0	0	13	0	0	1	0	0
1954	2	United States of America	1	2	1	1	3	1	0	0	0	0	0	0	1	1	0.28094	2598839	0	1	0	0	13	0	0	1	0	0
1955	2	United States of America	1	2	1	1	3	1	0	0	0	0	0	0	1	1	0.266423	2623921	0	1	0	0	13	0	0	1	0	0
1956	2	United States of America	1	2	1	1	3	1	0	0	0	0	0	0	1	1	0.260614	2798334	0	1	0	0	13	0	0	1	0	0
1957	2	United States of America	1	2	1	1	3	1	0	0	0	0	0	0	1	1	0.255049	2558890	0	1	0	0	13	0	0	1	0	0
1958	2	United States of America	1	2	1	1	3	1	0	0	0	0	0	0	1	1	0.23447	2536017	0	1	0	0	13	0	0	1	0	0
1959	2	United States of America	1	2	1	1	3	1	0	0	0	0	0	0	1	1	0.228965	2766459	0	1	0	0	13	0	0	1	0	0
1960	2	United States of America	1	2	1	1	3	1	0	0	0	0	0	0	1	1	0.215444	2718423	0	1	0	0	13	0	0	1	0	0
1961	2	United States of America	1	2	1	1	3	1	0	0	0	0	0	0	1	1	0.210655	2855854	0	1	0	0	13	0	0	1	0	0
1962	2	United States of America	1	2	1	1	3	1	0	0	0	0	0	0	1	1	0.209911	2902013	0	1	0	0	15	0	0	1	0	0
1963	2	United States of America	1	2	1	1	3	1	0	0	0	0	0	0	1	1	0.207966	2659102	0	1	0	0	15	0	0	1	0	0
1964	2	United States of America	1	2	1	1	3	1	0	0	0	0	0	0	1	1	0.202983	2523601	0	1	0	0	15	0	0	1	0	0
1965	2	United States of America	1	2	1	1	3	1	0	0	0	0	0	0	1	1	0.201539	2653580	0	1	0	0	16	0	0	1	0	0
1966	2	United States of America	1	2	1	1	3	1	0	0	0	0	0	0	1	1	0.20867	2445657	0	1	0	0	16	0	0	1	0	0
1967	2	United States of America	1	2	1	1	3	1	0	0	0	0	0	0	1	1	0.208548	2315126	0	1	0	0	16	0	0	1	0	0
1968	2	United States of America	1	2	1	1	3	1	0	0	0	0	0	0	1	1	0.203412	2414043	0	1	0	0	16	0	0	1	0	0
1969	2	United States of America	1	2	1	1	3	2	0	1	0	0	0	0	1	1	0.197951	2442230	0	1	0	0	16	0	0	1	1	0
1970	2	United States of America	1	2	1	1	3	2	0	1	0	0	0	0	1	1	0.180969	2797248	0	1	0	0	17	0	0	1	1	0
1971	2	United States of America	1	2	1	1	3	2	0	1	1	0	0	0	1	1	0.169956	2888280	0	1	0	0	17	0	0	1	1	0
1972	2	United States of America	1	2	1	1	3	2	0	1	1	0	0	0	1	1	0.164743	2775445	0	1	0	0	17	0	0	1	1	0
1973	2	United States of America	1	2	1	1	3	2	0	1	1	0	0	0	1	1	0.158819	2811212	0	1	0	1	17	0	0	1	1	0
1974	2	United States of America	1	2	1	1	3	2	0	1	1	0	0	0	1	1	0.152699	2888790	0	1	0	1	18	0	0	1	1	0
1975	2	United States of America	1	2	1	1	3	2	0	1	1	0	0	0	1	1	0.143948	2850477	0	1	0	1	18	0	0	1	1	0
1976	2	United States of America	1	2	1	1	3	2	1	1	1	0	0	0	1	1	0.142463	3091788	0	1	0	1	18	0	0	1	2	0
1977	2	United States of America	1	2	1	1	3	2	1	1	1	0	0	0	1	1	0.141824	3041636	0	1	0	1	18	0	0	1	2	0
1978	2	United States of America	1	2	1	1	3	2	1	1	1	0	0	0	1	1	0.139674	3481985	0	1	0	0	18	1	0.0555556	0.944444	2	0
1979	2	United States of America	1	2	1	1	3	2	1	1	1	0	0	1	1	1	0.137216	3588019	0	1	0	1	19	1	0.0526316	0.947368	2	1
1980	2	United States of America	1	2	1	1	3	2	1	1	1	0	0	0	1	1	0.133115	3707090	0	1	0	1	19	2	0.105263	0.894737	2	1
1981	2	United States of America	1	2	1	1	3	2	1	1	1	1	0	0	1	1	0.138008	3.70415e+06	0	1	0	1	19	2	0.105263	0.894737	2	1
1982	2	United States of America	1	2	1	1	3	2	1	1	1	0	0	0	1	1	0.129589	3.95639e+06	0	1	0	0	18	2	0.111111	0.888889	2	1
1983	2	United States of America	1	2	1	1	3	2	1	1	1	0	0	0	1	1	0.132942	4.1569e+06	0	1	0	0	18	4	0.222222	0.777778	2	1
1984	2	United States of America	1	2	1	1	3	4	1	1	1	0	1	0	1	1	0.135594	4.72567e+06	0	1	0	0	18	4	0.222222	0.777778	2	1
1985	2	United States of America	1	2	1	1	3	4	1	1	1	0	0	0	1	1	0.137315	4.72277e+06	0	1	0	0	18	4	0.222222	0.777778	2	1
1986	2	United States of America	1	2	1	1	3	4	1	1	1	0	0	0	1	1	0.135287	4884126	0	1	0	0	20	4	0.2	0.8	2	1
1987	2	United States of America	1	2	1	1	3	4	1	1	1	0	0	0	1	1	0.13403	5696943	0	1	0	0	20	4	0.2	0.8	2	1
1988	2	United States of America	1	2	1	1	3	4	1	1	1	0	0	0	1	1	0.13447	5.67372e+06	0	1	0	0	20	4	0.2	0.8	2	1
1989	2	United States of America	1	2	1	1	3	4	1	1	1	0	0	0	1	1	0.148239	5.49473e+06	0	1	0	0	20	4	0.2	0.8	2	1
1990	2	United States of America	1	2	1	1	3	4	1	1	1	0	0	0	1	1	0.141332	5.62375e+06	0	1	0	0	20	5	0.25	0.75	2	1
1991	2	United States of America	1	2	1	1	3	4	1	1	1	0	0	0	1	1	0.137246	5.24828e+06	0	1	0	0	20	5	0.25	0.75	2	1
1992	2	United States of America	1	2	1	1	3	4	1	1	1	0	0	0	1	1	0.148314	5.27852e+06	1	1	0	0	20	5	0.25	0.75	2	1
1993	2	United States of America	1	2	1	1	3	4	1	1	1	0	0	0	1	1	0.153516	5.61189e+06	1	1	0	0	20	5	0.25	0.75	2	1
1994	2	United States of America	1	2	1	1	3	4	1	1	1	0	0	0	1	1	0.145636	5.6569e+06	1	1	0	0	20	5	0.25	0.75	2	1
1995	2	United States of America	1	2	1	1	3	4	1	1	1	0	0	0	1	1	0.140337	5.30475e+06	1	1	0	0	20	6	0.3	0.7	2	1
1996	2	United States of America	1	2	1	1	3	4	1	1	1	0	0	0	1	1	0.138368	5.06571e+06	1	1	0	0	20	6	0.3	0.7	2	1
1997	2	United States of America	1	2	1	1	3	4	1	1	1	0	0	0	1	1	0.139523	5060832	1	1	0	0	20	7	0.35	0.65	2	1
1998	2	United States of America	1	2	1	1	3	4	1	1	1	0	0	0	1	1	0.141644	4.74235e+06	1	1	0	0	20	7	0.35	0.65	2	1
1999	2	United States of America	1	2	1	1	3	4	1	1	1	0	0	0	1	1	0.142625	4.8377e+06	1	1	0	0	20	7	0.35	0.65	2	1
2000	2	United States of America	1	2	1	1	3	4	1	1	1	0	0	0	1	1	0.142805	4.76893e+06	1	1	0	0	20	7	0.35	0.65	2	1
2001	2	United States of America	1	2	1	1	3	4	1	1	1	0	0	0	1	1	0.141457	4.99333e+06	1	1	0	NA	20	7	0.35	0.65	2	1
2002	2	United States of America	1	2	1	1	3	4	1	1	1	0	0	0	1	1	0.153765	4.99745e+06	1	1	0	NA	20	7	0.35	0.65	2	1
2003	2	United States of America	1	2	1	1	3	4	1	1	1	0	0	0	1	1	0.151919	5.00005e+06	1	1	0	NA	20	7	0.35	0.65	2	1
2004	2	United States of America	1	2	1	1	3	4	1	1	1	0	0	0	1	1	0.151529	5.00547e+06	1	1	0	NA	20	7	0.35	0.65	2	1
2005	2	United States of America	1	2	1	1	3	4	1	1	1	0	0	0	1	1	0.156519	4.97097e+06	1	1	0	NA	20	7	0.35	0.65	2	1
2006	2	United States of America	1	2	1	1	3	4	1	1	1	0	0	0	1	1	0.15443	4.86981e+06	1	1	0	NA	20	7	0.35	0.65	2	1
2007	2	United States of America	1	2	1	1	3	4	1	1	1	0	0	0	1	1	0.149798	4.781e+06	1	1	0	NA	20	7	0.35	0.65	2	1
2008	2	United States of America	1	2	1	1	3	4	1	1	1	0	0	0	1	1	0.14787	4.36912e+06	1	1	0	NA	20	7	0.35	0.65	2	1
2009	2	United States of America	1	2	1	1	3	4	1	1	1	0	0	0	1	1	0.145986	4.24311e+06	1	1	0	NA	20	7	0.35	0.65	2	1
2010	2	United States of America	1	2	1	1	3	4	1	1	1	0	0	0	1	1	0.148098	4.40621e+06	1	1	0	NA	20	7	0.35	0.65	2	1
2011	2	United States of America	1	2	1	1	3	4	1	1	1	0	0	0	1	1	0.143291	5.13166e+06	1	1	0	NA	20	7	0.35	0.65	2	1
2012	2	United States of America	1	2	1	1	3	4	1	1	1	0	0	0	1	1	0.139353	5.11002e+06	1	1	0	NA	20	7	0.35	0.65	2	1
2013	2	United States of America	1	2	1	1	3	4	1	1	1	0	0	0	1	1	NA	5.16057e+06	1	1	0	NA	20	7	0.35	0.65	2	1
2014	2	United States of America	1	2	1	1	3	4	1	1	1	0	0	0	1	1	NA	4.99118e+06	1	1	0	NA	20	8	0.4	0.6	2	1
2015	2	United States of America	1	2	1	1	3	4	1	1	1	0	0	0	1	1	NA	5.05352e+06	1	1	0	NA	20	8	0.4	0.6	2	1
2016	2	United States of America	1	2	1	1	3	4	1	1	1	0	0	0	1	1	NA	4.93886e+06	1	1	0	NA	20	8	0.4	0.6	2	1
1973	2	United States of America	1	3	1	4	2	1	0	0	0	0	0	0	4	1	0.158819	2811212	0	0	1	0	17	0	0	1	0	0
1974	2	United States of America	1	3	1	4	2	1	0	0	0	0	0	0	4	1	0.152699	2888790	0	0	1	0	18	0	0	1	0	0
1975	2	United States of America	1	3	1	4	2	1	0	0	0	0	0	0	4	1	0.143948	2850477	0	0	1	0	18	0	0	1	0	0
1976	2	United States of America	1	3	1	4	2	1	0	0	0	0	0	0	4	1	0.142463	3091788	0	0	1	0	18	0	0	1	0	0
1977	2	United States of America	1	3	1	4	2	1	0	0	0	0	0	0	4	1	0.141824	3041636	0	0	1	0	18	0	0	1	0	0
1978	2	United States of America	1	3	1	4	2	1	0	0	0	0	0	0	4	1	0.139674	3481985	0	0	1	0	18	1	0.0555556	0.944444	0	0
1979	2	United States of America	1	3	1	4	2	1	0	0	0	0	0	0	4	1	0.137216	3588019	0	0	1	0	19	1	0.0526316	0.947368	0	0
1980	2	United States of America	1	3	1	4	2	1	0	0	0	0	0	0	4	1	0.133115	3707090	0	0	1	0	19	2	0.105263	0.894737	0	0
1981	2	United States of America	1	3	1	4	2	1	0	0	0	0	0	0	4	1	0.138008	3.70415e+06	0	0	1	0	19	2	0.105263	0.894737	0	0
1982	2	United States of America	1	3	1	4	2	1	0	0	0	0	0	0	4	1	0.129589	3.95639e+06	0	0	1	0	18	2	0.111111	0.888889	0	0
1983	2	United States of America	1	3	1	4	2	1	0	0	0	0	0	0	4	1	0.132942	4.1569e+06	0	0	1	0	18	4	0.222222	0.777778	0	0
1984	2	United States of America	1	3	1	4	2	1	0	0	0	0	0	0	4	1	0.135594	4.72567e+06	0	0	1	0	18	4	0.222222	0.777778	0	0
1985	2	United States of America	1	3	1	4	2	1	0	0	0	0	0	0	4	1	0.137315	4.72277e+06	0	0	1	0	18	4	0.222222	0.777778	0	0
1986	2	United States of America	1	3	1	4	2	1	0	0	0	0	0	0	4	1	0.135287	4884126	0	0	1	0	20	4	0.2	0.8	0	0
1987	2	United States of America	1	3	1	4	2	1	0	0	0	0	0	0	4	1	0.13403	5696943	0	0	1	0	20	4	0.2	0.8	0	0
1988	2	United States of America	1	3	1	4	2	1	0	0	0	0	0	0	4	1	0.13447	5.67372e+06	0	0	1	0	20	4	0.2	0.8	0	0
1989	2	United States of America	1	3	1	4	2	1	0	0	0	0	0	0	4	1	0.148239	5.49473e+06	0	0	1	0	20	4	0.2	0.8	0	0
1990	2	United States of America	1	3	1	4	2	1	0	0	0	0	0	0	4	1	0.141332	5.62375e+06	0	0	1	0	20	5	0.25	0.75	0	0
1991	2	United States of America	1	3	1	4	2	1	0	0	0	0	0	0	4	1	0.137246	5.24828e+06	0	0	1	0	20	5	0.25	0.75	0	0
1992	2	United States of America	1	3	1	4	2	1	0	0	0	0	0	0	4	1	0.148314	5.27852e+06	1	0	1	0	20	5	0.25	0.75	0	0
1993	2	United States of America	1	3	1	4	2	1	0	0	0	0	0	0	4	1	0.153516	5.61189e+06	1	0	1	0	20	5	0.25	0.75	0	0
1994	2	United States of America	1	3	1	4	2	1	0	0	0	0	0	0	4	1	0.145636	5.6569e+06	1	0	1	0	20	5	0.25	0.75	0	0
1995	2	United States of America	1	3	1	4	2	1	0	0	0	0	0	0	4	1	0.140337	5.30475e+06	1	0	1	0	20	6	0.3	0.7	0	0
1996	2	United States of America	1	3	1	4	2	1	0	0	0	0	0	0	4	1	0.138368	5.06571e+06	1	0	1	0	20	6	0.3	0.7	0	0
1997	2	United States of America	1	3	1	4	2	1	0	0	0	0	0	0	4	1	0.139523	5060832	1	0	1	0	20	7	0.35	0.65	0	0
1998	2	United States of America	1	3	1	4	2	1	0	0	0	0	0	0	4	1	0.141644	4.74235e+06	1	0	1	0	20	7	0.35	0.65	0	0
1999	2	United States of America	1	3	1	4	2	1	0	0	0	0	0	0	4	1	0.142625	4.8377e+06	1	0	1	0	20	7	0.35	0.65	0	0
2000	2	United States of America	1	3	1	4	2	1	0	0	0	0	0	0	4	1	0.142805	4.76893e+06	1	0	1	0	20	7	0.35	0.65	0	0
2001	2	United States of America	1	3	1	4	2	1	0	0	0	0	0	0	4	1	0.141457	4.99333e+06	1	0	1	NA	20	7	0.35	0.65	0	0
2002	2	United States of America	1	3	1	4	2	1	0	0	0	0	0	0	4	1	0.153765	4.99745e+06	1	0	1	NA	20	7	0.35	0.65	0	0
2003	2	United States of America	1	3	1	4	2	1	0	0	0	0	0	0	4	1	0.151919	5.00005e+06	1	0	1	NA	20	7	0.35	0.65	0	0
2004	2	United States of America	1	3	1	4	2	1	NA	0	0	0	0	0	4	1	0.151529	5.00547e+06	1	0	1	NA	20	7	0.35	0.65	0	0
2005	2	United States of America	1	3	1	4	2	1	NA	0	0	0	0	0	4	1	0.156519	4.97097e+06	1	0	1	NA	20	7	0.35	0.65	0	0
2006	2	United States of America	1	3	1	4	2	1	NA	0	0	0	0	0	4	1	0.15443	4.86981e+06	1	0	1	NA	20	7	0.35	0.65	0	0
2007	2	United States of America	1	3	1	4	2	1	NA	0	0	0	0	0	4	1	0.149798	4.781e+06	1	0	1	NA	20	7	0.35	0.65	0	0
2008	2	United States of America	1	3	1	4	2	1	NA	0	0	0	0	0	4	1	0.14787	4.36912e+06	1	0	1	NA	20	7	0.35	0.65	0	0
2009	2	United States of America	1	3	1	4	2	1	NA	0	0	0	0	0	4	1	0.145986	4.24311e+06	1	0	1	NA	20	7	0.35	0.65	0	0
2010	2	United States of America	1	3	1	4	2	1	NA	0	0	0	0	0	4	1	0.148098	4.40621e+06	1	0	1	NA	20	7	0.35	0.65	0	0
2011	2	United States of America	1	3	1	4	2	1	NA	0	0	0	0	0	4	1	0.143291	5.13166e+06	1	0	1	NA	20	7	0.35	0.65	0	0
2012	2	United States of America	1	3	1	4	2	1	NA	0	0	0	0	0	4	1	0.139353	5.11002e+06	1	0	1	NA	20	7	0.35	0.65	0	0
2013	2	United States of America	1	3	1	4	2	1	NA	0	0	0	0	0	4	1	NA	5.16057e+06	1	0	1	NA	20	7	0.35	0.65	0	0
2014	2	United States of America	1	3	1	4	2	1	NA	0	0	0	0	0	4	1	NA	4.99118e+06	1	0	1	NA	20	8	0.4	0.6	0	0
2015	2	United States of America	1	3	1	4	2	1	NA	0	0	0	0	0	4	1	NA	5.05352e+06	1	0	1	NA	20	8	0.4	0.6	0	0
2016	2	United States of America	1	3	1	4	2	1	NA	0	0	0	0	0	4	1	NA	4.93886e+06	1	0	1	NA	20	8	0.4	0.6	0	0
1946	2	United States of America	1	3	1	4	2	1	0	0	0	0	0	0	6	1	0.363988	NA	0	0	0	0	12	0	0	1	0	0
1947	2	United States of America	1	3	1	4	2	1	0	0	0	0	0	0	6	1	0.309942	NA	0	0	0	0	13	0	0	1	0	0
1948	2	United States of America	1	3	1	4	2	1	0	0	0	0	0	0	6	1	0.29466	NA	0	0	0	0	13	0	0	1	0	0
1949	2	United States of America	1	3	1	4	2	1	0	0	0	0	0	0	6	1	0.273166	NA	0	0	0	0	13	0	0	1	0	0
1950	2	United States of America	1	3	1	4	2	1	0	0	0	0	0	0	6	1	0.284443	2.63226e+06	0	0	0	0	13	0	0	1	0	0
1951	2	United States of America	1	3	1	4	2	1	0	0	0	0	0	0	6	1	0.319499	2.45501e+06	0	0	0	0	13	0	0	1	0	0
1952	2	United States of America	1	3	1	4	2	1	0	0	0	0	0	0	6	1	0.311367	2475265	0	0	0	0	13	0	0	1	0	0
1953	2	United States of America	1	3	1	4	2	1	0	0	0	0	0	0	6	1	0.311158	2536799	0	0	0	0	13	0	0	1	0	0
1954	2	United States of America	1	3	1	4	2	1	0	0	0	0	0	0	6	1	0.28094	2598839	0	0	0	0	13	0	0	1	0	0
1955	2	United States of America	1	3	1	4	2	1	0	0	0	0	0	0	6	1	0.266423	2623921	0	0	0	0	13	0	0	1	0	0
1956	2	United States of America	1	3	1	4	2	1	0	0	0	0	0	0	6	1	0.260614	2798334	0	0	0	0	13	0	0	1	0	0
1957	2	United States of America	1	3	1	4	2	1	0	0	0	0	0	0	6	1	0.255049	2558890	0	0	0	0	13	0	0	1	0	0
1958	2	United States of America	1	3	1	4	2	1	0	0	0	0	0	0	6	1	0.23447	2536017	0	0	0	0	13	0	0	1	0	0
1959	2	United States of America	1	3	1	4	2	1	0	0	0	0	0	0	6	1	0.228965	2766459	0	0	0	0	13	0	0	1	0	0
1960	2	United States of America	1	3	1	4	2	1	0	0	1	0	0	0	6	1	0.215444	2718423	0	0	0	0	13	0	0	1	0	0
1961	2	United States of America	1	3	1	4	2	1	0	0	1	0	0	0	6	1	0.210655	2855854	0	0	0	0	13	0	0	1	0	0
1962	2	United States of America	1	3	1	4	2	1	0	0	1	0	0	0	6	1	0.209911	2902013	0	0	0	0	15	0	0	1	0	0
1963	2	United States of America	1	3	1	4	2	1	0	0	1	0	0	0	6	1	0.207966	2659102	0	0	0	0	15	0	0	1	0	0
1964	2	United States of America	1	3	1	4	2	1	0	0	1	0	0	0	6	1	0.202983	2523601	0	0	0	0	15	0	0	1	0	0
1965	2	United States of America	1	3	1	4	2	1	0	0	1	0	0	0	6	1	0.201539	2653580	0	0	0	0	16	0	0	1	0	0
1966	2	United States of America	1	3	1	4	2	1	0	0	1	0	0	0	6	1	0.20867	2445657	0	0	0	0	16	0	0	1	0	0
1967	2	United States of America	1	3	1	4	2	1	0	0	1	0	0	0	6	1	0.208548	2315126	0	0	0	0	16	0	0	1	0	0
1968	2	United States of America	1	3	1	4	2	1	0	0	1	0	0	0	6	1	0.203412	2414043	0	0	0	0	16	0	0	1	0	0
1969	2	United States of America	1	3	1	4	2	1	0	0	1	0	0	0	6	1	0.197951	2442230	0	0	0	0	16	0	0	1	0	0
1970	2	United States of America	1	3	1	4	2	1	0	0	1	0	0	0	6	1	0.180969	2797248	0	0	0	0	17	0	0	1	0	0
1971	2	United States of America	1	3	1	4	2	1	0	0	1	0	0	0	6	1	0.169956	2888280	0	0	0	0	17	0	0	1	0	0
1972	2	United States of America	1	3	1	4	2	1	0	0	1	0	0	0	6	1	0.164743	2775445	0	0	0	0	17	0	0	1	0	0
1973	2	United States of America	1	3	1	4	2	1	0	0	1	0	0	0	6	1	0.158819	2811212	0	0	0	0	17	0	0	1	0	0
1974	2	United States of America	1	3	1	4	2	1	0	0	1	0	0	0	6	1	0.152699	2888790	0	0	0	0	18	0	0	1	0	0
1975	2	United States of America	1	3	1	4	2	1	0	0	1	0	0	0	6	1	0.143948	2850477	0	0	0	0	18	0	0	1	0	0
1976	2	United States of America	1	3	1	4	2	1	0	0	1	0	0	0	6	1	0.142463	3091788	0	0	0	0	18	0	0	1	0	0
1977	2	United States of America	1	3	1	4	2	1	0	0	1	0	0	1	6	1	0.141824	3041636	0	0	0	0	18	0	0	1	1	1
1978	2	United States of America	1	3	1	4	2	5	0	0	1	0	0	0	6	1	0.139674	3481985	0	0	0	0	18	1	0.0555556	0.944444	1	1
1979	2	United States of America	1	3	1	4	2	5	0	0	1	0	0	0	6	1	0.137216	3588019	0	0	0	0	19	1	0.0526316	0.947368	1	1
1980	2	United States of America	1	3	1	4	2	5	0	0	1	0	0	0	6	1	0.133115	3707090	0	0	0	0	19	2	0.105263	0.894737	1	1
1981	2	United States of America	1	3	1	4	2	5	0	0	1	0	0	0	6	1	0.138008	3.70415e+06	0	0	0	0	19	2	0.105263	0.894737	1	1
1982	2	United States of America	1	3	1	4	2	5	0	0	1	0	0	0	6	1	0.129589	3.95639e+06	0	0	0	0	18	2	0.111111	0.888889	1	1
1983	2	United States of America	1	3	1	4	2	5	0	0	1	0	0	0	6	1	0.132942	4.1569e+06	0	0	0	0	18	4	0.222222	0.777778	1	1
1984	2	United States of America	1	3	1	4	2	5	0	0	1	0	0	0	6	1	0.135594	4.72567e+06	0	0	0	0	18	4	0.222222	0.777778	1	1
1985	2	United States of America	1	3	1	4	2	5	0	0	1	0	0	0	6	1	0.137315	4.72277e+06	0	0	0	0	18	4	0.222222	0.777778	1	1
1986	2	United States of America	1	3	1	4	2	5	0	0	1	0	0	0	6	1	0.135287	4884126	0	0	0	0	20	4	0.2	0.8	1	1
1987	2	United States of America	1	3	1	4	2	5	0	0	1	0	0	0	6	1	0.13403	5696943	0	0	0	0	20	4	0.2	0.8	1	1
1988	2	United States of America	1	3	1	4	2	5	0	0	1	0	0	0	6	1	0.13447	5.67372e+06	0	0	0	0	20	4	0.2	0.8	1	1
1989	2	United States of America	1	3	1	4	2	5	0	0	1	0	0	0	6	1	0.148239	5.49473e+06	0	0	0	0	20	4	0.2	0.8	1	1
1990	2	United States of America	1	3	1	4	2	5	0	0	1	0	0	0	6	1	0.141332	5.62375e+06	0	0	0	0	20	5	0.25	0.75	1	1
1991	2	United States of America	1	3	1	4	2	5	0	0	1	0	0	0	6	1	0.137246	5.24828e+06	0	0	0	0	20	5	0.25	0.75	1	1
1992	2	United States of America	1	3	1	4	2	5	0	0	1	0	0	0	6	1	0.148314	5.27852e+06	1	0	0	0	20	5	0.25	0.75	1	1
1993	2	United States of America	1	3	1	4	2	5	0	0	1	0	0	0	6	1	0.153516	5.61189e+06	1	0	0	0	20	5	0.25	0.75	1	1
1994	2	United States of America	1	3	1	4	2	5	0	0	1	0	0	0	6	1	0.145636	5.6569e+06	1	0	0	0	20	5	0.25	0.75	1	1
1995	2	United States of America	1	3	1	4	2	5	0	0	1	0	0	0	6	1	0.140337	5.30475e+06	1	0	0	0	20	6	0.3	0.7	1	1
1996	2	United States of America	1	3	1	4	2	5	0	0	1	0	0	0	6	1	0.138368	5.06571e+06	1	0	0	0	20	6	0.3	0.7	1	1
1997	2	United States of America	1	3	1	4	2	5	0	0	1	0	0	0	6	1	0.139523	5060832	1	0	0	0	20	7	0.35	0.65	1	1
1998	2	United States of America	1	3	1	4	2	5	0	0	1	0	0	0	6	1	0.141644	4.74235e+06	1	0	0	0	20	7	0.35	0.65	1	1
1999	2	United States of America	1	3	1	4	2	5	0	0	1	0	0	0	6	1	0.142625	4.8377e+06	1	0	0	0	20	7	0.35	0.65	1	1
2000	2	United States of America	1	3	1	4	2	5	0	0	1	0	0	0	6	1	0.142805	4.76893e+06	1	0	0	0	20	7	0.35	0.65	1	1
2001	2	United States of America	1	3	1	4	2	5	0	0	1	0	0	0	6	1	0.141457	4.99333e+06	1	0	0	NA	20	7	0.35	0.65	1	1
2002	2	United States of America	1	3	1	4	2	5	0	0	1	0	0	0	6	1	0.153765	4.99745e+06	1	0	0	NA	20	7	0.35	0.65	1	1
2003	2	United States of America	1	3	1	4	2	5	0	0	1	0	0	0	6	1	0.151919	5.00005e+06	1	0	0	NA	20	7	0.35	0.65	1	1
2004	2	United States of America	1	3	1	4	2	5	NA	0	1	0	0	0	6	1	0.151529	5.00547e+06	1	0	0	NA	20	7	0.35	0.65	1	1
2005	2	United States of America	1	3	1	4	2	5	NA	0	1	0	0	0	6	1	0.156519	4.97097e+06	1	0	0	NA	20	7	0.35	0.65	1	1
2006	2	United States of America	1	3	1	4	2	5	NA	0	1	0	0	0	6	1	0.15443	4.86981e+06	1	0	0	NA	20	7	0.35	0.65	1	1
2007	2	United States of America	1	3	1	4	2	5	NA	0	1	0	0	0	6	1	0.149798	4.781e+06	1	0	0	NA	20	7	0.35	0.65	1	1
2008	2	United States of America	1	3	1	4	2	5	NA	0	1	0	0	0	6	1	0.14787	4.36912e+06	1	0	0	NA	20	7	0.35	0.65	1	1
2009	2	United States of America	1	3	1	4	2	5	NA	0	1	0	0	0	6	1	0.145986	4.24311e+06	1	0	0	NA	20	7	0.35	0.65	1	1
2010	2	United States of America	1	3	1	4	2	5	NA	0	1	0	0	0	6	1	0.148098	4.40621e+06	1	0	0	NA	20	7	0.35	0.65	1	1
2011	2	United States of America	1	3	1	4	2	5	NA	0	1	0	0	0	6	1	0.143291	5.13166e+06	1	0	0	NA	20	7	0.35	0.65	1	1
2012	2	United States of America	1	3	1	4	2	5	NA	0	1	0	0	0	6	1	0.139353	5.11002e+06	1	0	0	NA	20	7	0.35	0.65	1	1
2013	2	United States of America	1	3	1	4	2	5	NA	0	1	0	0	0	6	1	NA	5.16057e+06	1	0	0	NA	20	7	0.35	0.65	1	1
2014	2	United States of America	1	3	1	4	2	5	NA	0	1	0	0	0	6	1	NA	4.99118e+06	1	0	0	NA	20	8	0.4	0.6	1	1
2015	2	United States of America	1	3	1	4	2	5	NA	0	1	0	0	0	6	1	NA	5.05352e+06	1	0	0	NA	20	8	0.4	0.6	1	1
2016	2	United States of America	1	3	1	4	2	5	NA	0	1	0	0	0	6	1	NA	4.93886e+06	1	0	0	NA	20	8	0.4	0.6	1	1
1946	2	United States of America	2	3	0	4	2	1	0	0	1	0	0	0	6	1	0.363988	NA	0	0	1	0	12	0	0	1	0	0
1947	2	United States of America	2	3	0	4	2	1	0	0	1	0	0	0	6	1	0.309942	NA	0	0	1	0	13	0	0	1	0	0
1948	2	United States of America	2	3	0	4	2	1	0	0	1	0	0	0	6	1	0.29466	NA	0	0	1	0	13	0	0	1	0	0
1949	2	United States of America	2	3	0	4	2	1	0	0	1	0	0	0	6	1	0.273166	NA	0	0	1	0	13	0	0	1	0	0
1950	2	United States of America	2	3	0	4	2	1	0	0	1	0	0	0	6	1	0.284443	2.63226e+06	0	0	1	0	13	0	0	1	0	0
1951	2	United States of America	2	3	0	4	2	1	0	0	1	0	0	0	6	1	0.319499	2.45501e+06	0	0	1	0	13	0	0	1	0	0
1952	2	United States of America	2	3	0	4	2	1	0	0	1	0	0	0	6	1	0.311367	2475265	0	0	1	0	13	0	0	1	0	0
1953	2	United States of America	2	3	0	4	2	1	0	0	1	0	0	0	6	1	0.311158	2536799	0	0	1	0	13	0	0	1	0	0
1954	2	United States of America	2	3	0	4	2	1	0	0	1	0	0	0	6	1	0.28094	2598839	0	0	1	0	13	0	0	1	0	0
1955	2	United States of America	2	3	0	4	2	1	0	0	1	0	0	0	6	1	0.266423	2623921	0	0	1	0	13	0	0	1	0	0
1956	2	United States of America	2	3	0	4	2	1	0	0	1	0	0	0	6	1	0.260614	2798334	0	0	1	0	13	0	0	1	0	0
1957	2	United States of America	2	3	0	4	2	1	0	0	1	0	0	0	6	1	0.255049	2558890	0	0	1	0	13	0	0	1	0	0
1958	2	United States of America	2	3	0	4	2	1	0	0	1	0	0	0	6	1	0.23447	2536017	0	0	1	0	13	0	0	1	0	0
1959	2	United States of America	2	3	0	4	2	1	0	0	1	0	0	0	6	1	0.228965	2766459	0	0	1	0	13	0	0	1	0	0
1960	2	United States of America	2	3	0	4	2	1	0	0	1	0	0	0	6	1	0.215444	2718423	0	0	1	0	13	0	0	1	0	0
1961	2	United States of America	2	3	0	4	2	1	0	0	1	0	0	0	6	1	0.210655	2855854	0	0	1	0	13	0	0	1	0	0
1962	2	United States of America	2	3	0	4	2	1	0	0	1	0	0	0	6	1	0.209911	2902013	0	0	1	0	15	0	0	1	0	0
1963	2	United States of America	2	3	0	4	2	1	0	0	1	0	0	0	6	1	0.207966	2659102	0	0	1	0	15	0	0	1	0	0
1964	2	United States of America	2	3	0	4	2	1	0	0	1	0	0	0	6	1	0.202983	2523601	0	0	1	0	15	0	0	1	0	0
1965	2	United States of America	2	3	0	4	2	1	0	0	1	0	0	0	6	1	0.201539	2653580	0	0	1	0	16	0	0	1	0	0
1966	2	United States of America	2	3	0	4	2	1	0	0	1	0	0	0	6	1	0.20867	2445657	0	0	1	0	16	0	0	1	0	0
1967	2	United States of America	2	3	0	4	2	1	0	0	1	0	0	0	6	1	0.208548	2315126	0	0	1	0	16	0	0	1	0	0
1968	2	United States of America	2	3	0	4	2	1	0	0	1	0	0	0	6	1	0.203412	2414043	0	0	1	0	16	0	0	1	0	0
1969	2	United States of America	2	3	0	4	2	1	0	0	1	0	0	0	6	1	0.197951	2442230	0	0	1	0	16	0	0	1	0	0
1970	2	United States of America	2	3	0	4	2	1	0	0	1	0	0	0	6	1	0.180969	2797248	0	0	1	0	17	0	0	1	0	0
1971	2	United States of America	2	3	0	4	2	1	0	0	1	0	0	0	6	1	0.169956	2888280	0	0	1	0	17	0	0	1	0	0
1972	2	United States of America	2	3	0	4	2	1	0	0	1	0	0	0	6	1	0.164743	2775445	0	0	1	0	17	0	0	1	0	0
1973	2	United States of America	2	3	0	4	2	1	0	0	1	0	0	0	6	1	0.158819	2811212	0	0	1	0	17	0	0	1	0	0
1974	2	United States of America	2	3	0	4	2	1	0	0	1	0	0	0	6	1	0.152699	2888790	0	0	1	0	18	0	0	1	0	0
1975	2	United States of America	2	2	0	4	2	1	0	0	1	0	0	0	6	1	0.143948	2850477	0	0	1	0	18	0	0	1	0	0
1976	2	United States of America	2	2	0	4	2	1	0	0	1	0	0	0	6	1	0.142463	3091788	0	0	1	0	18	0	0	1	0	0
1977	2	United States of America	2	2	0	4	2	1	0	0	1	0	0	0	6	1	0.141824	3041636	0	0	1	0	18	0	0	1	0	0
1978	2	United States of America	2	2	0	4	2	1	0	0	1	0	0	0	6	1	0.139674	3481985	0	0	1	0	18	1	0.0555556	0.944444	0	0
1979	2	United States of America	2	2	0	4	2	1	0	0	1	0	0	0	6	1	0.137216	3588019	0	0	1	0	19	1	0.0526316	0.947368	0	0
1980	2	United States of America	2	2	0	4	2	1	0	0	1	0	0	0	6	1	0.133115	3707090	0	0	1	0	19	2	0.105263	0.894737	0	0
1981	2	United States of America	2	2	0	4	2	1	0	0	1	0	0	0	6	1	0.138008	3.70415e+06	0	0	1	0	19	2	0.105263	0.894737	0	0
1982	2	United States of America	2	2	0	4	2	1	0	0	1	0	0	0	6	1	0.129589	3.95639e+06	0	0	1	0	18	2	0.111111	0.888889	0	0
1983	2	United States of America	2	2	0	4	2	1	0	0	1	0	0	0	6	1	0.132942	4.1569e+06	0	0	1	0	18	4	0.222222	0.777778	0	0
1984	2	United States of America	2	2	0	4	2	1	0	0	1	0	0	0	6	1	0.135594	4.72567e+06	0	0	1	0	18	4	0.222222	0.777778	0	0
1985	2	United States of America	2	2	0	4	2	1	0	0	1	0	0	0	6	1	0.137315	4.72277e+06	0	0	1	0	18	4	0.222222	0.777778	0	0
1986	2	United States of America	2	2	0	4	2	1	0	0	1	0	0	0	6	1	0.135287	4884126	0	0	1	0	20	4	0.2	0.8	0	0
1987	2	United States of America	2	2	0	4	2	1	0	0	1	0	0	0	6	1	0.13403	5696943	0	0	1	0	20	4	0.2	0.8	0	0
1988	2	United States of America	2	2	0	4	2	1	0	0	1	0	0	0	6	1	0.13447	5.67372e+06	0	0	1	0	20	4	0.2	0.8	0	0
1989	2	United States of America	2	2	0	4	2	1	0	0	1	0	0	0	6	1	0.148239	5.49473e+06	0	0	1	0	20	4	0.2	0.8	0	0
1990	2	United States of America	2	2	0	4	2	1	0	0	1	0	0	0	6	1	0.141332	5.62375e+06	0	0	1	0	20	5	0.25	0.75	0	0
1991	2	United States of America	2	2	0	4	2	1	0	0	1	0	0	0	6	1	0.137246	5.24828e+06	0	0	1	0	20	5	0.25	0.75	0	0
1992	2	United States of America	2	2	0	4	2	1	0	0	1	0	0	0	6	1	0.148314	5.27852e+06	1	0	1	0	20	5	0.25	0.75	0	0
1993	2	United States of America	2	2	0	4	2	1	0	0	1	0	0	0	6	1	0.153516	5.61189e+06	1	0	1	0	20	5	0.25	0.75	0	0
1994	2	United States of America	2	2	0	4	2	1	0	0	1	0	0	0	6	1	0.145636	5.6569e+06	1	0	1	0	20	5	0.25	0.75	0	0
1995	2	United States of America	2	2	0	4	2	1	0	0	1	0	0	0	6	1	0.140337	5.30475e+06	1	0	1	0	20	6	0.3	0.7	0	0
1996	2	United States of America	2	2	0	4	2	1	0	0	1	0	0	0	6	1	0.138368	5.06571e+06	1	0	1	0	20	6	0.3	0.7	0	0
1997	2	United States of America	2	2	0	4	2	1	0	0	1	0	0	0	6	1	0.139523	5060832	1	0	1	0	20	7	0.35	0.65	0	0
1998	2	United States of America	2	2	0	4	2	1	0	0	1	0	0	0	6	1	0.141644	4.74235e+06	1	0	1	0	20	7	0.35	0.65	0	0
1999	2	United States of America	2	2	0	4	2	1	0	0	1	0	0	0	6	1	0.142625	4.8377e+06	1	0	1	0	20	7	0.35	0.65	0	0
2000	2	United States of America	2	2	0	4	2	1	0	0	1	0	0	0	6	1	0.142805	4.76893e+06	1	0	1	0	20	7	0.35	0.65	0	0
2001	2	United States of America	2	2	0	4	2	1	0	0	1	0	0	0	6	1	0.141457	4.99333e+06	1	0	1	NA	20	7	0.35	0.65	0	0
2002	2	United States of America	2	2	0	4	2	1	0	0	1	0	0	0	6	1	0.153765	4.99745e+06	1	0	1	NA	20	7	0.35	0.65	0	0
2003	2	United States of America	2	2	0	4	2	1	0	0	1	0	0	0	6	1	0.151919	5.00005e+06	1	0	1	NA	20	7	0.35	0.65	0	0
2004	2	United States of America	2	2	0	4	2	1	NA	0	1	0	0	0	6	1	0.151529	5.00547e+06	1	0	1	NA	20	7	0.35	0.65	0	0
2005	2	United States of America	2	2	0	4	2	1	NA	0	1	0	0	0	6	1	0.156519	4.97097e+06	1	0	1	NA	20	7	0.35	0.65	0	0
2006	2	United States of America	2	2	0	4	2	1	NA	0	1	0	0	0	6	1	0.15443	4.86981e+06	1	0	1	NA	20	7	0.35	0.65	0	0
2007	2	United States of America	2	2	0	4	2	1	NA	0	1	0	0	0	6	1	0.149798	4.781e+06	1	0	1	NA	20	7	0.35	0.65	0	0
2008	2	United States of America	2	2	0	4	2	1	NA	0	1	0	0	0	6	1	0.14787	4.36912e+06	1	0	1	NA	20	7	0.35	0.65	0	0
2009	2	United States of America	2	2	0	4	2	1	NA	0	1	0	0	0	6	1	0.145986	4.24311e+06	1	0	1	NA	20	7	0.35	0.65	0	0
2010	2	United States of America	2	2	0	4	2	1	NA	0	1	0	0	0	6	1	0.148098	4.40621e+06	1	0	1	NA	20	7	0.35	0.65	0	0
2011	2	United States of America	2	2	0	4	2	1	NA	0	1	0	0	0	6	1	0.143291	5.13166e+06	1	0	1	NA	20	7	0.35	0.65	0	0
2012	2	United States of America	2	2	0	4	2	1	NA	0	1	0	0	0	6	1	0.139353	5.11002e+06	1	0	1	NA	20	7	0.35	0.65	0	0
2013	2	United States of America	2	2	0	4	2	1	NA	0	1	0	0	0	6	1	NA	5.16057e+06	1	0	1	NA	20	7	0.35	0.65	0	0
2014	2	United States of America	2	2	0	4	2	1	NA	0	1	0	0	0	6	1	NA	4.99118e+06	1	0	1	NA	20	8	0.4	0.6	0	0
2015	2	United States of America	2	2	0	4	2	1	NA	0	1	0	0	0	6	1	NA	5.05352e+06	1	0	1	NA	20	8	0.4	0.6	0	0
2016	2	United States of America	2	2	0	4	2	1	NA	0	1	0	0	0	6	1	NA	4.93886e+06	1	0	1	NA	20	8	0.4	0.6	0	0
1946	2	United States of America	2	3	1	4	2	1	0	0	0	0	0	0	6	1	0.363988	NA	0	1	0	0	12	0	0	1	0	0
1947	2	United States of America	2	3	1	4	2	1	0	0	0	0	0	0	6	1	0.309942	NA	0	1	0	0	13	0	0	1	0	0
1948	2	United States of America	2	3	1	4	2	1	0	0	0	0	0	0	6	1	0.29466	NA	0	1	0	0	13	0	0	1	0	0
1949	2	United States of America	2	3	1	4	2	1	0	0	0	0	0	0	6	1	0.273166	NA	0	1	0	0	13	0	0	1	0	0
1950	2	United States of America	2	3	1	4	2	1	0	0	0	0	0	0	6	1	0.284443	2.63226e+06	0	1	0	0	13	0	0	1	0	0
1951	2	United States of America	2	3	1	4	2	1	0	0	0	0	0	0	6	1	0.319499	2.45501e+06	0	1	0	0	13	0	0	1	0	0
1952	2	United States of America	2	3	1	4	2	1	0	0	0	0	0	0	6	1	0.311367	2475265	0	1	0	0	13	0	0	1	0	0
1953	2	United States of America	2	3	1	4	2	1	0	0	0	0	0	0	6	1	0.311158	2536799	0	1	0	0	13	0	0	1	0	0
1954	2	United States of America	2	3	1	4	2	1	0	0	0	0	0	0	6	1	0.28094	2598839	0	1	0	0	13	0	0	1	0	0
1955	2	United States of America	2	3	1	4	2	1	0	0	0	0	0	0	6	1	0.266423	2623921	0	1	0	0	13	0	0	1	0	0
1956	2	United States of America	2	3	1	4	2	1	0	0	0	0	0	0	6	1	0.260614	2798334	0	1	0	0	13	0	0	1	0	0
1957	2	United States of America	2	3	1	4	2	1	0	0	0	0	0	0	6	1	0.255049	2558890	0	1	0	0	13	0	0	1	0	0
1958	2	United States of America	2	3	1	4	2	1	0	0	0	0	0	0	6	1	0.23447	2536017	0	1	0	0	13	0	0	1	0	0
1959	2	United States of America	2	3	1	4	2	1	0	0	0	0	0	0	6	1	0.228965	2766459	0	1	0	0	13	0	0	1	0	0
1960	2	United States of America	2	3	1	4	2	1	0	0	0	0	0	0	6	1	0.215444	2718423	0	1	0	0	13	0	0	1	0	0
1961	2	United States of America	2	3	1	4	2	1	0	0	0	0	0	0	6	1	0.210655	2855854	0	1	0	0	13	0	0	1	0	0
1962	2	United States of America	2	3	1	4	2	1	0	0	0	0	0	0	6	1	0.209911	2902013	0	1	0	0	15	0	0	1	0	0
1963	2	United States of America	2	3	1	4	2	1	0	0	0	0	0	0	6	1	0.207966	2659102	0	1	0	0	15	0	0	1	0	0
1964	2	United States of America	2	3	1	4	2	1	0	0	0	0	0	0	6	1	0.202983	2523601	0	1	0	0	15	0	0	1	0	0
1965	2	United States of America	2	3	1	4	2	1	0	0	0	0	0	0	6	1	0.201539	2653580	0	1	0	0	16	0	0	1	0	0
1966	2	United States of America	2	3	1	4	2	1	0	0	0	0	0	0	6	1	0.20867	2445657	0	1	0	0	16	0	0	1	0	0
1967	2	United States of America	2	3	1	4	2	1	0	0	0	0	0	0	6	1	0.208548	2315126	0	1	0	0	16	0	0	1	0	0
1968	2	United States of America	2	3	1	4	2	1	0	0	0	0	0	0	6	1	0.203412	2414043	0	1	0	0	16	0	0	1	0	0
1969	2	United States of America	2	3	1	4	2	1	0	0	0	0	0	0	6	1	0.197951	2442230	0	1	0	0	16	0	0	1	0	0
1970	2	United States of America	2	3	1	4	2	1	0	0	0	0	0	0	6	1	0.180969	2797248	0	1	0	0	17	0	0	1	0	0
1971	2	United States of America	2	3	1	4	2	1	0	0	0	0	0	0	6	1	0.169956	2888280	0	1	0	0	17	0	0	1	0	0
1972	2	United States of America	2	3	1	4	2	1	0	0	0	0	0	0	6	1	0.164743	2775445	0	1	0	0	17	0	0	1	0	0
1973	2	United States of America	2	3	1	4	2	1	0	0	0	0	0	0	6	1	0.158819	2811212	0	1	0	0	17	0	0	1	0	0
1974	2	United States of America	2	3	1	4	2	1	0	0	0	0	0	0	6	1	0.152699	2888790	0	1	0	0	18	0	0	1	0	0
1975	2	United States of America	2	3	1	4	2	1	0	0	0	0	0	0	6	1	0.143948	2850477	0	1	0	0	18	0	0	1	0	0
1976	2	United States of America	2	3	1	4	2	1	0	0	0	0	0	0	6	1	0.142463	3091788	0	1	0	0	18	0	0	1	0	0
1977	2	United States of America	2	3	1	4	2	1	0	0	0	0	0	0	6	1	0.141824	3041636	0	1	0	0	18	0	0	1	0	0
1978	2	United States of America	2	3	1	4	2	1	0	0	0	0	0	0	6	1	0.139674	3481985	0	1	0	0	18	1	0.0555556	0.944444	0	0
1979	2	United States of America	2	3	1	4	2	1	0	0	0	0	0	0	6	1	0.137216	3588019	0	1	0	0	19	1	0.0526316	0.947368	0	0
1980	2	United States of America	2	3	1	4	2	1	0	0	0	0	0	0	6	1	0.133115	3707090	0	1	0	0	19	2	0.105263	0.894737	0	0
1981	2	United States of America	2	3	1	4	2	1	0	0	0	0	0	0	6	1	0.138008	3.70415e+06	0	1	0	0	19	2	0.105263	0.894737	0	0
1982	2	United States of America	2	3	1	4	2	1	0	0	0	0	0	0	6	1	0.129589	3.95639e+06	0	1	0	0	18	2	0.111111	0.888889	0	0
1983	2	United States of America	2	3	1	4	2	1	0	0	0	0	0	0	6	1	0.132942	4.1569e+06	0	1	0	0	18	4	0.222222	0.777778	0	0
1984	2	United States of America	2	3	1	4	2	1	0	0	0	0	0	0	6	1	0.135594	4.72567e+06	0	1	0	0	18	4	0.222222	0.777778	0	0
1985	2	United States of America	2	3	1	4	2	1	0	0	0	0	0	0	6	1	0.137315	4.72277e+06	0	1	0	0	18	4	0.222222	0.777778	0	0
1986	2	United States of America	2	3	1	4	2	1	0	0	0	0	0	0	6	1	0.135287	4884126	0	1	0	0	20	4	0.2	0.8	0	0
1987	2	United States of America	2	3	1	4	2	1	0	0	0	0	0	0	6	1	0.13403	5696943	0	1	0	0	20	4	0.2	0.8	0	0
1988	2	United States of America	2	3	1	4	2	1	0	0	0	0	0	0	6	1	0.13447	5.67372e+06	0	1	0	0	20	4	0.2	0.8	0	0
1989	2	United States of America	2	3	1	4	2	1	0	0	0	0	0	0	6	1	0.148239	5.49473e+06	0	1	0	0	20	4	0.2	0.8	0	0
1990	2	United States of America	2	3	1	4	2	1	0	0	0	0	0	0	6	1	0.141332	5.62375e+06	0	1	0	0	20	5	0.25	0.75	0	0
1991	2	United States of America	2	3	1	4	2	1	0	0	0	0	0	0	6	1	0.137246	5.24828e+06	0	1	0	0	20	5	0.25	0.75	0	0
1992	2	United States of America	2	3	1	4	2	1	0	0	0	0	0	0	6	1	0.148314	5.27852e+06	1	1	0	0	20	5	0.25	0.75	0	0
1993	2	United States of America	2	3	1	4	2	1	0	0	0	0	0	0	6	1	0.153516	5.61189e+06	1	1	0	0	20	5	0.25	0.75	0	0
1994	2	United States of America	2	3	1	4	2	1	0	0	0	0	0	0	6	1	0.145636	5.6569e+06	1	1	0	0	20	5	0.25	0.75	0	0
1995	2	United States of America	2	3	1	4	2	1	0	0	0	0	0	0	6	1	0.140337	5.30475e+06	1	1	0	0	20	6	0.3	0.7	0	0
1996	2	United States of America	2	3	1	4	2	1	0	0	0	0	0	0	6	1	0.138368	5.06571e+06	1	1	0	0	20	6	0.3	0.7	0	0
1997	2	United States of America	2	3	1	4	2	1	0	0	0	0	0	0	6	1	0.139523	5060832	1	1	0	0	20	7	0.35	0.65	0	0
1998	2	United States of America	2	3	1	4	2	1	0	0	0	0	0	0	6	1	0.141644	4.74235e+06	1	1	0	0	20	7	0.35	0.65	0	0
1999	2	United States of America	2	3	1	4	2	1	0	0	0	0	0	0	6	1	0.142625	4.8377e+06	1	1	0	0	20	7	0.35	0.65	0	0
2000	2	United States of America	2	3	1	4	2	1	0	0	0	0	0	0	6	1	0.142805	4.76893e+06	1	1	0	0	20	7	0.35	0.65	0	0
2001	2	United States of America	2	3	1	4	2	1	0	0	0	0	0	0	6	1	0.141457	4.99333e+06	1	1	0	NA	20	7	0.35	0.65	0	0
2002	2	United States of America	2	3	1	4	2	1	0	0	0	0	0	0	6	1	0.153765	4.99745e+06	1	1	0	NA	20	7	0.35	0.65	0	0
2003	2	United States of America	2	3	1	4	2	1	0	0	0	0	0	0	6	1	0.151919	5.00005e+06	1	1	0	NA	20	7	0.35	0.65	0	0
2004	2	United States of America	2	3	1	4	2	1	NA	0	0	0	0	0	6	1	0.151529	5.00547e+06	1	1	0	NA	20	7	0.35	0.65	0	0
2005	2	United States of America	2	3	1	4	2	1	NA	0	0	0	0	0	6	1	0.156519	4.97097e+06	1	1	0	NA	20	7	0.35	0.65	0	0
2006	2	United States of America	2	3	1	4	2	1	NA	0	0	0	0	0	6	1	0.15443	4.86981e+06	1	1	0	NA	20	7	0.35	0.65	0	0
2007	2	United States of America	2	3	1	4	2	2	NA	1	0	0	0	0	6	1	0.149798	4.781e+06	1	1	0	NA	20	7	0.35	0.65	1	0
2008	2	United States of America	2	3	1	4	2	2	NA	1	0	0	0	0	6	1	0.14787	4.36912e+06	1	1	0	NA	20	7	0.35	0.65	1	0
2009	2	United States of America	2	3	1	4	2	2	NA	1	0	0	0	0	6	1	0.145986	4.24311e+06	1	1	0	NA	20	7	0.35	0.65	1	0
2010	2	United States of America	2	3	1	4	2	2	NA	1	0	0	0	0	6	1	0.148098	4.40621e+06	1	1	0	NA	20	7	0.35	0.65	1	0
2011	2	United States of America	2	3	1	4	2	2	NA	1	0	0	0	0	6	1	0.143291	5.13166e+06	1	1	0	NA	20	7	0.35	0.65	1	0
2012	2	United States of America	2	3	1	4	2	2	NA	1	0	0	0	0	6	1	0.139353	5.11002e+06	1	1	0	NA	20	7	0.35	0.65	1	0
2013	2	United States of America	2	3	1	4	2	2	NA	1	0	0	0	0	6	1	NA	5.16057e+06	1	1	0	NA	20	7	0.35	0.65	1	0
2014	2	United States of America	2	3	1	4	2	2	NA	1	0	0	0	0	6	1	NA	4.99118e+06	1	1	0	NA	20	8	0.4	0.6	1	0
2015	2	United States of America	2	3	1	4	2	2	NA	1	0	0	0	0	6	1	NA	5.05352e+06	1	1	0	NA	20	8	0.4	0.6	1	0
2016	2	United States of America	2	3	1	4	2	2	NA	1	0	0	0	0	6	1	NA	4.93886e+06	1	1	0	NA	20	8	0.4	0.6	1	0
1962	2	United States of America	2	3	1	4	2	1	0	0	0	0	0	0	4	1	0.209911	2902013	0	0	1	0	15	0	0	1	0	0
1963	2	United States of America	2	3	1	4	2	1	0	0	0	0	0	0	4	1	0.207966	2659102	0	0	1	0	15	0	0	1	0	0
1964	2	United States of America	2	3	1	4	2	1	0	0	0	0	0	0	4	1	0.202983	2523601	0	0	1	0	15	0	0	1	0	0
1965	2	United States of America	2	3	1	4	2	1	0	0	0	0	0	0	4	1	0.201539	2653580	0	0	1	0	16	0	0	1	0	0
1966	2	United States of America	2	3	1	4	2	1	0	0	0	0	0	0	4	1	0.20867	2445657	0	0	1	0	16	0	0	1	0	0
1967	2	United States of America	2	3	1	4	2	1	0	0	0	0	0	0	4	1	0.208548	2315126	0	0	1	0	16	0	0	1	0	0
1968	2	United States of America	2	3	1	4	2	1	0	0	0	0	0	0	4	1	0.203412	2414043	0	0	1	0	16	0	0	1	0	0
1969	2	United States of America	2	3	1	4	2	1	0	0	0	0	0	0	4	1	0.197951	2442230	0	0	1	0	16	0	0	1	0	0
1970	2	United States of America	2	3	1	4	2	1	0	0	0	0	0	0	4	1	0.180969	2797248	0	0	1	0	17	0	0	1	0	0
1971	2	United States of America	2	3	1	4	2	1	0	0	0	0	0	0	4	1	0.169956	2888280	0	0	1	0	17	0	0	1	0	0
1972	2	United States of America	2	3	1	4	2	1	0	0	0	0	0	0	4	1	0.164743	2775445	0	0	1	0	17	0	0	1	0	0
1973	2	United States of America	2	3	1	4	2	1	0	0	0	0	0	0	4	1	0.158819	2811212	0	0	1	0	17	0	0	1	0	0
1974	2	United States of America	2	3	1	4	2	1	0	0	0	0	0	0	4	1	0.152699	2888790	0	0	1	0	18	0	0	1	0	0
1975	2	United States of America	2	3	1	4	2	1	0	0	0	0	0	0	4	1	0.143948	2850477	0	0	1	0	18	0	0	1	0	0
1976	2	United States of America	2	3	1	4	2	1	0	0	0	0	0	0	4	1	0.142463	3091788	0	0	1	0	18	0	0	1	0	0
1977	2	United States of America	2	3	1	4	2	1	0	0	0	0	0	0	4	1	0.141824	3041636	0	0	1	0	18	0	0	1	0	0
1978	2	United States of America	2	3	1	4	2	1	0	0	0	0	0	0	4	1	0.139674	3481985	0	0	1	0	18	1	0.0555556	0.944444	0	0
1979	2	United States of America	2	3	1	4	2	1	0	0	0	0	0	0	4	1	0.137216	3588019	0	0	1	0	19	1	0.0526316	0.947368	0	0
1980	2	United States of America	2	3	1	4	2	1	0	0	0	0	0	0	4	1	0.133115	3707090	0	0	1	0	19	2	0.105263	0.894737	0	0
1981	2	United States of America	2	3	1	4	2	1	0	0	0	0	0	0	4	1	0.138008	3.70415e+06	0	0	1	0	19	2	0.105263	0.894737	0	0
1982	2	United States of America	2	3	1	4	2	1	0	0	0	0	0	0	4	1	0.129589	3.95639e+06	0	0	1	0	18	2	0.111111	0.888889	0	0
1983	2	United States of America	2	3	1	4	2	1	0	0	0	0	0	0	4	1	0.132942	4.1569e+06	0	0	1	0	18	4	0.222222	0.777778	0	0
1984	2	United States of America	2	3	1	4	2	1	0	0	0	0	0	0	4	1	0.135594	4.72567e+06	0	0	1	0	18	4	0.222222	0.777778	0	0
1985	2	United States of America	2	3	1	4	2	1	0	0	0	0	0	0	4	1	0.137315	4.72277e+06	0	0	1	0	18	4	0.222222	0.777778	0	0
1986	2	United States of America	2	3	1	4	2	1	0	0	0	0	0	0	4	1	0.135287	4884126	0	0	1	0	20	4	0.2	0.8	0	0
1987	2	United States of America	2	3	1	4	2	1	0	0	0	0	0	0	4	1	0.13403	5696943	0	0	1	0	20	4	0.2	0.8	0	0
1988	2	United States of America	2	3	1	4	2	1	0	0	0	0	0	0	4	1	0.13447	5.67372e+06	0	0	1	0	20	4	0.2	0.8	0	0
1989	2	United States of America	2	3	1	4	2	1	0	0	0	0	0	0	4	1	0.148239	5.49473e+06	0	0	1	0	20	4	0.2	0.8	0	0
1990	2	United States of America	2	3	1	4	2	1	0	0	0	0	0	0	4	1	0.141332	5.62375e+06	0	0	1	0	20	5	0.25	0.75	0	0
1991	2	United States of America	2	3	1	4	2	1	0	0	0	0	0	0	4	1	0.137246	5.24828e+06	0	0	1	0	20	5	0.25	0.75	0	0
1992	2	United States of America	2	3	1	4	2	1	0	0	0	0	0	0	4	1	0.148314	5.27852e+06	1	0	1	0	20	5	0.25	0.75	0	0
1993	2	United States of America	2	3	1	4	2	1	0	0	0	0	0	0	4	1	0.153516	5.61189e+06	1	0	1	0	20	5	0.25	0.75	0	0
1994	2	United States of America	2	3	1	4	2	1	0	0	0	0	0	0	4	1	0.145636	5.6569e+06	1	0	1	0	20	5	0.25	0.75	0	0
1995	2	United States of America	2	3	1	4	2	1	0	0	0	0	0	0	4	1	0.140337	5.30475e+06	1	0	1	0	20	6	0.3	0.7	0	0
1996	2	United States of America	2	3	1	4	2	1	0	0	0	0	0	0	4	1	0.138368	5.06571e+06	1	0	1	0	20	6	0.3	0.7	0	0
1997	2	United States of America	2	3	1	4	2	1	0	0	0	0	0	0	4	1	0.139523	5060832	1	0	1	0	20	7	0.35	0.65	0	0
1998	2	United States of America	2	3	1	4	2	1	0	0	0	0	0	0	4	1	0.141644	4.74235e+06	1	0	1	0	20	7	0.35	0.65	0	0
1999	2	United States of America	2	3	1	4	2	1	0	0	0	0	0	0	4	1	0.142625	4.8377e+06	1	0	1	0	20	7	0.35	0.65	0	0
2000	2	United States of America	2	3	1	4	2	1	0	0	0	0	0	0	4	1	0.142805	4.76893e+06	1	0	1	0	20	7	0.35	0.65	0	0
2001	2	United States of America	2	3	1	4	2	1	0	0	0	0	0	0	4	1	0.141457	4.99333e+06	1	0	1	NA	20	7	0.35	0.65	0	0
2002	2	United States of America	2	3	1	4	2	1	0	0	0	0	0	0	4	1	0.153765	4.99745e+06	1	0	1	NA	20	7	0.35	0.65	0	0
2003	2	United States of America	2	3	1	4	2	1	0	0	0	0	0	0	4	1	0.151919	5.00005e+06	1	0	1	NA	20	7	0.35	0.65	0	0
2004	2	United States of America	2	3	1	4	2	1	NA	0	0	0	0	0	4	1	0.151529	5.00547e+06	1	0	1	NA	20	7	0.35	0.65	0	0
2005	2	United States of America	2	3	1	4	2	1	NA	0	0	0	0	0	4	1	0.156519	4.97097e+06	1	0	1	NA	20	7	0.35	0.65	0	0
2006	2	United States of America	2	3	1	4	2	1	NA	0	0	0	0	0	4	1	0.15443	4.86981e+06	1	0	1	NA	20	7	0.35	0.65	0	0
2007	2	United States of America	2	3	1	4	2	1	NA	0	0	0	0	0	4	1	0.149798	4.781e+06	1	0	1	NA	20	7	0.35	0.65	0	0
2008	2	United States of America	2	3	1	4	2	1	NA	0	0	0	0	0	4	1	0.14787	4.36912e+06	1	0	1	NA	20	7	0.35	0.65	0	0
2009	2	United States of America	2	3	1	4	2	1	NA	0	0	0	0	0	4	1	0.145986	4.24311e+06	1	0	1	NA	20	7	0.35	0.65	0	0
2010	2	United States of America	2	3	1	4	2	1	NA	0	0	0	0	0	4	1	0.148098	4.40621e+06	1	0	1	NA	20	7	0.35	0.65	0	0
2011	2	United States of America	2	3	1	4	2	1	NA	0	0	0	0	0	4	1	0.143291	5.13166e+06	1	0	1	NA	20	7	0.35	0.65	0	0
2012	2	United States of America	2	3	1	4	2	1	NA	0	0	0	0	0	4	1	0.139353	5.11002e+06	1	0	1	NA	20	7	0.35	0.65	0	0
2013	2	United States of America	2	3	1	4	2	1	NA	0	0	0	0	0	4	1	NA	5.16057e+06	1	0	1	NA	20	7	0.35	0.65	0	0
2014	2	United States of America	2	3	1	4	2	1	NA	0	0	0	0	0	4	1	NA	4.99118e+06	1	0	1	NA	20	8	0.4	0.6	0	0
2015	2	United States of America	2	3	1	4	2	1	NA	0	0	0	0	0	4	1	NA	5.05352e+06	1	0	1	NA	20	8	0.4	0.6	0	0
2016	2	United States of America	2	3	1	4	2	1	NA	0	0	0	0	0	4	1	NA	4.93886e+06	1	0	1	NA	20	8	0.4	0.6	0	0
1946	2	United States of America	1	2	1	1	1	1	1	0	1	0	0	0	1	1	0.363988	NA	0	0	0	1	12	0	0	1	0	0
1947	2	United States of America	1	2	1	1	1	1	1	0	1	0	0	0	1	1	0.309942	NA	0	0	0	1	13	0	0	1	0	0
1948	2	United States of America	1	2	1	1	1	1	1	0	1	0	0	0	1	1	0.29466	NA	0	0	0	1	13	0	0	1	0	0
1949	2	United States of America	1	2	1	1	1	1	1	0	1	0	0	0	1	1	0.273166	NA	0	0	0	0	13	0	0	1	0	0
1950	2	United States of America	1	2	1	1	1	1	1	0	1	0	0	0	1	1	0.284443	2.63226e+06	0	0	0	0	13	0	0	1	0	0
1951	2	United States of America	1	2	1	1	1	1	1	0	1	0	0	0	1	1	0.319499	2.45501e+06	0	0	0	0	13	0	0	1	0	0
1952	2	United States of America	1	2	1	1	1	1	1	0	1	0	0	0	1	1	0.311367	2475265	0	0	0	0	13	0	0	1	0	0
1953	2	United States of America	1	2	1	1	1	1	1	0	1	0	0	0	1	1	0.311158	2536799	0	0	0	1	13	0	0	1	0	0
1954	2	United States of America	1	2	1	1	1	1	1	0	1	0	0	0	1	1	0.28094	2598839	0	0	0	1	13	0	0	1	0	0
1955	2	United States of America	1	2	1	1	1	1	1	0	1	0	0	0	1	1	0.266423	2623921	0	0	0	1	13	0	0	1	0	0
1956	2	United States of America	1	2	1	1	1	1	1	0	1	0	0	0	1	1	0.260614	2798334	0	0	0	0	13	0	0	1	0	0
1957	2	United States of America	1	2	1	1	1	1	1	0	1	0	0	0	1	1	0.255049	2558890	0	0	0	0	13	0	0	1	0	0
1958	2	United States of America	1	2	1	1	1	1	1	0	1	0	0	0	1	1	0.23447	2536017	0	0	0	0	13	0	0	1	0	0
1959	2	United States of America	1	2	1	1	1	1	1	0	1	0	0	0	1	1	0.228965	2766459	0	0	0	0	13	0	0	1	0	0
1960	2	United States of America	1	2	1	1	1	1	1	0	1	0	0	0	1	1	0.215444	2718423	0	0	0	0	13	0	0	1	0	0
1961	2	United States of America	1	2	1	1	1	1	1	0	1	0	0	0	1	1	0.210655	2855854	0	0	0	0	13	0	0	1	0	0
1962	2	United States of America	1	2	1	1	1	1	1	0	1	0	0	0	1	1	0.209911	2902013	0	0	0	0	15	0	0	1	0	0
1963	2	United States of America	1	2	1	1	1	1	1	0	1	0	0	0	1	1	0.207966	2659102	0	0	0	1	15	0	0	1	0	0
1964	2	United States of America	1	2	1	1	1	1	1	0	1	0	0	0	1	1	0.202983	2523601	0	0	0	1	15	0	0	1	0	0
1965	2	United States of America	1	2	1	1	1	1	1	0	1	0	0	0	1	1	0.201539	2653580	0	0	0	1	16	0	0	1	0	0
1966	2	United States of America	1	2	1	1	1	1	1	0	1	0	0	0	1	1	0.20867	2445657	0	0	0	0	16	0	0	1	0	0
1967	2	United States of America	1	2	1	1	1	1	1	0	1	0	0	0	1	1	0.208548	2315126	0	0	0	0	16	0	0	1	0	0
1968	2	United States of America	1	2	1	1	1	1	1	0	1	0	0	0	1	1	0.203412	2414043	0	0	0	0	16	0	0	1	0	0
1969	2	United States of America	1	2	1	1	1	1	1	0	1	0	0	0	1	1	0.197951	2442230	0	0	0	0	16	0	0	1	0	0
1970	2	United States of America	1	2	1	1	1	1	1	0	0	0	0	1	1	1	0.180969	2797248	0	0	0	0	17	0	0	1	0	1
1971	2	United States of America	1	2	1	1	1	1	1	0	0	0	0	0	1	1	0.169956	2888280	0	0	0	0	17	0	0	1	0	1
1972	2	United States of America	1	2	1	1	1	3	1	0	0	0	0	0	1	1	0.164743	2775445	0	0	0	0	17	0	0	1	0	1
1973	2	United States of America	1	2	1	1	1	3	1	0	0	0	0	0	1	1	0.158819	2811212	0	0	0	0	17	0	0	1	0	1
1974	2	United States of America	1	2	1	1	1	3	1	0	0	0	0	0	1	1	0.152699	2888790	0	0	0	0	18	0	0	1	0	1
1975	2	United States of America	1	2	1	1	1	3	1	0	0	0	0	0	1	1	0.143948	2850477	0	0	0	0	18	0	0	1	0	1
1976	2	United States of America	1	2	1	1	3	3	1	0	0	0	0	1	1	1	0.142463	3091788	0	0	0	0	18	0	0	1	0	2
1977	2	United States of America	1	2	1	1	3	3	1	0	0	0	0	0	1	1	0.141824	3041636	0	0	0	0	18	0	0	1	0	2
1978	2	United States of America	1	2	1	1	3	3	1	0	0	0	0	1	1	1	0.139674	3481985	0	0	0	1	18	1	0.0555556	0.944444	0	3
1979	2	United States of America	1	2	1	1	3	3	1	0	0	0	0	0	1	1	0.137216	3588019	0	0	0	1	19	1	0.0526316	0.947368	0	3
1980	2	United States of America	1	2	1	1	3	3	1	0	0	0	0	0	1	1	0.133115	3707090	0	0	0	1	19	2	0.105263	0.894737	0	3
1981	2	United States of America	1	2	1	1	3	3	1	0	0	0	0	0	1	1	0.138008	3.70415e+06	0	0	0	0	19	2	0.105263	0.894737	0	3
1982	2	United States of America	1	2	1	1	3	3	1	0	0	0	0	0	1	1	0.129589	3.95639e+06	0	0	0	0	18	2	0.111111	0.888889	0	3
1983	2	United States of America	1	2	1	1	3	3	1	0	0	0	0	0	1	1	0.132942	4.1569e+06	0	0	0	0	18	4	0.222222	0.777778	0	3
1984	2	United States of America	1	2	1	1	3	3	1	0	0	0	0	0	1	1	0.135594	4.72567e+06	0	0	0	0	18	4	0.222222	0.777778	0	3
1985	2	United States of America	1	2	1	1	3	3	1	0	0	0	0	0	1	1	0.137315	4.72277e+06	0	0	0	0	18	4	0.222222	0.777778	0	3
1986	2	United States of America	1	2	1	1	3	3	1	0	0	0	0	0	1	1	0.135287	4884126	0	0	0	0	20	4	0.2	0.8	0	3
1987	2	United States of America	1	2	1	1	3	3	1	0	0	0	0	0	1	1	0.13403	5696943	0	0	0	0	20	4	0.2	0.8	0	3
1988	2	United States of America	1	2	1	1	3	3	1	0	0	0	0	0	1	1	0.13447	5.67372e+06	0	0	0	0	20	4	0.2	0.8	0	3
1989	2	United States of America	1	2	1	1	3	3	1	0	0	0	0	0	1	1	0.148239	5.49473e+06	0	0	0	0	20	4	0.2	0.8	0	3
1990	2	United States of America	1	2	1	1	3	3	1	0	0	0	0	0	1	1	0.141332	5.62375e+06	0	0	0	0	20	5	0.25	0.75	0	3
1991	2	United States of America	1	2	1	1	3	3	1	0	0	0	0	0	1	1	0.137246	5.24828e+06	0	0	0	0	20	5	0.25	0.75	0	3
1992	2	United States of America	1	2	1	1	3	3	1	0	0	0	0	0	1	1	0.148314	5.27852e+06	1	0	0	0	20	5	0.25	0.75	0	3
1993	2	United States of America	1	2	1	1	3	3	1	0	0	0	0	0	1	1	0.153516	5.61189e+06	1	0	0	0	20	5	0.25	0.75	0	3
1994	2	United States of America	1	2	1	1	3	3	1	0	0	0	0	0	1	1	0.145636	5.6569e+06	1	0	0	0	20	5	0.25	0.75	0	3
1995	2	United States of America	1	2	1	1	3	3	1	0	0	0	0	0	1	1	0.140337	5.30475e+06	1	0	0	0	20	6	0.3	0.7	0	3
1996	2	United States of America	1	2	1	1	3	3	1	0	0	0	0	0	1	1	0.138368	5.06571e+06	1	0	0	0	20	6	0.3	0.7	0	3
1997	2	United States of America	1	2	1	1	3	5	1	0	0	0	0	0	1	1	0.139523	5060832	1	0	0	0	20	7	0.35	0.65	0	3
1998	2	United States of America	1	2	1	1	3	5	1	0	0	0	0	0	1	1	0.141644	4.74235e+06	1	0	0	0	20	7	0.35	0.65	0	3
1999	2	United States of America	1	2	1	1	3	5	1	0	0	0	0	0	1	1	0.142625	4.8377e+06	1	0	0	0	20	7	0.35	0.65	0	3
2000	2	United States of America	1	2	1	1	3	5	1	0	0	0	0	0	1	1	0.142805	4.76893e+06	1	0	0	0	20	7	0.35	0.65	0	3
2001	2	United States of America	1	2	1	1	3	5	1	0	0	0	0	0	1	1	0.141457	4.99333e+06	1	0	0	NA	20	7	0.35	0.65	0	3
2002	2	United States of America	1	2	1	1	3	5	1	0	0	0	0	0	1	1	0.153765	4.99745e+06	1	0	0	NA	20	7	0.35	0.65	0	3
2003	2	United States of America	1	2	1	1	3	5	1	0	0	0	0	0	1	1	0.151919	5.00005e+06	1	0	0	NA	20	7	0.35	0.65	0	3
2004	2	United States of America	1	2	1	1	3	5	1	0	0	0	0	0	1	1	0.151529	5.00547e+06	1	0	0	NA	20	7	0.35	0.65	0	3
2005	2	United States of America	1	2	1	1	3	5	1	0	0	0	0	0	1	1	0.156519	4.97097e+06	1	0	0	NA	20	7	0.35	0.65	0	3
2006	2	United States of America	1	2	1	1	3	5	1	0	0	0	0	0	1	1	0.15443	4.86981e+06	1	0	0	NA	20	7	0.35	0.65	0	3
2007	2	United States of America	1	2	1	1	3	5	1	0	0	0	0	0	1	1	0.149798	4.781e+06	1	0	0	NA	20	7	0.35	0.65	0	3
2008	2	United States of America	1	2	1	1	3	5	1	0	0	0	0	0	1	1	0.14787	4.36912e+06	1	0	0	NA	20	7	0.35	0.65	0	3
2009	2	United States of America	1	2	1	1	3	5	1	0	0	0	0	0	1	1	0.145986	4.24311e+06	1	0	0	NA	20	7	0.35	0.65	0	3
2010	2	United States of America	1	2	1	1	3	5	1	0	0	0	0	0	1	1	0.148098	4.40621e+06	1	0	0	NA	20	7	0.35	0.65	0	3
2011	2	United States of America	1	2	1	1	3	5	1	0	0	0	0	0	1	1	0.143291	5.13166e+06	1	0	0	NA	20	7	0.35	0.65	0	3
2012	2	United States of America	1	2	1	1	3	5	1	0	0	0	0	0	1	1	0.139353	5.11002e+06	1	0	0	NA	20	7	0.35	0.65	0	3
2013	2	United States of America	1	2	1	1	3	5	1	0	0	0	0	0	1	1	NA	5.16057e+06	1	0	0	NA	20	7	0.35	0.65	0	3
2014	2	United States of America	1	2	1	1	3	5	1	0	0	0	0	0	1	1	NA	4.99118e+06	1	0	0	NA	20	8	0.4	0.6	0	3
2015	2	United States of America	1	2	1	1	3	5	1	0	0	0	0	0	1	1	NA	5.05352e+06	1	0	0	NA	20	8	0.4	0.6	0	3
2016	2	United States of America	1	2	1	1	3	5	1	0	0	0	0	0	1	1	NA	4.93886e+06	1	0	0	NA	20	8	0.4	0.6	0	3
1946	2	United States of America	2	3	0	4	2	1	0	0	1	0	0	0	6	3	0.363988	NA	0	0	1	0	12	0	0	1	0	0
1947	2	United States of America	2	3	0	4	2	1	0	0	1	0	0	0	6	3	0.309942	NA	0	0	1	0	13	0	0	1	0	0
1948	2	United States of America	2	3	0	4	2	1	0	0	1	0	0	0	6	3	0.29466	NA	0	0	1	0	13	0	0	1	0	0
1949	2	United States of America	2	3	0	4	2	1	0	0	1	0	0	0	6	3	0.273166	NA	0	0	1	0	13	0	0	1	0	0
1950	2	United States of America	2	3	0	4	2	1	0	0	1	0	0	0	6	3	0.284443	2.63226e+06	0	0	1	0	13	0	0	1	0	0
1951	2	United States of America	2	3	0	4	2	1	0	0	1	0	0	0	6	3	0.319499	2.45501e+06	0	0	1	0	13	0	0	1	0	0
1952	2	United States of America	2	3	0	4	2	1	0	0	1	0	0	0	6	3	0.311367	2475265	0	0	1	0	13	0	0	1	0	0
1953	2	United States of America	2	3	0	4	2	1	0	0	1	0	0	0	6	3	0.311158	2536799	0	0	1	0	13	0	0	1	0	0
1954	2	United States of America	2	3	0	4	2	1	0	0	1	0	0	0	6	3	0.28094	2598839	0	0	1	0	13	0	0	1	0	0
1955	2	United States of America	2	3	0	4	2	1	0	0	1	0	0	0	6	3	0.266423	2623921	0	0	1	0	13	0	0	1	0	0
1956	2	United States of America	2	3	0	4	2	1	0	0	1	0	0	0	6	3	0.260614	2798334	0	0	1	0	13	0	0	1	0	0
1957	2	United States of America	2	3	0	4	2	1	0	0	1	0	0	0	6	3	0.255049	2558890	0	0	1	0	13	0	0	1	0	0
1958	2	United States of America	2	3	0	4	2	1	0	0	1	0	0	0	6	3	0.23447	2536017	0	0	1	0	13	0	0	1	0	0
1959	2	United States of America	2	3	0	4	2	1	0	0	1	0	0	0	6	3	0.228965	2766459	0	0	1	0	13	0	0	1	0	0
1960	2	United States of America	2	3	0	4	2	1	0	0	1	0	0	0	6	3	0.215444	2718423	0	0	1	0	13	0	0	1	0	0
1961	2	United States of America	2	3	0	4	2	1	0	0	1	0	0	0	6	3	0.210655	2855854	0	0	1	0	13	0	0	1	0	0
1962	2	United States of America	2	3	0	4	2	1	0	0	1	0	0	0	6	3	0.209911	2902013	0	0	1	0	15	0	0	1	0	0
1963	2	United States of America	2	3	0	4	2	1	0	0	1	0	0	0	6	3	0.207966	2659102	0	0	1	0	15	0	0	1	0	0
1964	2	United States of America	2	3	0	4	2	1	0	0	1	0	0	0	6	3	0.202983	2523601	0	0	1	0	15	0	0	1	0	0
1965	2	United States of America	2	3	0	4	2	1	0	0	1	0	0	0	6	3	0.201539	2653580	0	0	1	0	16	0	0	1	0	0
1966	2	United States of America	2	3	0	4	2	1	0	0	1	0	0	0	6	3	0.20867	2445657	0	0	1	0	16	0	0	1	0	0
1967	2	United States of America	2	3	0	4	2	1	0	0	1	0	0	0	6	3	0.208548	2315126	0	0	1	0	16	0	0	1	0	0
1968	2	United States of America	2	3	0	4	2	1	0	0	1	0	0	0	6	3	0.203412	2414043	0	0	1	0	16	0	0	1	0	0
1969	2	United States of America	2	3	0	4	2	1	0	0	1	0	0	0	6	3	0.197951	2442230	0	0	1	0	16	0	0	1	0	0
1970	2	United States of America	2	3	0	4	2	1	0	0	1	0	0	0	6	3	0.180969	2797248	0	0	1	NA	17	0	0	1	0	0
1971	2	United States of America	2	3	0	4	2	1	0	0	1	0	0	0	6	3	0.169956	2888280	0	0	1	NA	17	0	0	1	0	0
1972	2	United States of America	2	3	0	4	2	1	0	0	0	0	0	0	6	3	0.164743	2775445	0	0	1	NA	17	0	0	1	0	0
1946	2	United States of America	2	3	0	5	2	1	0	0	1	0	0	0	6	3	0.363988	NA	0	0	1	0	12	0	0	1	0	0
1947	2	United States of America	2	3	0	5	2	1	0	0	1	0	0	0	6	3	0.309942	NA	0	0	1	0	13	0	0	1	0	0
1948	2	United States of America	2	3	0	5	2	1	0	0	1	0	0	0	6	3	0.29466	NA	0	0	1	0	13	0	0	1	0	0
1949	2	United States of America	2	3	0	5	2	1	0	0	1	0	0	0	6	3	0.273166	NA	0	0	1	0	13	0	0	1	0	0
1950	2	United States of America	2	3	0	5	2	1	0	0	1	0	0	0	6	3	0.284443	2.63226e+06	0	0	1	0	13	0	0	1	0	0
1951	2	United States of America	2	3	0	5	2	1	0	0	1	0	0	0	6	3	0.319499	2.45501e+06	0	0	1	0	13	0	0	1	0	0
1952	2	United States of America	2	3	0	5	2	1	0	0	1	0	0	0	6	3	0.311367	2475265	0	0	1	0	13	0	0	1	0	0
1953	2	United States of America	2	3	0	5	2	1	0	0	1	0	0	0	6	3	0.311158	2536799	0	0	1	0	13	0	0	1	0	0
1954	2	United States of America	2	3	0	5	2	1	0	0	1	0	0	0	6	3	0.28094	2598839	0	0	1	0	13	0	0	1	0	0
1955	2	United States of America	2	3	0	5	2	1	0	0	1	0	0	0	6	3	0.266423	2623921	0	0	1	0	13	0	0	1	0	0
1956	2	United States of America	2	3	0	5	2	1	0	0	1	0	0	0	6	3	0.260614	2798334	0	0	1	0	13	0	0	1	0	0
1957	2	United States of America	2	3	0	5	2	1	0	0	1	0	0	0	6	3	0.255049	2558890	0	0	1	0	13	0	0	1	0	0
1958	2	United States of America	2	3	0	5	2	1	0	0	1	0	0	0	6	3	0.23447	2536017	0	0	1	0	13	0	0	1	0	0
1959	2	United States of America	2	3	0	5	2	1	0	0	1	0	0	0	6	3	0.228965	2766459	0	0	1	0	13	0	0	1	0	0
1960	2	United States of America	2	3	0	5	2	1	0	0	1	0	0	0	6	3	0.215444	2718423	0	0	1	0	13	0	0	1	0	0
1961	2	United States of America	2	3	0	5	2	1	0	0	1	0	0	0	6	3	0.210655	2855854	0	0	1	0	13	0	0	1	0	0
1962	2	United States of America	2	3	0	5	2	1	0	0	1	0	0	0	6	3	0.209911	2902013	0	0	1	0	15	0	0	1	0	0
1963	2	United States of America	2	3	0	5	2	1	0	0	1	0	0	0	6	3	0.207966	2659102	0	0	1	0	15	0	0	1	0	0
1964	2	United States of America	2	3	0	5	2	1	0	0	1	0	0	0	6	3	0.202983	2523601	0	0	1	0	15	0	0	1	0	0
1965	2	United States of America	2	3	0	5	2	1	0	0	1	0	0	0	6	3	0.201539	2653580	0	0	1	0	16	0	0	1	0	0
1966	2	United States of America	2	3	0	5	2	1	0	0	1	0	0	0	6	3	0.20867	2445657	0	0	1	0	16	0	0	1	0	0
1967	2	United States of America	2	3	0	5	2	1	0	0	1	0	0	0	6	3	0.208548	2315126	0	0	1	0	16	0	0	1	0	0
1968	2	United States of America	2	3	0	5	2	1	0	0	1	0	0	0	6	3	0.203412	2414043	0	0	1	0	16	0	0	1	0	0
1969	2	United States of America	2	3	0	5	2	1	0	0	1	0	0	0	6	3	0.197951	2442230	0	0	1	0	16	0	0	1	0	0
1970	2	United States of America	2	3	0	5	2	1	0	0	1	0	0	0	6	3	0.180969	2797248	0	0	1	0	17	0	0	1	0	0
1971	2	United States of America	2	3	0	5	2	1	0	0	1	0	0	0	6	3	0.169956	2888280	0	0	1	0	17	0	0	1	0	0
1972	2	United States of America	2	3	0	5	2	1	0	0	1	0	0	0	6	3	0.164743	2775445	0	0	1	0	17	0	0	1	0	0
1973	2	United States of America	2	3	0	5	2	1	0	0	1	0	0	0	6	3	0.158819	2811212	0	0	1	0	17	0	0	1	0	0
1974	2	United States of America	2	3	0	5	2	1	0	0	1	0	0	0	6	3	0.152699	2888790	0	0	1	0	18	0	0	1	0	0
1975	2	United States of America	2	3	0	5	2	1	0	0	1	0	0	0	6	3	0.143948	2850477	0	0	1	0	18	0	0	1	0	0
1976	2	United States of America	2	3	0	5	2	1	0	0	1	0	0	0	6	3	0.142463	3091788	0	0	1	0	18	0	0	1	0	0
1977	2	United States of America	2	3	0	5	2	1	0	0	1	0	0	0	6	3	0.141824	3041636	0	0	1	0	18	0	0	1	0	0
1978	2	United States of America	2	3	0	5	2	1	0	0	1	0	0	0	6	3	0.139674	3481985	0	0	1	0	18	1	0.0555556	0.944444	0	0
1979	2	United States of America	2	3	0	5	2	1	0	0	1	0	0	0	6	3	0.137216	3588019	0	0	1	NA	19	1	0.0526316	0.947368	0	0
1980	2	United States of America	2	3	0	5	2	1	0	0	1	0	0	0	6	3	0.133115	3707090	0	0	1	NA	19	2	0.105263	0.894737	0	0
1981	2	United States of America	2	3	0	5	2	1	0	0	0	0	0	0	6	3	0.138008	3.70415e+06	0	0	1	NA	19	2	0.105263	0.894737	0	0
1946	2	United States of America	2	3	1	5	2	1	0	0	0	0	0	0	6	1	0.363988	NA	0	0	0	0	12	0	0	1	0	0
1947	2	United States of America	2	3	1	5	2	1	0	0	0	0	0	0	6	1	0.309942	NA	0	0	0	0	13	0	0	1	0	0
1948	2	United States of America	2	3	1	5	2	1	0	0	0	0	0	0	6	1	0.29466	NA	0	0	0	0	13	0	0	1	0	0
1949	2	United States of America	2	3	1	5	2	1	0	0	0	0	0	0	6	1	0.273166	NA	0	0	0	0	13	0	0	1	0	0
1950	2	United States of America	2	3	1	5	2	1	0	0	0	0	0	0	6	1	0.284443	2.63226e+06	0	0	0	0	13	0	0	1	0	0
1951	2	United States of America	2	3	1	5	2	1	0	0	0	0	0	0	6	1	0.319499	2.45501e+06	0	0	0	0	13	0	0	1	0	0
1952	2	United States of America	2	3	1	5	2	1	0	0	0	0	0	0	6	1	0.311367	2475265	0	0	0	0	13	0	0	1	0	0
1953	2	United States of America	2	3	1	5	2	1	0	0	0	0	0	0	6	1	0.311158	2536799	0	0	0	0	13	0	0	1	0	0
1954	2	United States of America	2	3	1	5	2	1	0	0	0	0	0	0	6	1	0.28094	2598839	0	0	0	0	13	0	0	1	0	0
1955	2	United States of America	2	3	1	5	2	1	0	0	0	0	0	0	6	1	0.266423	2623921	0	0	0	0	13	0	0	1	0	0
1956	2	United States of America	2	3	1	5	2	1	0	0	0	0	0	0	6	1	0.260614	2798334	0	0	0	0	13	0	0	1	0	0
1957	2	United States of America	2	3	1	5	2	1	0	0	0	0	0	0	6	1	0.255049	2558890	0	0	0	0	13	0	0	1	0	0
1958	2	United States of America	2	3	1	5	2	1	0	0	0	0	0	0	6	1	0.23447	2536017	0	0	0	0	13	0	0	1	0	0
1959	2	United States of America	2	3	1	5	2	1	0	0	0	0	0	0	6	1	0.228965	2766459	0	0	0	0	13	0	0	1	0	0
1960	2	United States of America	2	3	1	5	2	1	0	0	0	0	0	0	6	1	0.215444	2718423	0	0	0	0	13	0	0	1	0	0
1961	2	United States of America	2	3	1	5	2	1	0	0	0	0	0	0	6	1	0.210655	2855854	0	0	0	0	13	0	0	1	0	0
1962	2	United States of America	2	3	1	5	2	1	0	0	0	0	0	0	6	1	0.209911	2902013	0	0	0	0	15	0	0	1	0	0
1963	2	United States of America	2	3	1	5	2	1	0	0	0	0	0	0	6	1	0.207966	2659102	0	0	0	0	15	0	0	1	0	0
1964	2	United States of America	2	3	1	5	2	1	0	0	0	0	0	0	6	1	0.202983	2523601	0	0	0	0	15	0	0	1	0	0
1965	2	United States of America	2	3	1	5	2	1	0	0	0	0	0	0	6	1	0.201539	2653580	0	0	0	0	16	0	0	1	0	0
1966	2	United States of America	2	3	1	5	2	1	0	0	0	0	0	0	6	1	0.20867	2445657	0	0	0	0	16	0	0	1	0	0
1967	2	United States of America	2	3	1	5	2	1	0	0	0	0	0	0	6	1	0.208548	2315126	0	0	0	0	16	0	0	1	0	0
1968	2	United States of America	2	3	1	5	2	1	0	0	0	0	0	0	6	1	0.203412	2414043	0	0	0	0	16	0	0	1	0	0
1969	2	United States of America	2	3	1	5	2	1	0	0	0	0	0	0	6	1	0.197951	2442230	0	0	0	0	16	0	0	1	0	0
1970	2	United States of America	2	3	1	5	2	1	0	0	0	0	0	0	6	1	0.180969	2797248	0	0	0	0	17	0	0	1	0	0
1971	2	United States of America	2	3	1	5	2	1	0	0	0	0	0	0	6	1	0.169956	2888280	0	0	0	0	17	0	0	1	0	0
1972	2	United States of America	2	3	1	5	2	1	0	0	0	0	0	0	6	1	0.164743	2775445	0	0	0	0	17	0	0	1	0	0
1973	2	United States of America	2	3	1	5	2	1	0	0	0	0	0	0	6	1	0.158819	2811212	0	0	0	0	17	0	0	1	0	0
1974	2	United States of America	2	3	1	5	2	1	0	0	0	0	0	0	6	1	0.152699	2888790	0	0	0	0	18	0	0	1	0	0
1975	2	United States of America	2	3	1	5	2	1	0	0	0	0	0	0	6	1	0.143948	2850477	0	0	0	0	18	0	0	1	0	0
1976	2	United States of America	2	3	1	5	2	1	0	0	0	0	0	0	6	1	0.142463	3091788	0	0	0	0	18	0	0	1	0	0
1977	2	United States of America	2	3	1	5	2	1	0	0	0	0	0	0	6	1	0.141824	3041636	0	0	0	0	18	0	0	1	0	0
1978	2	United States of America	2	3	1	5	2	1	0	0	0	0	0	1	6	1	0.139674	3481985	0	0	0	0	18	1	0.0555556	0.944444	0	1
1979	2	United States of America	2	3	1	5	2	1	0	0	0	0	0	0	6	1	0.137216	3588019	0	0	0	0	19	1	0.0526316	0.947368	0	1
1980	2	United States of America	2	3	1	5	2	5	0	0	0	0	0	0	6	1	0.133115	3707090	0	0	0	0	19	2	0.105263	0.894737	0	1
1981	2	United States of America	2	3	1	5	2	5	0	0	0	0	0	0	6	1	0.138008	3.70415e+06	0	0	0	0	19	2	0.105263	0.894737	0	1
1982	2	United States of America	2	3	1	5	2	5	0	0	0	0	0	0	6	1	0.129589	3.95639e+06	0	0	0	0	18	2	0.111111	0.888889	0	1
1983	2	United States of America	2	3	1	5	2	5	0	0	0	0	0	0	6	1	0.132942	4.1569e+06	0	0	0	0	18	4	0.222222	0.777778	0	1
1984	2	United States of America	2	3	1	5	2	5	0	0	0	0	0	0	6	1	0.135594	4.72567e+06	0	0	0	0	18	4	0.222222	0.777778	0	1
1985	2	United States of America	2	3	1	5	2	5	0	0	0	0	0	0	6	1	0.137315	4.72277e+06	0	0	0	0	18	4	0.222222	0.777778	0	1
1986	2	United States of America	2	3	1	5	2	5	0	0	0	0	0	0	6	1	0.135287	4884126	0	0	0	0	20	4	0.2	0.8	0	1
1987	2	United States of America	2	3	1	5	2	5	0	0	0	0	0	0	6	1	0.13403	5696943	0	0	0	0	20	4	0.2	0.8	0	1
1988	2	United States of America	2	3	1	5	2	5	0	0	0	0	0	0	6	1	0.13447	5.67372e+06	0	0	0	0	20	4	0.2	0.8	0	1
1989	2	United States of America	2	3	1	5	2	5	0	0	0	0	0	0	6	1	0.148239	5.49473e+06	0	0	0	0	20	4	0.2	0.8	0	1
1990	2	United States of America	2	3	1	5	2	5	0	0	0	0	0	0	6	1	0.141332	5.62375e+06	0	0	0	0	20	5	0.25	0.75	0	1
1991	2	United States of America	2	3	1	5	2	5	0	0	0	0	0	0	6	1	0.137246	5.24828e+06	0	0	0	0	20	5	0.25	0.75	0	1
1992	2	United States of America	2	3	1	5	2	5	0	0	0	0	0	0	6	1	0.148314	5.27852e+06	1	0	0	0	20	5	0.25	0.75	0	1
1993	2	United States of America	2	3	1	5	2	5	0	0	0	0	0	0	6	1	0.153516	5.61189e+06	1	0	0	0	20	5	0.25	0.75	0	1
1994	2	United States of America	2	3	1	5	2	5	0	0	0	0	0	0	6	1	0.145636	5.6569e+06	1	0	0	0	20	5	0.25	0.75	0	1
1995	2	United States of America	2	3	1	5	2	5	0	0	0	0	0	0	6	1	0.140337	5.30475e+06	1	0	0	0	20	6	0.3	0.7	0	1
1996	2	United States of America	2	3	1	5	2	5	0	0	0	0	0	0	6	1	0.138368	5.06571e+06	1	0	0	0	20	6	0.3	0.7	0	1
1997	2	United States of America	2	3	1	5	2	5	0	0	0	0	0	0	6	1	0.139523	5060832	1	0	0	0	20	7	0.35	0.65	0	1
1998	2	United States of America	2	3	1	5	2	5	0	0	0	0	0	0	6	1	0.141644	4.74235e+06	1	0	0	0	20	7	0.35	0.65	0	1
1999	2	United States of America	2	3	1	5	2	5	0	0	0	0	0	0	6	1	0.142625	4.8377e+06	1	0	0	0	20	7	0.35	0.65	0	1
2000	2	United States of America	2	3	1	5	2	5	0	0	0	0	0	0	6	1	0.142805	4.76893e+06	1	0	0	0	20	7	0.35	0.65	0	1
2001	2	United States of America	2	3	1	5	2	5	0	0	0	0	0	0	6	1	0.141457	4.99333e+06	1	0	0	NA	20	7	0.35	0.65	0	1
2002	2	United States of America	2	3	1	5	2	5	0	0	0	0	0	0	6	1	0.153765	4.99745e+06	1	0	0	NA	20	7	0.35	0.65	0	1
2003	2	United States of America	2	3	1	5	2	5	0	0	0	0	0	0	6	1	0.151919	5.00005e+06	1	0	0	NA	20	7	0.35	0.65	0	1
2004	2	United States of America	2	3	1	5	2	5	NA	0	0	0	0	0	6	1	0.151529	5.00547e+06	1	0	0	NA	20	7	0.35	0.65	0	1
2005	2	United States of America	2	3	1	5	2	5	NA	0	0	0	0	0	6	1	0.156519	4.97097e+06	1	0	0	NA	20	7	0.35	0.65	0	1
2006	2	United States of America	2	3	1	5	2	5	NA	0	0	0	0	0	6	1	0.15443	4.86981e+06	1	0	0	NA	20	7	0.35	0.65	0	1
2007	2	United States of America	2	3	1	5	2	5	NA	0	0	0	0	0	6	1	0.149798	4.781e+06	1	0	0	NA	20	7	0.35	0.65	0	1
2008	2	United States of America	2	3	1	5	2	5	NA	0	0	0	0	0	6	1	0.14787	4.36912e+06	1	0	0	NA	20	7	0.35	0.65	0	1
2009	2	United States of America	2	3	1	5	2	5	NA	0	0	0	0	0	6	1	0.145986	4.24311e+06	1	0	0	NA	20	7	0.35	0.65	0	1
2010	2	United States of America	2	3	1	5	2	5	NA	0	0	0	0	0	6	1	0.148098	4.40621e+06	1	0	0	NA	20	7	0.35	0.65	0	1
2011	2	United States of America	2	3	1	5	2	5	NA	0	0	0	0	0	6	1	0.143291	5.13166e+06	1	0	0	NA	20	7	0.35	0.65	0	1
2012	2	United States of America	2	3	1	5	2	5	NA	0	0	0	0	0	6	1	0.139353	5.11002e+06	1	0	0	NA	20	7	0.35	0.65	0	1
2013	2	United States of America	2	3	1	5	2	5	NA	0	0	0	0	0	6	1	NA	5.16057e+06	1	0	0	NA	20	7	0.35	0.65	0	1
2014	2	United States of America	2	3	1	5	2	5	NA	0	0	0	0	0	6	1	NA	4.99118e+06	1	0	0	NA	20	8	0.4	0.6	0	1
2015	2	United States of America	2	3	1	5	2	5	NA	0	0	0	0	0	6	1	NA	5.05352e+06	1	0	0	NA	20	8	0.4	0.6	0	1
2016	2	United States of America	2	3	1	5	2	5	NA	0	0	0	0	0	6	1	NA	4.93886e+06	1	0	0	NA	20	8	0.4	0.6	0	1
1946	2	United States of America	12	2	1	2	2	1	0	0	0	0	0	0	6	1	0.363988	NA	0	0	0	0	12	0	0	1	0	0
1947	2	United States of America	12	2	1	2	2	1	0	0	0	0	0	0	6	1	0.309942	NA	0	0	0	0	13	0	0	1	0	0
1948	2	United States of America	12	2	1	2	2	1	0	0	0	0	0	0	6	1	0.29466	NA	0	0	0	0	13	0	0	1	0	0
1949	2	United States of America	12	2	1	2	2	1	0	0	0	0	0	0	6	1	0.273166	NA	0	0	0	0	13	0	0	1	0	0
1950	2	United States of America	12	2	1	2	2	1	0	0	0	0	0	0	6	1	0.284443	2.63226e+06	0	0	0	0	13	0	0	1	0	0
1951	2	United States of America	12	2	1	2	2	1	0	0	0	0	0	0	6	1	0.319499	2.45501e+06	0	0	0	0	13	0	0	1	0	0
1952	2	United States of America	12	2	1	2	2	1	0	0	0	0	0	0	6	1	0.311367	2475265	0	0	0	0	13	0	0	1	0	0
1953	2	United States of America	12	2	1	2	2	1	0	0	0	0	0	0	6	1	0.311158	2536799	0	0	0	0	13	0	0	1	0	0
1954	2	United States of America	12	2	1	2	2	1	0	0	0	0	0	0	6	1	0.28094	2598839	0	0	0	0	13	0	0	1	0	0
1955	2	United States of America	12	2	1	2	2	1	0	0	0	0	0	0	6	1	0.266423	2623921	0	0	0	0	13	0	0	1	0	0
1956	2	United States of America	12	2	1	2	2	1	0	0	0	0	0	0	6	1	0.260614	2798334	0	0	0	0	13	0	0	1	0	0
1957	2	United States of America	12	2	1	2	2	1	0	0	0	0	0	0	6	1	0.255049	2558890	0	0	0	0	13	0	0	1	0	0
1958	2	United States of America	12	2	1	2	2	1	0	0	0	0	0	0	6	1	0.23447	2536017	0	0	0	0	13	0	0	1	0	0
1959	2	United States of America	12	2	1	2	2	1	0	0	0	0	0	0	6	1	0.228965	2766459	0	0	0	0	13	0	0	1	0	0
1960	2	United States of America	12	2	1	2	2	1	0	0	0	0	0	0	6	1	0.215444	2718423	0	0	0	0	13	0	0	1	0	0
1961	2	United States of America	12	2	1	2	2	1	0	0	0	0	0	0	6	1	0.210655	2855854	0	0	0	0	13	0	0	1	0	0
1962	2	United States of America	12	2	1	2	2	1	0	0	0	0	0	0	6	1	0.209911	2902013	0	0	0	0	15	0	0	1	0	0
1963	2	United States of America	12	2	1	2	2	1	0	0	0	0	0	0	6	1	0.207966	2659102	0	0	0	0	15	0	0	1	0	0
1964	2	United States of America	12	2	1	2	2	1	0	0	0	0	0	0	6	1	0.202983	2523601	0	0	0	0	15	0	0	1	0	0
1965	2	United States of America	12	2	1	2	2	1	0	0	0	0	0	0	6	1	0.201539	2653580	0	0	0	0	16	0	0	1	0	0
1966	2	United States of America	12	2	1	2	2	1	0	0	0	0	0	0	6	1	0.20867	2445657	0	0	0	0	16	0	0	1	0	0
1967	2	United States of America	12	2	1	2	2	1	0	0	0	0	0	0	6	1	0.208548	2315126	0	0	0	0	16	0	0	1	0	0
1968	2	United States of America	12	2	1	2	2	1	0	0	0	0	0	0	6	1	0.203412	2414043	0	0	0	0	16	0	0	1	0	0
1969	2	United States of America	12	2	1	2	2	1	0	0	0	0	0	0	6	1	0.197951	2442230	0	0	0	0	16	0	0	1	0	0
1970	2	United States of America	12	2	1	2	2	1	0	0	0	0	0	0	6	1	0.180969	2797248	0	0	0	0	17	0	0	1	0	0
1971	2	United States of America	12	2	1	2	2	1	0	0	0	0	0	0	6	1	0.169956	2888280	0	0	0	0	17	0	0	1	0	0
1972	2	United States of America	12	2	1	2	2	1	0	0	0	0	0	0	6	1	0.164743	2775445	0	0	0	0	17	0	0	1	0	0
1973	2	United States of America	12	2	1	2	2	1	0	0	0	0	0	0	6	1	0.158819	2811212	0	0	0	0	17	0	0	1	0	0
1974	2	United States of America	12	2	1	2	2	1	0	0	0	0	0	0	6	1	0.152699	2888790	0	0	0	0	18	0	0	1	0	0
1975	2	United States of America	12	2	1	2	2	1	0	0	0	0	0	0	6	1	0.143948	2850477	0	0	0	0	18	0	0	1	0	0
1976	2	United States of America	12	2	1	2	2	1	0	0	0	0	0	0	6	1	0.142463	3091788	0	0	0	0	18	0	0	1	0	0
1977	2	United States of America	12	2	1	2	2	1	0	0	0	0	0	0	6	1	0.141824	3041636	0	0	0	0	18	0	0	1	0	0
1978	2	United States of America	12	2	1	2	2	1	0	0	0	0	0	0	6	1	0.139674	3481985	0	0	0	0	18	1	0.0555556	0.944444	0	0
1979	2	United States of America	2	2	1	2	2	1	0	0	0	0	0	0	6	1	0.137216	3588019	0	0	0	0	19	1	0.0526316	0.947368	0	0
1980	2	United States of America	2	2	1	2	2	1	0	0	0	0	0	0	6	1	0.133115	3707090	0	0	0	0	19	2	0.105263	0.894737	0	0
1981	2	United States of America	2	2	1	2	2	1	0	0	0	0	0	0	6	1	0.138008	3.70415e+06	0	0	0	0	19	2	0.105263	0.894737	0	0
1982	2	United States of America	2	2	1	2	2	1	0	0	0	0	0	0	6	1	0.129589	3.95639e+06	0	0	0	0	18	2	0.111111	0.888889	0	0
1983	2	United States of America	2	2	1	2	2	1	0	0	0	0	0	0	6	1	0.132942	4.1569e+06	0	0	0	0	18	4	0.222222	0.777778	0	0
1984	2	United States of America	2	2	1	2	2	1	0	0	0	0	0	0	6	1	0.135594	4.72567e+06	0	0	0	0	18	4	0.222222	0.777778	0	0
1985	2	United States of America	2	2	1	2	2	1	0	0	0	0	0	0	6	1	0.137315	4.72277e+06	0	0	0	0	18	4	0.222222	0.777778	0	0
1986	2	United States of America	2	2	1	2	2	1	0	0	0	0	0	0	6	1	0.135287	4884126	0	0	0	0	20	4	0.2	0.8	0	0
1987	2	United States of America	2	2	1	2	2	1	0	0	0	0	0	0	6	1	0.13403	5696943	0	0	0	0	20	4	0.2	0.8	0	0
1988	2	United States of America	2	2	1	2	2	1	0	0	0	0	0	0	6	1	0.13447	5.67372e+06	0	0	0	0	20	4	0.2	0.8	0	0
1989	2	United States of America	2	2	1	2	2	1	0	0	0	0	0	0	6	1	0.148239	5.49473e+06	0	0	0	0	20	4	0.2	0.8	0	0
1990	2	United States of America	2	2	1	2	2	1	0	0	0	0	0	0	6	1	0.141332	5.62375e+06	0	0	0	0	20	5	0.25	0.75	0	0
1991	2	United States of America	2	2	1	2	2	1	0	0	0	0	0	0	6	1	0.137246	5.24828e+06	0	0	0	0	20	5	0.25	0.75	0	0
1992	2	United States of America	2	2	1	2	2	1	0	0	0	0	0	0	6	1	0.148314	5.27852e+06	1	0	0	0	20	5	0.25	0.75	0	0
1993	2	United States of America	2	2	1	2	2	1	0	0	0	0	0	1	6	1	0.153516	5.61189e+06	1	0	0	0	20	5	0.25	0.75	0	1
1994	2	United States of America	2	2	1	2	2	1	0	0	0	0	0	0	6	1	0.145636	5.6569e+06	1	0	0	0	20	5	0.25	0.75	0	1
1995	2	United States of America	2	2	1	2	2	5	0	0	0	0	0	0	6	1	0.140337	5.30475e+06	1	0	0	0	20	6	0.3	0.7	0	1
1996	2	United States of America	2	2	1	2	2	5	0	0	0	0	0	0	6	1	0.138368	5.06571e+06	1	0	0	0	20	6	0.3	0.7	0	1
1997	2	United States of America	2	2	1	2	2	5	0	0	0	0	0	0	6	1	0.139523	5060832	1	0	0	0	20	7	0.35	0.65	0	1
1998	2	United States of America	2	2	1	2	2	5	0	0	0	0	0	0	6	1	0.141644	4.74235e+06	1	0	0	0	20	7	0.35	0.65	0	1
1999	2	United States of America	2	2	1	2	2	5	0	0	0	0	0	0	6	1	0.142625	4.8377e+06	1	0	0	0	20	7	0.35	0.65	0	1
2000	2	United States of America	2	2	1	2	2	5	0	0	0	0	0	0	6	1	0.142805	4.76893e+06	1	0	0	0	20	7	0.35	0.65	0	1
2001	2	United States of America	2	2	1	2	2	5	0	0	0	0	0	0	6	1	0.141457	4.99333e+06	1	0	0	NA	20	7	0.35	0.65	0	1
2002	2	United States of America	2	2	1	2	2	5	0	0	0	0	0	0	6	1	0.153765	4.99745e+06	1	0	0	NA	20	7	0.35	0.65	0	1
2003	2	United States of America	2	2	1	2	2	5	0	0	0	0	0	0	6	1	0.151919	5.00005e+06	1	0	0	NA	20	7	0.35	0.65	0	1
2004	2	United States of America	2	2	1	2	2	5	NA	0	0	0	0	0	6	1	0.151529	5.00547e+06	1	0	0	NA	20	7	0.35	0.65	0	1
2005	2	United States of America	2	2	1	2	2	5	NA	0	0	0	0	0	6	1	0.156519	4.97097e+06	1	0	0	NA	20	7	0.35	0.65	0	1
2006	2	United States of America	2	2	1	2	2	5	NA	0	0	0	0	0	6	1	0.15443	4.86981e+06	1	0	0	NA	20	7	0.35	0.65	0	1
2007	2	United States of America	2	2	1	2	2	5	NA	0	0	0	0	0	6	1	0.149798	4.781e+06	1	0	0	NA	20	7	0.35	0.65	0	1
2008	2	United States of America	2	2	1	2	2	5	NA	0	0	0	0	0	6	1	0.14787	4.36912e+06	1	0	0	NA	20	7	0.35	0.65	0	1
2009	2	United States of America	2	2	1	2	2	5	NA	0	0	0	0	0	6	1	0.145986	4.24311e+06	1	0	0	NA	20	7	0.35	0.65	0	1
2010	2	United States of America	2	2	1	2	2	5	NA	0	0	0	0	0	6	1	0.148098	4.40621e+06	1	0	0	NA	20	7	0.35	0.65	0	1
2011	2	United States of America	2	2	1	2	2	5	NA	0	0	0	0	0	6	1	0.143291	5.13166e+06	1	0	0	NA	20	7	0.35	0.65	0	1
2012	2	United States of America	2	2	1	2	2	5	NA	0	0	0	0	0	6	1	0.139353	5.11002e+06	1	0	0	NA	20	7	0.35	0.65	0	1
2013	2	United States of America	2	2	1	2	2	5	NA	0	0	0	0	0	6	1	NA	5.16057e+06	1	0	0	NA	20	7	0.35	0.65	0	1
2014	2	United States of America	2	2	1	2	2	5	NA	0	0	0	0	0	6	1	NA	4.99118e+06	1	0	0	NA	20	8	0.4	0.6	0	1
2015	2	United States of America	2	2	1	2	2	5	NA	0	0	0	0	0	6	1	NA	5.05352e+06	1	0	0	NA	20	8	0.4	0.6	0	1
2016	2	United States of America	2	2	1	2	2	5	NA	0	0	0	0	0	6	1	NA	4.93886e+06	1	0	0	NA	20	8	0.4	0.6	0	1
1946	2	United States of America	2	3	0	4	2	1	0	0	0	0	0	0	6	1	0.363988	NA	0	0	1	0	12	0	0	1	0	0
1947	2	United States of America	2	3	0	4	2	1	0	0	0	0	0	0	6	1	0.309942	NA	0	0	1	0	13	0	0	1	0	0
1948	2	United States of America	2	3	0	4	2	1	0	0	0	0	0	0	6	1	0.29466	NA	0	0	1	0	13	0	0	1	0	0
1949	2	United States of America	2	3	0	4	2	1	0	0	0	0	0	0	6	1	0.273166	NA	0	0	1	0	13	0	0	1	0	0
1950	2	United States of America	2	3	0	4	2	1	0	0	0	0	0	0	6	1	0.284443	2.63226e+06	0	0	1	0	13	0	0	1	0	0
1951	2	United States of America	2	3	0	4	2	1	0	0	0	0	0	0	6	1	0.319499	2.45501e+06	0	0	1	0	13	0	0	1	0	0
1952	2	United States of America	2	3	0	4	2	1	0	0	0	0	0	0	6	1	0.311367	2475265	0	0	1	0	13	0	0	1	0	0
1953	2	United States of America	2	3	0	4	2	1	0	0	0	0	0	0	6	1	0.311158	2536799	0	0	1	0	13	0	0	1	0	0
1954	2	United States of America	2	3	0	4	2	1	0	0	0	0	0	0	6	1	0.28094	2598839	0	0	1	0	13	0	0	1	0	0
1955	2	United States of America	2	3	0	4	2	1	0	0	0	0	0	0	6	1	0.266423	2623921	0	0	1	0	13	0	0	1	0	0
1956	2	United States of America	2	3	0	4	2	1	0	0	0	0	0	0	6	1	0.260614	2798334	0	0	1	0	13	0	0	1	0	0
1957	2	United States of America	2	3	0	4	2	1	0	0	0	0	0	0	6	1	0.255049	2558890	0	0	1	0	13	0	0	1	0	0
1958	2	United States of America	2	3	0	4	2	1	0	0	0	0	0	0	6	1	0.23447	2536017	0	0	1	0	13	0	0	1	0	0
1959	2	United States of America	2	3	0	4	2	1	0	0	0	0	0	0	6	1	0.228965	2766459	0	0	1	0	13	0	0	1	0	0
1960	2	United States of America	2	3	0	4	2	1	0	0	0	0	0	0	6	1	0.215444	2718423	0	0	1	0	13	0	0	1	0	0
1961	2	United States of America	2	3	0	4	2	1	0	0	0	0	0	0	6	1	0.210655	2855854	0	0	1	0	13	0	0	1	0	0
1962	2	United States of America	2	3	0	4	2	1	0	0	0	0	0	0	6	1	0.209911	2902013	0	0	1	0	15	0	0	1	0	0
1963	2	United States of America	2	3	0	4	2	1	0	0	0	0	0	0	6	1	0.207966	2659102	0	0	1	0	15	0	0	1	0	0
1964	2	United States of America	2	3	0	4	2	1	0	0	0	0	0	0	6	1	0.202983	2523601	0	0	1	0	15	0	0	1	0	0
1965	2	United States of America	2	3	0	4	2	1	0	0	0	0	0	0	6	1	0.201539	2653580	0	0	1	0	16	0	0	1	0	0
1966	2	United States of America	2	3	0	4	2	1	0	0	0	0	0	0	6	1	0.20867	2445657	0	0	1	0	16	0	0	1	0	0
1967	2	United States of America	2	3	0	4	2	1	0	0	0	0	0	0	6	1	0.208548	2315126	0	0	1	0	16	0	0	1	0	0
1968	2	United States of America	2	3	0	4	2	1	0	0	0	0	0	0	6	1	0.203412	2414043	0	0	1	0	16	0	0	1	0	0
1969	2	United States of America	2	3	0	4	2	1	0	0	0	0	0	0	6	1	0.197951	2442230	0	0	1	0	16	0	0	1	0	0
1970	2	United States of America	2	3	0	4	2	1	0	0	0	0	0	0	6	1	0.180969	2797248	0	0	1	0	17	0	0	1	0	0
1971	2	United States of America	2	3	0	4	2	1	0	0	0	0	0	0	6	1	0.169956	2888280	0	0	1	0	17	0	0	1	0	0
1972	2	United States of America	2	3	0	4	2	1	0	0	0	0	0	0	6	1	0.164743	2775445	0	0	1	0	17	0	0	1	0	0
1973	2	United States of America	2	3	0	4	2	1	0	0	0	0	0	0	6	1	0.158819	2811212	0	0	1	0	17	0	0	1	0	0
1974	2	United States of America	2	3	0	4	2	1	0	0	0	0	0	0	6	1	0.152699	2888790	0	0	1	0	18	0	0	1	0	0
1975	2	United States of America	2	3	0	4	2	1	0	0	0	0	0	0	6	1	0.143948	2850477	0	0	1	0	18	0	0	1	0	0
1976	2	United States of America	2	3	0	4	2	1	0	0	0	0	0	0	6	1	0.142463	3091788	0	0	1	0	18	0	0	1	0	0
1977	2	United States of America	2	3	0	4	2	1	0	0	0	0	0	0	6	1	0.141824	3041636	0	0	1	0	18	0	0	1	0	0
1978	2	United States of America	2	3	0	4	2	1	0	0	0	0	0	0	6	1	0.139674	3481985	0	0	1	0	18	1	0.0555556	0.944444	0	0
1979	2	United States of America	2	3	0	4	2	1	0	0	0	0	0	0	6	1	0.137216	3588019	0	0	1	0	19	1	0.0526316	0.947368	0	0
1980	2	United States of America	2	3	0	4	2	1	0	0	0	0	0	0	6	1	0.133115	3707090	0	0	1	0	19	2	0.105263	0.894737	0	0
1981	2	United States of America	2	3	0	4	2	1	0	0	0	0	0	0	6	1	0.138008	3.70415e+06	0	0	1	0	19	2	0.105263	0.894737	0	0
1982	2	United States of America	2	3	0	4	2	1	0	0	0	0	0	0	6	1	0.129589	3.95639e+06	0	0	1	0	18	2	0.111111	0.888889	0	0
1983	2	United States of America	2	3	0	4	2	1	0	0	0	0	0	0	6	1	0.132942	4.1569e+06	0	0	1	0	18	4	0.222222	0.777778	0	0
1984	2	United States of America	2	3	0	4	2	1	0	0	0	0	0	0	6	1	0.135594	4.72567e+06	0	0	1	0	18	4	0.222222	0.777778	0	0
1985	2	United States of America	2	3	0	4	2	1	0	0	0	0	0	0	6	1	0.137315	4.72277e+06	0	0	1	0	18	4	0.222222	0.777778	0	0
1986	2	United States of America	2	3	0	4	2	1	0	0	0	0	0	0	6	1	0.135287	4884126	0	0	1	0	20	4	0.2	0.8	0	0
1987	2	United States of America	2	3	0	4	2	1	0	0	0	0	0	0	6	1	0.13403	5696943	0	0	1	0	20	4	0.2	0.8	0	0
1988	2	United States of America	2	3	0	4	2	1	0	0	0	0	0	0	6	1	0.13447	5.67372e+06	0	0	1	0	20	4	0.2	0.8	0	0
1989	2	United States of America	2	3	0	4	2	1	0	0	0	0	0	0	6	1	0.148239	5.49473e+06	0	0	1	0	20	4	0.2	0.8	0	0
1990	2	United States of America	2	3	0	4	2	1	0	0	0	0	0	0	6	1	0.141332	5.62375e+06	0	0	1	0	20	5	0.25	0.75	0	0
1991	2	United States of America	2	3	0	4	2	1	0	0	0	0	0	0	6	1	0.137246	5.24828e+06	0	0	1	0	20	5	0.25	0.75	0	0
1992	2	United States of America	2	3	0	4	2	1	0	0	0	0	0	0	6	1	0.148314	5.27852e+06	1	0	1	0	20	5	0.25	0.75	0	0
1993	2	United States of America	2	3	0	4	2	1	0	0	0	0	0	0	6	1	0.153516	5.61189e+06	1	0	1	0	20	5	0.25	0.75	0	0
1994	2	United States of America	2	3	0	4	2	1	0	0	0	0	0	0	6	1	0.145636	5.6569e+06	1	0	1	0	20	5	0.25	0.75	0	0
1995	2	United States of America	2	3	0	4	2	1	0	0	0	0	0	0	6	1	0.140337	5.30475e+06	1	0	1	0	20	6	0.3	0.7	0	0
1996	2	United States of America	2	3	0	4	2	1	0	0	0	0	0	0	6	1	0.138368	5.06571e+06	1	0	1	0	20	6	0.3	0.7	0	0
1997	2	United States of America	2	3	0	4	2	1	0	0	0	0	0	0	6	1	0.139523	5060832	1	0	1	0	20	7	0.35	0.65	0	0
1998	2	United States of America	2	3	0	4	2	1	0	0	0	0	0	0	6	1	0.141644	4.74235e+06	1	0	1	0	20	7	0.35	0.65	0	0
1999	2	United States of America	2	3	0	4	2	1	0	0	0	0	0	0	6	1	0.142625	4.8377e+06	1	0	1	0	20	7	0.35	0.65	0	0
2000	2	United States of America	2	3	0	4	2	1	0	0	0	0	0	0	6	1	0.142805	4.76893e+06	1	0	1	0	20	7	0.35	0.65	0	0
2001	2	United States of America	2	3	0	4	2	1	0	0	0	0	0	0	6	1	0.141457	4.99333e+06	1	0	1	NA	20	7	0.35	0.65	0	0
2002	2	United States of America	2	3	0	4	2	1	0	0	0	0	0	0	6	1	0.153765	4.99745e+06	1	0	1	NA	20	7	0.35	0.65	0	0
2003	2	United States of America	2	3	0	4	2	1	0	0	0	0	0	0	6	1	0.151919	5.00005e+06	1	0	1	NA	20	7	0.35	0.65	0	0
2004	2	United States of America	2	3	0	4	2	1	NA	0	0	0	0	0	6	1	0.151529	5.00547e+06	1	0	1	NA	20	7	0.35	0.65	0	0
2005	2	United States of America	2	3	0	4	2	1	NA	0	0	0	0	0	6	1	0.156519	4.97097e+06	1	0	1	NA	20	7	0.35	0.65	0	0
2006	2	United States of America	2	3	0	4	2	1	NA	0	0	0	0	0	6	1	0.15443	4.86981e+06	1	0	1	NA	20	7	0.35	0.65	0	0
2007	2	United States of America	2	3	0	4	2	1	NA	0	0	0	0	0	6	1	0.149798	4.781e+06	1	0	1	NA	20	7	0.35	0.65	0	0
2008	2	United States of America	2	3	0	4	2	1	NA	0	0	0	0	0	6	1	0.14787	4.36912e+06	1	0	1	NA	20	7	0.35	0.65	0	0
2009	2	United States of America	2	3	0	4	2	1	NA	0	0	0	0	0	6	1	0.145986	4.24311e+06	1	0	1	NA	20	7	0.35	0.65	0	0
2010	2	United States of America	2	3	0	4	2	1	NA	0	0	0	0	0	6	1	0.148098	4.40621e+06	1	0	1	NA	20	7	0.35	0.65	0	0
2011	2	United States of America	2	3	0	4	2	1	NA	0	0	0	0	0	6	1	0.143291	5.13166e+06	1	0	1	NA	20	7	0.35	0.65	0	0
2012	2	United States of America	2	3	0	4	2	1	NA	0	0	0	0	0	6	1	0.139353	5.11002e+06	1	0	1	NA	20	7	0.35	0.65	0	0
2013	2	United States of America	2	3	0	4	2	1	NA	0	0	0	0	0	6	1	NA	5.16057e+06	1	0	1	NA	20	7	0.35	0.65	0	0
2014	2	United States of America	2	3	0	4	2	1	NA	0	0	0	0	0	6	1	NA	4.99118e+06	1	0	1	NA	20	8	0.4	0.6	0	0
2015	2	United States of America	2	3	0	4	2	1	NA	0	0	0	0	0	6	1	NA	5.05352e+06	1	0	1	NA	20	8	0.4	0.6	0	0
2016	2	United States of America	2	3	0	4	2	1	NA	0	0	0	0	0	6	1	NA	4.93886e+06	1	0	1	NA	20	8	0.4	0.6	0	0
1946	2	United States of America	1	2	1	2	2	1	0	0	0	0	0	0	6	1	0.363988	NA	0	1	0	0	12	0	0	1	0	0
1947	2	United States of America	1	2	1	2	2	1	0	0	0	0	0	0	6	1	0.309942	NA	0	1	0	0	13	0	0	1	0	0
1948	2	United States of America	1	2	1	2	2	1	0	0	0	0	0	0	6	1	0.29466	NA	0	1	0	0	13	0	0	1	0	0
1949	2	United States of America	1	2	1	2	2	1	0	0	0	0	0	0	6	1	0.273166	NA	0	1	0	0	13	0	0	1	0	0
1950	2	United States of America	1	2	1	2	2	1	0	0	0	0	0	0	6	1	0.284443	2.63226e+06	0	1	0	0	13	0	0	1	0	0
1951	2	United States of America	1	2	1	2	2	1	0	0	0	0	0	0	6	1	0.319499	2.45501e+06	0	1	0	0	13	0	0	1	0	0
1952	2	United States of America	1	2	1	2	2	1	0	0	0	0	0	0	6	1	0.311367	2475265	0	1	0	0	13	0	0	1	0	0
1953	2	United States of America	1	2	1	2	2	1	0	0	0	0	0	0	6	1	0.311158	2536799	0	1	0	0	13	0	0	1	0	0
1954	2	United States of America	1	2	1	2	2	1	0	0	0	0	0	0	6	1	0.28094	2598839	0	1	0	0	13	0	0	1	0	0
1955	2	United States of America	1	2	1	2	2	1	0	0	0	0	0	0	6	1	0.266423	2623921	0	1	0	0	13	0	0	1	0	0
1956	2	United States of America	1	2	1	2	2	1	0	0	0	0	0	0	6	1	0.260614	2798334	0	1	0	0	13	0	0	1	0	0
1957	2	United States of America	1	2	1	2	2	1	0	0	0	0	0	0	6	1	0.255049	2558890	0	1	0	0	13	0	0	1	0	0
1958	2	United States of America	1	2	1	2	2	1	0	0	0	0	0	0	6	1	0.23447	2536017	0	1	0	0	13	0	0	1	0	0
1959	2	United States of America	1	2	1	2	2	1	0	0	0	0	0	0	6	1	0.228965	2766459	0	1	0	0	13	0	0	1	0	0
1960	2	United States of America	1	2	1	2	2	1	0	0	0	0	0	0	6	1	0.215444	2718423	0	1	0	0	13	0	0	1	0	0
1961	2	United States of America	1	2	1	2	2	1	0	0	0	0	0	0	6	1	0.210655	2855854	0	1	0	0	13	0	0	1	0	0
1962	2	United States of America	1	2	1	2	2	1	0	0	0	0	0	0	6	1	0.209911	2902013	0	1	0	0	15	0	0	1	0	0
1963	2	United States of America	1	2	1	2	2	1	0	0	0	0	0	0	6	1	0.207966	2659102	0	1	0	0	15	0	0	1	0	0
1964	2	United States of America	1	2	1	2	2	1	0	0	0	0	0	0	6	1	0.202983	2523601	0	1	0	0	15	0	0	1	0	0
1965	2	United States of America	1	2	1	2	2	1	0	0	0	0	0	0	6	1	0.201539	2653580	0	1	0	0	16	0	0	1	0	0
1966	2	United States of America	1	2	1	2	2	1	0	0	0	0	0	0	6	1	0.20867	2445657	0	1	0	0	16	0	0	1	0	0
1967	2	United States of America	1	2	1	2	2	1	0	0	0	0	0	0	6	1	0.208548	2315126	0	1	0	0	16	0	0	1	0	0
1968	2	United States of America	1	2	1	2	2	1	0	0	0	0	0	0	6	1	0.203412	2414043	0	1	0	0	16	0	0	1	0	0
1969	2	United States of America	1	2	1	2	2	1	0	0	0	0	0	0	6	1	0.197951	2442230	0	1	0	0	16	0	0	1	0	0
1970	2	United States of America	1	2	1	2	2	1	0	0	0	0	0	0	6	1	0.180969	2797248	0	1	0	0	17	0	0	1	0	0
1971	2	United States of America	1	2	1	2	2	1	0	0	0	0	0	0	6	1	0.169956	2888280	0	1	0	0	17	0	0	1	0	0
1972	2	United States of America	1	2	1	2	2	1	0	0	0	0	0	0	6	1	0.164743	2775445	0	1	0	0	17	0	0	1	0	0
1973	2	United States of America	1	2	1	2	2	1	0	0	0	0	0	0	6	1	0.158819	2811212	0	1	0	0	17	0	0	1	0	0
1974	2	United States of America	1	2	1	2	2	1	0	0	0	0	0	0	6	1	0.152699	2888790	0	1	0	0	18	0	0	1	0	0
1975	2	United States of America	1	2	1	2	2	1	0	0	0	0	0	0	6	1	0.143948	2850477	0	1	0	0	18	0	0	1	0	0
1976	2	United States of America	1	2	1	2	2	1	0	0	0	0	0	0	6	1	0.142463	3091788	0	1	0	0	18	0	0	1	0	0
1977	2	United States of America	1	2	1	2	2	1	0	0	0	0	0	0	6	1	0.141824	3041636	0	1	0	0	18	0	0	1	0	0
1978	2	United States of America	1	2	1	2	2	2	0	1	0	0	0	0	6	1	0.139674	3481985	0	1	0	0	18	1	0.0555556	0.944444	1	0
1979	2	United States of America	1	2	1	2	2	2	0	1	0	0	0	0	6	1	0.137216	3588019	0	1	0	0	19	1	0.0526316	0.947368	1	0
1980	2	United States of America	1	2	1	2	2	2	0	1	0	0	0	0	6	1	0.133115	3707090	0	1	0	0	19	2	0.105263	0.894737	1	0
1981	2	United States of America	1	2	1	2	2	2	0	1	0	0	0	0	6	1	0.138008	3.70415e+06	0	1	0	0	19	2	0.105263	0.894737	1	0
1982	2	United States of America	1	2	1	2	2	2	0	1	0	0	0	0	6	1	0.129589	3.95639e+06	0	1	0	0	18	2	0.111111	0.888889	1	0
1983	2	United States of America	1	2	1	2	2	2	0	1	0	0	0	0	6	1	0.132942	4.1569e+06	0	1	0	0	18	4	0.222222	0.777778	1	0
1984	2	United States of America	1	2	1	2	2	2	0	1	0	0	0	0	6	1	0.135594	4.72567e+06	0	1	0	0	18	4	0.222222	0.777778	1	0
1985	2	United States of America	1	2	1	2	2	2	0	1	0	0	0	0	6	1	0.137315	4.72277e+06	0	1	0	0	18	4	0.222222	0.777778	1	0
1986	2	United States of America	1	2	1	2	2	2	0	1	0	0	0	0	6	1	0.135287	4884126	0	1	0	0	20	4	0.2	0.8	1	0
1987	2	United States of America	1	2	1	2	2	2	0	1	0	0	0	0	6	1	0.13403	5696943	0	1	0	0	20	4	0.2	0.8	1	0
1988	2	United States of America	1	2	1	2	2	2	0	1	0	0	0	0	6	1	0.13447	5.67372e+06	0	1	0	0	20	4	0.2	0.8	1	0
1989	2	United States of America	1	2	1	2	2	2	0	1	0	0	0	0	6	1	0.148239	5.49473e+06	0	1	0	0	20	4	0.2	0.8	1	0
1990	2	United States of America	1	2	1	2	2	5	0	0	0	0	0	1	6	1	0.141332	5.62375e+06	0	1	0	0	20	5	0.25	0.75	1	1
1991	2	United States of America	1	2	1	2	2	5	0	0	0	0	0	0	6	1	0.137246	5.24828e+06	0	1	0	0	20	5	0.25	0.75	1	1
1992	2	United States of America	1	2	1	2	2	5	0	0	0	0	0	0	6	1	0.148314	5.27852e+06	1	1	0	0	20	5	0.25	0.75	1	1
1993	2	United States of America	1	2	1	2	2	5	0	0	0	0	0	0	6	1	0.153516	5.61189e+06	1	1	0	0	20	5	0.25	0.75	1	1
1994	2	United States of America	1	2	1	2	2	5	0	0	0	0	0	0	6	1	0.145636	5.6569e+06	1	1	0	0	20	5	0.25	0.75	1	1
1995	2	United States of America	1	2	1	2	2	5	0	0	0	0	0	0	6	1	0.140337	5.30475e+06	1	1	0	0	20	6	0.3	0.7	1	1
1996	2	United States of America	1	2	1	2	2	5	0	0	0	0	0	0	6	1	0.138368	5.06571e+06	1	1	0	0	20	6	0.3	0.7	1	1
1997	2	United States of America	1	2	1	2	2	5	0	0	0	0	0	0	6	1	0.139523	5060832	1	1	0	0	20	7	0.35	0.65	1	1
1998	2	United States of America	1	2	1	2	2	5	0	0	0	0	0	0	6	1	0.141644	4.74235e+06	1	1	0	0	20	7	0.35	0.65	1	1
1999	2	United States of America	1	2	1	2	2	5	0	0	0	0	0	0	6	1	0.142625	4.8377e+06	1	1	0	0	20	7	0.35	0.65	1	1
2000	2	United States of America	1	2	1	2	2	5	0	0	0	0	0	0	6	1	0.142805	4.76893e+06	1	1	0	0	20	7	0.35	0.65	1	1
2001	2	United States of America	1	2	1	2	2	5	0	0	0	0	0	0	6	1	0.141457	4.99333e+06	1	1	0	NA	20	7	0.35	0.65	1	1
2002	2	United States of America	1	2	1	2	2	5	0	0	0	0	0	0	6	1	0.153765	4.99745e+06	1	1	0	NA	20	7	0.35	0.65	1	1
2003	2	United States of America	1	2	1	2	2	5	0	0	0	0	0	0	6	1	0.151919	5.00005e+06	1	1	0	NA	20	7	0.35	0.65	1	1
2004	2	United States of America	1	2	1	2	2	5	NA	0	0	0	0	0	6	1	0.151529	5.00547e+06	1	1	0	NA	20	7	0.35	0.65	1	1
2005	2	United States of America	1	2	1	2	2	5	NA	0	0	0	0	0	6	1	0.156519	4.97097e+06	1	1	0	NA	20	7	0.35	0.65	1	1
2006	2	United States of America	1	2	1	2	2	5	NA	0	0	0	0	0	6	1	0.15443	4.86981e+06	1	1	0	NA	20	7	0.35	0.65	1	1
2007	2	United States of America	1	2	1	2	2	5	NA	0	0	0	0	0	6	1	0.149798	4.781e+06	1	1	0	NA	20	7	0.35	0.65	1	1
2008	2	United States of America	1	2	1	2	2	5	NA	0	0	0	0	0	6	1	0.14787	4.36912e+06	1	1	0	NA	20	7	0.35	0.65	1	1
2009	2	United States of America	1	2	1	2	2	5	NA	0	0	0	0	0	6	1	0.145986	4.24311e+06	1	1	0	NA	20	7	0.35	0.65	1	1
2010	2	United States of America	1	2	1	2	2	5	NA	0	0	0	0	0	6	1	0.148098	4.40621e+06	1	1	0	NA	20	7	0.35	0.65	1	1
2011	2	United States of America	1	2	1	2	2	5	NA	0	0	0	0	0	6	1	0.143291	5.13166e+06	1	1	0	NA	20	7	0.35	0.65	1	1
2012	2	United States of America	1	2	1	2	2	5	NA	0	0	0	0	0	6	1	0.139353	5.11002e+06	1	1	0	NA	20	7	0.35	0.65	1	1
2013	2	United States of America	1	2	1	2	2	5	NA	0	0	0	0	0	6	1	NA	5.16057e+06	1	1	0	NA	20	7	0.35	0.65	1	1
2014	2	United States of America	1	2	1	2	2	5	NA	0	0	0	0	0	6	1	NA	4.99118e+06	1	1	0	NA	20	8	0.4	0.6	1	1
2015	2	United States of America	1	2	1	2	2	5	NA	0	0	0	0	0	6	1	NA	5.05352e+06	1	1	0	NA	20	8	0.4	0.6	1	1
2016	2	United States of America	1	2	1	2	2	5	NA	0	0	0	0	0	6	1	NA	4.93886e+06	1	1	0	NA	20	8	0.4	0.6	1	1
1947	2	United States of America	5	3	0	5	2	1	0	0	0	0	0	0	4	1	0.309942	NA	0	0	1	0	13	0	0	1	0	0
1948	2	United States of America	5	3	0	5	2	1	0	0	0	0	0	0	4	1	0.29466	NA	0	0	1	0	13	0	0	1	0	0
1949	2	United States of America	5	3	0	5	2	1	0	0	0	0	0	0	4	1	0.273166	NA	0	0	1	0	13	0	0	1	0	0
1950	2	United States of America	5	3	0	5	2	1	0	0	0	0	0	0	4	1	0.284443	2.63226e+06	0	0	1	0	13	0	0	1	0	0
1951	2	United States of America	5	3	0	5	2	1	0	0	0	0	0	0	4	1	0.319499	2.45501e+06	0	0	1	0	13	0	0	1	0	0
1952	2	United States of America	5	3	0	5	2	1	0	0	0	0	0	0	4	1	0.311367	2475265	0	0	1	0	13	0	0	1	0	0
1953	2	United States of America	5	3	0	5	2	1	0	0	0	0	0	0	4	1	0.311158	2536799	0	0	1	0	13	0	0	1	0	0
1954	2	United States of America	5	3	0	5	2	1	0	0	0	0	0	0	4	1	0.28094	2598839	0	0	1	0	13	0	0	1	0	0
1955	2	United States of America	5	3	0	5	2	1	0	0	0	0	0	0	4	1	0.266423	2623921	0	0	1	0	13	0	0	1	0	0
1956	2	United States of America	5	3	0	5	2	1	0	0	0	0	0	0	4	1	0.260614	2798334	0	0	1	0	13	0	0	1	0	0
1957	2	United States of America	5	3	0	5	2	1	0	0	0	0	0	0	4	1	0.255049	2558890	0	0	1	0	13	0	0	1	0	0
1958	2	United States of America	5	3	0	5	2	1	0	0	0	0	0	0	4	1	0.23447	2536017	0	0	1	0	13	0	0	1	0	0
1959	2	United States of America	5	3	0	5	2	1	0	0	0	0	0	0	4	1	0.228965	2766459	0	0	1	0	13	0	0	1	0	0
1960	2	United States of America	5	3	0	5	2	1	0	0	0	0	0	0	4	1	0.215444	2718423	0	0	1	0	13	0	0	1	0	0
1961	2	United States of America	5	3	0	5	2	1	0	0	0	0	0	0	4	1	0.210655	2855854	0	0	1	0	13	0	0	1	0	0
1962	2	United States of America	5	3	0	5	2	1	0	0	0	0	0	0	4	1	0.209911	2902013	0	0	1	0	15	0	0	1	0	0
1963	2	United States of America	5	3	0	5	2	1	0	0	0	0	0	0	4	1	0.207966	2659102	0	0	1	0	15	0	0	1	0	0
1964	2	United States of America	5	3	0	5	2	1	0	0	0	0	0	0	4	1	0.202983	2523601	0	0	1	0	15	0	0	1	0	0
1965	2	United States of America	5	3	0	5	2	1	0	0	0	0	0	0	4	1	0.201539	2653580	0	0	1	0	16	0	0	1	0	0
1966	2	United States of America	5	3	0	5	2	1	0	0	0	0	0	0	4	1	0.20867	2445657	0	0	1	0	16	0	0	1	0	0
1967	2	United States of America	5	3	0	5	2	1	0	0	0	0	0	0	4	1	0.208548	2315126	0	0	1	0	16	0	0	1	0	0
1968	2	United States of America	5	3	0	5	2	1	0	0	0	0	0	0	4	1	0.203412	2414043	0	0	1	0	16	0	0	1	0	0
1969	2	United States of America	5	3	0	5	2	1	0	0	0	0	0	0	4	1	0.197951	2442230	0	0	1	0	16	0	0	1	0	0
1970	2	United States of America	5	3	0	5	2	1	0	0	0	0	0	0	4	1	0.180969	2797248	0	0	1	0	17	0	0	1	0	0
1971	2	United States of America	5	3	0	5	2	1	0	0	0	0	0	0	4	1	0.169956	2888280	0	0	1	0	17	0	0	1	0	0
1972	2	United States of America	5	3	0	5	2	1	0	0	0	0	0	0	4	1	0.164743	2775445	0	0	1	0	17	0	0	1	0	0
1973	2	United States of America	5	3	0	5	2	1	0	0	0	0	0	0	4	1	0.158819	2811212	0	0	1	0	17	0	0	1	0	0
1974	2	United States of America	5	3	0	5	2	1	0	0	0	0	0	0	4	1	0.152699	2888790	0	0	1	0	18	0	0	1	0	0
1975	2	United States of America	5	3	0	5	2	1	0	0	0	0	0	0	4	1	0.143948	2850477	0	0	1	0	18	0	0	1	0	0
1976	2	United States of America	5	3	0	5	2	1	0	0	0	0	0	0	4	1	0.142463	3091788	0	0	1	0	18	0	0	1	0	0
1977	2	United States of America	5	3	0	5	2	1	0	0	0	0	0	0	4	1	0.141824	3041636	0	0	1	0	18	0	0	1	0	0
1978	2	United States of America	5	3	0	5	2	1	0	0	0	0	0	0	4	1	0.139674	3481985	0	0	1	0	18	1	0.0555556	0.944444	0	0
1979	2	United States of America	5	3	0	5	2	1	0	0	0	0	0	0	4	1	0.137216	3588019	0	0	1	0	19	1	0.0526316	0.947368	0	0
1980	2	United States of America	5	3	0	5	2	1	0	0	0	0	0	0	4	1	0.133115	3707090	0	0	1	0	19	2	0.105263	0.894737	0	0
1981	2	United States of America	5	3	0	5	2	1	0	0	0	0	0	0	4	1	0.138008	3.70415e+06	0	0	1	0	19	2	0.105263	0.894737	0	0
1982	2	United States of America	5	3	0	5	2	1	0	0	0	0	0	0	4	1	0.129589	3.95639e+06	0	0	1	0	18	2	0.111111	0.888889	0	0
1983	2	United States of America	5	3	0	5	2	1	0	0	0	0	0	0	4	1	0.132942	4.1569e+06	0	0	1	0	18	4	0.222222	0.777778	0	0
1984	2	United States of America	5	3	0	5	2	1	0	0	0	0	0	0	4	1	0.135594	4.72567e+06	0	0	1	0	18	4	0.222222	0.777778	0	0
1985	2	United States of America	5	3	0	5	2	1	0	0	0	0	0	0	4	1	0.137315	4.72277e+06	0	0	1	0	18	4	0.222222	0.777778	0	0
1986	2	United States of America	5	3	0	5	2	1	0	0	0	0	0	0	4	1	0.135287	4884126	0	0	1	0	20	4	0.2	0.8	0	0
1987	2	United States of America	5	3	0	5	2	1	0	0	0	0	0	0	4	1	0.13403	5696943	0	0	1	0	20	4	0.2	0.8	0	0
1988	2	United States of America	5	3	0	5	2	1	0	0	0	0	0	0	4	1	0.13447	5.67372e+06	0	0	1	0	20	4	0.2	0.8	0	0
1989	2	United States of America	5	3	0	5	2	1	0	0	0	0	0	0	4	1	0.148239	5.49473e+06	0	0	1	0	20	4	0.2	0.8	0	0
1990	2	United States of America	5	3	0	5	2	1	0	0	0	0	0	0	4	1	0.141332	5.62375e+06	0	0	1	0	20	5	0.25	0.75	0	0
1991	2	United States of America	5	3	0	5	2	1	0	0	0	0	0	0	4	1	0.137246	5.24828e+06	0	0	1	0	20	5	0.25	0.75	0	0
1992	2	United States of America	5	3	0	5	2	1	0	0	0	0	0	0	4	1	0.148314	5.27852e+06	1	0	1	0	20	5	0.25	0.75	0	0
1993	2	United States of America	5	3	0	5	2	1	0	0	0	0	0	0	4	1	0.153516	5.61189e+06	1	0	1	0	20	5	0.25	0.75	0	0
1994	2	United States of America	5	3	0	5	2	1	0	0	0	0	0	0	4	1	0.145636	5.6569e+06	1	0	1	0	20	5	0.25	0.75	0	0
1995	2	United States of America	5	3	0	5	2	1	0	0	0	0	0	0	4	1	0.140337	5.30475e+06	1	0	1	0	20	6	0.3	0.7	0	0
1996	2	United States of America	5	3	0	5	2	1	0	0	0	0	0	0	4	1	0.138368	5.06571e+06	1	0	1	0	20	6	0.3	0.7	0	0
1997	2	United States of America	5	3	0	5	2	1	0	0	0	0	0	0	4	1	0.139523	5060832	1	0	1	0	20	7	0.35	0.65	0	0
1998	2	United States of America	5	3	0	5	2	1	0	0	0	0	0	0	4	1	0.141644	4.74235e+06	1	0	1	0	20	7	0.35	0.65	0	0
1999	2	United States of America	5	3	0	5	2	1	0	0	0	0	0	0	4	1	0.142625	4.8377e+06	1	0	1	0	20	7	0.35	0.65	0	0
2000	2	United States of America	5	3	0	5	2	1	0	0	0	0	0	0	4	1	0.142805	4.76893e+06	1	0	1	0	20	7	0.35	0.65	0	0
2001	2	United States of America	5	3	0	5	2	1	0	0	0	0	0	0	4	1	0.141457	4.99333e+06	1	0	1	NA	20	7	0.35	0.65	0	0
2002	2	United States of America	5	3	0	5	2	1	0	0	0	0	0	0	4	1	0.153765	4.99745e+06	1	0	1	NA	20	7	0.35	0.65	0	0
2003	2	United States of America	5	3	0	5	2	1	0	0	0	0	0	0	4	1	0.151919	5.00005e+06	1	0	1	NA	20	7	0.35	0.65	0	0
2004	2	United States of America	5	3	0	5	2	1	NA	0	0	0	0	0	4	1	0.151529	5.00547e+06	1	0	1	NA	20	7	0.35	0.65	0	0
2005	2	United States of America	5	3	0	5	2	1	NA	0	0	0	0	0	4	1	0.156519	4.97097e+06	1	0	1	NA	20	7	0.35	0.65	0	0
2006	2	United States of America	5	3	0	5	2	1	NA	0	0	0	0	0	4	1	0.15443	4.86981e+06	1	0	1	NA	20	7	0.35	0.65	0	0
2007	2	United States of America	5	3	0	5	2	1	NA	0	0	0	0	0	4	1	0.149798	4.781e+06	1	0	1	NA	20	7	0.35	0.65	0	0
2008	2	United States of America	5	3	0	5	2	1	NA	0	0	0	0	0	4	1	0.14787	4.36912e+06	1	0	1	NA	20	7	0.35	0.65	0	0
2009	2	United States of America	5	3	0	5	2	1	NA	0	0	0	0	0	4	1	0.145986	4.24311e+06	1	0	1	NA	20	7	0.35	0.65	0	0
2010	2	United States of America	5	3	0	5	2	1	NA	0	0	0	0	0	4	1	0.148098	4.40621e+06	1	0	1	NA	20	7	0.35	0.65	0	0
2011	2	United States of America	5	3	0	5	2	1	NA	0	0	0	0	0	4	1	0.143291	5.13166e+06	1	0	1	NA	20	7	0.35	0.65	0	0
2012	2	United States of America	5	3	0	5	2	1	NA	0	0	0	0	0	4	1	0.139353	5.11002e+06	1	0	1	NA	20	7	0.35	0.65	0	0
2013	2	United States of America	5	3	0	5	2	1	NA	0	0	0	0	0	4	1	NA	5.16057e+06	1	0	1	NA	20	7	0.35	0.65	0	0
2014	2	United States of America	5	3	0	5	2	1	NA	0	0	0	0	0	4	1	NA	4.99118e+06	1	0	1	NA	20	8	0.4	0.6	0	0
2015	2	United States of America	5	3	0	5	2	1	NA	0	0	0	0	0	4	1	NA	5.05352e+06	1	0	1	NA	20	8	0.4	0.6	0	0
2016	2	United States of America	5	3	0	5	2	1	NA	0	0	0	0	0	4	1	NA	4.93886e+06	1	0	1	NA	20	8	0.4	0.6	0	0
1946	2	United States of America	5	3	0	5	2	1	0	0	1	0	0	0	6	1	0.363988	NA	0	0	0	0	12	0	0	1	0	0
1947	2	United States of America	5	3	0	5	2	1	0	0	1	0	0	0	6	1	0.309942	NA	0	0	0	0	13	0	0	1	0	0
1948	2	United States of America	5	3	0	5	2	1	0	0	1	0	0	0	6	1	0.29466	NA	0	0	0	0	13	0	0	1	0	0
1949	2	United States of America	5	3	0	5	2	1	0	0	1	0	0	0	6	1	0.273166	NA	0	0	0	0	13	0	0	1	0	0
1950	2	United States of America	5	3	0	5	2	1	0	0	1	0	0	0	6	1	0.284443	2.63226e+06	0	0	0	0	13	0	0	1	0	0
1951	2	United States of America	5	3	0	5	2	1	0	0	1	0	0	0	6	1	0.319499	2.45501e+06	0	0	0	0	13	0	0	1	0	0
1952	2	United States of America	5	3	0	5	2	1	0	0	1	0	0	0	6	1	0.311367	2475265	0	0	0	0	13	0	0	1	0	0
1953	2	United States of America	5	3	0	5	2	1	0	0	1	0	0	0	6	1	0.311158	2536799	0	0	0	0	13	0	0	1	0	0
1954	2	United States of America	5	3	0	5	2	1	0	0	1	0	0	0	6	1	0.28094	2598839	0	0	0	0	13	0	0	1	0	0
1955	2	United States of America	5	3	0	5	2	1	0	0	1	0	0	0	6	1	0.266423	2623921	0	0	0	0	13	0	0	1	0	0
1956	2	United States of America	5	3	0	5	2	1	0	0	1	0	0	0	6	1	0.260614	2798334	0	0	0	0	13	0	0	1	0	0
1957	2	United States of America	5	3	0	5	2	1	0	0	1	0	0	0	6	1	0.255049	2558890	0	0	0	0	13	0	0	1	0	0
1958	2	United States of America	5	3	0	5	2	1	0	0	1	0	0	0	6	1	0.23447	2536017	0	0	0	0	13	0	0	1	0	0
1959	2	United States of America	5	3	0	5	2	1	0	0	1	0	0	0	6	1	0.228965	2766459	0	0	0	0	13	0	0	1	0	0
1960	2	United States of America	5	3	0	5	2	1	0	0	1	0	0	0	6	1	0.215444	2718423	0	0	0	0	13	0	0	1	0	0
1961	2	United States of America	5	3	0	5	2	1	0	0	1	0	0	0	6	1	0.210655	2855854	0	0	0	0	13	0	0	1	0	0
1962	2	United States of America	5	3	0	5	2	1	0	0	1	0	0	0	6	1	0.209911	2902013	0	0	0	0	15	0	0	1	0	0
1963	2	United States of America	5	3	0	5	2	1	0	0	1	0	0	0	6	1	0.207966	2659102	0	0	0	0	15	0	0	1	0	0
1964	2	United States of America	5	3	0	5	2	1	0	0	1	0	0	0	6	1	0.202983	2523601	0	0	0	0	15	0	0	1	0	0
1965	2	United States of America	5	3	0	5	2	1	0	0	1	0	0	0	6	1	0.201539	2653580	0	0	0	0	16	0	0	1	0	0
1966	2	United States of America	5	3	0	5	2	1	0	0	1	0	0	0	6	1	0.20867	2445657	0	0	0	0	16	0	0	1	0	0
1967	2	United States of America	5	3	0	5	2	1	0	0	1	0	0	0	6	1	0.208548	2315126	0	0	0	0	16	0	0	1	0	0
1968	2	United States of America	5	3	0	5	2	1	0	0	1	0	0	0	6	1	0.203412	2414043	0	0	0	0	16	0	0	1	0	0
1969	2	United States of America	5	3	0	5	2	1	0	0	1	0	0	0	6	1	0.197951	2442230	0	0	0	0	16	0	0	1	0	0
1970	2	United States of America	5	3	0	5	2	1	0	0	1	0	0	0	6	1	0.180969	2797248	0	0	0	0	17	0	0	1	0	0
1971	2	United States of America	5	3	0	5	2	1	0	0	1	0	0	0	6	1	0.169956	2888280	0	0	0	0	17	0	0	1	0	0
1972	2	United States of America	5	3	0	5	2	1	0	0	1	0	0	0	6	1	0.164743	2775445	0	0	0	0	17	0	0	1	0	0
1973	2	United States of America	5	3	0	5	2	1	0	0	1	0	0	0	6	1	0.158819	2811212	0	0	0	0	17	0	0	1	0	0
1974	2	United States of America	5	3	0	5	2	1	0	0	1	0	0	0	6	1	0.152699	2888790	0	0	0	0	18	0	0	1	0	0
1975	2	United States of America	5	3	0	5	2	1	0	0	1	0	0	0	6	1	0.143948	2850477	0	0	0	0	18	0	0	1	0	0
1976	2	United States of America	5	3	0	5	2	1	0	0	1	0	0	0	6	1	0.142463	3091788	0	0	0	0	18	0	0	1	0	0
1977	2	United States of America	5	3	0	5	2	1	0	0	1	0	0	0	6	1	0.141824	3041636	0	0	0	0	18	0	0	1	0	0
1978	2	United States of America	5	3	0	5	2	1	0	0	1	0	0	0	6	1	0.139674	3481985	0	0	0	0	18	1	0.0555556	0.944444	0	0
1979	2	United States of America	5	3	0	5	2	1	0	0	1	0	0	0	6	1	0.137216	3588019	0	0	0	0	19	1	0.0526316	0.947368	0	0
1980	2	United States of America	5	3	0	5	2	1	0	0	0	0	0	1	6	1	0.133115	3707090	0	0	0	0	19	2	0.105263	0.894737	0	1
1981	2	United States of America	5	3	0	5	2	1	0	0	0	0	0	0	6	1	0.138008	3.70415e+06	0	0	0	0	19	2	0.105263	0.894737	0	1
1982	2	United States of America	5	3	0	5	2	1	0	0	0	0	0	0	6	1	0.129589	3.95639e+06	0	0	0	0	18	2	0.111111	0.888889	0	1
1983	2	United States of America	5	3	0	5	2	5	0	0	0	0	0	0	6	1	0.132942	4.1569e+06	0	0	0	0	18	4	0.222222	0.777778	0	1
1984	2	United States of America	5	3	0	5	2	5	0	0	0	0	0	0	6	1	0.135594	4.72567e+06	0	0	0	0	18	4	0.222222	0.777778	0	1
1985	2	United States of America	5	3	0	5	2	5	0	0	0	0	0	0	6	1	0.137315	4.72277e+06	0	0	0	0	18	4	0.222222	0.777778	0	1
1986	2	United States of America	5	3	0	5	2	5	0	0	0	0	0	0	6	1	0.135287	4884126	0	0	0	0	20	4	0.2	0.8	0	1
1987	2	United States of America	5	3	0	5	2	5	0	0	0	0	0	0	6	1	0.13403	5696943	0	0	0	0	20	4	0.2	0.8	0	1
1988	2	United States of America	5	3	0	5	2	5	0	0	0	0	0	0	6	1	0.13447	5.67372e+06	0	0	0	0	20	4	0.2	0.8	0	1
1989	2	United States of America	5	3	0	5	2	5	0	0	0	0	0	0	6	1	0.148239	5.49473e+06	0	0	0	0	20	4	0.2	0.8	0	1
1990	2	United States of America	5	3	0	5	2	5	0	0	0	0	0	0	6	1	0.141332	5.62375e+06	0	0	0	0	20	5	0.25	0.75	0	1
1991	2	United States of America	5	3	0	5	2	5	0	0	0	0	0	0	6	1	0.137246	5.24828e+06	0	0	0	0	20	5	0.25	0.75	0	1
1992	2	United States of America	5	3	0	5	2	5	0	0	0	0	0	0	6	1	0.148314	5.27852e+06	1	0	0	0	20	5	0.25	0.75	0	1
1993	2	United States of America	5	3	0	5	2	5	0	0	0	0	0	0	6	1	0.153516	5.61189e+06	1	0	0	0	20	5	0.25	0.75	0	1
1994	2	United States of America	5	3	0	5	2	5	0	0	0	0	0	0	6	1	0.145636	5.6569e+06	1	0	0	0	20	5	0.25	0.75	0	1
1995	2	United States of America	5	3	0	5	2	5	0	0	0	0	0	0	6	1	0.140337	5.30475e+06	1	0	0	0	20	6	0.3	0.7	0	1
1996	2	United States of America	5	3	0	5	2	5	0	0	0	0	0	0	6	1	0.138368	5.06571e+06	1	0	0	0	20	6	0.3	0.7	0	1
1997	2	United States of America	5	3	0	5	2	5	0	0	0	0	0	0	6	1	0.139523	5060832	1	0	0	0	20	7	0.35	0.65	0	1
1998	2	United States of America	5	3	0	5	2	5	0	0	0	0	0	0	6	1	0.141644	4.74235e+06	1	0	0	0	20	7	0.35	0.65	0	1
1999	2	United States of America	5	3	0	5	2	5	0	0	0	0	0	0	6	1	0.142625	4.8377e+06	1	0	0	0	20	7	0.35	0.65	0	1
2000	2	United States of America	5	3	0	5	2	5	0	0	0	0	0	0	6	1	0.142805	4.76893e+06	1	0	0	0	20	7	0.35	0.65	0	1
2001	2	United States of America	5	3	0	5	2	5	0	0	0	0	0	0	6	1	0.141457	4.99333e+06	1	0	0	NA	20	7	0.35	0.65	0	1
2002	2	United States of America	5	3	0	5	2	5	0	0	0	0	0	0	6	1	0.153765	4.99745e+06	1	0	0	NA	20	7	0.35	0.65	0	1
2003	2	United States of America	5	3	0	5	2	5	0	0	0	0	0	0	6	1	0.151919	5.00005e+06	1	0	0	NA	20	7	0.35	0.65	0	1
2004	2	United States of America	5	3	0	5	2	5	NA	0	0	0	0	0	6	1	0.151529	5.00547e+06	1	0	0	NA	20	7	0.35	0.65	0	1
2005	2	United States of America	5	3	0	5	2	5	NA	0	0	0	0	0	6	1	0.156519	4.97097e+06	1	0	0	NA	20	7	0.35	0.65	0	1
2006	2	United States of America	5	3	0	5	2	5	NA	0	1	0	0	0	6	1	0.15443	4.86981e+06	1	0	0	NA	20	7	0.35	0.65	0	1
2007	2	United States of America	5	3	0	5	2	5	NA	0	1	0	0	0	6	1	0.149798	4.781e+06	1	0	0	NA	20	7	0.35	0.65	0	1
2008	2	United States of America	5	3	0	5	2	5	NA	0	1	0	0	0	6	1	0.14787	4.36912e+06	1	0	0	NA	20	7	0.35	0.65	0	1
2009	2	United States of America	5	3	0	5	2	5	NA	0	1	0	0	0	6	1	0.145986	4.24311e+06	1	0	0	NA	20	7	0.35	0.65	0	1
2010	2	United States of America	5	3	0	5	2	5	NA	0	1	0	0	0	6	1	0.148098	4.40621e+06	1	0	0	NA	20	7	0.35	0.65	0	1
2011	2	United States of America	5	3	0	5	2	5	NA	0	1	0	0	0	6	1	0.143291	5.13166e+06	1	0	0	NA	20	7	0.35	0.65	0	1
2012	2	United States of America	5	3	0	5	2	5	NA	0	1	0	0	0	6	1	0.139353	5.11002e+06	1	0	0	NA	20	7	0.35	0.65	0	1
2013	2	United States of America	5	3	0	5	2	5	NA	0	1	0	0	0	6	1	NA	5.16057e+06	1	0	0	NA	20	7	0.35	0.65	0	1
2014	2	United States of America	5	3	0	5	2	5	NA	0	1	0	0	0	6	1	NA	4.99118e+06	1	0	0	NA	20	8	0.4	0.6	0	1
2015	2	United States of America	5	3	0	5	2	5	NA	0	1	0	0	0	6	1	NA	5.05352e+06	1	0	0	NA	20	8	0.4	0.6	0	1
2016	2	United States of America	5	3	0	5	2	5	NA	0	1	0	0	0	6	1	NA	4.93886e+06	1	0	0	NA	20	8	0.4	0.6	0	1
1965	2	United States of America	5	3	0	5	2	1	0	0	1	0	0	0	4	1	0.201539	2653580	0	0	0	0	16	0	0	1	0	0
1966	2	United States of America	5	3	0	5	2	1	0	0	1	0	0	0	4	1	0.20867	2445657	0	0	0	0	16	0	0	1	0	0
1967	2	United States of America	5	3	0	5	2	1	0	0	1	0	0	0	4	1	0.208548	2315126	0	0	0	0	16	0	0	1	0	0
1968	2	United States of America	5	3	0	5	2	1	0	0	1	0	0	0	4	1	0.203412	2414043	0	0	0	0	16	0	0	1	0	0
1969	2	United States of America	5	3	0	5	2	1	0	0	1	0	0	0	4	1	0.197951	2442230	0	0	0	0	16	0	0	1	0	0
1970	2	United States of America	5	3	0	5	2	1	0	0	1	0	0	0	4	1	0.180969	2797248	0	0	0	0	17	0	0	1	0	0
1971	2	United States of America	5	3	0	5	2	1	0	0	1	0	0	0	4	1	0.169956	2888280	0	0	0	0	17	0	0	1	0	0
1972	2	United States of America	5	3	0	5	2	1	0	0	1	0	0	0	4	1	0.164743	2775445	0	0	0	0	17	0	0	1	0	0
1973	2	United States of America	5	3	0	5	2	1	0	0	1	0	0	0	4	1	0.158819	2811212	0	0	0	0	17	0	0	1	0	0
1974	2	United States of America	5	3	0	5	2	1	0	0	1	0	0	0	4	1	0.152699	2888790	0	0	0	0	18	0	0	1	0	0
1975	2	United States of America	5	3	0	5	2	1	0	0	1	0	0	0	4	1	0.143948	2850477	0	0	0	0	18	0	0	1	0	0
1976	2	United States of America	5	3	0	5	2	1	0	0	1	0	0	0	4	1	0.142463	3091788	0	0	0	0	18	0	0	1	0	0
1977	2	United States of America	5	3	0	5	2	1	0	0	1	0	0	0	4	1	0.141824	3041636	0	0	0	0	18	0	0	1	0	0
1978	2	United States of America	5	3	0	5	2	1	0	0	1	0	0	0	4	1	0.139674	3481985	0	0	0	0	18	1	0.0555556	0.944444	0	0
1979	2	United States of America	5	3	0	5	2	1	0	0	1	0	0	0	4	1	0.137216	3588019	0	0	0	0	19	1	0.0526316	0.947368	0	0
1980	2	United States of America	5	3	0	5	2	1	0	0	0	0	0	1	4	1	0.133115	3707090	0	0	0	0	19	2	0.105263	0.894737	0	1
1981	2	United States of America	5	3	0	5	2	1	0	0	0	0	0	0	4	1	0.138008	3.70415e+06	0	0	0	0	19	2	0.105263	0.894737	0	1
1982	2	United States of America	5	3	0	5	2	1	0	0	0	0	0	0	4	1	0.129589	3.95639e+06	0	0	0	0	18	2	0.111111	0.888889	0	1
1983	2	United States of America	5	3	0	5	2	5	0	0	0	0	0	0	4	1	0.132942	4.1569e+06	0	0	0	0	18	4	0.222222	0.777778	0	1
1984	2	United States of America	5	3	0	5	2	5	0	0	0	0	0	0	4	1	0.135594	4.72567e+06	0	0	0	0	18	4	0.222222	0.777778	0	1
1985	2	United States of America	5	3	0	5	2	5	0	0	0	0	0	0	4	1	0.137315	4.72277e+06	0	0	0	0	18	4	0.222222	0.777778	0	1
1986	2	United States of America	5	3	0	5	2	5	0	0	0	0	0	0	4	1	0.135287	4884126	0	0	0	0	20	4	0.2	0.8	0	1
1987	2	United States of America	5	3	0	5	2	5	0	0	0	0	0	0	4	1	0.13403	5696943	0	0	0	0	20	4	0.2	0.8	0	1
1988	2	United States of America	5	3	0	5	2	5	0	0	0	0	0	0	4	1	0.13447	5.67372e+06	0	0	0	0	20	4	0.2	0.8	0	1
1989	2	United States of America	5	3	0	5	2	5	0	0	0	0	0	0	4	1	0.148239	5.49473e+06	0	0	0	0	20	4	0.2	0.8	0	1
1990	2	United States of America	5	3	0	5	2	5	0	0	0	0	0	0	4	1	0.141332	5.62375e+06	0	0	0	0	20	5	0.25	0.75	0	1
1991	2	United States of America	5	3	0	5	2	5	0	0	0	0	0	0	4	1	0.137246	5.24828e+06	0	0	0	0	20	5	0.25	0.75	0	1
1992	2	United States of America	5	3	0	5	2	5	0	0	0	0	0	0	4	1	0.148314	5.27852e+06	1	0	0	0	20	5	0.25	0.75	0	1
1993	2	United States of America	5	3	0	5	2	5	0	0	0	0	0	0	4	1	0.153516	5.61189e+06	1	0	0	0	20	5	0.25	0.75	0	1
1994	2	United States of America	5	3	0	5	2	5	0	0	0	0	0	0	4	1	0.145636	5.6569e+06	1	0	0	0	20	5	0.25	0.75	0	1
1995	2	United States of America	5	3	0	5	2	5	0	0	0	0	0	0	4	1	0.140337	5.30475e+06	1	0	0	0	20	6	0.3	0.7	0	1
1996	2	United States of America	5	3	0	5	2	5	0	0	0	0	0	0	4	1	0.138368	5.06571e+06	1	0	0	0	20	6	0.3	0.7	0	1
1997	2	United States of America	5	3	0	5	2	5	0	0	0	0	0	0	4	1	0.139523	5060832	1	0	0	0	20	7	0.35	0.65	0	1
1998	2	United States of America	5	3	0	5	2	5	0	0	0	0	0	0	4	1	0.141644	4.74235e+06	1	0	0	0	20	7	0.35	0.65	0	1
1999	2	United States of America	5	3	0	5	2	5	0	0	0	0	0	0	4	1	0.142625	4.8377e+06	1	0	0	0	20	7	0.35	0.65	0	1
2000	2	United States of America	5	3	0	5	2	5	0	0	0	0	0	0	4	1	0.142805	4.76893e+06	1	0	0	0	20	7	0.35	0.65	0	1
2001	2	United States of America	5	3	0	5	2	5	0	0	0	0	0	0	4	1	0.141457	4.99333e+06	1	0	0	NA	20	7	0.35	0.65	0	1
2002	2	United States of America	5	3	0	5	2	5	0	0	0	0	0	0	4	1	0.153765	4.99745e+06	1	0	0	NA	20	7	0.35	0.65	0	1
2003	2	United States of America	5	3	0	5	2	5	0	0	0	0	0	0	4	1	0.151919	5.00005e+06	1	0	0	NA	20	7	0.35	0.65	0	1
2004	2	United States of America	5	3	0	5	2	5	NA	0	0	0	0	0	4	1	0.151529	5.00547e+06	1	0	0	NA	20	7	0.35	0.65	0	1
2005	2	United States of America	5	3	0	5	2	5	NA	0	0	0	0	0	4	1	0.156519	4.97097e+06	1	0	0	NA	20	7	0.35	0.65	0	1
2006	2	United States of America	5	3	0	5	2	5	NA	0	0	0	0	0	4	1	0.15443	4.86981e+06	1	0	0	NA	20	7	0.35	0.65	0	1
2007	2	United States of America	5	3	0	5	2	5	NA	0	0	0	0	0	4	1	0.149798	4.781e+06	1	0	0	NA	20	7	0.35	0.65	0	1
2008	2	United States of America	5	3	0	5	2	5	NA	0	0	0	0	0	4	1	0.14787	4.36912e+06	1	0	0	NA	20	7	0.35	0.65	0	1
2009	2	United States of America	5	3	0	5	2	5	NA	0	0	0	0	0	4	1	0.145986	4.24311e+06	1	0	0	NA	20	7	0.35	0.65	0	1
2010	2	United States of America	5	3	0	5	2	5	NA	0	0	0	0	0	4	1	0.148098	4.40621e+06	1	0	0	NA	20	7	0.35	0.65	0	1
2011	2	United States of America	5	3	0	5	2	5	NA	0	0	0	0	0	4	1	0.143291	5.13166e+06	1	0	0	NA	20	7	0.35	0.65	0	1
2012	2	United States of America	5	3	0	5	2	5	NA	0	0	0	0	0	4	1	0.139353	5.11002e+06	1	0	0	NA	20	7	0.35	0.65	0	1
2013	2	United States of America	5	3	0	5	2	5	NA	0	0	0	0	0	4	1	NA	5.16057e+06	1	0	0	NA	20	7	0.35	0.65	0	1
2014	2	United States of America	5	3	0	5	2	5	NA	0	0	0	0	0	4	1	NA	4.99118e+06	1	0	0	NA	20	8	0.4	0.6	0	1
2015	2	United States of America	5	3	0	5	2	5	NA	0	0	0	0	0	4	1	NA	5.05352e+06	1	0	0	NA	20	8	0.4	0.6	0	1
2016	2	United States of America	5	3	0	5	2	5	NA	0	0	0	0	0	4	1	NA	4.93886e+06	1	0	0	NA	20	8	0.4	0.6	0	1
1974	2	United States of America	5	3	0	5	2	1	0	0	0	0	0	0	4	1	0.152699	2888790	0	0	0	0	18	0	0	1	0	0
1975	2	United States of America	5	3	0	5	2	1	0	0	0	0	0	0	4	1	0.143948	2850477	0	0	0	0	18	0	0	1	0	0
1976	2	United States of America	5	3	0	5	2	1	0	0	0	0	0	0	4	1	0.142463	3091788	0	0	0	0	18	0	0	1	0	0
1977	2	United States of America	5	3	0	5	2	1	0	0	0	0	0	0	4	1	0.141824	3041636	0	0	0	0	18	0	0	1	0	0
1978	2	United States of America	5	3	0	5	2	1	0	0	0	0	0	0	4	1	0.139674	3481985	0	0	0	0	18	1	0.0555556	0.944444	0	0
1979	2	United States of America	5	3	0	5	2	1	0	0	0	0	0	0	4	1	0.137216	3588019	0	0	0	0	19	1	0.0526316	0.947368	0	0
1980	2	United States of America	5	3	0	5	2	1	0	0	0	0	0	0	4	1	0.133115	3707090	0	0	0	0	19	2	0.105263	0.894737	0	0
1981	2	United States of America	5	3	0	5	2	1	0	0	0	0	0	0	4	1	0.138008	3.70415e+06	0	0	0	0	19	2	0.105263	0.894737	0	0
1982	2	United States of America	5	3	0	5	2	1	0	0	0	0	0	0	4	1	0.129589	3.95639e+06	0	0	0	0	18	2	0.111111	0.888889	0	0
1983	2	United States of America	5	3	0	5	2	1	0	0	0	0	0	0	4	1	0.132942	4.1569e+06	0	0	0	0	18	4	0.222222	0.777778	0	0
1984	2	United States of America	5	3	0	5	2	1	0	0	0	0	0	0	4	1	0.135594	4.72567e+06	0	0	0	0	18	4	0.222222	0.777778	0	0
1985	2	United States of America	5	3	0	5	2	1	0	0	0	0	0	0	4	1	0.137315	4.72277e+06	0	0	0	0	18	4	0.222222	0.777778	0	0
1986	2	United States of America	5	3	0	5	2	1	0	0	0	0	0	0	4	1	0.135287	4884126	0	0	0	0	20	4	0.2	0.8	0	0
1987	2	United States of America	5	3	0	5	2	1	0	0	0	0	0	0	4	1	0.13403	5696943	0	0	0	0	20	4	0.2	0.8	0	0
1988	2	United States of America	5	3	0	5	2	1	0	0	0	0	0	0	4	1	0.13447	5.67372e+06	0	0	0	0	20	4	0.2	0.8	0	0
1989	2	United States of America	5	3	0	5	2	1	0	0	0	0	0	0	4	1	0.148239	5.49473e+06	0	0	0	0	20	4	0.2	0.8	0	0
1990	2	United States of America	5	3	0	5	2	1	0	0	0	0	0	0	4	1	0.141332	5.62375e+06	0	0	0	0	20	5	0.25	0.75	0	0
1991	2	United States of America	5	3	0	5	2	1	0	0	0	0	0	0	4	1	0.137246	5.24828e+06	0	0	0	0	20	5	0.25	0.75	0	0
1992	2	United States of America	5	3	0	5	2	1	0	0	0	0	0	0	4	1	0.148314	5.27852e+06	1	0	0	0	20	5	0.25	0.75	0	0
1993	2	United States of America	5	3	0	5	2	1	0	0	0	0	0	0	4	1	0.153516	5.61189e+06	1	0	0	0	20	5	0.25	0.75	0	0
1994	2	United States of America	5	3	0	5	2	1	0	0	0	0	0	0	4	1	0.145636	5.6569e+06	1	0	0	0	20	5	0.25	0.75	0	0
1995	2	United States of America	5	3	0	5	2	1	0	0	0	0	0	0	4	1	0.140337	5.30475e+06	1	0	0	0	20	6	0.3	0.7	0	0
1996	2	United States of America	5	3	0	5	2	1	0	0	0	0	0	0	4	1	0.138368	5.06571e+06	1	0	0	0	20	6	0.3	0.7	0	0
1997	2	United States of America	5	3	0	5	2	1	0	0	0	0	0	1	4	1	0.139523	5060832	1	0	0	0	20	7	0.35	0.65	0	1
1998	2	United States of America	5	3	0	5	2	1	0	0	0	0	0	0	4	1	0.141644	4.74235e+06	1	0	0	0	20	7	0.35	0.65	0	1
1999	2	United States of America	5	3	0	5	2	1	0	0	0	0	0	0	4	1	0.142625	4.8377e+06	1	0	0	0	20	7	0.35	0.65	0	1
2000	2	United States of America	5	3	0	5	2	1	0	0	0	0	0	0	4	1	0.142805	4.76893e+06	1	0	0	0	20	7	0.35	0.65	0	1
2001	2	United States of America	5	3	0	5	2	1	0	0	0	0	0	0	4	1	0.141457	4.99333e+06	1	0	0	NA	20	7	0.35	0.65	0	1
2002	2	United States of America	5	3	0	5	2	1	0	0	0	0	0	0	4	1	0.153765	4.99745e+06	1	0	0	NA	20	7	0.35	0.65	0	1
2003	2	United States of America	5	3	0	5	2	1	0	0	0	0	0	0	4	1	0.151919	5.00005e+06	1	0	0	NA	20	7	0.35	0.65	0	1
2004	2	United States of America	5	3	0	5	2	1	NA	0	0	0	0	0	4	1	0.151529	5.00547e+06	1	0	0	NA	20	7	0.35	0.65	0	1
2005	2	United States of America	5	3	0	5	2	1	NA	0	0	0	0	0	4	1	0.156519	4.97097e+06	1	0	0	NA	20	7	0.35	0.65	0	1
2006	2	United States of America	5	3	0	5	2	1	NA	0	0	0	0	0	4	1	0.15443	4.86981e+06	1	0	0	NA	20	7	0.35	0.65	0	1
2007	2	United States of America	5	3	0	5	2	1	NA	0	0	0	0	0	4	1	0.149798	4.781e+06	1	0	0	NA	20	7	0.35	0.65	0	1
2008	2	United States of America	5	3	0	5	2	1	NA	0	0	0	0	0	4	1	0.14787	4.36912e+06	1	0	0	NA	20	7	0.35	0.65	0	1
2009	2	United States of America	5	3	0	5	2	1	NA	0	0	0	0	0	4	1	0.145986	4.24311e+06	1	0	0	NA	20	7	0.35	0.65	0	1
2010	2	United States of America	5	3	0	5	2	1	NA	0	0	0	0	0	4	1	0.148098	4.40621e+06	1	0	0	NA	20	7	0.35	0.65	0	1
2011	2	United States of America	5	3	0	5	2	1	NA	0	0	0	0	0	4	1	0.143291	5.13166e+06	1	0	0	NA	20	7	0.35	0.65	0	1
2012	2	United States of America	5	3	0	5	2	1	NA	0	0	0	0	0	4	1	0.139353	5.11002e+06	1	0	0	NA	20	7	0.35	0.65	0	1
2013	2	United States of America	5	3	0	5	2	1	NA	0	0	0	0	0	4	1	NA	5.16057e+06	1	0	0	NA	20	7	0.35	0.65	0	1
2014	2	United States of America	5	3	0	5	2	5	NA	0	0	0	0	0	4	1	NA	4.99118e+06	1	0	0	NA	20	8	0.4	0.6	0	1
2015	2	United States of America	5	3	0	5	2	5	NA	0	0	0	0	0	4	1	NA	5.05352e+06	1	0	0	NA	20	8	0.4	0.6	0	1
2016	2	United States of America	5	3	0	5	2	5	NA	0	0	0	0	0	4	1	NA	4.93886e+06	1	0	0	NA	20	8	0.4	0.6	0	1
1979	2	United States of America	5	3	0	4	2	1	0	0	0	0	0	0	4	1	0.137216	3588019	0	0	1	0	19	1	0.0526316	0.947368	0	0
1980	2	United States of America	5	3	0	4	2	1	0	0	0	0	0	0	4	1	0.133115	3707090	0	0	1	0	19	2	0.105263	0.894737	0	0
1981	2	United States of America	5	3	0	4	2	1	0	0	0	0	0	0	4	1	0.138008	3.70415e+06	0	0	1	0	19	2	0.105263	0.894737	0	0
1982	2	United States of America	5	3	0	4	2	1	0	0	0	0	0	0	4	1	0.129589	3.95639e+06	0	0	1	0	18	2	0.111111	0.888889	0	0
1983	2	United States of America	5	3	0	4	2	1	0	0	0	0	0	0	4	1	0.132942	4.1569e+06	0	0	1	0	18	4	0.222222	0.777778	0	0
1984	2	United States of America	5	3	0	4	2	1	0	0	0	0	0	0	4	1	0.135594	4.72567e+06	0	0	1	0	18	4	0.222222	0.777778	0	0
1985	2	United States of America	5	3	0	4	2	1	0	0	0	0	0	0	4	1	0.137315	4.72277e+06	0	0	1	0	18	4	0.222222	0.777778	0	0
1986	2	United States of America	5	3	0	4	2	1	0	0	0	0	0	0	4	1	0.135287	4884126	0	0	1	0	20	4	0.2	0.8	0	0
1987	2	United States of America	5	3	0	4	2	1	0	0	0	0	0	0	4	1	0.13403	5696943	0	0	1	0	20	4	0.2	0.8	0	0
1988	2	United States of America	5	3	0	4	2	1	0	0	0	0	0	0	4	1	0.13447	5.67372e+06	0	0	1	0	20	4	0.2	0.8	0	0
1989	2	United States of America	5	3	0	4	2	1	0	0	0	0	0	0	4	1	0.148239	5.49473e+06	0	0	1	0	20	4	0.2	0.8	0	0
1990	2	United States of America	5	3	0	4	2	1	0	0	0	0	0	0	4	1	0.141332	5.62375e+06	0	0	1	0	20	5	0.25	0.75	0	0
1991	2	United States of America	5	3	0	4	2	1	0	0	0	0	0	0	4	1	0.137246	5.24828e+06	0	0	1	0	20	5	0.25	0.75	0	0
1992	2	United States of America	5	3	0	4	2	1	0	0	0	0	0	0	4	1	0.148314	5.27852e+06	1	0	1	0	20	5	0.25	0.75	0	0
1993	2	United States of America	5	3	0	4	2	1	0	0	0	0	0	0	4	1	0.153516	5.61189e+06	1	0	1	0	20	5	0.25	0.75	0	0
1994	2	United States of America	5	3	0	4	2	1	0	0	0	0	0	0	4	1	0.145636	5.6569e+06	1	0	1	0	20	5	0.25	0.75	0	0
1995	2	United States of America	5	3	0	4	2	1	0	0	0	0	0	0	4	1	0.140337	5.30475e+06	1	0	1	0	20	6	0.3	0.7	0	0
1996	2	United States of America	5	3	0	4	2	1	0	0	0	0	0	0	4	1	0.138368	5.06571e+06	1	0	1	0	20	6	0.3	0.7	0	0
1997	2	United States of America	5	3	0	4	2	1	0	0	0	0	0	0	4	1	0.139523	5060832	1	0	1	0	20	7	0.35	0.65	0	0
1998	2	United States of America	5	3	0	4	2	1	0	0	0	0	0	0	4	1	0.141644	4.74235e+06	1	0	1	0	20	7	0.35	0.65	0	0
1999	2	United States of America	5	3	0	4	2	1	0	0	0	0	0	0	4	1	0.142625	4.8377e+06	1	0	1	0	20	7	0.35	0.65	0	0
2000	2	United States of America	5	3	0	4	2	1	0	0	0	0	0	0	4	1	0.142805	4.76893e+06	1	0	1	0	20	7	0.35	0.65	0	0
2001	2	United States of America	5	3	0	4	2	1	0	0	0	0	0	0	4	1	0.141457	4.99333e+06	1	0	1	NA	20	7	0.35	0.65	0	0
2002	2	United States of America	5	3	0	4	2	1	0	0	0	0	0	0	4	1	0.153765	4.99745e+06	1	0	1	NA	20	7	0.35	0.65	0	0
2003	2	United States of America	5	3	0	4	2	1	0	0	0	0	0	0	4	1	0.151919	5.00005e+06	1	0	1	NA	20	7	0.35	0.65	0	0
2004	2	United States of America	5	3	0	4	2	1	NA	0	0	0	0	0	4	1	0.151529	5.00547e+06	1	0	1	NA	20	7	0.35	0.65	0	0
2005	2	United States of America	5	3	0	4	2	1	NA	0	0	0	0	0	4	1	0.156519	4.97097e+06	1	0	1	NA	20	7	0.35	0.65	0	0
2006	2	United States of America	5	3	0	4	2	1	NA	0	0	0	0	0	4	1	0.15443	4.86981e+06	1	0	1	NA	20	7	0.35	0.65	0	0
2007	2	United States of America	5	3	0	4	2	1	NA	0	0	0	0	0	4	1	0.149798	4.781e+06	1	0	1	NA	20	7	0.35	0.65	0	0
2008	2	United States of America	5	3	0	4	2	1	NA	0	0	0	0	0	4	1	0.14787	4.36912e+06	1	0	1	NA	20	7	0.35	0.65	0	0
2009	2	United States of America	5	3	0	4	2	1	NA	0	0	0	0	0	4	1	0.145986	4.24311e+06	1	0	1	NA	20	7	0.35	0.65	0	0
2010	2	United States of America	5	3	0	4	2	1	NA	0	0	0	0	0	4	1	0.148098	4.40621e+06	1	0	1	NA	20	7	0.35	0.65	0	0
2011	2	United States of America	5	3	0	4	2	1	NA	0	0	0	0	0	4	1	0.143291	5.13166e+06	1	0	1	NA	20	7	0.35	0.65	0	0
2012	2	United States of America	5	3	0	4	2	1	NA	0	0	0	0	0	4	1	0.139353	5.11002e+06	1	0	1	NA	20	7	0.35	0.65	0	0
2013	2	United States of America	5	3	0	4	2	1	NA	0	0	0	0	1	4	1	NA	5.16057e+06	1	0	1	NA	20	7	0.35	0.65	0	1
2014	2	United States of America	5	3	0	4	2	1	NA	0	0	0	0	0	4	1	NA	4.99118e+06	1	0	1	NA	20	8	0.4	0.6	0	1
2015	2	United States of America	5	3	0	4	2	1	NA	0	0	0	0	0	4	1	NA	5.05352e+06	1	0	1	NA	20	8	0.4	0.6	0	1
2016	2	United States of America	5	3	0	4	2	1	NA	0	0	0	0	0	4	1	NA	4.93886e+06	1	0	1	NA	20	8	0.4	0.6	0	1
1970	2	United States of America	5	3	0	5	2	1	0	0	0	0	0	0	4	1	0.180969	2797248	0	0	1	0	17	0	0	1	0	0
1971	2	United States of America	5	3	0	5	2	1	0	0	0	0	0	0	4	1	0.169956	2888280	0	0	1	0	17	0	0	1	0	0
1972	2	United States of America	5	3	0	5	2	1	0	0	0	0	0	0	4	1	0.164743	2775445	0	0	1	0	17	0	0	1	0	0
1973	2	United States of America	5	3	0	5	2	1	0	0	0	0	0	0	4	1	0.158819	2811212	0	0	1	0	17	0	0	1	0	0
1974	2	United States of America	5	3	0	5	2	1	0	0	0	0	0	0	4	1	0.152699	2888790	0	0	1	0	18	0	0	1	0	0
1975	2	United States of America	5	3	0	5	2	1	0	0	0	0	0	0	4	1	0.143948	2850477	0	0	1	0	18	0	0	1	0	0
1976	2	United States of America	5	3	0	5	2	1	0	0	0	0	0	0	4	1	0.142463	3091788	0	0	1	0	18	0	0	1	0	0
1977	2	United States of America	5	3	0	5	2	1	0	0	0	0	0	0	4	1	0.141824	3041636	0	0	1	0	18	0	0	1	0	0
1978	2	United States of America	5	3	0	5	2	1	0	0	0	0	0	0	4	1	0.139674	3481985	0	0	1	0	18	1	0.0555556	0.944444	0	0
1979	2	United States of America	5	3	0	5	2	1	0	0	0	0	0	0	4	1	0.137216	3588019	0	0	1	0	19	1	0.0526316	0.947368	0	0
1980	2	United States of America	5	3	0	5	2	1	0	0	0	0	0	0	4	1	0.133115	3707090	0	0	1	0	19	2	0.105263	0.894737	0	0
1981	2	United States of America	5	3	0	5	2	1	0	0	0	0	0	0	4	1	0.138008	3.70415e+06	0	0	1	0	19	2	0.105263	0.894737	0	0
1982	2	United States of America	5	3	0	5	2	1	0	0	0	0	0	0	4	1	0.129589	3.95639e+06	0	0	1	0	18	2	0.111111	0.888889	0	0
1983	2	United States of America	5	3	0	5	2	1	0	0	0	0	0	0	4	1	0.132942	4.1569e+06	0	0	1	0	18	4	0.222222	0.777778	0	0
1984	2	United States of America	5	3	0	5	2	1	0	0	0	0	0	0	4	1	0.135594	4.72567e+06	0	0	1	0	18	4	0.222222	0.777778	0	0
1985	2	United States of America	5	3	0	5	2	1	0	0	0	0	0	0	4	1	0.137315	4.72277e+06	0	0	1	0	18	4	0.222222	0.777778	0	0
1986	2	United States of America	5	3	0	5	2	1	0	0	0	0	0	0	4	1	0.135287	4884126	0	0	1	0	20	4	0.2	0.8	0	0
1987	2	United States of America	5	3	0	5	2	1	0	0	0	0	0	0	4	1	0.13403	5696943	0	0	1	0	20	4	0.2	0.8	0	0
1988	2	United States of America	5	3	0	5	2	1	0	0	0	0	0	0	4	1	0.13447	5.67372e+06	0	0	1	0	20	4	0.2	0.8	0	0
1989	2	United States of America	5	3	0	5	2	1	0	0	0	0	0	0	4	1	0.148239	5.49473e+06	0	0	1	0	20	4	0.2	0.8	0	0
1990	2	United States of America	5	3	0	5	2	1	0	0	0	0	0	0	4	1	0.141332	5.62375e+06	0	0	1	0	20	5	0.25	0.75	0	0
1991	2	United States of America	5	3	0	5	2	1	0	0	0	0	0	0	4	1	0.137246	5.24828e+06	0	0	1	0	20	5	0.25	0.75	0	0
1992	2	United States of America	5	3	0	5	2	1	0	0	0	0	0	0	4	1	0.148314	5.27852e+06	1	0	1	0	20	5	0.25	0.75	0	0
1993	2	United States of America	5	3	0	5	2	1	0	0	0	0	0	0	4	1	0.153516	5.61189e+06	1	0	1	0	20	5	0.25	0.75	0	0
1994	2	United States of America	5	3	0	5	2	1	0	0	0	0	0	0	4	1	0.145636	5.6569e+06	1	0	1	0	20	5	0.25	0.75	0	0
1995	2	United States of America	5	3	0	5	2	1	0	0	0	0	0	0	4	1	0.140337	5.30475e+06	1	0	1	0	20	6	0.3	0.7	0	0
1996	2	United States of America	5	3	0	5	2	1	0	0	0	0	0	0	4	1	0.138368	5.06571e+06	1	0	1	0	20	6	0.3	0.7	0	0
1997	2	United States of America	5	3	0	5	2	1	0	0	0	0	0	0	4	1	0.139523	5060832	1	0	1	0	20	7	0.35	0.65	0	0
1998	2	United States of America	5	3	0	5	2	1	0	0	0	0	0	0	4	1	0.141644	4.74235e+06	1	0	1	0	20	7	0.35	0.65	0	0
1999	2	United States of America	5	3	0	5	2	1	0	0	0	0	0	0	4	1	0.142625	4.8377e+06	1	0	1	0	20	7	0.35	0.65	0	0
2000	2	United States of America	5	3	0	5	2	1	0	0	0	0	0	0	4	1	0.142805	4.76893e+06	1	0	1	0	20	7	0.35	0.65	0	0
2001	2	United States of America	5	3	0	5	2	1	0	0	0	0	0	0	4	1	0.141457	4.99333e+06	1	0	1	NA	20	7	0.35	0.65	0	0
2002	2	United States of America	5	3	0	5	2	1	0	0	0	0	0	0	4	1	0.153765	4.99745e+06	1	0	1	NA	20	7	0.35	0.65	0	0
2003	2	United States of America	5	3	0	5	2	1	0	0	0	0	0	0	4	1	0.151919	5.00005e+06	1	0	1	NA	20	7	0.35	0.65	0	0
2004	2	United States of America	5	3	0	5	2	1	NA	0	0	0	0	0	4	1	0.151529	5.00547e+06	1	0	1	NA	20	7	0.35	0.65	0	0
2005	2	United States of America	5	3	0	5	2	1	NA	0	0	0	0	0	4	1	0.156519	4.97097e+06	1	0	1	NA	20	7	0.35	0.65	0	0
2006	2	United States of America	5	3	0	5	2	1	NA	0	0	0	0	0	4	1	0.15443	4.86981e+06	1	0	1	NA	20	7	0.35	0.65	0	0
2007	2	United States of America	5	3	0	5	2	1	NA	0	0	0	0	0	4	1	0.149798	4.781e+06	1	0	1	NA	20	7	0.35	0.65	0	0
2008	2	United States of America	5	3	0	5	2	1	NA	0	0	0	0	0	4	1	0.14787	4.36912e+06	1	0	1	NA	20	7	0.35	0.65	0	0
2009	2	United States of America	5	3	0	5	2	1	NA	0	0	0	0	0	4	1	0.145986	4.24311e+06	1	0	1	NA	20	7	0.35	0.65	0	0
2010	2	United States of America	5	3	0	5	2	1	NA	0	0	0	0	0	4	1	0.148098	4.40621e+06	1	0	1	NA	20	7	0.35	0.65	0	0
2011	2	United States of America	5	3	0	5	2	1	NA	0	0	0	0	0	4	1	0.143291	5.13166e+06	1	0	1	NA	20	7	0.35	0.65	0	0
2012	2	United States of America	5	3	0	5	2	1	NA	0	0	0	0	0	4	1	0.139353	5.11002e+06	1	0	1	NA	20	7	0.35	0.65	0	0
2013	2	United States of America	5	3	0	5	2	1	NA	0	0	0	0	0	4	1	NA	5.16057e+06	1	0	1	NA	20	7	0.35	0.65	0	0
2014	2	United States of America	5	3	0	5	2	1	NA	0	0	0	0	0	4	1	NA	4.99118e+06	1	0	1	NA	20	8	0.4	0.6	0	0
2015	2	United States of America	5	3	0	5	2	1	NA	0	0	0	0	0	4	1	NA	5.05352e+06	1	0	1	NA	20	8	0.4	0.6	0	0
2016	2	United States of America	5	3	0	5	2	1	NA	0	0	0	0	0	4	1	NA	4.93886e+06	1	0	1	NA	20	8	0.4	0.6	0	0
1986	2	United States of America	5	3	0	5	2	1	0	0	0	0	0	0	4	1	0.135287	4884126	0	0	1	0	20	4	0.2	0.8	0	0
1987	2	United States of America	5	3	0	5	2	1	0	0	0	0	0	0	4	1	0.13403	5696943	0	0	1	0	20	4	0.2	0.8	0	0
1988	2	United States of America	5	3	0	5	2	1	0	0	0	0	0	0	4	1	0.13447	5.67372e+06	0	0	1	0	20	4	0.2	0.8	0	0
1989	2	United States of America	5	3	0	5	2	1	0	0	0	0	0	0	4	1	0.148239	5.49473e+06	0	0	1	0	20	4	0.2	0.8	0	0
1990	2	United States of America	5	3	0	5	2	1	0	0	0	0	0	0	4	1	0.141332	5.62375e+06	0	0	1	0	20	5	0.25	0.75	0	0
1991	2	United States of America	5	3	0	5	2	1	0	0	0	0	0	0	4	1	0.137246	5.24828e+06	0	0	1	0	20	5	0.25	0.75	0	0
1992	2	United States of America	5	3	0	5	2	1	0	0	0	0	0	0	4	1	0.148314	5.27852e+06	1	0	1	0	20	5	0.25	0.75	0	0
1993	2	United States of America	5	3	0	5	2	1	0	0	0	0	0	0	4	1	0.153516	5.61189e+06	1	0	1	0	20	5	0.25	0.75	0	0
1994	2	United States of America	5	3	0	5	2	1	0	0	0	0	0	0	4	1	0.145636	5.6569e+06	1	0	1	0	20	5	0.25	0.75	0	0
1995	2	United States of America	5	3	0	5	2	1	0	0	0	0	0	0	4	1	0.140337	5.30475e+06	1	0	1	0	20	6	0.3	0.7	0	0
1996	2	United States of America	5	3	0	5	2	1	0	0	0	0	0	0	4	1	0.138368	5.06571e+06	1	0	1	0	20	6	0.3	0.7	0	0
1997	2	United States of America	5	3	0	5	2	1	0	0	0	0	0	0	4	1	0.139523	5060832	1	0	1	0	20	7	0.35	0.65	0	0
1998	2	United States of America	5	3	0	5	2	1	0	0	0	0	0	0	4	1	0.141644	4.74235e+06	1	0	1	0	20	7	0.35	0.65	0	0
1999	2	United States of America	5	3	0	5	2	1	0	0	0	0	0	0	4	1	0.142625	4.8377e+06	1	0	1	0	20	7	0.35	0.65	0	0
2000	2	United States of America	5	3	0	5	2	1	0	0	0	0	0	0	4	1	0.142805	4.76893e+06	1	0	1	0	20	7	0.35	0.65	0	0
2001	2	United States of America	5	3	0	5	2	1	0	0	0	0	0	0	4	1	0.141457	4.99333e+06	1	0	1	NA	20	7	0.35	0.65	0	0
2002	2	United States of America	5	3	0	5	2	1	0	0	0	0	0	0	4	1	0.153765	4.99745e+06	1	0	1	NA	20	7	0.35	0.65	0	0
2003	2	United States of America	5	3	0	5	2	1	0	0	0	0	0	0	4	1	0.151919	5.00005e+06	1	0	1	NA	20	7	0.35	0.65	0	0
2004	2	United States of America	5	3	0	5	2	1	NA	0	0	0	0	0	4	1	0.151529	5.00547e+06	1	0	1	NA	20	7	0.35	0.65	0	0
2005	2	United States of America	5	3	0	5	2	1	NA	0	0	0	0	0	4	1	0.156519	4.97097e+06	1	0	1	NA	20	7	0.35	0.65	0	0
2006	2	United States of America	5	3	0	5	2	1	NA	0	0	0	0	0	4	1	0.15443	4.86981e+06	1	0	1	NA	20	7	0.35	0.65	0	0
2007	2	United States of America	5	3	0	5	2	1	NA	0	0	0	0	0	4	1	0.149798	4.781e+06	1	0	1	NA	20	7	0.35	0.65	0	0
2008	2	United States of America	5	3	0	5	2	1	NA	0	0	0	0	0	4	1	0.14787	4.36912e+06	1	0	1	NA	20	7	0.35	0.65	0	0
2009	2	United States of America	5	3	0	5	2	1	NA	0	0	0	0	0	4	1	0.145986	4.24311e+06	1	0	1	NA	20	7	0.35	0.65	0	0
2010	2	United States of America	5	3	0	5	2	1	NA	0	0	0	0	0	4	1	0.148098	4.40621e+06	1	0	1	NA	20	7	0.35	0.65	0	0
2011	2	United States of America	5	3	0	5	2	1	NA	0	0	0	0	0	4	1	0.143291	5.13166e+06	1	0	1	NA	20	7	0.35	0.65	0	0
2012	2	United States of America	5	3	0	5	2	1	NA	0	0	0	0	0	4	1	0.139353	5.11002e+06	1	0	1	NA	20	7	0.35	0.65	0	0
2013	2	United States of America	5	3	0	5	2	1	NA	0	0	0	0	0	4	1	NA	5.16057e+06	1	0	1	NA	20	7	0.35	0.65	0	0
2014	2	United States of America	5	3	0	5	2	1	NA	0	0	0	0	0	4	1	NA	4.99118e+06	1	0	1	NA	20	8	0.4	0.6	0	0
2015	2	United States of America	5	3	0	5	2	1	NA	0	0	0	0	0	4	1	NA	5.05352e+06	1	0	1	NA	20	8	0.4	0.6	0	0
2016	2	United States of America	5	3	0	5	2	1	NA	0	0	0	0	0	4	1	NA	4.93886e+06	1	0	1	NA	20	8	0.4	0.6	0	0
1986	2	United States of America	5	3	0	5	2	1	0	0	0	0	0	0	4	1	0.135287	4884126	0	0	1	0	20	4	0.2	0.8	0	0
1987	2	United States of America	5	3	0	5	2	1	0	0	0	0	0	0	4	1	0.13403	5696943	0	0	1	0	20	4	0.2	0.8	0	0
1988	2	United States of America	5	3	0	5	2	1	0	0	0	0	0	0	4	1	0.13447	5.67372e+06	0	0	1	0	20	4	0.2	0.8	0	0
1989	2	United States of America	5	3	0	5	2	1	0	0	0	0	0	0	4	1	0.148239	5.49473e+06	0	0	1	0	20	4	0.2	0.8	0	0
1990	2	United States of America	5	3	0	5	2	1	0	0	0	0	0	0	4	1	0.141332	5.62375e+06	0	0	1	0	20	5	0.25	0.75	0	0
1991	2	United States of America	5	3	0	5	2	1	0	0	0	0	0	0	4	1	0.137246	5.24828e+06	0	0	1	0	20	5	0.25	0.75	0	0
1992	2	United States of America	5	3	0	5	2	1	0	0	0	0	0	0	4	1	0.148314	5.27852e+06	1	0	1	0	20	5	0.25	0.75	0	0
1993	2	United States of America	5	3	0	5	2	1	0	0	0	0	0	0	4	1	0.153516	5.61189e+06	1	0	1	0	20	5	0.25	0.75	0	0
1994	2	United States of America	5	3	0	5	2	1	0	0	0	0	0	0	4	1	0.145636	5.6569e+06	1	0	1	0	20	5	0.25	0.75	0	0
1995	2	United States of America	5	3	0	5	2	1	0	0	0	0	0	0	4	1	0.140337	5.30475e+06	1	0	1	0	20	6	0.3	0.7	0	0
1996	2	United States of America	5	3	0	5	2	1	0	0	0	0	0	0	4	1	0.138368	5.06571e+06	1	0	1	0	20	6	0.3	0.7	0	0
1997	2	United States of America	5	3	0	5	2	1	0	0	0	0	0	0	4	1	0.139523	5060832	1	0	1	0	20	7	0.35	0.65	0	0
1998	2	United States of America	5	3	0	5	2	1	0	0	0	0	0	0	4	1	0.141644	4.74235e+06	1	0	1	0	20	7	0.35	0.65	0	0
1999	2	United States of America	5	3	0	5	2	1	0	0	0	0	0	0	4	1	0.142625	4.8377e+06	1	0	1	0	20	7	0.35	0.65	0	0
2000	2	United States of America	5	3	0	5	2	1	0	0	0	0	0	0	4	1	0.142805	4.76893e+06	1	0	1	0	20	7	0.35	0.65	0	0
2001	2	United States of America	5	3	0	5	2	1	0	0	0	0	0	0	4	1	0.141457	4.99333e+06	1	0	1	NA	20	7	0.35	0.65	0	0
2002	2	United States of America	5	3	0	5	2	1	0	0	0	0	0	0	4	1	0.153765	4.99745e+06	1	0	1	NA	20	7	0.35	0.65	0	0
2003	2	United States of America	5	3	0	5	2	1	0	0	0	0	0	0	4	1	0.151919	5.00005e+06	1	0	1	NA	20	7	0.35	0.65	0	0
2004	2	United States of America	5	3	0	5	2	1	NA	0	0	0	0	0	4	1	0.151529	5.00547e+06	1	0	1	NA	20	7	0.35	0.65	0	0
2005	2	United States of America	5	3	0	5	2	1	NA	0	0	0	0	0	4	1	0.156519	4.97097e+06	1	0	1	NA	20	7	0.35	0.65	0	0
2006	2	United States of America	5	3	0	5	2	1	NA	0	0	0	0	0	4	1	0.15443	4.86981e+06	1	0	1	NA	20	7	0.35	0.65	0	0
2007	2	United States of America	5	3	0	5	2	1	NA	0	0	0	0	0	4	1	0.149798	4.781e+06	1	0	1	NA	20	7	0.35	0.65	0	0
2008	2	United States of America	5	3	0	5	2	1	NA	0	0	0	0	0	4	1	0.14787	4.36912e+06	1	0	1	NA	20	7	0.35	0.65	0	0
2009	2	United States of America	5	3	0	5	2	1	NA	0	0	0	0	0	4	1	0.145986	4.24311e+06	1	0	1	NA	20	7	0.35	0.65	0	0
2010	2	United States of America	5	3	0	5	2	1	NA	0	0	0	0	0	4	1	0.148098	4.40621e+06	1	0	1	NA	20	7	0.35	0.65	0	0
2011	2	United States of America	5	3	0	5	2	1	NA	0	0	0	0	0	4	1	0.143291	5.13166e+06	1	0	1	NA	20	7	0.35	0.65	0	0
2012	2	United States of America	5	3	0	5	2	1	NA	0	0	0	0	0	4	1	0.139353	5.11002e+06	1	0	1	NA	20	7	0.35	0.65	0	0
2013	2	United States of America	5	3	0	5	2	1	NA	0	0	0	0	0	4	1	NA	5.16057e+06	1	0	1	NA	20	7	0.35	0.65	0	0
2014	2	United States of America	5	3	0	5	2	1	NA	0	0	0	0	1	4	1	NA	4.99118e+06	1	0	1	NA	20	8	0.4	0.6	0	1
2015	2	United States of America	5	3	0	5	2	1	NA	0	0	0	0	0	4	1	NA	5.05352e+06	1	0	1	NA	20	8	0.4	0.6	0	1
2016	2	United States of America	5	3	0	5	2	1	NA	0	0	0	0	0	4	1	NA	4.93886e+06	1	0	1	NA	20	8	0.4	0.6	0	1
1962	2	United States of America	5	3	0	4	2	1	0	0	0	0	0	0	4	1	0.209911	2902013	0	0	1	0	15	0	0	1	0	0
1963	2	United States of America	5	3	0	4	2	1	0	0	0	0	0	0	4	1	0.207966	2659102	0	0	1	0	15	0	0	1	0	0
1964	2	United States of America	5	3	0	4	2	1	0	0	0	0	0	0	4	1	0.202983	2523601	0	0	1	0	15	0	0	1	0	0
1965	2	United States of America	5	3	0	4	2	1	0	0	0	0	0	0	4	1	0.201539	2653580	0	0	1	0	16	0	0	1	0	0
1966	2	United States of America	5	3	0	4	2	1	0	0	0	0	0	0	4	1	0.20867	2445657	0	0	1	0	16	0	0	1	0	0
1967	2	United States of America	5	3	0	4	2	1	0	0	0	0	0	0	4	1	0.208548	2315126	0	0	1	0	16	0	0	1	0	0
1968	2	United States of America	5	3	0	4	2	1	0	0	0	0	0	0	4	1	0.203412	2414043	0	0	1	0	16	0	0	1	0	0
1969	2	United States of America	5	3	0	4	2	1	0	0	0	0	0	0	4	1	0.197951	2442230	0	0	1	0	16	0	0	1	0	0
1970	2	United States of America	5	3	0	4	2	1	0	0	0	0	0	0	4	1	0.180969	2797248	0	0	1	0	17	0	0	1	0	0
1971	2	United States of America	5	3	0	4	2	1	0	0	0	0	0	0	4	1	0.169956	2888280	0	0	1	0	17	0	0	1	0	0
1972	2	United States of America	5	3	0	4	2	1	0	0	0	0	0	0	4	1	0.164743	2775445	0	0	1	0	17	0	0	1	0	0
1973	2	United States of America	5	3	0	4	2	1	0	0	0	0	0	0	4	1	0.158819	2811212	0	0	1	0	17	0	0	1	0	0
1974	2	United States of America	5	3	0	4	2	1	0	0	0	0	0	0	4	1	0.152699	2888790	0	0	1	0	18	0	0	1	0	0
1975	2	United States of America	5	3	0	4	2	1	0	0	0	0	0	0	4	1	0.143948	2850477	0	0	1	0	18	0	0	1	0	0
1976	2	United States of America	5	3	0	4	2	1	0	0	0	0	0	0	4	1	0.142463	3091788	0	0	1	0	18	0	0	1	0	0
1977	2	United States of America	5	3	0	4	2	1	0	0	0	0	0	0	4	1	0.141824	3041636	0	0	1	0	18	0	0	1	0	0
1978	2	United States of America	5	3	0	4	2	1	0	0	0	0	0	0	4	1	0.139674	3481985	0	0	1	0	18	1	0.0555556	0.944444	0	0
1979	2	United States of America	5	3	0	4	2	1	0	0	0	0	0	0	4	1	0.137216	3588019	0	0	1	0	19	1	0.0526316	0.947368	0	0
1980	2	United States of America	5	3	0	4	2	1	0	0	0	0	0	0	4	1	0.133115	3707090	0	0	1	0	19	2	0.105263	0.894737	0	0
1981	2	United States of America	5	3	0	4	2	1	0	0	0	0	0	0	4	1	0.138008	3.70415e+06	0	0	1	0	19	2	0.105263	0.894737	0	0
1982	2	United States of America	5	3	0	4	2	1	0	0	0	0	0	0	4	1	0.129589	3.95639e+06	0	0	1	0	18	2	0.111111	0.888889	0	0
1983	2	United States of America	5	3	0	4	2	1	0	0	0	0	0	0	4	1	0.132942	4.1569e+06	0	0	1	0	18	4	0.222222	0.777778	0	0
1984	2	United States of America	5	3	0	4	2	1	0	0	0	0	0	0	4	1	0.135594	4.72567e+06	0	0	1	0	18	4	0.222222	0.777778	0	0
1985	2	United States of America	5	3	0	4	2	1	0	0	0	0	0	0	4	1	0.137315	4.72277e+06	0	0	1	0	18	4	0.222222	0.777778	0	0
1986	2	United States of America	5	3	0	4	2	1	0	0	0	0	0	0	4	1	0.135287	4884126	0	0	1	0	20	4	0.2	0.8	0	0
1987	2	United States of America	5	3	0	4	2	1	0	0	0	0	0	0	4	1	0.13403	5696943	0	0	1	0	20	4	0.2	0.8	0	0
1988	2	United States of America	5	3	0	4	2	1	0	0	0	0	0	0	4	1	0.13447	5.67372e+06	0	0	1	0	20	4	0.2	0.8	0	0
1989	2	United States of America	5	3	0	4	2	1	0	0	0	0	0	0	4	1	0.148239	5.49473e+06	0	0	1	0	20	4	0.2	0.8	0	0
1990	2	United States of America	5	3	0	4	2	1	0	0	0	0	0	0	4	1	0.141332	5.62375e+06	0	0	1	0	20	5	0.25	0.75	0	0
1991	2	United States of America	5	3	0	4	2	1	0	0	0	0	0	0	4	1	0.137246	5.24828e+06	0	0	1	0	20	5	0.25	0.75	0	0
1992	2	United States of America	5	3	0	4	2	1	0	0	0	0	0	0	4	1	0.148314	5.27852e+06	1	0	1	0	20	5	0.25	0.75	0	0
1993	2	United States of America	5	3	0	4	2	1	0	0	0	0	0	0	4	1	0.153516	5.61189e+06	1	0	1	0	20	5	0.25	0.75	0	0
1994	2	United States of America	5	3	0	4	2	1	0	0	0	0	0	0	4	1	0.145636	5.6569e+06	1	0	1	0	20	5	0.25	0.75	0	0
1995	2	United States of America	5	3	0	4	2	1	0	0	0	0	0	0	4	1	0.140337	5.30475e+06	1	0	1	0	20	6	0.3	0.7	0	0
1996	2	United States of America	5	3	0	4	2	1	0	0	0	0	0	0	4	1	0.138368	5.06571e+06	1	0	1	0	20	6	0.3	0.7	0	0
1997	2	United States of America	5	3	0	4	2	1	0	0	0	0	0	0	4	1	0.139523	5060832	1	0	1	0	20	7	0.35	0.65	0	0
1998	2	United States of America	5	3	0	4	2	1	0	0	0	0	0	0	4	1	0.141644	4.74235e+06	1	0	1	0	20	7	0.35	0.65	0	0
1999	2	United States of America	5	3	0	4	2	1	0	0	0	0	0	0	4	1	0.142625	4.8377e+06	1	0	1	0	20	7	0.35	0.65	0	0
2000	2	United States of America	5	3	0	4	2	1	0	0	0	0	0	0	4	1	0.142805	4.76893e+06	1	0	1	0	20	7	0.35	0.65	0	0
2001	2	United States of America	5	3	0	4	2	1	0	0	0	0	0	0	4	1	0.141457	4.99333e+06	1	0	1	NA	20	7	0.35	0.65	0	0
2002	2	United States of America	5	3	0	4	2	1	0	0	0	0	0	0	4	1	0.153765	4.99745e+06	1	0	1	NA	20	7	0.35	0.65	0	0
2003	2	United States of America	5	3	0	4	2	1	0	0	0	0	0	0	4	1	0.151919	5.00005e+06	1	0	1	NA	20	7	0.35	0.65	0	0
2004	2	United States of America	5	3	0	4	2	1	NA	0	0	0	0	0	4	1	0.151529	5.00547e+06	1	0	1	NA	20	7	0.35	0.65	0	0
2005	2	United States of America	5	3	0	4	2	1	NA	0	0	0	0	0	4	1	0.156519	4.97097e+06	1	0	1	NA	20	7	0.35	0.65	0	0
2006	2	United States of America	5	3	0	4	2	1	NA	0	0	0	0	0	4	1	0.15443	4.86981e+06	1	0	1	NA	20	7	0.35	0.65	0	0
2007	2	United States of America	5	3	0	4	2	1	NA	0	0	0	0	0	4	1	0.149798	4.781e+06	1	0	1	NA	20	7	0.35	0.65	0	0
2008	2	United States of America	5	3	0	4	2	1	NA	0	0	0	0	0	4	1	0.14787	4.36912e+06	1	0	1	NA	20	7	0.35	0.65	0	0
2009	2	United States of America	5	3	0	4	2	1	NA	0	0	0	0	0	4	1	0.145986	4.24311e+06	1	0	1	NA	20	7	0.35	0.65	0	0
2010	2	United States of America	5	3	0	4	2	1	NA	0	0	0	0	0	4	1	0.148098	4.40621e+06	1	0	1	NA	20	7	0.35	0.65	0	0
2011	2	United States of America	5	3	0	4	2	1	NA	0	0	0	0	0	4	1	0.143291	5.13166e+06	1	0	1	NA	20	7	0.35	0.65	0	0
2012	2	United States of America	5	3	0	4	2	1	NA	0	0	0	0	0	4	1	0.139353	5.11002e+06	1	0	1	NA	20	7	0.35	0.65	0	0
2013	2	United States of America	5	3	0	4	2	1	NA	0	0	0	0	0	4	1	NA	5.16057e+06	1	0	1	NA	20	7	0.35	0.65	0	0
2014	2	United States of America	5	3	0	4	2	1	NA	0	0	0	0	0	4	1	NA	4.99118e+06	1	0	1	NA	20	8	0.4	0.6	0	0
2015	2	United States of America	5	3	0	4	2	1	NA	0	0	0	0	0	4	1	NA	5.05352e+06	1	0	1	NA	20	8	0.4	0.6	0	0
2016	2	United States of America	5	3	0	4	2	1	NA	0	0	0	0	0	4	1	NA	4.93886e+06	1	0	1	NA	20	8	0.4	0.6	0	0
1964	20	Canada	1	2	1	2	2	1	0	0	0	0	0	0	6	1	0.0127586	1210086	0	1	0	0	3	0	0	1	0	0
1965	20	Canada	1	2	1	2	2	1	0	0	0	0	0	0	6	1	0.012747	1239471	0	1	0	0	3	0	0	1	0	0
1966	20	Canada	1	2	1	2	2	2	0	1	0	0	0	0	6	1	0.0121847	1355424	0	1	0	0	3	0	0	1	1	0
1967	20	Canada	1	2	1	2	2	2	0	1	0	0	0	0	6	1	0.0120226	1293080	0	1	0	0	3	0	0	1	1	0
1968	20	Canada	1	2	1	2	2	2	0	1	0	0	0	0	6	1	0.0119311	1492496	0	1	0	0	3	0	0	1	1	0
1969	20	Canada	1	2	1	2	2	2	0	1	0	0	0	0	6	1	0.0110994	1401459	0	1	0	0	3	0	0	1	1	0
1970	20	Canada	1	2	1	2	2	2	0	1	0	0	0	0	6	1	0.0113543	1392498	0	1	0	1	3	0	0	1	1	0
1971	20	Canada	1	2	1	2	2	2	0	1	0	0	0	0	6	1	0.0114839	1313756	0	1	0	1	3	0	0	1	2	0
1972	20	Canada	1	2	1	2	2	4	0	1	0	0	0	1	6	1	0.0116423	1170094	0	1	0	1	3	0	0	1	2	1
1973	20	Canada	1	2	1	2	2	4	0	1	0	0	0	0	6	1	0.0115705	1163762	0	1	0	0	3	0	0	1	2	1
1974	20	Canada	1	2	1	2	2	4	0	1	0	0	0	0	6	1	0.0117335	1041273	0	1	0	0	3	0	0	1	2	1
1975	20	Canada	1	2	1	2	2	4	0	1	0	0	0	0	6	1	0.0117008	1027771	0	1	0	0	3	0	0	1	2	1
1976	20	Canada	1	2	1	2	2	4	0	1	0	0	0	0	6	1	0.0116371	1130492	0	1	0	1	3	0	0	1	2	1
1977	20	Canada	1	2	1	2	2	4	0	1	0	0	0	0	6	1	0.01173	1267970	0	1	0	1	3	0	0	1	3	1
1978	20	Canada	1	2	1	2	2	4	0	1	0	0	0	0	6	1	0.0116502	1404112	0	1	0	1	3	0	0	1	3	1
1979	20	Canada	1	2	1	2	2	4	1	1	0	0	0	0	6	1	0.0117834	1446984	0	1	0	0	3	0	0	1	3	1
1980	20	Canada	1	2	1	2	2	4	1	1	0	0	0	0	6	1	0.0117607	1373359	0	1	0	0	3	0	0	1	3	1
1981	20	Canada	1	2	1	2	2	4	1	1	0	0	0	0	6	1	0.0117137	1444327	0	1	0	0	3	0	0	1	3	1
1982	20	Canada	1	2	1	2	2	4	1	1	0	0	0	0	6	1	0.0111107	1427021	0	1	0	0	3	0	0	1	3	1
1983	20	Canada	1	2	1	2	2	4	1	1	0	0	0	0	6	1	0.0111993	1371030	0	1	0	0	3	0	0	1	3	1
1984	20	Canada	1	2	1	2	2	4	1	1	0	0	0	0	6	1	0.0116212	1304529	0	1	0	0	3	0	0	1	3	1
1985	20	Canada	1	2	1	2	2	4	1	1	0	0	0	0	6	1	0.0111225	1473990	0	1	0	0	3	0	0	1	3	1
1986	20	Canada	1	2	1	2	2	4	1	1	0	0	0	0	6	1	0.0110701	1531719	0	1	0	0	3	0	0	1	3	1
1987	20	Canada	1	2	1	2	2	4	1	1	0	0	0	0	6	1	0.0112496	1615083	0	1	0	0	3	0	0	1	3	1
1988	20	Canada	1	2	1	2	2	4	1	1	0	0	0	0	6	1	0.0113492	1704410	0	1	0	0	3	0	0	1	3	1
1989	20	Canada	1	2	1	2	2	4	1	1	0	1	0	1	6	1	0.01197	1649945	0	1	0	0	3	0	0	1	3	2
1990	20	Canada	1	2	1	2	2	4	1	1	0	0	0	0	6	1	0.0109736	1685532	0	1	0	0	3	0	0	1	3	2
1991	20	Canada	1	2	1	2	2	4	1	1	0	0	0	0	6	1	0.0116946	1500398	0	1	0	0	3	0	0	1	3	2
1992	20	Canada	1	2	1	2	2	5	1	0	0	0	1	0	6	1	0.0120168	1330490	1	1	0	0	3	1	0.333333	0.666667	3	2
1993	20	Canada	1	2	1	2	2	5	1	0	0	0	0	0	6	1	0.0119773	1162259	1	1	0	0	3	1	0.333333	0.666667	3	2
1994	20	Canada	1	2	1	2	2	5	1	0	0	0	0	0	6	1	0.0116473	1057094	1	1	0	0	3	1	0.333333	0.666667	3	2
1995	20	Canada	1	2	1	2	2	5	1	0	0	0	0	0	6	1	0.0114204	880353	1	1	0	0	3	1	0.333333	0.666667	3	2
1996	20	Canada	1	2	1	2	2	5	1	0	0	0	0	0	6	1	0.0113069	925943	1	1	0	0	3	1	0.333333	0.666667	3	2
1997	20	Canada	1	2	1	2	2	5	1	0	0	0	0	0	6	1	0.0111651	1001276	1	1	0	0	3	1	0.333333	0.666667	3	2
1998	20	Canada	1	2	1	2	2	5	1	0	0	0	0	0	6	1	0.0113292	1031373	1	1	0	0	3	1	0.333333	0.666667	3	2
1999	20	Canada	1	2	1	2	2	5	1	0	0	0	0	0	6	1	0.0114702	1047330	1	1	0	0	3	1	0.333333	0.666667	3	2
2000	20	Canada	1	2	1	2	2	5	1	0	0	0	0	0	6	1	0.0112719	1032686	1	1	0	0	3	1	0.333333	0.666667	3	2
2001	20	Canada	1	2	1	2	2	5	1	0	0	0	0	0	6	1	0.0107704	1076924	1	1	0	NA	3	1	0.333333	0.666667	3	2
2002	20	Canada	1	2	1	2	2	5	1	0	0	0	0	0	6	1	0.0115412	1105841	1	1	0	NA	3	1	0.333333	0.666667	3	2
2003	20	Canada	1	2	1	2	2	5	1	0	0	0	0	0	6	1	0.0113498	1153788	1	1	0	NA	3	1	0.333333	0.666667	3	2
2004	20	Canada	1	2	1	2	2	5	1	0	0	0	0	0	6	1	0.0110732	1213647	1	1	0	NA	3	1	0.333333	0.666667	3	2
2005	20	Canada	1	2	1	2	2	5	1	0	0	0	0	0	6	1	0.0109981	1145624	1	1	0	NA	3	1	0.333333	0.666667	3	2
2006	20	Canada	1	2	1	2	2	5	1	0	0	0	0	0	6	1	0.0108335	1122606	1	1	0	NA	3	1	0.333333	0.666667	3	2
2007	20	Canada	1	2	1	2	2	5	1	0	0	0	0	0	6	1	0.0107591	1044986	1	1	0	NA	3	1	0.333333	0.666667	3	2
2008	20	Canada	1	2	1	2	2	5	1	0	0	0	0	0	6	1	0.0104469	967880	1	1	0	NA	3	1	0.333333	0.666667	3	2
2009	20	Canada	1	2	1	2	2	5	1	0	0	0	0	0	6	1	0.0095467	993175	1	1	0	NA	3	1	0.333333	0.666667	3	2
2010	20	Canada	1	2	1	2	2	5	1	0	0	0	0	0	6	1	0.009663	979521	1	1	0	NA	3	1	0.333333	0.666667	3	2
2011	20	Canada	1	2	1	2	2	5	1	0	0	0	0	0	6	1	0.0093403	880110	1	1	0	NA	3	1	0.333333	0.666667	3	2
2012	20	Canada	1	2	1	2	2	5	1	0	0	0	0	0	6	1	0.0091552	832653	1	1	0	NA	3	1	0.333333	0.666667	3	2
2013	20	Canada	1	2	1	2	2	5	1	0	0	0	0	0	6	1	NA	866924	1	1	0	NA	3	1	0.333333	0.666667	3	2
2014	20	Canada	1	2	1	2	2	5	1	0	0	0	0	0	6	1	NA	876725	1	1	0	NA	3	1	0.333333	0.666667	3	2
2015	20	Canada	1	2	1	2	2	5	1	0	0	0	0	0	6	1	NA	862692	1	1	0	NA	3	1	0.333333	0.666667	3	2
2016	20	Canada	1	2	1	2	2	5	1	0	0	0	0	0	6	1	NA	874727	1	1	0	NA	3	1	0.333333	0.666667	3	2
1963	20	Canada	1	3	0	3	2	1	0	0	0	0	0	0	5	1	0.0124492	1209942	0	1	0	0	2	0	0	1	0	0
1964	20	Canada	1	3	0	3	2	1	0	0	0	0	0	0	5	1	0.0127586	1210086	0	1	0	0	3	0	0	1	0	0
1965	20	Canada	1	3	0	3	2	1	0	0	0	0	0	0	5	1	0.012747	1239471	0	1	0	0	3	0	0	1	0	0
1966	20	Canada	1	3	0	3	2	1	0	0	0	0	0	0	5	1	0.0121847	1355424	0	1	0	0	3	0	0	1	0	0
1967	20	Canada	1	3	0	3	2	1	0	0	0	0	0	0	5	1	0.0120226	1293080	0	1	0	0	3	0	0	1	0	0
1968	20	Canada	1	3	0	3	2	1	0	0	0	0	0	0	5	1	0.0119311	1492496	0	1	0	0	3	0	0	1	0	0
1969	20	Canada	1	3	0	3	2	1	0	0	0	0	0	0	5	1	0.0110994	1401459	0	1	0	0	3	0	0	1	0	0
1970	20	Canada	1	2	0	3	2	1	0	0	0	0	0	0	5	1	0.0113543	1392498	0	1	0	0	3	0	0	1	0	0
1971	20	Canada	1	2	0	3	2	2	0	1	1	0	0	0	5	1	0.0114839	1313756	0	1	0	0	3	0	0	1	0	0
1972	20	Canada	1	2	0	3	2	2	0	0	1	0	0	0	5	1	0.0116423	1170094	0	1	0	0	3	0	0	1	0	0
1973	20	Canada	1	2	0	3	2	2	0	0	1	0	0	1	5	1	0.0115705	1163762	0	1	0	0	3	0	0	1	0	1
1974	20	Canada	1	2	0	3	2	3	0	0	1	0	0	0	5	1	0.0117335	1041273	0	1	0	0	3	0	0	1	0	1
1975	20	Canada	1	2	0	3	2	3	0	0	1	0	0	0	5	1	0.0117008	1027771	0	1	0	0	3	0	0	1	0	1
1976	20	Canada	1	2	0	3	2	3	0	0	1	0	0	0	5	1	0.0116371	1130492	0	1	0	0	3	0	0	1	0	1
1977	20	Canada	1	2	0	3	2	3	0	0	1	0	0	0	5	1	0.01173	1267970	0	1	0	0	3	0	0	1	0	1
1978	20	Canada	1	2	0	3	2	3	0	0	1	0	0	0	5	1	0.0116502	1404112	0	1	0	0	3	0	0	1	0	1
1979	20	Canada	1	2	0	3	2	3	0	0	1	0	0	0	5	1	0.0117834	1446984	0	1	0	0	3	0	0	1	0	1
1980	20	Canada	1	2	0	3	2	4	0	1	1	0	0	0	5	1	0.0117607	1373359	0	1	0	0	3	0	0	1	1	1
1981	20	Canada	1	2	0	3	2	4	0	1	1	0	0	0	5	1	0.0117137	1444327	0	1	0	0	3	0	0	1	1	1
1982	20	Canada	1	2	0	3	2	4	0	1	1	0	0	0	5	1	0.0111107	1427021	0	1	0	0	3	0	0	1	1	1
1983	20	Canada	1	2	0	3	2	4	0	1	1	0	0	0	5	1	0.0111993	1371030	0	1	0	0	3	0	0	1	1	1
1984	20	Canada	1	2	0	3	2	4	0	1	1	0	0	0	5	1	0.0116212	1304529	0	1	0	0	3	0	0	1	1	1
1985	20	Canada	1	2	0	3	2	4	0	1	1	0	0	0	5	1	0.0111225	1473990	0	1	0	0	3	0	0	1	1	1
1986	20	Canada	1	2	0	3	2	4	0	1	1	0	0	0	5	1	0.0110701	1531719	0	1	0	0	3	0	0	1	1	1
1987	20	Canada	1	2	0	3	2	4	0	1	1	0	0	0	5	1	0.0112496	1615083	0	1	0	0	3	0	0	1	1	1
1988	20	Canada	1	2	0	3	2	4	0	1	1	0	0	0	5	1	0.0113492	1704410	0	1	0	0	3	0	0	1	1	1
1989	20	Canada	1	2	0	3	2	4	0	1	1	0	0	0	5	1	0.01197	1649945	0	1	0	0	3	0	0	1	1	1
1990	20	Canada	1	2	0	3	2	4	0	1	1	0	0	0	5	1	0.0109736	1685532	0	1	0	0	3	0	0	1	1	1
1991	20	Canada	1	2	0	3	2	4	0	1	1	0	0	0	5	1	0.0116946	1500398	0	1	0	0	3	0	0	1	1	1
1992	20	Canada	1	2	0	3	2	4	0	1	1	0	0	0	5	1	0.0120168	1330490	1	1	0	0	3	1	0.333333	0.666667	1	1
1993	20	Canada	1	2	0	3	2	4	0	1	1	0	0	0	5	1	0.0119773	1162259	1	1	0	0	3	1	0.333333	0.666667	1	1
1994	20	Canada	1	2	0	3	2	4	0	1	1	0	0	0	5	1	0.0116473	1057094	1	1	0	0	3	1	0.333333	0.666667	1	1
1995	20	Canada	1	2	0	3	2	4	0	1	1	0	0	0	5	1	0.0114204	880353	1	1	0	0	3	1	0.333333	0.666667	1	1
1996	20	Canada	1	2	0	3	2	4	0	1	1	0	0	0	5	1	0.0113069	925943	1	1	0	0	3	1	0.333333	0.666667	1	1
1997	20	Canada	1	2	0	3	2	4	0	1	1	0	0	0	5	1	0.0111651	1001276	1	1	0	0	3	1	0.333333	0.666667	1	1
1998	20	Canada	1	2	0	3	2	4	0	1	1	0	0	0	5	1	0.0113292	1031373	1	1	0	0	3	1	0.333333	0.666667	1	1
1999	20	Canada	1	2	0	3	2	4	0	1	1	0	0	0	5	1	0.0114702	1047330	1	1	0	0	3	1	0.333333	0.666667	1	1
2000	20	Canada	1	2	0	3	2	4	0	1	1	0	0	0	5	1	0.0112719	1032686	1	1	0	0	3	1	0.333333	0.666667	1	1
2001	20	Canada	1	2	0	3	2	4	0	1	1	0	0	0	5	1	0.0107704	1076924	1	1	0	NA	3	1	0.333333	0.666667	1	1
2002	20	Canada	1	2	0	3	2	4	0	1	1	0	0	0	5	1	0.0115412	1105841	1	1	0	NA	3	1	0.333333	0.666667	1	1
2003	20	Canada	1	2	0	3	2	4	0	1	1	0	0	0	5	1	0.0113498	1153788	1	1	0	NA	3	1	0.333333	0.666667	1	1
2004	20	Canada	1	2	0	3	2	4	NA	1	1	0	0	0	5	1	0.0110732	1213647	1	1	0	NA	3	1	0.333333	0.666667	1	1
2005	20	Canada	1	2	0	3	2	4	NA	1	1	0	0	0	5	1	0.0109981	1145624	1	1	0	NA	3	1	0.333333	0.666667	1	1
2006	20	Canada	1	2	0	3	2	4	NA	1	1	0	0	0	5	1	0.0108335	1122606	1	1	0	NA	3	1	0.333333	0.666667	1	1
2007	20	Canada	1	2	0	3	2	4	NA	1	1	0	0	0	5	1	0.0107591	1044986	1	1	0	NA	3	1	0.333333	0.666667	1	1
2008	20	Canada	1	2	0	3	2	4	NA	1	1	0	0	0	5	1	0.0104469	967880	1	1	0	NA	3	1	0.333333	0.666667	1	1
2009	20	Canada	1	2	0	3	2	4	NA	1	1	0	0	0	5	1	0.0095467	993175	1	1	0	NA	3	1	0.333333	0.666667	1	1
2010	20	Canada	1	2	0	3	2	4	NA	1	1	0	0	0	5	1	0.009663	979521	1	1	0	NA	3	1	0.333333	0.666667	1	1
2011	20	Canada	1	2	0	3	2	4	NA	1	1	0	0	0	5	1	0.0093403	880110	1	1	0	NA	3	1	0.333333	0.666667	1	1
2012	20	Canada	1	2	0	3	2	4	NA	1	1	0	0	0	5	1	0.0091552	832653	1	1	0	NA	3	1	0.333333	0.666667	1	1
2013	20	Canada	1	2	0	3	2	4	NA	1	1	0	0	0	5	1	NA	866924	1	1	0	NA	3	1	0.333333	0.666667	1	1
2014	20	Canada	1	2	0	3	2	4	NA	1	1	0	0	0	5	1	NA	876725	1	1	0	NA	3	1	0.333333	0.666667	1	1
2015	20	Canada	1	2	0	3	2	4	NA	1	1	0	0	0	5	1	NA	862692	1	1	0	NA	3	1	0.333333	0.666667	1	1
2016	20	Canada	1	2	0	3	2	4	NA	1	1	0	0	0	5	1	NA	874727	1	1	0	NA	3	1	0.333333	0.666667	1	1
1973	31	Bahamas	2	3	0	4	2	1	0	0	0	0	0	0	4	1	0.0003565	4400	0	0	0	0	4	0	0	1	0	0
1974	31	Bahamas	2	3	0	4	2	1	0	0	0	0	0	0	4	1	0.0002993	4663	0	0	0	0	4	0	0	1	0	0
1975	31	Bahamas	2	3	0	4	2	1	0	0	0	0	0	0	4	1	0.0002885	4693	0	0	0	0	4	0	0	1	0	0
1976	31	Bahamas	2	3	0	4	2	1	0	0	0	0	0	0	4	1	0.0002348	4750	0	0	0	0	4	0	0	1	0	0
1977	31	Bahamas	2	3	0	4	2	1	0	0	0	0	0	0	4	1	0.0003502	5327	0	0	0	0	4	0	0	1	0	0
1978	31	Bahamas	2	3	0	4	2	1	0	0	0	0	0	0	4	1	0.000225	5114	0	0	0	0	4	0	0	1	0	0
1979	31	Bahamas	2	3	0	4	2	1	0	0	0	0	0	0	4	1	0.0001997	5765	0	0	0	0	4	0	0	1	0	0
1980	31	Bahamas	2	3	0	4	2	1	0	0	0	0	0	0	4	1	0.0002577	7119	0	0	0	0	4	0	0	1	0	0
1981	31	Bahamas	2	3	0	4	2	1	0	0	0	0	0	0	4	1	0.0002122	7631.79	0	0	0	0	4	0	0	1	0	0
1982	31	Bahamas	2	3	0	4	2	1	0	0	0	0	0	0	4	1	0.00023	7737.04	0	0	0	0	4	0	0	1	0	0
1983	31	Bahamas	2	3	0	4	2	1	0	0	0	0	0	0	4	1	0.0002066	8548.15	0	0	0	0	4	0	0	1	0	0
1984	31	Bahamas	2	3	0	4	2	1	0	0	0	0	0	0	4	1	0.0001619	8430.07	0	0	0	0	4	0	0	1	0	0
1985	31	Bahamas	2	3	0	4	2	1	0	0	0	0	0	0	4	1	5.92e-05	11164.8	0	0	0	0	4	0	0	1	0	0
1986	31	Bahamas	2	3	0	4	2	1	0	0	0	0	0	0	4	1	3.49e-05	8653.9	0	0	0	0	4	0	0	1	0	0
1987	31	Bahamas	2	3	0	4	2	1	0	0	0	0	0	0	4	1	3.49e-05	10520	0	0	0	0	4	0	0	1	0	0
1988	31	Bahamas	2	3	0	4	2	1	0	0	0	0	0	0	4	1	4.6e-05	10464.7	0	0	0	0	4	0	0	1	0	0
1989	31	Bahamas	2	3	0	4	2	1	0	0	0	0	0	0	4	1	5.84e-05	9788.61	0	0	0	0	4	0	0	1	0	0
1990	31	Bahamas	2	3	0	4	2	1	0	0	0	0	0	0	4	1	5.11e-05	9709.18	0	0	0	0	4	0	0	1	0	0
1991	31	Bahamas	2	3	0	4	2	1	0	0	0	0	0	0	4	1	4.32e-05	11889.5	0	0	0	0	4	0	0	1	0	0
1992	31	Bahamas	2	3	0	4	2	1	0	0	0	0	0	0	4	1	4.44e-05	12205.5	1	0	0	0	4	0	0	1	0	0
1993	31	Bahamas	2	3	0	4	2	1	0	0	0	0	0	0	4	1	4.79e-05	13695.9	1	0	0	0	4	0	0	1	0	0
1994	31	Bahamas	2	3	0	4	2	1	0	0	0	0	0	0	4	1	3.65e-05	14927	1	0	0	0	4	0	0	1	0	0
1995	31	Bahamas	2	3	0	4	2	1	0	0	0	0	0	0	4	1	3.55e-05	13245.5	1	0	0	0	4	0	0	1	0	0
1996	31	Bahamas	2	3	0	4	2	1	0	0	0	0	0	0	4	1	3.52e-05	14099.1	1	0	0	0	4	0	0	1	0	0
1997	31	Bahamas	2	3	0	4	2	1	0	0	0	0	0	0	4	1	3.47e-05	14719.6	1	0	0	0	4	0	0	1	0	0
1998	31	Bahamas	2	3	0	4	2	1	0	0	0	0	0	0	4	1	3.55e-05	14577.7	1	0	0	0	4	0	0	1	0	0
1999	31	Bahamas	2	3	0	4	2	1	0	0	0	0	0	0	4	1	4.28e-05	13667	1	0	0	0	4	0	0	1	0	0
2000	31	Bahamas	2	3	0	4	2	1	0	0	0	0	0	0	4	1	4.32e-05	15527	1	0	0	0	4	0	0	1	0	0
2001	31	Bahamas	2	3	0	4	2	1	0	0	0	0	0	0	4	1	4.31e-05	13671	1	0	0	NA	4	0	0	1	0	0
2002	31	Bahamas	2	3	0	4	2	1	0	0	0	0	0	0	4	1	2.42e-05	15675	1	0	0	NA	4	0	0	1	0	0
2003	31	Bahamas	2	3	0	4	2	1	0	0	0	0	0	0	4	1	2.46e-05	16724	1	0	0	NA	4	0	0	1	0	0
2004	31	Bahamas	2	3	0	4	2	1	NA	0	0	0	0	0	4	1	2.42e-05	15164	1	0	0	NA	4	0	0	1	0	0
2005	31	Bahamas	2	3	0	4	2	1	NA	0	0	0	0	0	4	1	2.48e-05	15555	1	0	0	NA	4	0	0	1	0	0
2006	31	Bahamas	2	3	0	4	2	1	NA	0	0	0	0	0	4	1	2.63e-05	16242	1	0	0	NA	4	0	0	1	0	0
2007	31	Bahamas	2	3	0	4	2	1	NA	0	0	0	0	0	4	1	2.71e-05	10912	1	0	0	NA	4	0	0	1	0	0
2008	31	Bahamas	2	3	0	4	2	1	NA	0	0	0	0	0	4	1	2.49e-05	14813	1	0	0	NA	4	0	0	1	0	0
2009	31	Bahamas	2	3	0	4	2	1	NA	0	0	0	0	0	4	1	2.44e-05	13809.8	1	0	0	NA	4	0	0	1	0	0
2010	31	Bahamas	2	3	0	4	2	1	NA	0	0	0	0	0	4	1	2.39e-05	16342.4	1	0	0	NA	4	0	0	1	0	0
2011	31	Bahamas	2	3	0	4	2	1	NA	0	0	0	0	1	4	1	2.41e-05	15313	1	0	0	NA	4	0	0	1	0	1
2012	31	Bahamas	2	3	0	4	2	5	NA	0	0	0	0	0	4	1	2.49e-05	16756.8	1	0	0	NA	4	1	0.25	0.75	0	1
2013	31	Bahamas	2	3	0	4	2	5	NA	0	0	0	0	0	4	1	NA	12765	1	0	0	NA	4	1	0.25	0.75	0	1
2014	31	Bahamas	2	3	0	4	2	5	NA	0	0	0	0	0	4	1	NA	11878.2	1	0	0	NA	4	1	0.25	0.75	0	1
2015	31	Bahamas	2	3	0	4	2	5	NA	0	0	0	0	0	4	1	NA	11307.3	1	0	0	NA	4	1	0.25	0.75	0	1
2016	31	Bahamas	2	3	0	4	2	5	NA	0	0	0	0	0	4	1	NA	11625	1	0	0	NA	4	1	0.25	0.75	0	1
1973	31	Bahamas	2	3	0	4	2	1	0	0	0	0	0	0	4	1	0.0003565	4400	0	0	1	0	4	0	0	1	0	0
1974	31	Bahamas	2	3	0	4	2	1	0	0	0	0	0	0	4	1	0.0002993	4663	0	0	1	0	4	0	0	1	0	0
1975	31	Bahamas	2	3	0	4	2	1	0	0	0	0	0	0	4	1	0.0002885	4693	0	0	1	0	4	0	0	1	0	0
1976	31	Bahamas	2	3	0	4	2	1	0	0	0	0	0	0	4	1	0.0002348	4750	0	0	1	0	4	0	0	1	0	0
1977	31	Bahamas	2	3	0	4	2	1	0	0	0	0	0	0	4	1	0.0003502	5327	0	0	1	0	4	0	0	1	0	0
1978	31	Bahamas	2	3	0	4	2	1	0	0	0	0	0	0	4	1	0.000225	5114	0	0	1	0	4	0	0	1	0	0
1979	31	Bahamas	2	3	0	4	2	1	0	0	0	0	0	0	4	1	0.0001997	5765	0	0	1	0	4	0	0	1	0	0
1980	31	Bahamas	2	3	0	4	2	1	0	0	0	0	0	0	4	1	0.0002577	7119	0	0	1	0	4	0	0	1	0	0
1981	31	Bahamas	2	3	0	4	2	1	0	0	0	0	0	0	4	1	0.0002122	7631.79	0	0	1	0	4	0	0	1	0	0
1982	31	Bahamas	2	3	0	4	2	1	0	0	0	0	0	0	4	1	0.00023	7737.04	0	0	1	0	4	0	0	1	0	0
1983	31	Bahamas	2	3	0	4	2	1	0	0	0	0	0	0	4	1	0.0002066	8548.15	0	0	1	0	4	0	0	1	0	0
1984	31	Bahamas	2	3	0	4	2	1	0	0	0	0	0	0	4	1	0.0001619	8430.07	0	0	1	0	4	0	0	1	0	0
1985	31	Bahamas	2	3	0	4	2	1	0	0	0	0	0	0	4	1	5.92e-05	11164.8	0	0	1	0	4	0	0	1	0	0
1986	31	Bahamas	2	3	0	4	2	1	0	0	0	0	0	0	4	1	3.49e-05	8653.9	0	0	1	0	4	0	0	1	0	0
1987	31	Bahamas	2	3	0	4	2	1	0	0	0	0	0	0	4	1	3.49e-05	10520	0	0	1	0	4	0	0	1	0	0
1988	31	Bahamas	2	3	0	4	2	1	0	0	0	0	0	0	4	1	4.6e-05	10464.7	0	0	1	0	4	0	0	1	0	0
1989	31	Bahamas	2	3	0	4	2	1	0	0	0	0	0	0	4	1	5.84e-05	9788.61	0	0	1	0	4	0	0	1	0	0
1990	31	Bahamas	2	3	0	4	2	1	0	0	0	0	0	0	4	1	5.11e-05	9709.18	0	0	1	0	4	0	0	1	0	0
1991	31	Bahamas	2	3	0	4	2	1	0	0	0	0	0	0	4	1	4.32e-05	11889.5	0	0	1	0	4	0	0	1	0	0
1992	31	Bahamas	2	3	0	4	2	1	0	0	0	0	0	0	4	1	4.44e-05	12205.5	1	0	1	0	4	0	0	1	0	0
1993	31	Bahamas	2	3	0	4	2	1	0	0	0	0	0	0	4	1	4.79e-05	13695.9	1	0	1	0	4	0	0	1	0	0
1994	31	Bahamas	2	3	0	4	2	1	0	0	0	0	0	0	4	1	3.65e-05	14927	1	0	1	0	4	0	0	1	0	0
1995	31	Bahamas	2	3	0	4	2	1	0	0	0	0	0	0	4	1	3.55e-05	13245.5	1	0	1	0	4	0	0	1	0	0
1996	31	Bahamas	2	3	0	4	2	1	0	0	0	0	0	0	4	1	3.52e-05	14099.1	1	0	1	0	4	0	0	1	0	0
1997	31	Bahamas	2	3	0	4	2	1	0	0	0	0	0	0	4	1	3.47e-05	14719.6	1	0	1	0	4	0	0	1	0	0
1998	31	Bahamas	2	3	0	4	2	1	0	0	0	0	0	0	4	1	3.55e-05	14577.7	1	0	1	0	4	0	0	1	0	0
1999	31	Bahamas	2	3	0	4	2	1	0	0	0	0	0	0	4	1	4.28e-05	13667	1	0	1	0	4	0	0	1	0	0
2000	31	Bahamas	2	3	0	4	2	1	0	0	0	0	0	0	4	1	4.32e-05	15527	1	0	1	0	4	0	0	1	0	0
2001	31	Bahamas	2	3	0	4	2	1	0	0	0	0	0	0	4	1	4.31e-05	13671	1	0	1	NA	4	0	0	1	0	0
2002	31	Bahamas	2	3	0	4	2	1	0	0	0	0	0	0	4	1	2.42e-05	15675	1	0	1	NA	4	0	0	1	0	0
2003	31	Bahamas	2	3	0	4	2	1	0	0	0	0	0	0	4	1	2.46e-05	16724	1	0	1	NA	4	0	0	1	0	0
2004	31	Bahamas	2	3	0	4	2	1	NA	0	0	0	0	0	4	1	2.42e-05	15164	1	0	1	NA	4	0	0	1	0	0
2005	31	Bahamas	2	3	0	4	2	1	NA	0	0	0	0	0	4	1	2.48e-05	15555	1	0	1	NA	4	0	0	1	0	0
2006	31	Bahamas	2	3	0	4	2	1	NA	0	0	0	0	0	4	1	2.63e-05	16242	1	0	1	NA	4	0	0	1	0	0
2007	31	Bahamas	2	3	0	4	2	1	NA	0	0	0	0	0	4	1	2.71e-05	10912	1	0	1	NA	4	0	0	1	0	0
2008	31	Bahamas	2	3	0	4	2	1	NA	0	0	0	0	0	4	1	2.49e-05	14813	1	0	1	NA	4	0	0	1	0	0
2009	31	Bahamas	2	3	0	4	2	1	NA	0	0	0	0	0	4	1	2.44e-05	13809.8	1	0	1	NA	4	0	0	1	0	0
2010	31	Bahamas	2	3	0	4	2	1	NA	0	0	0	0	0	4	1	2.39e-05	16342.4	1	0	1	NA	4	0	0	1	0	0
2011	31	Bahamas	2	3	0	4	2	1	NA	0	0	0	0	0	4	1	2.41e-05	15313	1	0	1	NA	4	0	0	1	0	0
2012	31	Bahamas	2	3	0	4	2	1	NA	0	0	0	0	0	4	1	2.49e-05	16756.8	1	0	1	NA	4	1	0.25	0.75	0	0
2013	31	Bahamas	2	3	0	4	2	1	NA	0	0	0	0	0	4	1	NA	12765	1	0	1	NA	4	1	0.25	0.75	0	0
2014	31	Bahamas	2	3	0	4	2	1	NA	0	0	0	0	0	4	1	NA	11878.2	1	0	1	NA	4	1	0.25	0.75	0	0
2015	31	Bahamas	2	3	0	4	2	1	NA	0	0	0	0	0	4	1	NA	11307.3	1	0	1	NA	4	1	0.25	0.75	0	0
2016	31	Bahamas	2	3	0	4	2	1	NA	0	0	0	0	0	4	1	NA	11625	1	0	1	NA	4	1	0.25	0.75	0	0
1973	31	Bahamas	2	3	0	4	2	1	0	0	0	0	0	0	4	1	0.0003565	4400	0	0	1	0	4	0	0	1	0	0
1974	31	Bahamas	2	3	0	4	2	1	0	0	0	0	0	0	4	1	0.0002993	4663	0	0	1	0	4	0	0	1	0	0
1975	31	Bahamas	2	3	0	4	2	1	0	0	0	0	0	0	4	1	0.0002885	4693	0	0	1	0	4	0	0	1	0	0
1976	31	Bahamas	2	3	0	4	2	1	0	0	0	0	0	0	4	1	0.0002348	4750	0	0	1	0	4	0	0	1	0	0
1977	31	Bahamas	2	3	0	4	2	1	0	0	0	0	0	0	4	1	0.0003502	5327	0	0	1	0	4	0	0	1	0	0
1978	31	Bahamas	2	3	0	4	2	1	0	0	0	0	0	0	4	1	0.000225	5114	0	0	1	0	4	0	0	1	0	0
1979	31	Bahamas	2	3	0	4	2	1	0	0	0	0	0	0	4	1	0.0001997	5765	0	0	1	0	4	0	0	1	0	0
1980	31	Bahamas	2	3	0	4	2	1	0	0	0	0	0	0	4	1	0.0002577	7119	0	0	1	0	4	0	0	1	0	0
1981	31	Bahamas	2	3	0	4	2	1	0	0	0	0	0	0	4	1	0.0002122	7631.79	0	0	1	0	4	0	0	1	0	0
1982	31	Bahamas	2	3	0	4	2	1	0	0	0	0	0	0	4	1	0.00023	7737.04	0	0	1	0	4	0	0	1	0	0
1983	31	Bahamas	2	3	0	4	2	1	0	0	0	0	0	0	4	1	0.0002066	8548.15	0	0	1	0	4	0	0	1	0	0
1984	31	Bahamas	2	3	0	4	2	1	0	0	0	0	0	0	4	1	0.0001619	8430.07	0	0	1	0	4	0	0	1	0	0
1985	31	Bahamas	2	3	0	4	2	1	0	0	0	0	0	0	4	1	5.92e-05	11164.8	0	0	1	0	4	0	0	1	0	0
1986	31	Bahamas	2	3	0	4	2	1	0	0	0	0	0	0	4	1	3.49e-05	8653.9	0	0	1	0	4	0	0	1	0	0
1987	31	Bahamas	2	3	0	4	2	1	0	0	0	0	0	0	4	1	3.49e-05	10520	0	0	1	0	4	0	0	1	0	0
1988	31	Bahamas	2	3	0	4	2	1	0	0	0	0	0	0	4	1	4.6e-05	10464.7	0	0	1	0	4	0	0	1	0	0
1989	31	Bahamas	2	3	0	4	2	1	0	0	0	0	0	0	4	1	5.84e-05	9788.61	0	0	1	0	4	0	0	1	0	0
1990	31	Bahamas	2	3	0	4	2	1	0	0	0	0	0	0	4	1	5.11e-05	9709.18	0	0	1	0	4	0	0	1	0	0
1991	31	Bahamas	2	3	0	4	2	1	0	0	0	0	0	0	4	1	4.32e-05	11889.5	0	0	1	0	4	0	0	1	0	0
1992	31	Bahamas	2	3	0	4	2	1	0	0	0	0	0	0	4	1	4.44e-05	12205.5	1	0	1	0	4	0	0	1	0	0
1993	31	Bahamas	2	3	0	4	2	1	0	0	0	0	0	0	4	1	4.79e-05	13695.9	1	0	1	0	4	0	0	1	0	0
1994	31	Bahamas	2	3	0	4	2	1	0	0	0	0	0	0	4	1	3.65e-05	14927	1	0	1	0	4	0	0	1	0	0
1995	31	Bahamas	2	3	0	4	2	1	0	0	0	0	0	0	4	1	3.55e-05	13245.5	1	0	1	0	4	0	0	1	0	0
1996	31	Bahamas	2	3	0	4	2	1	0	0	0	0	0	0	4	1	3.52e-05	14099.1	1	0	1	0	4	0	0	1	0	0
1997	31	Bahamas	2	3	0	4	2	1	0	0	0	0	0	0	4	1	3.47e-05	14719.6	1	0	1	0	4	0	0	1	0	0
1998	31	Bahamas	2	3	0	4	2	1	0	0	0	0	0	0	4	1	3.55e-05	14577.7	1	0	1	0	4	0	0	1	0	0
1999	31	Bahamas	2	3	0	4	2	1	0	0	0	0	0	0	4	1	4.28e-05	13667	1	0	1	0	4	0	0	1	0	0
2000	31	Bahamas	2	3	0	4	2	1	0	0	0	0	0	0	4	1	4.32e-05	15527	1	0	1	0	4	0	0	1	0	0
2001	31	Bahamas	2	3	0	4	2	1	0	0	0	0	0	0	4	1	4.31e-05	13671	1	0	1	NA	4	0	0	1	0	0
2002	31	Bahamas	2	3	0	4	2	1	0	0	0	0	0	0	4	1	2.42e-05	15675	1	0	1	NA	4	0	0	1	0	0
2003	31	Bahamas	2	3	0	4	2	1	0	0	0	0	0	0	4	1	2.46e-05	16724	1	0	1	NA	4	0	0	1	0	0
2004	31	Bahamas	2	3	0	4	2	1	NA	0	0	0	0	0	4	1	2.42e-05	15164	1	0	1	NA	4	0	0	1	0	0
2005	31	Bahamas	2	3	0	4	2	1	NA	0	0	0	0	0	4	1	2.48e-05	15555	1	0	1	NA	4	0	0	1	0	0
2006	31	Bahamas	2	3	0	4	2	1	NA	0	0	0	0	0	4	1	2.63e-05	16242	1	0	1	NA	4	0	0	1	0	0
2007	31	Bahamas	2	3	0	4	2	1	NA	0	0	0	0	0	4	1	2.71e-05	10912	1	0	1	NA	4	0	0	1	0	0
2008	31	Bahamas	2	3	0	4	2	1	NA	0	0	0	0	0	4	1	2.49e-05	14813	1	0	1	NA	4	0	0	1	0	0
2009	31	Bahamas	2	3	0	4	2	1	NA	0	0	0	0	0	4	1	2.44e-05	13809.8	1	0	1	NA	4	0	0	1	0	0
2010	31	Bahamas	2	3	0	4	2	1	NA	0	0	0	0	0	4	1	2.39e-05	16342.4	1	0	1	NA	4	0	0	1	0	0
2011	31	Bahamas	2	3	0	4	2	1	NA	0	0	0	0	0	4	1	2.41e-05	15313	1	0	1	NA	4	0	0	1	0	0
2012	31	Bahamas	2	3	0	4	2	1	NA	0	0	0	0	0	4	1	2.49e-05	16756.8	1	0	1	NA	4	1	0.25	0.75	0	0
2013	31	Bahamas	2	3	0	4	2	1	NA	0	0	0	0	0	4	1	NA	12765	1	0	1	NA	4	1	0.25	0.75	0	0
2014	31	Bahamas	2	3	0	4	2	1	NA	0	0	0	0	0	4	1	NA	11878.2	1	0	1	NA	4	1	0.25	0.75	0	0
2015	31	Bahamas	2	3	0	4	2	1	NA	0	0	0	0	0	4	1	NA	11307.3	1	0	1	NA	4	1	0.25	0.75	0	0
2016	31	Bahamas	2	3	0	4	2	1	NA	0	0	0	0	0	4	1	NA	11625	1	0	1	NA	4	1	0.25	0.75	0	0
1954	40	Cuba	2	3	0	4	2	1	0	0	0	0	0	0	6	1	0.0016421	11500	0	0	0	0	5	0	0	1	0	0
1955	40	Cuba	2	3	0	4	2	1	0	0	0	0	0	0	6	1	0.0013484	12800	0	0	0	0	5	0	0	1	0	0
1956	40	Cuba	2	3	0	4	2	1	0	0	0	0	0	0	6	1	0.0013235	15600	0	0	0	0	5	0	0	1	0	0
1957	40	Cuba	2	3	0	4	2	1	0	0	0	0	0	0	6	1	0.0014732	22000	0	0	0	0	5	0	0	1	0	0
1958	40	Cuba	2	3	0	4	2	1	0	0	0	0	0	0	6	1	0.0017592	21900	0	0	0	0	5	0	0	1	0	0
1959	40	Cuba	2	3	0	4	2	1	0	0	0	0	0	0	6	1	0.0017135	28200	0	0	0	0	5	0	0	1	0	0
1960	40	Cuba	2	3	0	4	2	1	0	0	0	0	0	0	6	1	0.0018325	31200	0	0	0	0	5	0	0	1	0	0
1961	40	Cuba	2	3	0	4	2	1	0	0	0	0	0	0	6	1	0.0037443	30600	0	0	0	0	5	0	0	1	0	0
1962	40	Cuba	2	3	0	4	2	1	0	0	0	0	0	0	6	1	0.0036522	35000	0	0	0	0	6	0	0	1	0	0
1963	40	Cuba	2	3	0	4	2	1	0	0	0	0	0	0	6	1	0.0019923	35612	0	0	0	0	6	0	0	1	0	0
1964	40	Cuba	2	3	0	4	2	1	0	0	0	0	0	0	6	1	0.0021614	37165	0	0	0	0	6	0	0	1	0	0
1965	40	Cuba	2	3	0	4	2	1	0	0	0	0	0	0	6	1	0.0021013	41080	0	0	0	0	6	0	0	1	0	0
1966	40	Cuba	2	3	0	4	2	1	0	0	0	0	0	0	6	1	0.0020863	43826	0	0	0	0	6	0	0	1	0	0
1967	40	Cuba	2	3	0	4	2	1	0	0	0	0	0	0	6	1	0.0019963	65955	0	0	0	0	6	0	0	1	0	0
1968	40	Cuba	2	3	0	4	2	1	0	0	0	0	0	0	6	1	0.002098	66170	0	0	0	0	6	0	0	1	0	0
1969	40	Cuba	2	3	0	4	2	1	0	0	0	0	0	0	6	1	0.0022413	78699	0	0	0	0	6	0	0	1	0	0
1970	40	Cuba	2	3	0	4	2	1	0	0	0	0	0	0	6	1	0.002271	104150	0	0	0	0	6	0	0	1	0	0
1971	40	Cuba	2	3	0	4	2	1	0	0	0	0	0	0	6	1	0.002252	126650	0	0	0	0	6	0	0	1	0	0
1972	40	Cuba	2	3	0	4	2	1	0	0	0	0	0	0	6	1	0.0021614	139141	0	0	0	0	6	0	0	1	0	0
1973	40	Cuba	2	3	0	4	2	1	0	0	0	0	0	0	6	1	0.0021846	149707	0	0	0	0	7	0	0	1	0	0
1974	40	Cuba	2	3	0	4	2	1	0	0	0	0	0	0	6	1	0.0021379	163819	0	0	0	0	7	0	0	1	0	0
1975	40	Cuba	2	3	0	4	2	1	0	0	0	0	0	0	6	1	0.0020484	143013	0	0	0	0	7	0	0	1	0	0
1976	40	Cuba	2	3	0	4	2	1	0	0	0	0	0	0	6	1	0.0023364	193180	0	0	0	0	7	1	0.142857	0.857143	0	0
1977	40	Cuba	2	3	0	4	2	1	0	0	0	0	0	1	6	1	0.0027822	183439	0	0	0	0	7	1	0.142857	0.857143	0	1
1978	40	Cuba	2	3	0	4	2	1	0	0	0	0	0	0	6	1	0.0028752	211486	0	0	0	0	7	2	0.285714	0.714286	0	1
1979	40	Cuba	2	3	0	4	2	5	0	0	0	0	0	0	6	1	0.0028785	151711	0	0	0	0	7	3	0.428571	0.571429	0	1
1980	40	Cuba	2	3	0	4	2	5	0	0	0	0	0	0	6	1	0.0028998	184141	0	0	0	0	7	3	0.428571	0.571429	0	1
1981	40	Cuba	2	3	0	4	2	5	0	0	0	0	0	0	6	1	0.0029505	161857	0	0	0	0	7	3	0.428571	0.571429	0	1
1982	40	Cuba	2	3	0	4	2	5	0	0	0	0	0	0	6	1	0.0029672	191517	0	0	0	0	7	3	0.428571	0.571429	0	1
1983	40	Cuba	2	3	0	4	2	5	0	0	0	0	0	0	6	1	0.0030726	194349	0	0	0	0	7	3	0.428571	0.571429	0	1
1984	40	Cuba	2	3	0	4	2	5	0	0	0	0	0	0	6	1	0.0032744	195475	0	0	0	0	7	3	0.428571	0.571429	0	1
1985	40	Cuba	2	3	0	4	2	5	0	0	0	0	0	0	6	1	0.0032882	215226	0	0	0	0	7	3	0.428571	0.571429	0	1
1986	40	Cuba	2	3	0	4	2	5	0	0	0	0	0	0	6	1	0.0032609	239932	0	0	0	0	7	3	0.428571	0.571429	0	1
1987	40	Cuba	2	3	0	4	2	5	0	0	0	0	0	0	6	1	0.0032813	209196	0	0	0	0	7	3	0.428571	0.571429	0	1
1988	40	Cuba	2	3	0	4	2	5	0	0	0	0	0	0	6	1	0.0033445	225323	0	0	0	0	7	3	0.428571	0.571429	0	1
1989	40	Cuba	2	3	0	4	2	5	0	0	0	0	0	0	6	1	0.0033451	185847	0	0	0	0	7	3	0.428571	0.571429	0	1
1990	40	Cuba	2	3	0	4	2	5	0	0	0	0	0	0	6	1	0.0032399	179894	0	0	0	0	7	3	0.428571	0.571429	0	1
1991	40	Cuba	2	3	0	4	2	5	0	0	0	0	0	0	6	1	0.0033028	162801	0	0	0	0	7	3	0.428571	0.571429	0	1
1992	40	Cuba	2	3	0	4	2	5	0	0	0	0	0	0	6	1	0.0027788	100967	1	0	0	0	7	3	0.428571	0.571429	0	1
1993	40	Cuba	2	3	0	4	2	5	0	0	0	0	0	0	6	1	0.0027183	84934.3	1	0	0	0	7	3	0.428571	0.571429	0	1
1994	40	Cuba	2	3	0	4	2	5	0	0	0	0	0	0	6	1	0.0020393	77701.4	1	0	0	0	7	3	0.428571	0.571429	0	1
1995	40	Cuba	2	3	0	4	2	5	0	0	0	0	0	0	6	1	0.0016134	80066.2	1	0	0	0	7	4	0.571429	0.428571	0	1
1996	40	Cuba	2	3	0	4	2	5	0	0	0	0	0	0	6	1	0.0015958	84206.8	1	0	0	0	7	4	0.571429	0.428571	0	1
1997	40	Cuba	2	3	0	4	2	5	0	0	0	0	0	0	6	1	0.0014888	76801.5	1	0	0	0	7	4	0.571429	0.428571	0	1
1998	40	Cuba	2	3	0	4	2	5	0	0	0	0	0	0	6	1	0.0014784	58738.1	1	0	0	0	7	4	0.571429	0.428571	0	1
1999	40	Cuba	2	3	0	4	2	5	0	0	0	0	0	0	6	1	0.0014311	60645.1	1	0	0	0	7	4	0.571429	0.428571	0	1
2000	40	Cuba	2	3	0	4	2	5	0	0	0	0	0	0	6	1	0.0014944	68486	1	0	0	0	7	4	0.571429	0.428571	0	1
2001	40	Cuba	2	3	0	4	2	5	0	0	0	0	0	0	6	1	0.0014004	54708	1	0	0	NA	7	4	0.571429	0.428571	0	1
2002	40	Cuba	2	3	0	4	2	5	0	0	0	0	0	0	6	1	0.0013893	32586	1	0	0	NA	7	4	0.571429	0.428571	0	1
2003	40	Cuba	2	3	0	4	2	5	0	0	0	0	0	0	6	1	0.0013495	34088	1	0	0	NA	7	4	0.571429	0.428571	0	1
2004	40	Cuba	2	3	0	4	2	5	NA	0	0	0	0	0	6	1	0.0013326	32194	1	0	0	NA	7	4	0.571429	0.428571	0	1
2005	40	Cuba	2	3	0	4	2	5	NA	0	0	0	0	0	6	1	0.0013519	28234	1	0	0	NA	7	4	0.571429	0.428571	0	1
2006	40	Cuba	2	3	0	4	2	5	NA	0	0	0	0	0	6	1	0.0013577	27587	1	0	0	NA	7	4	0.571429	0.428571	0	1
2007	40	Cuba	2	3	0	4	2	5	NA	0	0	0	0	0	6	1	0.0013903	29485	1	0	0	NA	7	4	0.571429	0.428571	0	1
2008	40	Cuba	2	3	0	4	2	5	NA	0	0	0	0	0	6	1	0.0013976	28714	1	0	0	NA	7	4	0.571429	0.428571	0	1
2009	40	Cuba	2	3	0	4	2	5	NA	0	0	0	0	0	6	1	0.0032798	28892	1	0	0	NA	7	4	0.571429	0.428571	0	1
2010	40	Cuba	2	3	0	4	2	5	NA	0	0	0	0	0	6	1	0.0013029	23996	1	0	0	NA	7	4	0.571429	0.428571	0	1
2011	40	Cuba	2	3	0	4	2	5	NA	0	0	0	0	0	6	1	0.001089	24106	1	0	0	NA	7	4	0.571429	0.428571	0	1
2012	40	Cuba	2	3	0	4	2	5	NA	0	0	0	0	0	6	1	0.0012781	22320	1	0	0	NA	7	5	0.714286	0.285714	0	1
2013	40	Cuba	2	3	0	4	2	5	NA	0	0	0	0	0	6	1	NA	22103	1	0	0	NA	7	6	0.857143	0.142857	0	1
2014	40	Cuba	2	3	0	4	2	5	NA	0	0	0	0	0	6	1	NA	25056	1	0	0	NA	7	6	0.857143	0.142857	0	1
2015	40	Cuba	2	3	0	4	2	5	NA	0	0	0	0	0	6	1	NA	25634	1	0	0	NA	7	6	0.857143	0.142857	0	1
2016	40	Cuba	2	3	0	4	2	5	NA	0	0	0	0	0	6	1	NA	23574	1	0	0	NA	7	6	0.857143	0.142857	0	1
1962	40	Cuba	2	3	0	4	2	1	0	0	0	0	0	0	4	1	0.0036522	35000	0	0	0	0	6	0	0	1	0	0
1963	40	Cuba	2	3	0	4	2	1	0	0	0	0	0	0	4	1	0.0019923	35612	0	0	0	0	6	0	0	1	0	0
1964	40	Cuba	2	3	0	4	2	1	0	0	0	0	0	0	4	1	0.0021614	37165	0	0	0	0	6	0	0	1	0	0
1965	40	Cuba	2	3	0	4	2	1	0	0	0	0	0	0	4	1	0.0021013	41080	0	0	0	0	6	0	0	1	0	0
1966	40	Cuba	2	3	0	4	2	1	0	0	0	0	0	0	4	1	0.0020863	43826	0	0	0	0	6	0	0	1	0	0
1967	40	Cuba	2	3	0	4	2	1	0	0	0	0	0	0	4	1	0.0019963	65955	0	0	0	0	6	0	0	1	0	0
1968	40	Cuba	2	3	0	4	2	1	0	0	0	0	0	0	4	1	0.002098	66170	0	0	0	0	6	0	0	1	0	0
1969	40	Cuba	2	3	0	4	2	1	0	0	0	0	0	0	4	1	0.0022413	78699	0	0	0	0	6	0	0	1	0	0
1970	40	Cuba	2	3	0	4	2	1	0	0	0	0	0	0	4	1	0.002271	104150	0	0	0	0	6	0	0	1	0	0
1971	40	Cuba	2	3	0	4	2	1	0	0	0	0	0	0	4	1	0.002252	126650	0	0	0	0	6	0	0	1	0	0
1972	40	Cuba	2	3	0	4	2	1	0	0	0	0	0	0	4	1	0.0021614	139141	0	0	0	0	6	0	0	1	0	0
1973	40	Cuba	2	3	0	4	2	1	0	0	0	0	0	0	4	1	0.0021846	149707	0	0	0	0	7	0	0	1	0	0
1974	40	Cuba	2	3	0	4	2	1	0	0	0	0	0	0	4	1	0.0021379	163819	0	0	0	0	7	0	0	1	0	0
1975	40	Cuba	2	3	0	4	2	1	0	0	0	0	0	0	4	1	0.0020484	143013	0	0	0	0	7	0	0	1	0	0
1976	40	Cuba	2	3	0	4	2	1	0	0	0	0	0	0	4	1	0.0023364	193180	0	0	0	0	7	1	0.142857	0.857143	0	0
1977	40	Cuba	2	3	0	4	2	1	0	0	0	0	0	0	4	1	0.0027822	183439	0	0	0	0	7	1	0.142857	0.857143	0	0
1978	40	Cuba	2	3	0	4	2	1	0	0	0	0	0	0	4	1	0.0028752	211486	0	0	0	0	7	2	0.285714	0.714286	0	0
1979	40	Cuba	2	3	0	4	2	1	0	0	0	0	0	0	4	1	0.0028785	151711	0	0	0	0	7	3	0.428571	0.571429	0	0
1980	40	Cuba	2	3	0	4	2	1	0	0	0	0	0	0	4	1	0.0028998	184141	0	0	0	0	7	3	0.428571	0.571429	0	0
1981	40	Cuba	2	3	0	4	2	1	0	0	0	0	0	0	4	1	0.0029505	161857	0	0	0	0	7	3	0.428571	0.571429	0	0
1982	40	Cuba	2	3	0	4	2	1	0	0	0	0	0	0	4	1	0.0029672	191517	0	0	0	0	7	3	0.428571	0.571429	0	0
1983	40	Cuba	2	3	0	4	2	1	0	0	0	0	0	0	4	1	0.0030726	194349	0	0	0	0	7	3	0.428571	0.571429	0	0
1984	40	Cuba	2	3	0	4	2	1	0	0	0	0	0	0	4	1	0.0032744	195475	0	0	0	0	7	3	0.428571	0.571429	0	0
1985	40	Cuba	2	3	0	4	2	1	0	0	0	0	0	0	4	1	0.0032882	215226	0	0	0	0	7	3	0.428571	0.571429	0	0
1986	40	Cuba	2	3	0	4	2	1	0	0	0	0	0	0	4	1	0.0032609	239932	0	0	0	0	7	3	0.428571	0.571429	0	0
1987	40	Cuba	2	3	0	4	2	1	0	0	0	0	0	0	4	1	0.0032813	209196	0	0	0	0	7	3	0.428571	0.571429	0	0
1988	40	Cuba	2	3	0	4	2	1	0	0	0	0	0	0	4	1	0.0033445	225323	0	0	0	0	7	3	0.428571	0.571429	0	0
1989	40	Cuba	2	3	0	4	2	1	0	0	0	0	0	0	4	1	0.0033451	185847	0	0	0	0	7	3	0.428571	0.571429	0	0
1990	40	Cuba	2	3	0	4	2	1	0	0	0	0	0	0	4	1	0.0032399	179894	0	0	0	0	7	3	0.428571	0.571429	0	0
1991	40	Cuba	2	3	0	4	2	1	0	0	0	0	0	0	4	1	0.0033028	162801	0	0	0	0	7	3	0.428571	0.571429	0	0
1992	40	Cuba	2	3	0	4	2	1	0	0	0	0	0	0	4	1	0.0027788	100967	1	0	0	0	7	3	0.428571	0.571429	0	0
1993	40	Cuba	2	3	0	4	2	1	0	0	0	0	0	0	4	1	0.0027183	84934.3	1	0	0	0	7	3	0.428571	0.571429	0	0
1994	40	Cuba	2	3	0	4	2	1	0	0	0	0	0	1	4	1	0.0020393	77701.4	1	0	0	0	7	3	0.428571	0.571429	0	1
1995	40	Cuba	2	3	0	4	2	5	0	0	0	0	0	0	4	1	0.0016134	80066.2	1	0	0	0	7	4	0.571429	0.428571	0	1
1996	40	Cuba	2	3	0	4	2	5	0	0	0	0	0	0	4	1	0.0015958	84206.8	1	0	0	0	7	4	0.571429	0.428571	0	1
1997	40	Cuba	2	3	0	4	2	5	0	0	0	0	0	0	4	1	0.0014888	76801.5	1	0	0	0	7	4	0.571429	0.428571	0	1
1998	40	Cuba	2	3	0	4	2	5	0	0	0	0	0	0	4	1	0.0014784	58738.1	1	0	0	0	7	4	0.571429	0.428571	0	1
1999	40	Cuba	2	3	0	4	2	5	0	0	0	0	0	0	4	1	0.0014311	60645.1	1	0	0	0	7	4	0.571429	0.428571	0	1
2000	40	Cuba	2	3	0	4	2	5	0	0	0	0	0	0	4	1	0.0014944	68486	1	0	0	0	7	4	0.571429	0.428571	0	1
2001	40	Cuba	2	3	0	4	2	5	0	0	0	0	0	0	4	1	0.0014004	54708	1	0	0	NA	7	4	0.571429	0.428571	0	1
2002	40	Cuba	2	3	0	4	2	5	0	0	0	0	0	0	4	1	0.0013893	32586	1	0	0	NA	7	4	0.571429	0.428571	0	1
2003	40	Cuba	2	3	0	4	2	5	0	0	0	0	0	0	4	1	0.0013495	34088	1	0	0	NA	7	4	0.571429	0.428571	0	1
2004	40	Cuba	2	3	0	4	2	5	NA	0	0	0	0	0	4	1	0.0013326	32194	1	0	0	NA	7	4	0.571429	0.428571	0	1
2005	40	Cuba	2	3	0	4	2	5	NA	0	0	0	0	0	4	1	0.0013519	28234	1	0	0	NA	7	4	0.571429	0.428571	0	1
2006	40	Cuba	2	3	0	4	2	5	NA	0	0	0	0	0	4	1	0.0013577	27587	1	0	0	NA	7	4	0.571429	0.428571	0	1
2007	40	Cuba	2	3	0	4	2	5	NA	0	0	0	0	0	4	1	0.0013903	29485	1	0	0	NA	7	4	0.571429	0.428571	0	1
2008	40	Cuba	2	3	0	4	2	5	NA	0	0	0	0	0	4	1	0.0013976	28714	1	0	0	NA	7	4	0.571429	0.428571	0	1
2009	40	Cuba	2	3	0	4	2	5	NA	0	0	0	0	0	4	1	0.0032798	28892	1	0	0	NA	7	4	0.571429	0.428571	0	1
2010	40	Cuba	2	3	0	4	2	5	NA	0	0	0	0	0	4	1	0.0013029	23996	1	0	0	NA	7	4	0.571429	0.428571	0	1
2011	40	Cuba	2	3	0	4	2	5	NA	0	0	0	0	0	4	1	0.001089	24106	1	0	0	NA	7	4	0.571429	0.428571	0	1
2012	40	Cuba	2	3	0	4	2	5	NA	0	0	0	0	0	4	1	0.0012781	22320	1	0	0	NA	7	5	0.714286	0.285714	0	1
2013	40	Cuba	2	3	0	4	2	5	NA	0	0	0	0	0	4	1	NA	22103	1	0	0	NA	7	6	0.857143	0.142857	0	1
2014	40	Cuba	2	3	0	4	2	5	NA	0	0	0	0	0	4	1	NA	25056	1	0	0	NA	7	6	0.857143	0.142857	0	1
2015	40	Cuba	2	3	0	4	2	5	NA	0	0	0	0	0	4	1	NA	25634	1	0	0	NA	7	6	0.857143	0.142857	0	1
2016	40	Cuba	2	3	0	4	2	5	NA	0	0	0	0	0	4	1	NA	23574	1	0	0	NA	7	6	0.857143	0.142857	0	1
1946	40	Cuba	2	3	0	4	2	1	0	0	0	0	0	0	6	1	0.00215	NA	0	0	0	0	2	0	0	1	0	0
1947	40	Cuba	2	3	0	4	2	1	0	0	0	0	0	0	6	1	0.0018982	NA	0	0	0	0	2	0	0	1	0	0
1948	40	Cuba	2	3	0	4	2	1	0	0	0	0	0	0	6	1	0.0017359	NA	0	0	0	0	3	0	0	1	0	0
1949	40	Cuba	2	3	0	4	2	1	0	0	0	0	0	0	6	1	0.0017947	NA	0	0	0	0	3	0	0	1	0	0
1950	40	Cuba	2	3	0	4	2	1	0	0	0	0	0	0	6	1	0.0016774	9800	0	0	0	0	3	0	0	1	0	0
1951	40	Cuba	2	3	0	4	2	1	0	0	0	0	0	0	6	1	0.0017869	10000	0	0	0	0	3	0	0	1	0	0
1952	40	Cuba	2	3	0	4	2	1	0	0	0	0	0	0	6	1	0.0014931	10200	0	0	0	0	3	0	0	1	0	0
1953	40	Cuba	2	3	0	4	2	1	0	0	0	0	0	0	6	1	0.0014937	10500	0	0	0	0	3	0	0	1	0	0
1954	40	Cuba	2	3	0	4	2	1	0	0	0	0	0	0	6	1	0.0016421	11500	0	0	0	0	5	0	0	1	0	0
1955	40	Cuba	2	3	0	4	2	1	0	0	0	0	0	0	6	1	0.0013484	12800	0	0	0	0	5	0	0	1	0	0
1956	40	Cuba	2	3	0	4	2	1	0	0	0	0	0	0	6	1	0.0013235	15600	0	0	0	0	5	0	0	1	0	0
1957	40	Cuba	2	3	0	4	2	1	0	0	0	0	0	0	6	1	0.0014732	22000	0	0	0	0	5	0	0	1	0	0
1958	40	Cuba	2	3	0	4	2	1	0	0	0	0	0	0	6	1	0.0017592	21900	0	0	0	0	5	0	0	1	0	0
1959	40	Cuba	2	3	0	4	2	1	0	0	0	0	0	0	6	1	0.0017135	28200	0	0	0	0	5	0	0	1	0	0
1960	40	Cuba	2	3	0	4	2	1	0	0	0	0	0	0	6	1	0.0018325	31200	0	0	0	0	5	0	0	1	0	0
1961	40	Cuba	2	3	0	4	2	1	0	0	0	0	0	0	6	1	0.0037443	30600	0	0	0	0	5	0	0	1	0	0
1962	40	Cuba	2	3	0	4	2	1	0	0	0	0	0	0	6	1	0.0036522	35000	0	0	0	0	6	0	0	1	0	0
1963	40	Cuba	2	3	0	4	2	1	0	0	0	0	0	0	6	1	0.0019923	35612	0	0	0	0	6	0	0	1	0	0
1964	40	Cuba	2	3	0	4	2	1	0	0	0	0	0	0	6	1	0.0021614	37165	0	0	0	0	6	0	0	1	0	0
1965	40	Cuba	2	3	0	4	2	1	0	0	0	0	0	0	6	1	0.0021013	41080	0	0	0	0	6	0	0	1	0	0
1966	40	Cuba	2	3	0	4	2	1	0	0	0	0	0	0	6	1	0.0020863	43826	0	0	0	0	6	0	0	1	0	0
1967	40	Cuba	2	3	0	4	2	1	0	0	0	0	0	0	6	1	0.0019963	65955	0	0	0	0	6	0	0	1	0	0
1968	40	Cuba	2	3	0	4	2	1	0	0	0	0	0	0	6	1	0.002098	66170	0	0	0	0	6	0	0	1	0	0
1969	40	Cuba	2	3	0	4	2	1	0	0	0	0	0	0	6	1	0.0022413	78699	0	0	0	0	6	0	0	1	0	0
1970	40	Cuba	2	3	0	4	2	1	0	0	0	0	0	0	6	1	0.002271	104150	0	0	0	0	6	0	0	1	0	0
1971	40	Cuba	2	3	0	4	2	1	0	0	0	0	0	0	6	1	0.002252	126650	0	0	0	0	6	0	0	1	0	0
1972	40	Cuba	2	3	0	4	2	1	0	0	0	0	0	0	6	1	0.0021614	139141	0	0	0	0	6	0	0	1	0	0
1973	40	Cuba	2	3	0	4	2	1	0	0	0	0	0	0	6	1	0.0021846	149707	0	0	0	0	7	0	0	1	0	0
1974	40	Cuba	2	3	0	4	2	1	0	0	0	0	0	0	6	1	0.0021379	163819	0	0	0	0	7	0	0	1	0	0
1975	40	Cuba	2	3	0	4	2	1	0	0	0	0	0	0	6	1	0.0020484	143013	0	0	0	0	7	0	0	1	0	0
1976	40	Cuba	2	3	0	4	2	5	0	0	0	0	0	1	6	1	0.0023364	193180	0	0	0	0	7	1	0.142857	0.857143	0	1
1977	40	Cuba	2	3	0	4	2	5	0	0	0	0	0	0	6	1	0.0027822	183439	0	0	0	0	7	1	0.142857	0.857143	0	1
1978	40	Cuba	2	3	0	4	2	5	0	0	0	0	0	0	6	1	0.0028752	211486	0	0	0	0	7	2	0.285714	0.714286	0	1
1979	40	Cuba	2	3	0	4	2	5	0	0	0	0	0	0	6	1	0.0028785	151711	0	0	0	0	7	3	0.428571	0.571429	0	1
1980	40	Cuba	2	3	0	4	2	5	0	0	0	0	0	0	6	1	0.0028998	184141	0	0	0	0	7	3	0.428571	0.571429	0	1
1981	40	Cuba	2	3	0	4	2	5	0	0	0	0	0	0	6	1	0.0029505	161857	0	0	0	0	7	3	0.428571	0.571429	0	1
1982	40	Cuba	2	3	0	4	2	5	0	0	0	0	0	0	6	1	0.0029672	191517	0	0	0	0	7	3	0.428571	0.571429	0	1
1983	40	Cuba	2	3	0	4	2	5	0	0	0	0	0	0	6	1	0.0030726	194349	0	0	0	0	7	3	0.428571	0.571429	0	1
1984	40	Cuba	2	3	0	4	2	5	0	0	0	0	0	0	6	1	0.0032744	195475	0	0	0	0	7	3	0.428571	0.571429	0	1
1985	40	Cuba	2	3	0	4	2	5	0	0	0	0	0	0	6	1	0.0032882	215226	0	0	0	0	7	3	0.428571	0.571429	0	1
1986	40	Cuba	2	3	0	4	2	5	0	0	0	0	0	0	6	1	0.0032609	239932	0	0	0	0	7	3	0.428571	0.571429	0	1
1987	40	Cuba	2	3	0	4	2	5	0	0	0	0	0	0	6	1	0.0032813	209196	0	0	0	0	7	3	0.428571	0.571429	0	1
1988	40	Cuba	2	3	0	4	2	5	0	0	0	0	0	0	6	1	0.0033445	225323	0	0	0	0	7	3	0.428571	0.571429	0	1
1989	40	Cuba	2	3	0	4	2	5	0	0	0	0	0	0	6	1	0.0033451	185847	0	0	0	0	7	3	0.428571	0.571429	0	1
1990	40	Cuba	2	3	0	4	2	5	0	0	0	0	0	0	6	1	0.0032399	179894	0	0	0	0	7	3	0.428571	0.571429	0	1
1991	40	Cuba	2	3	0	4	2	5	0	0	0	0	0	0	6	1	0.0033028	162801	0	0	0	0	7	3	0.428571	0.571429	0	1
1992	40	Cuba	2	3	0	4	2	5	0	0	0	0	0	0	6	1	0.0027788	100967	1	0	0	0	7	3	0.428571	0.571429	0	1
1993	40	Cuba	2	3	0	4	2	5	0	0	0	0	0	0	6	1	0.0027183	84934.3	1	0	0	0	7	3	0.428571	0.571429	0	1
1994	40	Cuba	2	3	0	4	2	5	0	0	0	0	0	0	6	1	0.0020393	77701.4	1	0	0	0	7	3	0.428571	0.571429	0	1
1995	40	Cuba	2	3	0	4	2	5	0	0	0	0	0	0	6	1	0.0016134	80066.2	1	0	0	0	7	4	0.571429	0.428571	0	1
1996	40	Cuba	2	3	0	4	2	5	0	0	0	0	0	0	6	1	0.0015958	84206.8	1	0	0	0	7	4	0.571429	0.428571	0	1
1997	40	Cuba	2	3	0	4	2	5	0	0	0	0	0	0	6	1	0.0014888	76801.5	1	0	0	0	7	4	0.571429	0.428571	0	1
1998	40	Cuba	2	3	0	4	2	5	0	0	0	0	0	0	6	1	0.0014784	58738.1	1	0	0	0	7	4	0.571429	0.428571	0	1
1999	40	Cuba	2	3	0	4	2	5	0	0	0	0	0	0	6	1	0.0014311	60645.1	1	0	0	0	7	4	0.571429	0.428571	0	1
2000	40	Cuba	2	3	0	4	2	5	0	0	0	0	0	0	6	1	0.0014944	68486	1	0	0	0	7	4	0.571429	0.428571	0	1
2001	40	Cuba	2	3	0	4	2	5	0	0	0	0	0	0	6	1	0.0014004	54708	1	0	0	NA	7	4	0.571429	0.428571	0	1
2002	40	Cuba	2	3	0	4	2	5	0	0	0	0	0	0	6	1	0.0013893	32586	1	0	0	NA	7	4	0.571429	0.428571	0	1
2003	40	Cuba	2	3	0	4	2	5	0	0	0	0	0	0	6	1	0.0013495	34088	1	0	0	NA	7	4	0.571429	0.428571	0	1
2004	40	Cuba	2	3	0	4	2	5	NA	0	0	0	0	0	6	1	0.0013326	32194	1	0	0	NA	7	4	0.571429	0.428571	0	1
2005	40	Cuba	2	3	0	4	2	5	NA	0	0	0	0	0	6	1	0.0013519	28234	1	0	0	NA	7	4	0.571429	0.428571	0	1
2006	40	Cuba	2	3	0	4	2	5	NA	0	0	0	0	0	6	1	0.0013577	27587	1	0	0	NA	7	4	0.571429	0.428571	0	1
2007	40	Cuba	2	3	0	4	2	5	NA	0	0	0	0	0	6	1	0.0013903	29485	1	0	0	NA	7	4	0.571429	0.428571	0	1
2008	40	Cuba	2	3	0	4	2	5	NA	0	0	0	0	0	6	1	0.0013976	28714	1	0	0	NA	7	4	0.571429	0.428571	0	1
2009	40	Cuba	2	3	0	4	2	5	NA	0	0	0	0	0	6	1	0.0032798	28892	1	0	0	NA	7	4	0.571429	0.428571	0	1
2010	40	Cuba	2	3	0	4	2	5	NA	0	0	0	0	0	6	1	0.0013029	23996	1	0	0	NA	7	4	0.571429	0.428571	0	1
2011	40	Cuba	2	3	0	4	2	5	NA	0	0	0	0	0	6	1	0.001089	24106	1	0	0	NA	7	4	0.571429	0.428571	0	1
2012	40	Cuba	2	3	0	4	2	5	NA	0	0	0	0	0	6	1	0.0012781	22320	1	0	0	NA	7	5	0.714286	0.285714	0	1
2013	40	Cuba	2	3	0	4	2	5	NA	0	0	0	0	0	6	1	NA	22103	1	0	0	NA	7	6	0.857143	0.142857	0	1
2014	40	Cuba	2	3	0	4	2	5	NA	0	0	0	0	0	6	1	NA	25056	1	0	0	NA	7	6	0.857143	0.142857	0	1
2015	40	Cuba	2	3	0	4	2	5	NA	0	0	0	0	0	6	1	NA	25634	1	0	0	NA	7	6	0.857143	0.142857	0	1
2016	40	Cuba	2	3	0	4	2	5	NA	0	0	0	0	0	6	1	NA	23574	1	0	0	NA	7	6	0.857143	0.142857	0	1
1954	40	Cuba	2	3	0	5	2	1	0	0	0	0	0	0	6	1	0.0016421	11500	0	0	0	0	5	0	0	1	0	0
1955	40	Cuba	2	3	0	5	2	1	0	0	0	0	0	0	6	1	0.0013484	12800	0	0	0	0	5	0	0	1	0	0
1956	40	Cuba	2	3	0	5	2	1	0	0	0	0	0	0	6	1	0.0013235	15600	0	0	0	0	5	0	0	1	0	0
1957	40	Cuba	2	3	0	5	2	1	0	0	0	0	0	0	6	1	0.0014732	22000	0	0	0	0	5	0	0	1	0	0
1958	40	Cuba	2	3	0	5	2	1	0	0	0	0	0	0	6	1	0.0017592	21900	0	0	0	0	5	0	0	1	0	0
1959	40	Cuba	2	3	0	5	2	1	0	0	0	0	0	0	6	1	0.0017135	28200	0	0	0	0	5	0	0	1	0	0
1960	40	Cuba	2	3	0	5	2	1	0	0	0	0	0	0	6	1	0.0018325	31200	0	0	0	0	5	0	0	1	0	0
1961	40	Cuba	2	3	0	5	2	1	0	0	0	0	0	0	6	1	0.0037443	30600	0	0	0	0	5	0	0	1	0	0
1962	40	Cuba	2	3	0	5	2	1	0	0	0	0	0	0	6	1	0.0036522	35000	0	0	0	0	6	0	0	1	0	0
1963	40	Cuba	2	3	0	5	2	1	0	0	0	0	0	0	6	1	0.0019923	35612	0	0	0	0	6	0	0	1	0	0
1964	40	Cuba	2	3	0	5	2	1	0	0	0	0	0	0	6	1	0.0021614	37165	0	0	0	0	6	0	0	1	0	0
1965	40	Cuba	2	3	0	5	2	1	0	0	0	0	0	0	6	1	0.0021013	41080	0	0	0	0	6	0	0	1	0	0
1966	40	Cuba	2	3	0	5	2	1	0	0	0	0	0	0	6	1	0.0020863	43826	0	0	0	0	6	0	0	1	0	0
1967	40	Cuba	2	3	0	5	2	1	0	0	0	0	0	0	6	1	0.0019963	65955	0	0	0	0	6	0	0	1	0	0
1968	40	Cuba	2	3	0	5	2	1	0	0	0	0	0	0	6	1	0.002098	66170	0	0	0	0	6	0	0	1	0	0
1969	40	Cuba	2	3	0	5	2	1	0	0	0	0	0	0	6	1	0.0022413	78699	0	0	0	0	6	0	0	1	0	0
1970	40	Cuba	2	3	0	5	2	1	0	0	0	0	0	0	6	1	0.002271	104150	0	0	0	0	6	0	0	1	0	0
1971	40	Cuba	2	3	0	5	2	1	0	0	0	0	0	0	6	1	0.002252	126650	0	0	0	0	6	0	0	1	0	0
1972	40	Cuba	2	3	0	5	2	1	0	0	0	0	0	0	6	1	0.0021614	139141	0	0	0	0	6	0	0	1	0	0
1973	40	Cuba	2	3	0	5	2	1	0	0	0	0	0	0	6	1	0.0021846	149707	0	0	0	0	7	0	0	1	0	0
1974	40	Cuba	2	3	0	5	2	1	0	0	0	0	0	0	6	1	0.0021379	163819	0	0	0	0	7	0	0	1	0	0
1975	40	Cuba	2	3	0	5	2	1	0	0	0	0	0	0	6	1	0.0020484	143013	0	0	0	0	7	0	0	1	0	0
1976	40	Cuba	2	3	0	5	2	1	0	0	0	0	0	0	6	1	0.0023364	193180	0	0	0	0	7	1	0.142857	0.857143	0	0
1977	40	Cuba	2	3	0	5	2	1	0	0	0	0	0	0	6	1	0.0027822	183439	0	0	0	0	7	1	0.142857	0.857143	0	0
1978	40	Cuba	2	3	0	5	2	1	0	0	0	0	0	0	6	1	0.0028752	211486	0	0	0	0	7	2	0.285714	0.714286	0	0
1979	40	Cuba	2	3	0	5	2	1	0	0	0	0	0	0	6	1	0.0028785	151711	0	0	0	0	7	3	0.428571	0.571429	0	0
1980	40	Cuba	2	3	0	5	2	1	0	0	0	0	0	0	6	1	0.0028998	184141	0	0	0	0	7	3	0.428571	0.571429	0	0
1981	40	Cuba	2	3	0	5	2	1	0	0	0	0	0	0	6	1	0.0029505	161857	0	0	0	0	7	3	0.428571	0.571429	0	0
1982	40	Cuba	2	3	0	5	2	1	0	0	0	0	0	0	6	1	0.0029672	191517	0	0	0	0	7	3	0.428571	0.571429	0	0
1983	40	Cuba	2	3	0	5	2	1	0	0	0	0	0	0	6	1	0.0030726	194349	0	0	0	0	7	3	0.428571	0.571429	0	0
1984	40	Cuba	2	3	0	5	2	1	0	0	0	0	0	0	6	1	0.0032744	195475	0	0	0	0	7	3	0.428571	0.571429	0	0
1985	40	Cuba	2	3	0	5	2	1	0	0	0	0	0	0	6	1	0.0032882	215226	0	0	0	0	7	3	0.428571	0.571429	0	0
1986	40	Cuba	2	3	0	5	2	1	0	0	0	0	0	0	6	1	0.0032609	239932	0	0	0	0	7	3	0.428571	0.571429	0	0
1987	40	Cuba	2	3	0	5	2	1	0	0	0	0	0	0	6	1	0.0032813	209196	0	0	0	0	7	3	0.428571	0.571429	0	0
1988	40	Cuba	2	3	0	5	2	1	0	0	0	0	0	0	6	1	0.0033445	225323	0	0	0	0	7	3	0.428571	0.571429	0	0
1989	40	Cuba	2	3	0	5	2	1	0	0	0	0	0	0	6	1	0.0033451	185847	0	0	0	0	7	3	0.428571	0.571429	0	0
1990	40	Cuba	2	3	0	5	2	1	0	0	0	0	0	0	6	1	0.0032399	179894	0	0	0	0	7	3	0.428571	0.571429	0	0
1991	40	Cuba	2	3	0	5	2	1	0	0	0	0	0	0	6	1	0.0033028	162801	0	0	0	0	7	3	0.428571	0.571429	0	0
1992	40	Cuba	2	3	0	5	2	1	0	0	0	0	0	0	6	1	0.0027788	100967	1	0	0	0	7	3	0.428571	0.571429	0	0
1993	40	Cuba	2	3	0	5	2	1	0	0	0	0	0	0	6	1	0.0027183	84934.3	1	0	0	0	7	3	0.428571	0.571429	0	0
1994	40	Cuba	2	3	0	5	2	1	0	0	0	0	0	0	6	1	0.0020393	77701.4	1	0	0	0	7	3	0.428571	0.571429	0	0
1995	40	Cuba	2	3	0	5	2	1	0	0	0	0	0	0	6	1	0.0016134	80066.2	1	0	0	0	7	4	0.571429	0.428571	0	0
1996	40	Cuba	2	3	0	5	2	1	0	0	0	0	0	0	6	1	0.0015958	84206.8	1	0	0	0	7	4	0.571429	0.428571	0	0
1997	40	Cuba	2	3	0	5	2	1	0	0	0	0	0	0	6	1	0.0014888	76801.5	1	0	0	0	7	4	0.571429	0.428571	0	0
1998	40	Cuba	2	3	0	5	2	1	0	0	0	0	0	0	6	1	0.0014784	58738.1	1	0	0	0	7	4	0.571429	0.428571	0	0
1999	40	Cuba	2	3	0	5	2	1	0	0	0	0	0	0	6	1	0.0014311	60645.1	1	0	0	0	7	4	0.571429	0.428571	0	0
2000	40	Cuba	2	3	0	5	2	1	0	0	0	0	0	0	6	1	0.0014944	68486	1	0	0	0	7	4	0.571429	0.428571	0	0
2001	40	Cuba	2	3	0	5	2	1	0	0	0	0	0	0	6	1	0.0014004	54708	1	0	0	NA	7	4	0.571429	0.428571	0	0
2002	40	Cuba	2	3	0	5	2	1	0	0	0	0	0	0	6	1	0.0013893	32586	1	0	0	NA	7	4	0.571429	0.428571	0	0
2003	40	Cuba	2	3	0	5	2	1	0	0	0	0	0	0	6	1	0.0013495	34088	1	0	0	NA	7	4	0.571429	0.428571	0	0
2004	40	Cuba	2	3	0	5	2	1	NA	0	0	0	0	0	6	1	0.0013326	32194	1	0	0	NA	7	4	0.571429	0.428571	0	0
2005	40	Cuba	2	3	0	5	2	1	NA	0	0	0	0	0	6	1	0.0013519	28234	1	0	0	NA	7	4	0.571429	0.428571	0	0
2006	40	Cuba	2	3	0	5	2	1	NA	0	0	0	0	0	6	1	0.0013577	27587	1	0	0	NA	7	4	0.571429	0.428571	0	0
2007	40	Cuba	2	3	0	5	2	1	NA	0	0	0	0	0	6	1	0.0013903	29485	1	0	0	NA	7	4	0.571429	0.428571	0	0
2008	40	Cuba	2	3	0	5	2	1	NA	0	0	0	0	0	6	1	0.0013976	28714	1	0	0	NA	7	4	0.571429	0.428571	0	0
2009	40	Cuba	2	3	0	5	2	1	NA	0	0	0	0	0	6	1	0.0032798	28892	1	0	0	NA	7	4	0.571429	0.428571	0	0
2010	40	Cuba	2	3	0	5	2	1	NA	0	0	0	0	0	6	1	0.0013029	23996	1	0	0	NA	7	4	0.571429	0.428571	0	0
2011	40	Cuba	2	3	0	5	2	1	NA	0	0	0	0	1	6	1	0.001089	24106	1	0	0	NA	7	4	0.571429	0.428571	0	1
2012	40	Cuba	2	3	0	5	2	1	NA	0	0	0	0	0	6	1	0.0012781	22320	1	0	0	NA	7	5	0.714286	0.285714	0	1
2013	40	Cuba	2	3	0	5	2	5	NA	0	0	0	0	0	6	1	NA	22103	1	0	0	NA	7	6	0.857143	0.142857	0	1
2014	40	Cuba	2	3	0	5	2	5	NA	0	0	0	0	0	6	1	NA	25056	1	0	0	NA	7	6	0.857143	0.142857	0	1
2015	40	Cuba	2	3	0	5	2	5	NA	0	0	0	0	0	6	1	NA	25634	1	0	0	NA	7	6	0.857143	0.142857	0	1
2016	40	Cuba	2	3	0	5	2	5	NA	0	0	0	0	0	6	1	NA	23574	1	0	0	NA	7	6	0.857143	0.142857	0	1
1948	40	Cuba	2	3	0	4	2	1	0	0	0	0	0	0	6	1	0.0017359	NA	0	0	1	0	3	0	0	1	0	0
1949	40	Cuba	2	3	0	4	2	1	0	0	0	0	0	0	6	1	0.0017947	NA	0	0	1	0	3	0	0	1	0	0
1950	40	Cuba	2	3	0	4	2	1	0	0	0	0	0	0	6	1	0.0016774	9800	0	0	1	0	3	0	0	1	0	0
1951	40	Cuba	2	3	0	4	2	1	0	0	0	0	0	0	6	1	0.0017869	10000	0	0	1	0	3	0	0	1	0	0
1952	40	Cuba	2	3	0	4	2	1	0	0	0	0	0	0	6	1	0.0014931	10200	0	0	1	0	3	0	0	1	0	0
1953	40	Cuba	2	3	0	4	2	1	0	0	0	0	0	0	6	1	0.0014937	10500	0	0	1	0	3	0	0	1	0	0
1954	40	Cuba	2	3	0	4	2	1	0	0	0	0	0	0	6	1	0.0016421	11500	0	0	1	0	5	0	0	1	0	0
1955	40	Cuba	2	3	0	4	2	1	0	0	0	0	0	0	6	1	0.0013484	12800	0	0	1	0	5	0	0	1	0	0
1956	40	Cuba	2	3	0	4	2	1	0	0	0	0	0	0	6	1	0.0013235	15600	0	0	1	0	5	0	0	1	0	0
1957	40	Cuba	2	3	0	4	2	1	0	0	0	0	0	0	6	1	0.0014732	22000	0	0	1	0	5	0	0	1	0	0
1958	40	Cuba	2	3	0	4	2	1	0	0	0	0	0	0	6	1	0.0017592	21900	0	0	1	0	5	0	0	1	0	0
1959	40	Cuba	2	3	0	4	2	1	0	0	0	0	0	0	6	1	0.0017135	28200	0	0	1	0	5	0	0	1	0	0
1960	40	Cuba	2	3	0	4	2	1	0	0	0	0	0	0	6	1	0.0018325	31200	0	0	1	0	5	0	0	1	0	0
1961	40	Cuba	2	3	0	4	2	1	0	0	0	0	0	0	6	1	0.0037443	30600	0	0	1	0	5	0	0	1	0	0
1962	40	Cuba	2	3	0	4	2	1	0	0	0	0	0	0	6	1	0.0036522	35000	0	0	1	0	6	0	0	1	0	0
1963	40	Cuba	2	3	0	4	2	1	0	0	0	0	0	0	6	1	0.0019923	35612	0	0	1	0	6	0	0	1	0	0
1964	40	Cuba	2	3	0	4	2	1	0	0	0	0	0	0	6	1	0.0021614	37165	0	0	1	0	6	0	0	1	0	0
1965	40	Cuba	2	3	0	4	2	1	0	0	0	0	0	0	6	1	0.0021013	41080	0	0	1	0	6	0	0	1	0	0
1966	40	Cuba	2	3	0	4	2	1	0	0	0	0	0	0	6	1	0.0020863	43826	0	0	1	0	6	0	0	1	0	0
1967	40	Cuba	2	3	0	4	2	1	0	0	0	0	0	0	6	1	0.0019963	65955	0	0	1	0	6	0	0	1	0	0
1968	40	Cuba	2	3	0	4	2	1	0	0	0	0	0	0	6	1	0.002098	66170	0	0	1	0	6	0	0	1	0	0
1969	40	Cuba	2	3	0	4	2	1	0	0	0	0	0	0	6	1	0.0022413	78699	0	0	1	0	6	0	0	1	0	0
1970	40	Cuba	2	3	0	4	2	1	0	0	0	0	0	0	6	1	0.002271	104150	0	0	1	0	6	0	0	1	0	0
1971	40	Cuba	2	3	0	4	2	1	0	0	0	0	0	0	6	1	0.002252	126650	0	0	1	0	6	0	0	1	0	0
1972	40	Cuba	2	3	0	4	2	1	0	0	0	0	0	0	6	1	0.0021614	139141	0	0	1	0	6	0	0	1	0	0
1973	40	Cuba	2	3	0	4	2	1	0	0	0	0	0	0	6	1	0.0021846	149707	0	0	1	0	7	0	0	1	0	0
1974	40	Cuba	2	3	0	4	2	1	0	0	0	0	0	0	6	1	0.0021379	163819	0	0	1	0	7	0	0	1	0	0
1975	40	Cuba	2	3	0	4	2	1	0	0	0	0	0	0	6	1	0.0020484	143013	0	0	1	0	7	0	0	1	0	0
1976	40	Cuba	2	3	0	4	2	1	0	0	0	0	0	0	6	1	0.0023364	193180	0	0	1	0	7	1	0.142857	0.857143	0	0
1977	40	Cuba	2	3	0	4	2	1	0	0	0	0	0	0	6	1	0.0027822	183439	0	0	1	0	7	1	0.142857	0.857143	0	0
1978	40	Cuba	2	3	0	4	2	1	0	0	0	0	0	0	6	1	0.0028752	211486	0	0	1	0	7	2	0.285714	0.714286	0	0
1979	40	Cuba	2	3	0	4	2	1	0	0	0	0	0	0	6	1	0.0028785	151711	0	0	1	0	7	3	0.428571	0.571429	0	0
1980	40	Cuba	2	3	0	4	2	1	0	0	0	0	0	0	6	1	0.0028998	184141	0	0	1	0	7	3	0.428571	0.571429	0	0
1981	40	Cuba	2	3	0	4	2	1	0	0	0	0	0	0	6	1	0.0029505	161857	0	0	1	0	7	3	0.428571	0.571429	0	0
1982	40	Cuba	2	3	0	4	2	1	0	0	0	0	0	0	6	1	0.0029672	191517	0	0	1	0	7	3	0.428571	0.571429	0	0
1983	40	Cuba	2	3	0	4	2	1	0	0	0	0	0	0	6	1	0.0030726	194349	0	0	1	0	7	3	0.428571	0.571429	0	0
1984	40	Cuba	2	3	0	4	2	1	0	0	0	0	0	0	6	1	0.0032744	195475	0	0	1	0	7	3	0.428571	0.571429	0	0
1985	40	Cuba	2	3	0	4	2	1	0	0	0	0	0	0	6	1	0.0032882	215226	0	0	1	0	7	3	0.428571	0.571429	0	0
1986	40	Cuba	2	3	0	4	2	1	0	0	0	0	0	0	6	1	0.0032609	239932	0	0	1	0	7	3	0.428571	0.571429	0	0
1987	40	Cuba	2	3	0	4	2	1	0	0	0	0	0	0	6	1	0.0032813	209196	0	0	1	0	7	3	0.428571	0.571429	0	0
1988	40	Cuba	2	3	0	4	2	1	0	0	0	0	0	0	6	1	0.0033445	225323	0	0	1	0	7	3	0.428571	0.571429	0	0
1989	40	Cuba	2	3	0	4	2	1	0	0	0	0	0	0	6	1	0.0033451	185847	0	0	1	0	7	3	0.428571	0.571429	0	0
1990	40	Cuba	2	3	0	4	2	1	0	0	0	0	0	0	6	1	0.0032399	179894	0	0	1	0	7	3	0.428571	0.571429	0	0
1991	40	Cuba	2	3	0	4	2	1	0	0	0	0	0	0	6	1	0.0033028	162801	0	0	1	0	7	3	0.428571	0.571429	0	0
1992	40	Cuba	2	3	0	4	2	1	0	0	0	0	0	0	6	1	0.0027788	100967	1	0	1	0	7	3	0.428571	0.571429	0	0
1993	40	Cuba	2	3	0	4	2	1	0	0	0	0	0	0	6	1	0.0027183	84934.3	1	0	1	0	7	3	0.428571	0.571429	0	0
1994	40	Cuba	2	3	0	4	2	1	0	0	0	0	0	0	6	1	0.0020393	77701.4	1	0	1	0	7	3	0.428571	0.571429	0	0
1995	40	Cuba	2	3	0	4	2	1	0	0	0	0	0	0	6	1	0.0016134	80066.2	1	0	1	0	7	4	0.571429	0.428571	0	0
1996	40	Cuba	2	3	0	4	2	1	0	0	0	0	0	0	6	1	0.0015958	84206.8	1	0	1	0	7	4	0.571429	0.428571	0	0
1997	40	Cuba	2	3	0	4	2	1	0	0	0	0	0	0	6	1	0.0014888	76801.5	1	0	1	0	7	4	0.571429	0.428571	0	0
1998	40	Cuba	2	3	0	4	2	1	0	0	0	0	0	0	6	1	0.0014784	58738.1	1	0	1	0	7	4	0.571429	0.428571	0	0
1999	40	Cuba	2	3	0	4	2	1	0	0	0	0	0	0	6	1	0.0014311	60645.1	1	0	1	0	7	4	0.571429	0.428571	0	0
2000	40	Cuba	2	3	0	4	2	1	0	0	0	0	0	0	6	1	0.0014944	68486	1	0	1	0	7	4	0.571429	0.428571	0	0
2001	40	Cuba	2	3	0	4	2	1	0	0	0	0	0	0	6	1	0.0014004	54708	1	0	1	NA	7	4	0.571429	0.428571	0	0
2002	40	Cuba	2	3	0	4	2	1	0	0	0	0	0	0	6	1	0.0013893	32586	1	0	1	NA	7	4	0.571429	0.428571	0	0
2003	40	Cuba	2	3	0	4	2	1	0	0	0	0	0	0	6	1	0.0013495	34088	1	0	1	NA	7	4	0.571429	0.428571	0	0
2004	40	Cuba	2	3	0	4	2	1	NA	0	0	0	0	0	6	1	0.0013326	32194	1	0	1	NA	7	4	0.571429	0.428571	0	0
2005	40	Cuba	2	3	0	4	2	1	NA	0	0	0	0	0	6	1	0.0013519	28234	1	0	1	NA	7	4	0.571429	0.428571	0	0
2006	40	Cuba	2	3	0	4	2	1	NA	0	0	0	0	0	6	1	0.0013577	27587	1	0	1	NA	7	4	0.571429	0.428571	0	0
2007	40	Cuba	2	3	0	4	2	1	NA	0	0	0	0	0	6	1	0.0013903	29485	1	0	1	NA	7	4	0.571429	0.428571	0	0
2008	40	Cuba	2	3	0	4	2	1	NA	0	0	0	0	0	6	1	0.0013976	28714	1	0	1	NA	7	4	0.571429	0.428571	0	0
2009	40	Cuba	2	3	0	4	2	1	NA	0	0	0	0	0	6	1	0.0032798	28892	1	0	1	NA	7	4	0.571429	0.428571	0	0
2010	40	Cuba	2	3	0	4	2	1	NA	0	0	0	0	0	6	1	0.0013029	23996	1	0	1	NA	7	4	0.571429	0.428571	0	0
2011	40	Cuba	2	3	0	4	2	1	NA	0	0	0	0	0	6	1	0.001089	24106	1	0	1	NA	7	4	0.571429	0.428571	0	0
2012	40	Cuba	2	3	0	4	2	1	NA	0	0	0	0	0	6	1	0.0012781	22320	1	0	1	NA	7	5	0.714286	0.285714	0	0
2013	40	Cuba	2	3	0	4	2	1	NA	0	0	0	0	0	6	1	NA	22103	1	0	1	NA	7	6	0.857143	0.142857	0	0
2014	40	Cuba	2	3	0	4	2	1	NA	0	0	0	0	0	6	1	NA	25056	1	0	1	NA	7	6	0.857143	0.142857	0	0
2015	40	Cuba	2	3	0	4	2	1	NA	0	0	0	0	0	6	1	NA	25634	1	0	1	NA	7	6	0.857143	0.142857	0	0
2016	40	Cuba	2	3	0	4	2	1	NA	0	0	0	0	0	6	1	NA	23574	1	0	1	NA	7	6	0.857143	0.142857	0	0
1946	41	Haiti	2	1	0	1	1	1	0	0	0	0	0	0	1	1	0.0005155	NA	0	0	1	0	2	0	0	1	0	0
1947	41	Haiti	2	1	0	1	1	1	0	0	0	0	0	0	1	1	0.0004266	NA	0	0	1	0	2	0	0	1	0	0
1948	41	Haiti	2	1	0	1	1	1	0	0	0	0	0	0	1	1	0.0004093	NA	0	0	1	0	3	0	0	1	0	0
1949	41	Haiti	2	1	0	1	1	1	0	0	0	0	0	0	1	1	0.0003886	NA	0	0	1	0	3	0	0	1	0	0
1950	41	Haiti	2	1	0	1	1	1	0	0	0	0	0	0	1	1	0.000366	2000	0	0	1	0	3	0	0	1	0	0
1951	41	Haiti	2	1	0	1	1	1	0	0	0	0	0	0	1	1	0.0003586	2100	0	0	1	0	3	0	0	1	0	0
1952	41	Haiti	2	2	0	1	1	1	0	0	0	0	0	0	1	1	0.0003405	2200	0	0	1	0	3	0	0	1	0	0
1953	41	Haiti	2	2	0	1	1	1	0	0	0	0	0	0	1	1	0.0003472	2200	0	0	1	0	3	0	0	1	0	0
1954	41	Haiti	2	2	0	1	1	1	0	0	0	0	0	0	1	1	0.0003419	2500	0	0	1	0	4	0	0	1	0	0
1955	41	Haiti	2	2	0	1	1	1	0	0	0	0	0	0	1	1	0.0003433	2500	0	0	1	0	4	0	0	1	0	0
1956	41	Haiti	2	2	0	1	1	1	0	0	0	0	0	0	1	1	0.0003448	2500	0	0	1	0	4	0	0	1	0	0
1957	41	Haiti	2	2	0	1	1	1	0	0	0	0	0	0	1	1	0.0003381	2800	0	0	1	0	4	0	0	1	0	0
1958	41	Haiti	2	2	0	1	1	1	0	0	0	0	0	0	1	1	0.0003409	2800	0	0	1	0	4	0	0	1	0	0
1959	41	Haiti	2	2	0	1	1	1	0	0	0	0	0	0	1	1	0.0003608	2800	0	0	1	0	5	0	0	1	0	0
1960	41	Haiti	2	2	0	1	1	1	0	0	0	0	0	0	1	1	0.000364	3000	0	0	1	0	5	0	0	1	0	0
1961	41	Haiti	2	2	0	1	1	1	0	0	0	0	0	0	1	1	0.0003556	3000	0	0	1	0	5	0	0	1	0	0
1962	41	Haiti	2	2	0	1	1	1	0	0	0	0	0	0	1	1	0.0003506	3000	0	0	1	0	6	0	0	1	0	0
1963	41	Haiti	2	2	0	1	1	1	0	0	0	0	0	0	1	1	0.0004364	3100	0	0	1	0	6	0	0	1	0	0
1964	41	Haiti	2	2	0	1	1	1	0	0	0	0	0	0	1	1	0.0004262	3300	0	0	1	0	6	0	0	1	0	0
1965	41	Haiti	2	2	0	1	1	1	0	0	0	0	0	0	1	1	0.000431	3400	0	0	1	0	6	0	0	1	0	0
1966	41	Haiti	2	2	0	1	1	1	0	0	0	0	0	0	1	1	0.0003834	3400	0	0	1	0	6	0	0	1	0	0
1967	41	Haiti	2	2	0	1	1	1	0	0	0	0	0	0	1	1	0.0004018	3500	0	0	1	0	6	0	0	1	0	0
1968	41	Haiti	2	2	0	1	1	1	0	0	0	0	0	0	1	1	0.0003933	3500	0	0	1	0	6	0	0	1	0	0
1969	41	Haiti	2	2	0	1	1	1	0	0	0	0	0	0	1	1	0.0003915	3500	0	0	1	0	6	0	0	1	0	0
1970	41	Haiti	2	2	0	1	1	1	0	0	0	0	0	0	1	1	0.000397	4000	0	0	1	0	6	0	0	1	0	0
1971	41	Haiti	2	2	0	1	1	1	0	0	0	0	0	0	1	1	0.0004408	4000	0	0	1	0	6	0	0	1	0	0
1972	41	Haiti	2	2	0	1	1	1	0	0	0	0	0	0	1	1	0.0004348	4000	0	0	1	0	6	0	0	1	0	0
1973	41	Haiti	2	2	0	1	1	1	0	0	0	0	0	0	1	1	0.0004291	4000	0	0	1	0	7	0	0	1	0	0
1974	41	Haiti	2	2	0	1	1	1	0	0	0	0	0	0	1	1	0.0003855	4000	0	0	1	0	7	0	0	1	0	0
1975	41	Haiti	2	2	0	1	1	1	0	0	0	0	0	0	1	1	0.0003834	4000	0	0	1	0	7	0	0	1	0	0
1976	41	Haiti	2	2	0	1	1	1	0	0	0	0	0	0	1	1	0.0003799	4000	0	0	1	0	7	0	0	1	0	0
1977	41	Haiti	2	2	0	1	1	1	0	0	0	0	0	0	1	1	0.0003844	4150	0	0	1	0	7	0	0	1	0	0
1978	41	Haiti	2	2	0	1	1	1	0	0	0	0	0	0	1	1	0.0003815	4300	0	0	1	0	7	0	0	1	0	0
1979	41	Haiti	2	2	0	1	1	1	0	0	0	0	0	0	1	1	0.000378	4500	0	0	1	0	7	2	0.285714	0.714286	0	0
1980	41	Haiti	2	2	0	1	1	1	0	0	0	0	0	0	1	1	0.0003783	5000	0	0	1	0	7	2	0.285714	0.714286	0	0
1981	41	Haiti	2	2	0	1	1	1	0	0	0	0	0	0	1	1	0.0003747	5500	0	0	1	0	7	2	0.285714	0.714286	0	0
1982	41	Haiti	2	2	0	1	1	1	0	0	0	0	0	0	1	1	0.0003728	6000	0	0	1	0	7	2	0.285714	0.714286	0	0
1983	41	Haiti	2	2	0	1	1	1	0	0	0	0	0	0	1	1	0.0003696	6502.1	0	0	1	0	7	2	0.285714	0.714286	0	0
1984	41	Haiti	2	2	0	1	1	1	0	0	0	0	0	0	1	1	0.0003512	6901	0	0	1	0	7	2	0.285714	0.714286	0	0
1985	41	Haiti	2	2	0	1	1	1	0	0	0	0	0	0	1	1	0.0003648	6400	0	0	1	0	7	2	0.285714	0.714286	0	0
1986	41	Haiti	2	2	0	1	1	1	0	0	0	0	0	0	1	1	0.000448	6000	0	0	1	0	7	2	0.285714	0.714286	0	0
1987	41	Haiti	2	2	0	1	1	1	0	0	0	0	0	0	1	1	0.0003932	5767.9	0	0	1	0	7	2	0.285714	0.714286	0	0
1988	41	Haiti	2	2	0	1	1	1	0	0	0	0	0	0	1	1	0.0004034	5517.9	0	0	1	NA	7	2	0.285714	0.714286	0	0
1989	41	Haiti	2	2	0	1	1	1	0	0	0	0	0	0	1	1	0.000426	5517.9	0	0	1	NA	7	2	0.285714	0.714286	0	0
1990	41	Haiti	2	2	0	1	1	1	0	0	0	0	0	0	1	1	0.0004198	5167	0	0	1	NA	7	2	0.285714	0.714286	0	0
1991	41	Haiti	2	2	0	1	1	1	0	0	0	0	0	0	1	1	0.0004405	5216	0	0	1	NA	7	2	0.285714	0.714286	0	0
1992	41	Haiti	2	2	0	1	1	1	0	0	0	0	0	0	1	1	0.0004554	5016	1	0	1	NA	7	2	0.285714	0.714286	0	0
1993	41	Haiti	2	2	0	1	1	1	0	0	0	0	0	0	1	1	0.0005303	5615	1	0	1	NA	7	2	0.285714	0.714286	0	0
1994	41	Haiti	2	2	0	1	1	1	0	0	0	0	0	0	1	1	0.0004622	5215	1	0	1	NA	7	2	0.285714	0.714286	0	0
1995	41	Haiti	2	2	0	1	1	1	0	0	0	0	0	0	1	1	0.0003968	5514	1	0	1	NA	7	2	0.285714	0.714286	0	0
1996	41	Haiti	2	2	0	1	1	1	0	0	0	0	0	0	1	1	0.0004175	6014	1	0	1	NA	7	2	0.285714	0.714286	0	0
1997	41	Haiti	2	2	0	1	1	1	0	0	0	0	0	0	1	1	0.0004047	6313	1	0	1	NA	7	2	0.285714	0.714286	0	0
1998	41	Haiti	2	2	0	1	1	1	0	0	0	0	0	0	1	1	0.0004156	6610	1	0	1	NA	7	2	0.285714	0.714286	0	0
1999	41	Haiti	2	2	0	1	1	1	0	0	0	0	0	0	1	1	0.0004144	7010	1	0	1	NA	7	2	0.285714	0.714286	0	0
2000	41	Haiti	2	2	0	1	1	1	0	0	0	0	0	0	1	1	0.0004974	7410	1	0	1	NA	7	2	0.285714	0.714286	0	0
2001	41	Haiti	2	2	0	1	1	1	0	0	0	0	0	0	1	1	0.0004394	7810	1	0	1	NA	7	2	0.285714	0.714286	0	0
2002	41	Haiti	2	2	0	1	1	1	0	0	0	0	0	0	1	1	0.0005591	8110	1	0	1	NA	7	2	0.285714	0.714286	0	0
2003	41	Haiti	2	2	0	1	1	1	0	0	0	0	0	0	1	1	0.0005603	8310	1	0	1	NA	7	2	0.285714	0.714286	0	0
2004	41	Haiti	2	2	0	1	1	1	NA	0	0	0	0	0	1	1	0.0007009	9660	1	0	1	0	7	2	0.285714	0.714286	0	0
2005	41	Haiti	2	2	0	1	1	1	NA	0	0	0	0	0	1	1	0.000584	11010	1	0	1	0	7	2	0.285714	0.714286	0	0
2006	41	Haiti	2	2	0	1	1	1	NA	0	0	0	0	0	1	1	0.0005904	12260	1	0	1	0	7	2	0.285714	0.714286	0	0
2007	41	Haiti	2	2	0	1	1	1	NA	0	0	0	0	0	1	1	0.0007459	13510	1	0	1	0	7	2	0.285714	0.714286	0	0
2008	41	Haiti	2	2	0	1	1	1	NA	0	0	0	0	0	1	1	0.0006324	14810	1	0	1	0	7	2	0.285714	0.714286	0	0
2009	41	Haiti	2	2	0	1	1	1	NA	0	0	0	0	0	1	1	0.0006109	16010	1	0	1	0	7	2	0.285714	0.714286	0	0
2010	41	Haiti	2	2	0	1	1	1	NA	0	0	0	0	0	1	1	0.0005514	13710	1	0	1	0	7	2	0.285714	0.714286	0	0
2011	41	Haiti	2	2	0	1	1	1	NA	0	0	0	0	0	1	1	0.0005516	16530	1	0	1	0	7	2	0.285714	0.714286	0	0
2012	41	Haiti	2	2	0	1	1	1	NA	0	0	0	0	0	1	1	0.0005524	16510	1	0	1	0	7	2	0.285714	0.714286	0	0
2013	41	Haiti	2	2	0	1	1	1	NA	0	0	0	0	0	1	1	NA	16510	1	0	1	0	7	2	0.285714	0.714286	0	0
2014	41	Haiti	2	2	0	1	1	1	NA	0	0	0	0	0	1	1	NA	16510	1	0	1	0	7	2	0.285714	0.714286	0	0
2015	41	Haiti	2	2	0	1	1	1	NA	0	0	0	0	0	1	1	NA	16510	1	0	1	0	7	2	0.285714	0.714286	0	0
2016	41	Haiti	2	2	0	1	1	1	NA	0	0	0	0	0	1	1	NA	16510	1	0	1	0	7	2	0.285714	0.714286	0	0
1962	41	Haiti	2	3	0	4	2	1	0	0	0	0	0	0	4	1	0.0003506	3000	0	0	1	0	6	0	0	1	0	0
1963	41	Haiti	2	3	0	4	2	1	0	0	0	0	0	0	4	1	0.0004364	3100	0	0	1	0	6	0	0	1	0	0
1964	41	Haiti	2	3	0	4	2	1	0	0	0	0	0	0	4	1	0.0004262	3300	0	0	1	0	6	0	0	1	0	0
1965	41	Haiti	2	3	0	4	2	1	0	0	0	0	0	0	4	1	0.000431	3400	0	0	1	0	6	0	0	1	0	0
1966	41	Haiti	2	3	0	4	2	1	0	0	0	0	0	0	4	1	0.0003834	3400	0	0	1	0	6	0	0	1	0	0
1967	41	Haiti	2	3	0	4	2	1	0	0	0	0	0	0	4	1	0.0004018	3500	0	0	1	0	6	0	0	1	0	0
1968	41	Haiti	2	3	0	4	2	1	0	0	0	0	0	0	4	1	0.0003933	3500	0	0	1	0	6	0	0	1	0	0
1969	41	Haiti	2	3	0	4	2	1	0	0	0	0	0	0	4	1	0.0003915	3500	0	0	1	0	6	0	0	1	0	0
1970	41	Haiti	2	3	0	4	2	1	0	0	0	0	0	0	4	1	0.000397	4000	0	0	1	0	6	0	0	1	0	0
1971	41	Haiti	2	3	0	4	2	1	0	0	0	0	0	0	4	1	0.0004408	4000	0	0	1	0	6	0	0	1	0	0
1972	41	Haiti	2	3	0	4	2	1	0	0	0	0	0	0	4	1	0.0004348	4000	0	0	1	0	6	0	0	1	0	0
1973	41	Haiti	2	3	0	4	2	1	0	0	0	0	0	0	4	1	0.0004291	4000	0	0	1	0	7	0	0	1	0	0
1974	41	Haiti	2	3	0	4	2	1	0	0	0	0	0	0	4	1	0.0003855	4000	0	0	1	0	7	0	0	1	0	0
1975	41	Haiti	2	3	0	4	2	1	0	0	0	0	0	0	4	1	0.0003834	4000	0	0	1	0	7	0	0	1	0	0
1976	41	Haiti	2	3	0	4	2	1	0	0	0	0	0	0	4	1	0.0003799	4000	0	0	1	0	7	0	0	1	0	0
1977	41	Haiti	2	3	0	4	2	1	0	0	0	0	0	0	4	1	0.0003844	4150	0	0	1	0	7	0	0	1	0	0
1978	41	Haiti	2	3	0	4	2	1	0	0	0	0	0	0	4	1	0.0003815	4300	0	0	1	0	7	0	0	1	0	0
1979	41	Haiti	2	3	0	4	2	1	0	0	0	0	0	0	4	1	0.000378	4500	0	0	1	0	7	2	0.285714	0.714286	0	0
1980	41	Haiti	2	3	0	4	2	1	0	0	0	0	0	0	4	1	0.0003783	5000	0	0	1	0	7	2	0.285714	0.714286	0	0
1981	41	Haiti	2	3	0	4	2	1	0	0	0	0	0	0	4	1	0.0003747	5500	0	0	1	0	7	2	0.285714	0.714286	0	0
1982	41	Haiti	2	3	0	4	2	1	0	0	0	0	0	0	4	1	0.0003728	6000	0	0	1	0	7	2	0.285714	0.714286	0	0
1983	41	Haiti	2	3	0	4	2	1	0	0	0	0	0	0	4	1	0.0003696	6502.1	0	0	1	0	7	2	0.285714	0.714286	0	0
1984	41	Haiti	2	3	0	4	2	1	0	0	0	0	0	0	4	1	0.0003512	6901	0	0	1	0	7	2	0.285714	0.714286	0	0
1985	41	Haiti	2	3	0	4	2	1	0	0	0	0	0	0	4	1	0.0003648	6400	0	0	1	0	7	2	0.285714	0.714286	0	0
1986	41	Haiti	2	3	0	4	2	1	0	0	0	0	0	0	4	1	0.000448	6000	0	0	1	0	7	2	0.285714	0.714286	0	0
1987	41	Haiti	2	3	0	4	2	1	0	0	0	0	0	0	4	1	0.0003932	5767.9	0	0	1	0	7	2	0.285714	0.714286	0	0
1988	41	Haiti	2	3	0	4	2	1	0	0	0	0	0	0	4	1	0.0004034	5517.9	0	0	1	NA	7	2	0.285714	0.714286	0	0
1989	41	Haiti	2	3	0	4	2	1	0	0	0	0	0	0	4	1	0.000426	5517.9	0	0	1	NA	7	2	0.285714	0.714286	0	0
1990	41	Haiti	2	3	0	4	2	1	0	0	0	0	0	0	4	1	0.0004198	5167	0	0	1	NA	7	2	0.285714	0.714286	0	0
1991	41	Haiti	2	3	0	4	2	1	0	0	0	0	0	0	4	1	0.0004405	5216	0	0	1	NA	7	2	0.285714	0.714286	0	0
1992	41	Haiti	2	3	0	4	2	1	0	0	0	0	0	0	4	1	0.0004554	5016	1	0	1	NA	7	2	0.285714	0.714286	0	0
1993	41	Haiti	2	3	0	4	2	1	0	0	0	0	0	0	4	1	0.0005303	5615	1	0	1	NA	7	2	0.285714	0.714286	0	0
1994	41	Haiti	2	3	0	4	2	1	0	0	0	0	0	0	4	1	0.0004622	5215	1	0	1	NA	7	2	0.285714	0.714286	0	0
1995	41	Haiti	2	3	0	4	2	1	0	0	0	0	0	0	4	1	0.0003968	5514	1	0	1	NA	7	2	0.285714	0.714286	0	0
1996	41	Haiti	2	3	0	4	2	1	0	0	0	0	0	0	4	1	0.0004175	6014	1	0	1	NA	7	2	0.285714	0.714286	0	0
1997	41	Haiti	2	3	0	4	2	1	0	0	0	0	0	0	4	1	0.0004047	6313	1	0	1	NA	7	2	0.285714	0.714286	0	0
1998	41	Haiti	2	3	0	4	2	1	0	0	0	0	0	0	4	1	0.0004156	6610	1	0	1	NA	7	2	0.285714	0.714286	0	0
1999	41	Haiti	2	3	0	4	2	1	0	0	0	0	0	0	4	1	0.0004144	7010	1	0	1	NA	7	2	0.285714	0.714286	0	0
2000	41	Haiti	2	3	0	4	2	1	0	0	0	0	0	0	4	1	0.0004974	7410	1	0	1	NA	7	2	0.285714	0.714286	0	0
2001	41	Haiti	2	3	0	4	2	1	0	0	0	0	0	0	4	1	0.0004394	7810	1	0	1	NA	7	2	0.285714	0.714286	0	0
2002	41	Haiti	2	3	0	4	2	1	0	0	0	0	0	0	4	1	0.0005591	8110	1	0	1	NA	7	2	0.285714	0.714286	0	0
2003	41	Haiti	2	3	0	4	2	1	0	0	0	0	0	0	4	1	0.0005603	8310	1	0	1	NA	7	2	0.285714	0.714286	0	0
2004	41	Haiti	2	3	0	4	2	1	NA	0	0	0	0	0	4	1	0.0007009	9660	1	0	1	0	7	2	0.285714	0.714286	0	0
2005	41	Haiti	2	3	0	4	2	1	NA	0	0	0	0	0	4	1	0.000584	11010	1	0	1	0	7	2	0.285714	0.714286	0	0
2006	41	Haiti	2	3	0	4	2	1	NA	0	0	0	0	0	4	1	0.0005904	12260	1	0	1	0	7	2	0.285714	0.714286	0	0
2007	41	Haiti	2	3	0	4	2	1	NA	0	0	0	0	0	4	1	0.0007459	13510	1	0	1	0	7	2	0.285714	0.714286	0	0
2008	41	Haiti	2	3	0	4	2	1	NA	0	0	0	0	0	4	1	0.0006324	14810	1	0	1	0	7	2	0.285714	0.714286	0	0
2009	41	Haiti	2	3	0	4	2	1	NA	0	0	0	0	0	4	1	0.0006109	16010	1	0	1	0	7	2	0.285714	0.714286	0	0
2010	41	Haiti	2	3	0	4	2	1	NA	0	0	0	0	0	4	1	0.0005514	13710	1	0	1	0	7	2	0.285714	0.714286	0	0
2011	41	Haiti	2	3	0	4	2	1	NA	0	0	0	0	0	4	1	0.0005516	16530	1	0	1	0	7	2	0.285714	0.714286	0	0
2012	41	Haiti	2	3	0	4	2	1	NA	0	0	0	0	0	4	1	0.0005524	16510	1	0	1	0	7	2	0.285714	0.714286	0	0
2013	41	Haiti	2	3	0	4	2	1	NA	0	0	0	0	0	4	1	NA	16510	1	0	1	0	7	2	0.285714	0.714286	0	0
2014	41	Haiti	2	3	0	4	2	1	NA	0	0	0	0	0	4	1	NA	16510	1	0	1	0	7	2	0.285714	0.714286	0	0
2015	41	Haiti	2	3	0	4	2	1	NA	0	0	0	0	0	4	1	NA	16510	1	0	1	0	7	2	0.285714	0.714286	0	0
2016	41	Haiti	2	3	0	4	2	1	NA	0	0	0	0	0	4	1	NA	16510	1	0	1	0	7	2	0.285714	0.714286	0	0
1959	41	Haiti	2	3	0	5	2	1	0	0	0	0	0	0	6	1	0.0003608	2800	0	0	0	0	5	0	0	1	0	0
1960	41	Haiti	2	3	0	5	2	1	0	0	0	0	0	0	6	1	0.000364	3000	0	0	0	0	5	0	0	1	0	0
1961	41	Haiti	2	3	0	5	2	1	0	0	0	0	0	0	6	1	0.0003556	3000	0	0	0	0	5	0	0	1	0	0
1962	41	Haiti	2	3	0	5	2	1	0	0	0	0	0	0	6	1	0.0003506	3000	0	0	0	0	6	0	0	1	0	0
1963	41	Haiti	2	3	0	5	2	1	0	0	0	0	0	0	6	1	0.0004364	3100	0	0	0	0	6	0	0	1	0	0
1964	41	Haiti	2	3	0	5	2	1	0	0	0	0	0	0	6	1	0.0004262	3300	0	0	0	0	6	0	0	1	0	0
1965	41	Haiti	2	3	0	5	2	1	0	0	0	0	0	0	6	1	0.000431	3400	0	0	0	0	6	0	0	1	0	0
1966	41	Haiti	2	3	0	5	2	1	0	0	0	0	0	0	6	1	0.0003834	3400	0	0	0	0	6	0	0	1	0	0
1967	41	Haiti	2	3	0	5	2	1	0	0	0	0	0	0	6	1	0.0004018	3500	0	0	0	0	6	0	0	1	0	0
1968	41	Haiti	2	3	0	5	2	1	0	0	0	0	0	0	6	1	0.0003933	3500	0	0	0	0	6	0	0	1	0	0
1969	41	Haiti	2	3	0	5	2	1	0	0	0	0	0	0	6	1	0.0003915	3500	0	0	0	0	6	0	0	1	0	0
1970	41	Haiti	2	3	0	5	2	1	0	0	0	0	0	0	6	1	0.000397	4000	0	0	0	0	6	0	0	1	0	0
1971	41	Haiti	2	3	0	5	2	1	0	0	0	0	0	0	6	1	0.0004408	4000	0	0	0	0	6	0	0	1	0	0
1972	41	Haiti	2	3	0	5	2	1	0	0	0	0	0	0	6	1	0.0004348	4000	0	0	0	0	6	0	0	1	0	0
1973	41	Haiti	2	3	0	5	2	1	0	0	0	0	0	0	6	1	0.0004291	4000	0	0	0	0	7	0	0	1	0	0
1974	41	Haiti	2	3	0	5	2	1	0	0	0	0	0	0	6	1	0.0003855	4000	0	0	0	0	7	0	0	1	0	0
1975	41	Haiti	2	3	0	5	2	1	0	0	0	0	0	0	6	1	0.0003834	4000	0	0	0	0	7	0	0	1	0	0
1976	41	Haiti	2	3	0	5	2	1	0	0	0	0	0	0	6	1	0.0003799	4000	0	0	0	0	7	0	0	1	0	0
1977	41	Haiti	2	3	0	5	2	1	0	0	0	0	0	0	6	1	0.0003844	4150	0	0	0	0	7	0	0	1	0	0
1978	41	Haiti	2	3	0	5	2	1	0	0	0	0	0	1	6	1	0.0003815	4300	0	0	0	0	7	0	0	1	0	1
1979	41	Haiti	2	3	0	5	2	5	0	0	0	0	0	0	6	1	0.000378	4500	0	0	0	0	7	2	0.285714	0.714286	0	1
1980	41	Haiti	2	3	0	5	2	5	0	0	0	0	0	0	6	1	0.0003783	5000	0	0	0	0	7	2	0.285714	0.714286	0	1
1981	41	Haiti	2	3	0	5	2	5	0	0	0	0	0	0	6	1	0.0003747	5500	0	0	0	0	7	2	0.285714	0.714286	0	1
1982	41	Haiti	2	3	0	5	2	5	0	0	0	0	0	0	6	1	0.0003728	6000	0	0	0	0	7	2	0.285714	0.714286	0	1
1983	41	Haiti	2	3	0	5	2	5	0	0	0	0	0	0	6	1	0.0003696	6502.1	0	0	0	0	7	2	0.285714	0.714286	0	1
1984	41	Haiti	2	3	0	5	2	5	0	0	0	0	0	0	6	1	0.0003512	6901	0	0	0	0	7	2	0.285714	0.714286	0	1
1985	41	Haiti	2	3	0	5	2	5	0	0	0	0	0	0	6	1	0.0003648	6400	0	0	0	0	7	2	0.285714	0.714286	0	1
1986	41	Haiti	2	3	0	5	2	5	0	0	0	0	0	0	6	1	0.000448	6000	0	0	0	0	7	2	0.285714	0.714286	0	1
1987	41	Haiti	2	3	0	5	2	5	0	0	0	0	0	0	6	1	0.0003932	5767.9	0	0	0	0	7	2	0.285714	0.714286	0	1
1988	41	Haiti	2	3	0	5	2	5	0	0	0	0	0	0	6	1	0.0004034	5517.9	0	0	0	NA	7	2	0.285714	0.714286	0	1
1989	41	Haiti	2	3	0	5	2	5	0	0	0	0	0	0	6	1	0.000426	5517.9	0	0	0	NA	7	2	0.285714	0.714286	0	1
1990	41	Haiti	2	3	0	5	2	5	0	0	0	0	0	0	6	1	0.0004198	5167	0	0	0	NA	7	2	0.285714	0.714286	0	1
1991	41	Haiti	2	3	0	5	2	5	0	0	0	0	0	0	6	1	0.0004405	5216	0	0	0	NA	7	2	0.285714	0.714286	0	1
1992	41	Haiti	2	3	0	5	2	5	0	0	0	0	0	0	6	1	0.0004554	5016	1	0	0	NA	7	2	0.285714	0.714286	0	1
1993	41	Haiti	2	3	0	5	2	5	0	0	0	0	0	0	6	1	0.0005303	5615	1	0	0	NA	7	2	0.285714	0.714286	0	1
1994	41	Haiti	2	3	0	5	2	5	0	0	0	0	0	0	6	1	0.0004622	5215	1	0	0	NA	7	2	0.285714	0.714286	0	1
1995	41	Haiti	2	3	0	5	2	5	0	0	0	0	0	0	6	1	0.0003968	5514	1	0	0	NA	7	2	0.285714	0.714286	0	1
1996	41	Haiti	2	3	0	5	2	5	0	0	0	0	0	0	6	1	0.0004175	6014	1	0	0	NA	7	2	0.285714	0.714286	0	1
1997	41	Haiti	2	3	0	5	2	5	0	0	0	0	0	0	6	1	0.0004047	6313	1	0	0	NA	7	2	0.285714	0.714286	0	1
1998	41	Haiti	2	3	0	5	2	5	0	0	0	0	0	0	6	1	0.0004156	6610	1	0	0	NA	7	2	0.285714	0.714286	0	1
1999	41	Haiti	2	3	0	5	2	5	0	0	0	0	0	0	6	1	0.0004144	7010	1	0	0	NA	7	2	0.285714	0.714286	0	1
2000	41	Haiti	2	3	0	5	2	5	0	0	0	0	0	0	6	1	0.0004974	7410	1	0	0	NA	7	2	0.285714	0.714286	0	1
2001	41	Haiti	2	3	0	5	2	5	0	0	0	0	0	0	6	1	0.0004394	7810	1	0	0	NA	7	2	0.285714	0.714286	0	1
2002	41	Haiti	2	3	0	5	2	5	0	0	0	0	0	0	6	1	0.0005591	8110	1	0	0	NA	7	2	0.285714	0.714286	0	1
2003	41	Haiti	2	3	0	5	2	5	0	0	0	0	0	0	6	1	0.0005603	8310	1	0	0	NA	7	2	0.285714	0.714286	0	1
2004	41	Haiti	2	3	0	5	2	5	NA	0	0	0	0	0	6	1	0.0007009	9660	1	0	0	0	7	2	0.285714	0.714286	0	1
2005	41	Haiti	2	3	0	5	2	5	NA	0	0	0	0	0	6	1	0.000584	11010	1	0	0	0	7	2	0.285714	0.714286	0	1
2006	41	Haiti	2	3	0	5	2	5	NA	0	0	0	0	0	6	1	0.0005904	12260	1	0	0	0	7	2	0.285714	0.714286	0	1
2007	41	Haiti	2	3	0	5	2	5	NA	0	0	0	0	0	6	1	0.0007459	13510	1	0	0	0	7	2	0.285714	0.714286	0	1
2008	41	Haiti	2	3	0	5	2	5	NA	0	0	0	0	0	6	1	0.0006324	14810	1	0	0	0	7	2	0.285714	0.714286	0	1
2009	41	Haiti	2	3	0	5	2	5	NA	0	0	0	0	0	6	1	0.0006109	16010	1	0	0	0	7	2	0.285714	0.714286	0	1
2010	41	Haiti	2	3	0	5	2	5	NA	0	0	0	0	0	6	1	0.0005514	13710	1	0	0	0	7	2	0.285714	0.714286	0	1
2011	41	Haiti	2	3	0	5	2	5	NA	0	0	0	0	0	6	1	0.0005516	16530	1	0	0	0	7	2	0.285714	0.714286	0	1
2012	41	Haiti	2	3	0	5	2	5	NA	0	0	0	0	0	6	1	0.0005524	16510	1	0	0	0	7	2	0.285714	0.714286	0	1
2013	41	Haiti	2	3	0	5	2	5	NA	0	0	0	0	0	6	1	NA	16510	1	0	0	0	7	2	0.285714	0.714286	0	1
2014	41	Haiti	2	3	0	5	2	5	NA	0	0	0	0	0	6	1	NA	16510	1	0	0	0	7	2	0.285714	0.714286	0	1
2015	41	Haiti	2	3	0	5	2	5	NA	0	0	0	0	0	6	1	NA	16510	1	0	0	0	7	2	0.285714	0.714286	0	1
2016	41	Haiti	2	3	0	5	2	5	NA	0	0	0	0	0	6	1	NA	16510	1	0	0	0	7	2	0.285714	0.714286	0	1
1948	41	Haiti	2	3	0	4	2	1	0	0	0	0	0	0	6	1	0.0004093	NA	0	0	1	0	3	0	0	1	0	0
1949	41	Haiti	2	3	0	4	2	1	0	0	0	0	0	0	6	1	0.0003886	NA	0	0	1	0	3	0	0	1	0	0
1950	41	Haiti	2	3	0	4	2	1	0	0	0	0	0	0	6	1	0.000366	2000	0	0	1	0	3	0	0	1	0	0
1951	41	Haiti	2	3	0	4	2	1	0	0	0	0	0	0	6	1	0.0003586	2100	0	0	1	0	3	0	0	1	0	0
1952	41	Haiti	2	3	0	4	2	1	0	0	0	0	0	0	6	1	0.0003405	2200	0	0	1	0	3	0	0	1	0	0
1953	41	Haiti	2	3	0	4	2	1	0	0	0	0	0	0	6	1	0.0003472	2200	0	0	1	0	3	0	0	1	0	0
1954	41	Haiti	2	3	0	4	2	1	0	0	0	0	0	0	6	1	0.0003419	2500	0	0	1	0	4	0	0	1	0	0
1955	41	Haiti	2	3	0	4	2	1	0	0	0	0	0	0	6	1	0.0003433	2500	0	0	1	0	4	0	0	1	0	0
1956	41	Haiti	2	3	0	4	2	1	0	0	0	0	0	0	6	1	0.0003448	2500	0	0	1	0	4	0	0	1	0	0
1957	41	Haiti	2	3	0	4	2	1	0	0	0	0	0	0	6	1	0.0003381	2800	0	0	1	0	4	0	0	1	0	0
1958	41	Haiti	2	3	0	4	2	1	0	0	0	0	0	0	6	1	0.0003409	2800	0	0	1	0	4	0	0	1	0	0
1959	41	Haiti	2	3	0	4	2	1	0	0	0	0	0	0	6	1	0.0003608	2800	0	0	1	0	5	0	0	1	0	0
1960	41	Haiti	2	3	0	4	2	1	0	0	0	0	0	0	6	1	0.000364	3000	0	0	1	0	5	0	0	1	0	0
1961	41	Haiti	2	3	0	4	2	1	0	0	0	0	0	0	6	1	0.0003556	3000	0	0	1	0	5	0	0	1	0	0
1962	41	Haiti	2	3	0	4	2	1	0	0	0	0	0	0	6	1	0.0003506	3000	0	0	1	0	6	0	0	1	0	0
1963	41	Haiti	2	3	0	4	2	1	0	0	0	0	0	0	6	1	0.0004364	3100	0	0	1	0	6	0	0	1	0	0
[truncated: 36,001 more rows]
