# Supplementary material for: The defocalizing effect of international courts: Evidence from maritime delimitation practices
Source: Rev Int Organ. 2024 Jun 29;20(4):825–61. doi: 10.1007/s11558-024-09545-4 (PMC12727788; doi:10.1007/s11558-024-09545-4)
Supplement: Supplementary file 2 — Supplementary file2 (ZIP 112225 kb) [file 11558_2024_9545_MOESM2_ESM.zip › The Defocalizing Effect - Replication/1 Data preparation/qog_std_ts_jan23.csv]

ccode	cname	year	ccode_qog	cname_qog	ccodealp	ccodecow	version	cname_year	ccodealp_year	aid_cpnc	aid_cpsc	aid_crnc	aid_crnio	aid_crsc	aid_crsio	aii_acc	aii_aio	aii_cilser	aii_elec	aii_pubm	aii_q01	aii_q02	aii_q03	aii_q04	aii_q05	aii_q06	aii_q07	aii_q08	aii_q09	aii_q10	aii_q11	aii_q12	aii_q13	aii_q14	aii_q15	aii_q16	aii_q17	aii_q18	aii_q19	aii_q20	aii_q21	aii_q22	aii_q23	aii_q24	aii_q25	aii_q26	aii_q27	aii_q28	aii_q29
4	Afghanistan	1946	4	Afghanistan	AFG	700	QoGStdTSjan23	Afghanistan 1946	AFG46
4	Afghanistan	1947	4	Afghanistan	AFG	700	QoGStdTSjan23	Afghanistan 1947	AFG47
4	Afghanistan	1948	4	Afghanistan	AFG	700	QoGStdTSjan23	Afghanistan 1948	AFG48
4	Afghanistan	1949	4	Afghanistan	AFG	700	QoGStdTSjan23	Afghanistan 1949	AFG49
4	Afghanistan	1950	4	Afghanistan	AFG	700	QoGStdTSjan23	Afghanistan 1950	AFG50
4	Afghanistan	1951	4	Afghanistan	AFG	700	QoGStdTSjan23	Afghanistan 1951	AFG51
4	Afghanistan	1952	4	Afghanistan	AFG	700	QoGStdTSjan23	Afghanistan 1952	AFG52
4	Afghanistan	1953	4	Afghanistan	AFG	700	QoGStdTSjan23	Afghanistan 1953	AFG53
4	Afghanistan	1954	4	Afghanistan	AFG	700	QoGStdTSjan23	Afghanistan 1954	AFG54
4	Afghanistan	1955	4	Afghanistan	AFG	700	QoGStdTSjan23	Afghanistan 1955	AFG55
4	Afghanistan	1956	4	Afghanistan	AFG	700	QoGStdTSjan23	Afghanistan 1956	AFG56
4	Afghanistan	1957	4	Afghanistan	AFG	700	QoGStdTSjan23	Afghanistan 1957	AFG57
4	Afghanistan	1958	4	Afghanistan	AFG	700	QoGStdTSjan23	Afghanistan 1958	AFG58
4	Afghanistan	1959	4	Afghanistan	AFG	700	QoGStdTSjan23	Afghanistan 1959	AFG59
4	Afghanistan	1960	4	Afghanistan	AFG	700	QoGStdTSjan23	Afghanistan 1960	AFG60
4	Afghanistan	1961	4	Afghanistan	AFG	700	QoGStdTSjan23	Afghanistan 1961	AFG61
4	Afghanistan	1962	4	Afghanistan	AFG	700	QoGStdTSjan23	Afghanistan 1962	AFG62
4	Afghanistan	1963	4	Afghanistan	AFG	700	QoGStdTSjan23	Afghanistan 1963	AFG63
4	Afghanistan	1964	4	Afghanistan	AFG	700	QoGStdTSjan23	Afghanistan 1964	AFG64				1		25430956
4	Afghanistan	1965	4	Afghanistan	AFG	700	QoGStdTSjan23	Afghanistan 1965	AFG65
4	Afghanistan	1966	4	Afghanistan	AFG	700	QoGStdTSjan23	Afghanistan 1966	AFG66
4	Afghanistan	1967	4	Afghanistan	AFG	700	QoGStdTSjan23	Afghanistan 1967	AFG67
4	Afghanistan	1968	4	Afghanistan	AFG	700	QoGStdTSjan23	Afghanistan 1968	AFG68
4	Afghanistan	1969	4	Afghanistan	AFG	700	QoGStdTSjan23	Afghanistan 1969	AFG69				2		34917024
4	Afghanistan	1970	4	Afghanistan	AFG	700	QoGStdTSjan23	Afghanistan 1970	AFG70				3		71017120
4	Afghanistan	1971	4	Afghanistan	AFG	700	QoGStdTSjan23	Afghanistan 1971	AFG71				2		32507850
4	Afghanistan	1972	4	Afghanistan	AFG	700	QoGStdTSjan23	Afghanistan 1972	AFG72				1		1700152
4	Afghanistan	1973	4	Afghanistan	AFG	700	QoGStdTSjan23	Afghanistan 1973	AFG73			8	2	71870344	196791200
4	Afghanistan	1974	4	Afghanistan	AFG	700	QoGStdTSjan23	Afghanistan 1974	AFG74			6	3	105848272	68742624
4	Afghanistan	1975	4	Afghanistan	AFG	700	QoGStdTSjan23	Afghanistan 1975	AFG75			6	3	34812512	87859544
4	Afghanistan	1976	4	Afghanistan	AFG	700	QoGStdTSjan23	Afghanistan 1976	AFG76			7	2	114599784	248298272
4	Afghanistan	1977	4	Afghanistan	AFG	700	QoGStdTSjan23	Afghanistan 1977	AFG77			11	5	277458624	107732968
4	Afghanistan	1978	4	Afghanistan	AFG	700	QoGStdTSjan23	Afghanistan 1978	AFG78			9	4	102721072	201226048
4	Afghanistan	1979	4	Afghanistan	AFG	700	QoGStdTSjan23	Afghanistan 1979	AFG79			6	5	26606816	253451248
4	Afghanistan	1980	4	Afghanistan	AFG	700	QoGStdTSjan23	Afghanistan 1980	AFG80			2		1893423
4	Afghanistan	1981	4	Afghanistan	AFG	700	QoGStdTSjan23	Afghanistan 1981	AFG81			3		909453
4	Afghanistan	1982	4	Afghanistan	AFG	700	QoGStdTSjan23	Afghanistan 1982	AFG82			3		732498
4	Afghanistan	1983	4	Afghanistan	AFG	700	QoGStdTSjan23	Afghanistan 1983	AFG83			4		4092219
4	Afghanistan	1984	4	Afghanistan	AFG	700	QoGStdTSjan23	Afghanistan 1984	AFG84			5		3402112
4	Afghanistan	1985	4	Afghanistan	AFG	700	QoGStdTSjan23	Afghanistan 1985	AFG85			5	1	12985745	18560
4	Afghanistan	1986	4	Afghanistan	AFG	700	QoGStdTSjan23	Afghanistan 1986	AFG86			6		43028464
4	Afghanistan	1987	4	Afghanistan	AFG	700	QoGStdTSjan23	Afghanistan 1987	AFG87			5		64384104
4	Afghanistan	1988	4	Afghanistan	AFG	700	QoGStdTSjan23	Afghanistan 1988	AFG88			6		108764680
4	Afghanistan	1989	4	Afghanistan	AFG	700	QoGStdTSjan23	Afghanistan 1989	AFG89			5		143586720
4	Afghanistan	1990	4	Afghanistan	AFG	700	QoGStdTSjan23	Afghanistan 1990	AFG90			7		138156656
4	Afghanistan	1991	4	Afghanistan	AFG	700	QoGStdTSjan23	Afghanistan 1991	AFG91			8		114212304
4	Afghanistan	1992	4	Afghanistan	AFG	700	QoGStdTSjan23	Afghanistan 1992	AFG92			9	2	124677184	538773
4	Afghanistan	1993	4	Afghanistan	AFG	700	QoGStdTSjan23	Afghanistan 1993	AFG93			9		91968384
4	Afghanistan	1994	4	Afghanistan	AFG	700	QoGStdTSjan23	Afghanistan 1994	AFG94			10		68755072
4	Afghanistan	1995	4	Afghanistan	AFG	700	QoGStdTSjan23	Afghanistan 1995	AFG95			14	2	97024936	33247256
4	Afghanistan	1996	4	Afghanistan	AFG	700	QoGStdTSjan23	Afghanistan 1996	AFG96			12	1	86456984	52502536
4	Afghanistan	1997	4	Afghanistan	AFG	700	QoGStdTSjan23	Afghanistan 1997	AFG97			16	2	139041440	84613128
4	Afghanistan	1998	4	Afghanistan	AFG	700	QoGStdTSjan23	Afghanistan 1998	AFG98			14	3	119509480	75565496
4	Afghanistan	1999	4	Afghanistan	AFG	700	QoGStdTSjan23	Afghanistan 1999	AFG99			15	2	146747392	69784120
4	Afghanistan	2000	4	Afghanistan	AFG	700	QoGStdTSjan23	Afghanistan 2000	AFG00			18	2	168780224	68059496
4	Afghanistan	2001	4	Afghanistan	AFG	700	QoGStdTSjan23	Afghanistan 2001	AFG01			21	3	709063040	159522832
4	Afghanistan	2002	4	Afghanistan	AFG	700	QoGStdTSjan23	Afghanistan 2002	AFG02			24	9	1881345152	2958600192
4	Afghanistan	2003	4	Afghanistan	AFG	700	QoGStdTSjan23	Afghanistan 2003	AFG03			24	8	2127231488	1359500928
4	Afghanistan	2004	4	Afghanistan	AFG	700	QoGStdTSjan23	Afghanistan 2004	AFG04			26	10	2751720704	1015876352
4	Afghanistan	2005	4	Afghanistan	AFG	700	QoGStdTSjan23	Afghanistan 2005	AFG05			26	11	3349994752	1044577728
4	Afghanistan	2006	4	Afghanistan	AFG	700	QoGStdTSjan23	Afghanistan 2006	AFG06			29	9	3040621312	1217311360
4	Afghanistan	2007	4	Afghanistan	AFG	700	QoGStdTSjan23	Afghanistan 2007	AFG07			28	12	4178315264	933619200
4	Afghanistan	2008	4	Afghanistan	AFG	700	QoGStdTSjan23	Afghanistan 2008	AFG08			35	11	6024376832	684043392
4	Afghanistan	2009	4	Afghanistan	AFG	700	QoGStdTSjan23	Afghanistan 2009	AFG09			31	10	5835972096	843801856
4	Afghanistan	2010	4	Afghanistan	AFG	700	QoGStdTSjan23	Afghanistan 2010	AFG10			31	7	7550530560	750065024
4	Afghanistan	2011	4	Afghanistan	AFG	700	QoGStdTSjan23	Afghanistan 2011	AFG11			26	11	5185719296	1421194624
4	Afghanistan	2012	4	Afghanistan	AFG	700	QoGStdTSjan23	Afghanistan 2012	AFG12			26	14	5707894272	746042944
4	Afghanistan	2013	4	Afghanistan	AFG	700	QoGStdTSjan23	Afghanistan 2013	AFG13			29	13	5300439040	1354276736
4	Afghanistan	2014	4	Afghanistan	AFG	700	QoGStdTSjan23	Afghanistan 2014	AFG14
4	Afghanistan	2015	4	Afghanistan	AFG	700	QoGStdTSjan23	Afghanistan 2015	AFG15
4	Afghanistan	2016	4	Afghanistan	AFG	700	QoGStdTSjan23	Afghanistan 2016	AFG16
4	Afghanistan	2017	4	Afghanistan	AFG	700	QoGStdTSjan23	Afghanistan 2017	AFG17
4	Afghanistan	2018	4	Afghanistan	AFG	700	QoGStdTSjan23	Afghanistan 2018	AFG18
4	Afghanistan	2019	4	Afghanistan	AFG	700	QoGStdTSjan23	Afghanistan 2019	AFG19
4	Afghanistan	2020	4	Afghanistan	AFG	700	QoGStdTSjan23	Afghanistan 2020	AFG20
4	Afghanistan	2021	4	Afghanistan	AFG	700	QoGStdTSjan23	Afghanistan 2021	AFG21
4	Afghanistan	2022	4	Afghanistan	AFG		QoGStdTSjan23	Afghanistan 2022	AFG22
8	Albania	1946	8	Albania	ALB	339	QoGStdTSjan23	Albania 1946	ALB46
8	Albania	1947	8	Albania	ALB	339	QoGStdTSjan23	Albania 1947	ALB47
8	Albania	1948	8	Albania	ALB	339	QoGStdTSjan23	Albania 1948	ALB48
8	Albania	1949	8	Albania	ALB	339	QoGStdTSjan23	Albania 1949	ALB49
8	Albania	1950	8	Albania	ALB	339	QoGStdTSjan23	Albania 1950	ALB50
8	Albania	1951	8	Albania	ALB	339	QoGStdTSjan23	Albania 1951	ALB51
8	Albania	1952	8	Albania	ALB	339	QoGStdTSjan23	Albania 1952	ALB52
8	Albania	1953	8	Albania	ALB	339	QoGStdTSjan23	Albania 1953	ALB53
8	Albania	1954	8	Albania	ALB	339	QoGStdTSjan23	Albania 1954	ALB54
8	Albania	1955	8	Albania	ALB	339	QoGStdTSjan23	Albania 1955	ALB55
8	Albania	1956	8	Albania	ALB	339	QoGStdTSjan23	Albania 1956	ALB56
8	Albania	1957	8	Albania	ALB	339	QoGStdTSjan23	Albania 1957	ALB57
8	Albania	1958	8	Albania	ALB	339	QoGStdTSjan23	Albania 1958	ALB58
8	Albania	1959	8	Albania	ALB	339	QoGStdTSjan23	Albania 1959	ALB59
8	Albania	1960	8	Albania	ALB	339	QoGStdTSjan23	Albania 1960	ALB60
8	Albania	1961	8	Albania	ALB	339	QoGStdTSjan23	Albania 1961	ALB61
8	Albania	1962	8	Albania	ALB	339	QoGStdTSjan23	Albania 1962	ALB62
8	Albania	1963	8	Albania	ALB	339	QoGStdTSjan23	Albania 1963	ALB63
8	Albania	1964	8	Albania	ALB	339	QoGStdTSjan23	Albania 1964	ALB64
8	Albania	1965	8	Albania	ALB	339	QoGStdTSjan23	Albania 1965	ALB65
8	Albania	1966	8	Albania	ALB	339	QoGStdTSjan23	Albania 1966	ALB66
8	Albania	1967	8	Albania	ALB	339	QoGStdTSjan23	Albania 1967	ALB67
8	Albania	1968	8	Albania	ALB	339	QoGStdTSjan23	Albania 1968	ALB68
8	Albania	1969	8	Albania	ALB	339	QoGStdTSjan23	Albania 1969	ALB69
8	Albania	1970	8	Albania	ALB	339	QoGStdTSjan23	Albania 1970	ALB70
8	Albania	1971	8	Albania	ALB	339	QoGStdTSjan23	Albania 1971	ALB71
8	Albania	1972	8	Albania	ALB	339	QoGStdTSjan23	Albania 1972	ALB72
8	Albania	1973	8	Albania	ALB	339	QoGStdTSjan23	Albania 1973	ALB73
8	Albania	1974	8	Albania	ALB	339	QoGStdTSjan23	Albania 1974	ALB74
8	Albania	1975	8	Albania	ALB	339	QoGStdTSjan23	Albania 1975	ALB75
8	Albania	1976	8	Albania	ALB	339	QoGStdTSjan23	Albania 1976	ALB76
8	Albania	1977	8	Albania	ALB	339	QoGStdTSjan23	Albania 1977	ALB77
8	Albania	1978	8	Albania	ALB	339	QoGStdTSjan23	Albania 1978	ALB78
8	Albania	1979	8	Albania	ALB	339	QoGStdTSjan23	Albania 1979	ALB79
8	Albania	1980	8	Albania	ALB	339	QoGStdTSjan23	Albania 1980	ALB80
8	Albania	1981	8	Albania	ALB	339	QoGStdTSjan23	Albania 1981	ALB81
8	Albania	1982	8	Albania	ALB	339	QoGStdTSjan23	Albania 1982	ALB82
8	Albania	1983	8	Albania	ALB	339	QoGStdTSjan23	Albania 1983	ALB83
8	Albania	1984	8	Albania	ALB	339	QoGStdTSjan23	Albania 1984	ALB84
8	Albania	1985	8	Albania	ALB	339	QoGStdTSjan23	Albania 1985	ALB85
8	Albania	1986	8	Albania	ALB	339	QoGStdTSjan23	Albania 1986	ALB86
8	Albania	1987	8	Albania	ALB	339	QoGStdTSjan23	Albania 1987	ALB87
8	Albania	1988	8	Albania	ALB	339	QoGStdTSjan23	Albania 1988	ALB88
8	Albania	1989	8	Albania	ALB	339	QoGStdTSjan23	Albania 1989	ALB89			2		2967382
8	Albania	1990	8	Albania	ALB	339	QoGStdTSjan23	Albania 1990	ALB90
8	Albania	1991	8	Albania	ALB	339	QoGStdTSjan23	Albania 1991	ALB91			6	1	85508400	22737
8	Albania	1992	8	Albania	ALB	339	QoGStdTSjan23	Albania 1992	ALB92			8	4	87352800	104752176
8	Albania	1993	8	Albania	ALB	339	QoGStdTSjan23	Albania 1993	ALB93			10	6	51408900	232058848
8	Albania	1994	8	Albania	ALB	339	QoGStdTSjan23	Albania 1994	ALB94			11	6	69305832	162971216
8	Albania	1995	8	Albania	ALB	339	QoGStdTSjan23	Albania 1995	ALB95			15	4	190802512	91309584
8	Albania	1996	8	Albania	ALB	339	QoGStdTSjan23	Albania 1996	ALB96			14	6	128382832	156491392
8	Albania	1997	8	Albania	ALB	339	QoGStdTSjan23	Albania 1997	ALB97			15	4	88881944	159847616
8	Albania	1998	8	Albania	ALB	339	QoGStdTSjan23	Albania 1998	ALB98			14	7	148415536	421322432
8	Albania	1999	8	Albania	ALB	339	QoGStdTSjan23	Albania 1999	ALB99			17	7	597973056	461436608
8	Albania	2000	8	Albania	ALB	339	QoGStdTSjan23	Albania 2000	ALB00			17	6	375191456	159298640
8	Albania	2001	8	Albania	ALB	339	QoGStdTSjan23	Albania 2001	ALB01			19	8	229426640	266908496
8	Albania	2002	8	Albania	ALB	339	QoGStdTSjan23	Albania 2002	ALB02			18	8	273232640	390570848
8	Albania	2003	8	Albania	ALB	339	QoGStdTSjan23	Albania 2003	ALB03			19	6	351130816	286099552
8	Albania	2004	8	Albania	ALB	339	QoGStdTSjan23	Albania 2004	ALB04			22	10	294464064	323982752
8	Albania	2005	8	Albania	ALB	339	QoGStdTSjan23	Albania 2005	ALB05			19	10	259956672	302177088
8	Albania	2006	8	Albania	ALB	339	QoGStdTSjan23	Albania 2006	ALB06			21	12	400584000	297543168
8	Albania	2007	8	Albania	ALB	339	QoGStdTSjan23	Albania 2007	ALB07			19	13	235880976	291680992
8	Albania	2008	8	Albania	ALB	339	QoGStdTSjan23	Albania 2008	ALB08			23	13	412546624	209436992
8	Albania	2009	8	Albania	ALB	339	QoGStdTSjan23	Albania 2009	ALB09			22	7	196564784	113326088
8	Albania	2010	8	Albania	ALB	339	QoGStdTSjan23	Albania 2010	ALB10			21	8	374711680	140109520
8	Albania	2011	8	Albania	ALB	339	QoGStdTSjan23	Albania 2011	ALB11			23	10	232412944	298227424
8	Albania	2012	8	Albania	ALB	339	QoGStdTSjan23	Albania 2012	ALB12			23	11	172898944	219836560
8	Albania	2013	8	Albania	ALB	339	QoGStdTSjan23	Albania 2013	ALB13			26	13	252646816	511095392
8	Albania	2014	8	Albania	ALB	339	QoGStdTSjan23	Albania 2014	ALB14
8	Albania	2015	8	Albania	ALB	339	QoGStdTSjan23	Albania 2015	ALB15
8	Albania	2016	8	Albania	ALB	339	QoGStdTSjan23	Albania 2016	ALB16
8	Albania	2017	8	Albania	ALB	339	QoGStdTSjan23	Albania 2017	ALB17
8	Albania	2018	8	Albania	ALB	339	QoGStdTSjan23	Albania 2018	ALB18
8	Albania	2019	8	Albania	ALB	339	QoGStdTSjan23	Albania 2019	ALB19
8	Albania	2020	8	Albania	ALB	339	QoGStdTSjan23	Albania 2020	ALB20
8	Albania	2021	8	Albania	ALB	339	QoGStdTSjan23	Albania 2021	ALB21
8	Albania	2022	8	Albania	ALB		QoGStdTSjan23	Albania 2022	ALB22
12	Algeria	1946	12	Algeria	DZA	615	QoGStdTSjan23	Algeria 1946	DZA46
12	Algeria	1947	12	Algeria	DZA	615	QoGStdTSjan23	Algeria 1947	DZA47
12	Algeria	1948	12	Algeria	DZA	615	QoGStdTSjan23	Algeria 1948	DZA48
12	Algeria	1949	12	Algeria	DZA	615	QoGStdTSjan23	Algeria 1949	DZA49
12	Algeria	1950	12	Algeria	DZA	615	QoGStdTSjan23	Algeria 1950	DZA50
12	Algeria	1951	12	Algeria	DZA	615	QoGStdTSjan23	Algeria 1951	DZA51
12	Algeria	1952	12	Algeria	DZA	615	QoGStdTSjan23	Algeria 1952	DZA52
12	Algeria	1953	12	Algeria	DZA	615	QoGStdTSjan23	Algeria 1953	DZA53
12	Algeria	1954	12	Algeria	DZA	615	QoGStdTSjan23	Algeria 1954	DZA54
12	Algeria	1955	12	Algeria	DZA	615	QoGStdTSjan23	Algeria 1955	DZA55
12	Algeria	1956	12	Algeria	DZA	615	QoGStdTSjan23	Algeria 1956	DZA56
12	Algeria	1957	12	Algeria	DZA	615	QoGStdTSjan23	Algeria 1957	DZA57
12	Algeria	1958	12	Algeria	DZA	615	QoGStdTSjan23	Algeria 1958	DZA58
12	Algeria	1959	12	Algeria	DZA	615	QoGStdTSjan23	Algeria 1959	DZA59
12	Algeria	1960	12	Algeria	DZA	615	QoGStdTSjan23	Algeria 1960	DZA60
12	Algeria	1961	12	Algeria	DZA	615	QoGStdTSjan23	Algeria 1961	DZA61
12	Algeria	1962	12	Algeria	DZA	615	QoGStdTSjan23	Algeria 1962	DZA62
12	Algeria	1963	12	Algeria	DZA	615	QoGStdTSjan23	Algeria 1963	DZA63
12	Algeria	1964	12	Algeria	DZA	615	QoGStdTSjan23	Algeria 1964	DZA64			1	1	152585680	148952752
12	Algeria	1965	12	Algeria	DZA	615	QoGStdTSjan23	Algeria 1965	DZA65
12	Algeria	1966	12	Algeria	DZA	615	QoGStdTSjan23	Algeria 1966	DZA66
12	Algeria	1967	12	Algeria	DZA	615	QoGStdTSjan23	Algeria 1967	DZA67			1		49942048
12	Algeria	1968	12	Algeria	DZA	615	QoGStdTSjan23	Algeria 1968	DZA68
12	Algeria	1969	12	Algeria	DZA	615	QoGStdTSjan23	Algeria 1969	DZA69
12	Algeria	1970	12	Algeria	DZA	615	QoGStdTSjan23	Algeria 1970	DZA70
12	Algeria	1971	12	Algeria	DZA	615	QoGStdTSjan23	Algeria 1971	DZA71				1		36601068
12	Algeria	1972	12	Algeria	DZA	615	QoGStdTSjan23	Algeria 1972	DZA72
12	Algeria	1973	12	Algeria	DZA	615	QoGStdTSjan23	Algeria 1973	DZA73			7	2	341789952	135116336
12	Algeria	1974	12	Algeria	DZA	615	QoGStdTSjan23	Algeria 1974	DZA74			7	3	537987328	823273984
12	Algeria	1975	12	Algeria	DZA	615	QoGStdTSjan23	Algeria 1975	DZA75			3	2	181445312	372764896
12	Algeria	1976	12	Algeria	DZA	615	QoGStdTSjan23	Algeria 1976	DZA76			8	2	199827200	417094880
12	Algeria	1977	12	Algeria	DZA	615	QoGStdTSjan23	Algeria 1977	DZA77			3	4	54215432	785082368
12	Algeria	1978	12	Algeria	DZA	615	QoGStdTSjan23	Algeria 1978	DZA78			5	2	27992658	542646208
12	Algeria	1979	12	Algeria	DZA	615	QoGStdTSjan23	Algeria 1979	DZA79			7	2	83468608	532696640
12	Algeria	1980	12	Algeria	DZA	615	QoGStdTSjan23	Algeria 1980	DZA80			7	3	120026112	602054016
12	Algeria	1981	12	Algeria	DZA	615	QoGStdTSjan23	Algeria 1981	DZA81			6	3	228355984	77452352
12	Algeria	1982	12	Algeria	DZA	615	QoGStdTSjan23	Algeria 1982	DZA82			6	2	826899776	56863572
12	Algeria	1983	12	Algeria	DZA	615	QoGStdTSjan23	Algeria 1983	DZA83			5	4	571690560	400182720
12	Algeria	1984	12	Algeria	DZA	615	QoGStdTSjan23	Algeria 1984	DZA84			4	4	4185056	886700992
12	Algeria	1985	12	Algeria	DZA	615	QoGStdTSjan23	Algeria 1985	DZA85			9	3	246667392	765344320
12	Algeria	1986	12	Algeria	DZA	615	QoGStdTSjan23	Algeria 1986	DZA86			4	3	53265812	268059520
12	Algeria	1987	12	Algeria	DZA	615	QoGStdTSjan23	Algeria 1987	DZA87			8	2	135990928	1236587776
12	Algeria	1988	12	Algeria	DZA	615	QoGStdTSjan23	Algeria 1988	DZA88			6	5	419233376	1100564096
12	Algeria	1989	12	Algeria	DZA	615	QoGStdTSjan23	Algeria 1989	DZA89			11	6	1484083456	1648722176
12	Algeria	1990	12	Algeria	DZA	615	QoGStdTSjan23	Algeria 1990	DZA90			10	5	347778208	738459328
12	Algeria	1991	12	Algeria	DZA	615	QoGStdTSjan23	Algeria 1991	DZA91			9	4	1063050048	1399808768
12	Algeria	1992	12	Algeria	DZA	615	QoGStdTSjan23	Algeria 1992	DZA92			11	5	1736707968	489214272
12	Algeria	1993	12	Algeria	DZA	615	QoGStdTSjan23	Algeria 1993	DZA93			10	4	1036735040	875417152
12	Algeria	1994	12	Algeria	DZA	615	QoGStdTSjan23	Algeria 1994	DZA94			11	6	367514240	877027008
12	Algeria	1995	12	Algeria	DZA	615	QoGStdTSjan23	Algeria 1995	DZA95			11	4	2598491392	1462091648
12	Algeria	1996	12	Algeria	DZA	615	QoGStdTSjan23	Algeria 1996	DZA96			11	4	120815440	1304228352
12	Algeria	1997	12	Algeria	DZA	615	QoGStdTSjan23	Algeria 1997	DZA97			13	5	273045728	238187888
12	Algeria	1998	12	Algeria	DZA	615	QoGStdTSjan23	Algeria 1998	DZA98			12	6	108880192	815905920
12	Algeria	1999	12	Algeria	DZA	615	QoGStdTSjan23	Algeria 1999	DZA99			14	5	226028336	557124928
12	Algeria	2000	12	Algeria	DZA	615	QoGStdTSjan23	Algeria 2000	DZA00			15	7	659948992	751471168
12	Algeria	2001	12	Algeria	DZA	615	QoGStdTSjan23	Algeria 2001	DZA01			18	8	832142720	812996288
12	Algeria	2002	12	Algeria	DZA	615	QoGStdTSjan23	Algeria 2002	DZA02			17	10	595960576	1357271424
12	Algeria	2003	12	Algeria	DZA	615	QoGStdTSjan23	Algeria 2003	DZA03			20	8	512894528	619104128
12	Algeria	2004	12	Algeria	DZA	615	QoGStdTSjan23	Algeria 2004	DZA04			18	8	358095424	131154272
12	Algeria	2005	12	Algeria	DZA	615	QoGStdTSjan23	Algeria 2005	DZA05			19	6	620278784	207928848
12	Algeria	2006	12	Algeria	DZA	615	QoGStdTSjan23	Algeria 2006	DZA06			19	6	486435424	119511576
12	Algeria	2007	12	Algeria	DZA	615	QoGStdTSjan23	Algeria 2007	DZA07			17	5	379223744	96141112
12	Algeria	2008	12	Algeria	DZA	615	QoGStdTSjan23	Algeria 2008	DZA08			18	5	199241088	56185568
12	Algeria	2009	12	Algeria	DZA	615	QoGStdTSjan23	Algeria 2009	DZA09			18	8	214782784	84588080
12	Algeria	2010	12	Algeria	DZA	615	QoGStdTSjan23	Algeria 2010	DZA10			21	5	217272608	99426608
12	Algeria	2011	12	Algeria	DZA	615	QoGStdTSjan23	Algeria 2011	DZA11			21	6	213123712	96225368
12	Algeria	2012	12	Algeria	DZA	615	QoGStdTSjan23	Algeria 2012	DZA12			22	8	175723184	137738720
12	Algeria	2013	12	Algeria	DZA	615	QoGStdTSjan23	Algeria 2013	DZA13			21	6	481431360	82415784	41.666668	22.368422	25	25	38.636364	0	25	25	75	100	0	25	25	0	100	0	0	25	0	100	0	100	50	0	25	25	25	50	100	50	0	100	50	25
12	Algeria	2014	12	Algeria	DZA	615	QoGStdTSjan23	Algeria 2014	DZA14							41.666668	15.789474	41.666668	20	29.545454	0	0	0	50	100	0	0	25	0	100	0	0	25	0	100	0	100	50	0	25	25	0	50	100	25	0	100	25	25
12	Algeria	2015	12	Algeria	DZA	615	QoGStdTSjan23	Algeria 2015	DZA15							44.444443	21.052631	41.666668	20	40	0	25	0	50	100	0	25	50	0	100	0	25	25	0	100	0	100	50	0	25	25	0	50	100	50	25	100	25	25
12	Algeria	2016	12	Algeria	DZA	615	QoGStdTSjan23	Algeria 2016	DZA16							39.285713	21.052631	41.666668	10	37.5	0	25	0	25	100	0	25	25	0	100	0	0	25	0			100	50	0	0	0	0	50	100	50	25	100	25	25
12	Algeria	2017	12	Algeria	DZA	615	QoGStdTSjan23	Algeria 2017	DZA17							35.714287	19.736841	33.333332	10	32.5	0	0	0	25	100	0	0	0	0	100	0	0	0	0			100	50	0	0	0	0	50	100	50	25	100	25	25
12	Algeria	2018	12	Algeria	DZA	615	QoGStdTSjan23	Algeria 2018	DZA18							6.25	12.5	0	16.666666	25		0	0	25			25	0	0			0	0	0				25			0	0	50		50	25		25	25
12	Algeria	2019	12	Algeria	DZA	615	QoGStdTSjan23	Algeria 2019	DZA19							6.25	7.5	12.5	16.666666	20		0	0	25			25	0	0			25	0	0				0			0	0	50		25	25		25	25
12	Algeria	2020	12	Algeria	DZA	615	QoGStdTSjan23	Algeria 2020	DZA20							6.25	5	12.5	8.333333	20		0	0	25			25	0	0			25	0	0				0			0	0	25		25	25		25	25
12	Algeria	2021	12	Algeria	DZA	615	QoGStdTSjan23	Algeria 2021	DZA21							12.5	5	12.5	8.333333	20		0	0	25			25	0	0			25	25	0				0			0	0	25		25	25		25	25
12	Algeria	2022	12	Algeria	DZA		QoGStdTSjan23	Algeria 2022	DZA22
20	Andorra	1946	20	Andorra	AND	232	QoGStdTSjan23	Andorra 1946	AND46
20	Andorra	1947	20	Andorra	AND	232	QoGStdTSjan23	Andorra 1947	AND47
20	Andorra	1948	20	Andorra	AND	232	QoGStdTSjan23	Andorra 1948	AND48
20	Andorra	1949	20	Andorra	AND	232	QoGStdTSjan23	Andorra 1949	AND49
20	Andorra	1950	20	Andorra	AND	232	QoGStdTSjan23	Andorra 1950	AND50
20	Andorra	1951	20	Andorra	AND	232	QoGStdTSjan23	Andorra 1951	AND51
20	Andorra	1952	20	Andorra	AND	232	QoGStdTSjan23	Andorra 1952	AND52
20	Andorra	1953	20	Andorra	AND	232	QoGStdTSjan23	Andorra 1953	AND53
20	Andorra	1954	20	Andorra	AND	232	QoGStdTSjan23	Andorra 1954	AND54
20	Andorra	1955	20	Andorra	AND	232	QoGStdTSjan23	Andorra 1955	AND55
20	Andorra	1956	20	Andorra	AND	232	QoGStdTSjan23	Andorra 1956	AND56
20	Andorra	1957	20	Andorra	AND	232	QoGStdTSjan23	Andorra 1957	AND57
20	Andorra	1958	20	Andorra	AND	232	QoGStdTSjan23	Andorra 1958	AND58
20	Andorra	1959	20	Andorra	AND	232	QoGStdTSjan23	Andorra 1959	AND59
20	Andorra	1960	20	Andorra	AND	232	QoGStdTSjan23	Andorra 1960	AND60
20	Andorra	1961	20	Andorra	AND	232	QoGStdTSjan23	Andorra 1961	AND61
20	Andorra	1962	20	Andorra	AND	232	QoGStdTSjan23	Andorra 1962	AND62
20	Andorra	1963	20	Andorra	AND	232	QoGStdTSjan23	Andorra 1963	AND63
20	Andorra	1964	20	Andorra	AND	232	QoGStdTSjan23	Andorra 1964	AND64
20	Andorra	1965	20	Andorra	AND	232	QoGStdTSjan23	Andorra 1965	AND65
20	Andorra	1966	20	Andorra	AND	232	QoGStdTSjan23	Andorra 1966	AND66
20	Andorra	1967	20	Andorra	AND	232	QoGStdTSjan23	Andorra 1967	AND67
20	Andorra	1968	20	Andorra	AND	232	QoGStdTSjan23	Andorra 1968	AND68
20	Andorra	1969	20	Andorra	AND	232	QoGStdTSjan23	Andorra 1969	AND69
20	Andorra	1970	20	Andorra	AND	232	QoGStdTSjan23	Andorra 1970	AND70
20	Andorra	1971	20	Andorra	AND	232	QoGStdTSjan23	Andorra 1971	AND71
20	Andorra	1972	20	Andorra	AND	232	QoGStdTSjan23	Andorra 1972	AND72
20	Andorra	1973	20	Andorra	AND	232	QoGStdTSjan23	Andorra 1973	AND73
20	Andorra	1974	20	Andorra	AND	232	QoGStdTSjan23	Andorra 1974	AND74
20	Andorra	1975	20	Andorra	AND	232	QoGStdTSjan23	Andorra 1975	AND75
20	Andorra	1976	20	Andorra	AND	232	QoGStdTSjan23	Andorra 1976	AND76
20	Andorra	1977	20	Andorra	AND	232	QoGStdTSjan23	Andorra 1977	AND77
20	Andorra	1978	20	Andorra	AND	232	QoGStdTSjan23	Andorra 1978	AND78
20	Andorra	1979	20	Andorra	AND	232	QoGStdTSjan23	Andorra 1979	AND79
20	Andorra	1980	20	Andorra	AND	232	QoGStdTSjan23	Andorra 1980	AND80
20	Andorra	1981	20	Andorra	AND	232	QoGStdTSjan23	Andorra 1981	AND81
20	Andorra	1982	20	Andorra	AND	232	QoGStdTSjan23	Andorra 1982	AND82
20	Andorra	1983	20	Andorra	AND	232	QoGStdTSjan23	Andorra 1983	AND83
20	Andorra	1984	20	Andorra	AND	232	QoGStdTSjan23	Andorra 1984	AND84
20	Andorra	1985	20	Andorra	AND	232	QoGStdTSjan23	Andorra 1985	AND85
20	Andorra	1986	20	Andorra	AND	232	QoGStdTSjan23	Andorra 1986	AND86
20	Andorra	1987	20	Andorra	AND	232	QoGStdTSjan23	Andorra 1987	AND87
20	Andorra	1988	20	Andorra	AND	232	QoGStdTSjan23	Andorra 1988	AND88
20	Andorra	1989	20	Andorra	AND	232	QoGStdTSjan23	Andorra 1989	AND89
20	Andorra	1990	20	Andorra	AND	232	QoGStdTSjan23	Andorra 1990	AND90
20	Andorra	1991	20	Andorra	AND	232	QoGStdTSjan23	Andorra 1991	AND91
20	Andorra	1992	20	Andorra	AND	232	QoGStdTSjan23	Andorra 1992	AND92
20	Andorra	1993	20	Andorra	AND	232	QoGStdTSjan23	Andorra 1993	AND93
20	Andorra	1994	20	Andorra	AND	232	QoGStdTSjan23	Andorra 1994	AND94
20	Andorra	1995	20	Andorra	AND	232	QoGStdTSjan23	Andorra 1995	AND95
20	Andorra	1996	20	Andorra	AND	232	QoGStdTSjan23	Andorra 1996	AND96
20	Andorra	1997	20	Andorra	AND	232	QoGStdTSjan23	Andorra 1997	AND97
20	Andorra	1998	20	Andorra	AND	232	QoGStdTSjan23	Andorra 1998	AND98
20	Andorra	1999	20	Andorra	AND	232	QoGStdTSjan23	Andorra 1999	AND99
20	Andorra	2000	20	Andorra	AND	232	QoGStdTSjan23	Andorra 2000	AND00
20	Andorra	2001	20	Andorra	AND	232	QoGStdTSjan23	Andorra 2001	AND01
20	Andorra	2002	20	Andorra	AND	232	QoGStdTSjan23	Andorra 2002	AND02
20	Andorra	2003	20	Andorra	AND	232	QoGStdTSjan23	Andorra 2003	AND03
20	Andorra	2004	20	Andorra	AND	232	QoGStdTSjan23	Andorra 2004	AND04
20	Andorra	2005	20	Andorra	AND	232	QoGStdTSjan23	Andorra 2005	AND05
20	Andorra	2006	20	Andorra	AND	232	QoGStdTSjan23	Andorra 2006	AND06
20	Andorra	2007	20	Andorra	AND	232	QoGStdTSjan23	Andorra 2007	AND07
20	Andorra	2008	20	Andorra	AND	232	QoGStdTSjan23	Andorra 2008	AND08
20	Andorra	2009	20	Andorra	AND	232	QoGStdTSjan23	Andorra 2009	AND09
20	Andorra	2010	20	Andorra	AND	232	QoGStdTSjan23	Andorra 2010	AND10
20	Andorra	2011	20	Andorra	AND	232	QoGStdTSjan23	Andorra 2011	AND11
20	Andorra	2012	20	Andorra	AND	232	QoGStdTSjan23	Andorra 2012	AND12
20	Andorra	2013	20	Andorra	AND	232	QoGStdTSjan23	Andorra 2013	AND13
20	Andorra	2014	20	Andorra	AND	232	QoGStdTSjan23	Andorra 2014	AND14
20	Andorra	2015	20	Andorra	AND	232	QoGStdTSjan23	Andorra 2015	AND15
20	Andorra	2016	20	Andorra	AND	232	QoGStdTSjan23	Andorra 2016	AND16
20	Andorra	2017	20	Andorra	AND	232	QoGStdTSjan23	Andorra 2017	AND17
20	Andorra	2018	20	Andorra	AND	232	QoGStdTSjan23	Andorra 2018	AND18
20	Andorra	2019	20	Andorra	AND	232	QoGStdTSjan23	Andorra 2019	AND19
20	Andorra	2020	20	Andorra	AND	232	QoGStdTSjan23	Andorra 2020	AND20
20	Andorra	2021	20	Andorra	AND	232	QoGStdTSjan23	Andorra 2021	AND21
20	Andorra	2022	20	Andorra	AND		QoGStdTSjan23	Andorra 2022	AND22
24	Angola	1946	24	Angola	AGO	540	QoGStdTSjan23	Angola 1946	AGO46
24	Angola	1947	24	Angola	AGO	540	QoGStdTSjan23	Angola 1947	AGO47
24	Angola	1948	24	Angola	AGO	540	QoGStdTSjan23	Angola 1948	AGO48
24	Angola	1949	24	Angola	AGO	540	QoGStdTSjan23	Angola 1949	AGO49
24	Angola	1950	24	Angola	AGO	540	QoGStdTSjan23	Angola 1950	AGO50
24	Angola	1951	24	Angola	AGO	540	QoGStdTSjan23	Angola 1951	AGO51
24	Angola	1952	24	Angola	AGO	540	QoGStdTSjan23	Angola 1952	AGO52
24	Angola	1953	24	Angola	AGO	540	QoGStdTSjan23	Angola 1953	AGO53
24	Angola	1954	24	Angola	AGO	540	QoGStdTSjan23	Angola 1954	AGO54
24	Angola	1955	24	Angola	AGO	540	QoGStdTSjan23	Angola 1955	AGO55
24	Angola	1956	24	Angola	AGO	540	QoGStdTSjan23	Angola 1956	AGO56
24	Angola	1957	24	Angola	AGO	540	QoGStdTSjan23	Angola 1957	AGO57
24	Angola	1958	24	Angola	AGO	540	QoGStdTSjan23	Angola 1958	AGO58
24	Angola	1959	24	Angola	AGO	540	QoGStdTSjan23	Angola 1959	AGO59
24	Angola	1960	24	Angola	AGO	540	QoGStdTSjan23	Angola 1960	AGO60
24	Angola	1961	24	Angola	AGO	540	QoGStdTSjan23	Angola 1961	AGO61
24	Angola	1962	24	Angola	AGO	540	QoGStdTSjan23	Angola 1962	AGO62
24	Angola	1963	24	Angola	AGO	540	QoGStdTSjan23	Angola 1963	AGO63
24	Angola	1964	24	Angola	AGO	540	QoGStdTSjan23	Angola 1964	AGO64
24	Angola	1965	24	Angola	AGO	540	QoGStdTSjan23	Angola 1965	AGO65
24	Angola	1966	24	Angola	AGO	540	QoGStdTSjan23	Angola 1966	AGO66
24	Angola	1967	24	Angola	AGO	540	QoGStdTSjan23	Angola 1967	AGO67
24	Angola	1968	24	Angola	AGO	540	QoGStdTSjan23	Angola 1968	AGO68
24	Angola	1969	24	Angola	AGO	540	QoGStdTSjan23	Angola 1969	AGO69
24	Angola	1970	24	Angola	AGO	540	QoGStdTSjan23	Angola 1970	AGO70
24	Angola	1971	24	Angola	AGO	540	QoGStdTSjan23	Angola 1971	AGO71
24	Angola	1972	24	Angola	AGO	540	QoGStdTSjan23	Angola 1972	AGO72
24	Angola	1973	24	Angola	AGO	540	QoGStdTSjan23	Angola 1973	AGO73
24	Angola	1974	24	Angola	AGO	540	QoGStdTSjan23	Angola 1974	AGO74
24	Angola	1975	24	Angola	AGO	540	QoGStdTSjan23	Angola 1975	AGO75
24	Angola	1976	24	Angola	AGO	540	QoGStdTSjan23	Angola 1976	AGO76			4		53211848
24	Angola	1977	24	Angola	AGO	540	QoGStdTSjan23	Angola 1977	AGO77			4	2	24561394	66923744
24	Angola	1978	24	Angola	AGO	540	QoGStdTSjan23	Angola 1978	AGO78			6		76048888
24	Angola	1979	24	Angola	AGO	540	QoGStdTSjan23	Angola 1979	AGO79			8	2	101782328	31951016
24	Angola	1980	24	Angola	AGO	540	QoGStdTSjan23	Angola 1980	AGO80			6	1	349358720	7509969
24	Angola	1981	24	Angola	AGO	540	QoGStdTSjan23	Angola 1981	AGO81			8	2	98020504	31988512
24	Angola	1982	24	Angola	AGO	540	QoGStdTSjan23	Angola 1982	AGO82			9	1	180622736	36848332
24	Angola	1983	24	Angola	AGO	540	QoGStdTSjan23	Angola 1983	AGO83			5	3	189747616	200509072
24	Angola	1984	24	Angola	AGO	540	QoGStdTSjan23	Angola 1984	AGO84			10	1	181006512	43298888
24	Angola	1985	24	Angola	AGO	540	QoGStdTSjan23	Angola 1985	AGO85			9	3	190355568	40102440
24	Angola	1986	24	Angola	AGO	540	QoGStdTSjan23	Angola 1986	AGO86			11	3	189336032	119366688
24	Angola	1987	24	Angola	AGO	540	QoGStdTSjan23	Angola 1987	AGO87			9	3	219842640	98959288
24	Angola	1988	24	Angola	AGO	540	QoGStdTSjan23	Angola 1988	AGO88			10	1	432915264	51234132
24	Angola	1989	24	Angola	AGO	540	QoGStdTSjan23	Angola 1989	AGO89			9	4	133449432	44309936
24	Angola	1990	24	Angola	AGO	540	QoGStdTSjan23	Angola 1990	AGO90			12	4	283675584	269124768
24	Angola	1991	24	Angola	AGO	540	QoGStdTSjan23	Angola 1991	AGO91			13	4	371439232	275400416
24	Angola	1992	24	Angola	AGO	540	QoGStdTSjan23	Angola 1992	AGO92			14	4	322706304	392842624
24	Angola	1993	24	Angola	AGO	540	QoGStdTSjan23	Angola 1993	AGO93			11	2	74179224	76880440
24	Angola	1994	24	Angola	AGO	540	QoGStdTSjan23	Angola 1994	AGO94			12	1	237286624	79687752
24	Angola	1995	24	Angola	AGO	540	QoGStdTSjan23	Angola 1995	AGO95			17	3	352750656	226437184
24	Angola	1996	24	Angola	AGO	540	QoGStdTSjan23	Angola 1996	AGO96			19	3	484883616	96312528
24	Angola	1997	24	Angola	AGO	540	QoGStdTSjan23	Angola 1997	AGO97			16	3	428868416	85345880
24	Angola	1998	24	Angola	AGO	540	QoGStdTSjan23	Angola 1998	AGO98			18	3	587088128	76626944
24	Angola	1999	24	Angola	AGO	540	QoGStdTSjan23	Angola 1999	AGO99			17	4	502887744	68824328
24	Angola	2000	24	Angola	AGO	540	QoGStdTSjan23	Angola 2000	AGO00			18	4	321402016	168122224
24	Angola	2001	24	Angola	AGO	540	QoGStdTSjan23	Angola 2001	AGO01			18	6	311736896	131791936
24	Angola	2002	24	Angola	AGO	540	QoGStdTSjan23	Angola 2002	AGO02			20	5	480131552	155389920
24	Angola	2003	24	Angola	AGO	540	QoGStdTSjan23	Angola 2003	AGO03			21	8	473386016	355918720
24	Angola	2004	24	Angola	AGO	540	QoGStdTSjan23	Angola 2004	AGO04			20	7	1252360576	116412160
24	Angola	2005	24	Angola	AGO	540	QoGStdTSjan23	Angola 2005	AGO05			21	12	305168288	351293664
24	Angola	2006	24	Angola	AGO	540	QoGStdTSjan23	Angola 2006	AGO06			24	5	255539520	93551016
24	Angola	2007	24	Angola	AGO	540	QoGStdTSjan23	Angola 2007	AGO07			23	10	262357056	233523664
24	Angola	2008	24	Angola	AGO	540	QoGStdTSjan23	Angola 2008	AGO08			22	10	556270656	221406976
24	Angola	2009	24	Angola	AGO	540	QoGStdTSjan23	Angola 2009	AGO09			22	8	217545040	676565952
24	Angola	2010	24	Angola	AGO	540	QoGStdTSjan23	Angola 2010	AGO10			22	8	344825120	191426896
24	Angola	2011	24	Angola	AGO	540	QoGStdTSjan23	Angola 2011	AGO11			22	10	158264704	188731632
24	Angola	2012	24	Angola	AGO	540	QoGStdTSjan23	Angola 2012	AGO12			22	9	146079776	115960512
24	Angola	2013	24	Angola	AGO	540	QoGStdTSjan23	Angola 2013	AGO13			22	13	171451200	268628864	44.444443	30.263159	16.666666	20	25	100	0	0	25	100	100	0	25	0	100	100	0	0	0	100	0	100	0	100	0	0	0	0	100	0	0	100	0	0
24	Angola	2014	24	Angola	AGO	540	QoGStdTSjan23	Angola 2014	AGO14							44.444443	26.31579	16.666666	25	25	100	0	0	25	100	100	0	25	0	100	100	0	0	0	100	0	100	0	100	0	0	0	25	100	0	0	100	0	0
24	Angola	2015	24	Angola	AGO	540	QoGStdTSjan23	Angola 2015	AGO15							44.444443	26.31579	20.833334	30	27.5	100	0	0	0	100	100	0	0	0	100	100	0	0	0	100	0	100	0	100	25	0	0	25	100	0	0	100	0	0
24	Angola	2016	24	Angola	AGO	540	QoGStdTSjan23	Angola 2016	AGO16							42.857143	28.947369	20.833334	25	25	100	0	0	25	100	100	0	0	0	100	100	0	0	0			100	0	100	25	0	0	0	100	0	0	100	0	0
24	Angola	2017	24	Angola	AGO	540	QoGStdTSjan23	Angola 2017	AGO17							42.857143	30.263159	16.666666	25	25	100	25	0	50	100	100	25	0	0	100	100	0	0	0			100	0	100	25	0	0	0	100	0	0	100	0	0
24	Angola	2018	24	Angola	AGO	540	QoGStdTSjan23	Angola 2018	AGO18							18.75	17.5	0	0	0		25	25	50			25	25	25			25	25	0				25			0	0	0		0	0		0	0
24	Angola	2019	24	Angola	AGO	540	QoGStdTSjan23	Angola 2019	AGO19							18.75	12.5	0	0	0		50	25	50			25	25	25			25	25	0				25			0	0	0		0	0		0	0
24	Angola	2020	24	Angola	AGO	540	QoGStdTSjan23	Angola 2020	AGO20							18.75	10	0	0	10		25	25	25			25	25	0			25	25	0				25			0	0	0		0	25		0	0
24	Angola	2021	24	Angola	AGO	540	QoGStdTSjan23	Angola 2021	AGO21							18.75	15	0	0	15		25	25	25			25	25	0			25	25	0				25			0	0	0		0	25		0	25
24	Angola	2022	24	Angola	AGO		QoGStdTSjan23	Angola 2022	AGO22
28	Antigua and Barbuda	1946	28	Antigua and Barbuda	ATG	58	QoGStdTSjan23	Antigua and Barbuda 1946	ATG46
28	Antigua and Barbuda	1947	28	Antigua and Barbuda	ATG	58	QoGStdTSjan23	Antigua and Barbuda 1947	ATG47
28	Antigua and Barbuda	1948	28	Antigua and Barbuda	ATG	58	QoGStdTSjan23	Antigua and Barbuda 1948	ATG48
28	Antigua and Barbuda	1949	28	Antigua and Barbuda	ATG	58	QoGStdTSjan23	Antigua and Barbuda 1949	ATG49
28	Antigua and Barbuda	1950	28	Antigua and Barbuda	ATG	58	QoGStdTSjan23	Antigua and Barbuda 1950	ATG50
28	Antigua and Barbuda	1951	28	Antigua and Barbuda	ATG	58	QoGStdTSjan23	Antigua and Barbuda 1951	ATG51
28	Antigua and Barbuda	1952	28	Antigua and Barbuda	ATG	58	QoGStdTSjan23	Antigua and Barbuda 1952	ATG52
28	Antigua and Barbuda	1953	28	Antigua and Barbuda	ATG	58	QoGStdTSjan23	Antigua and Barbuda 1953	ATG53
28	Antigua and Barbuda	1954	28	Antigua and Barbuda	ATG	58	QoGStdTSjan23	Antigua and Barbuda 1954	ATG54
28	Antigua and Barbuda	1955	28	Antigua and Barbuda	ATG	58	QoGStdTSjan23	Antigua and Barbuda 1955	ATG55
28	Antigua and Barbuda	1956	28	Antigua and Barbuda	ATG	58	QoGStdTSjan23	Antigua and Barbuda 1956	ATG56
28	Antigua and Barbuda	1957	28	Antigua and Barbuda	ATG	58	QoGStdTSjan23	Antigua and Barbuda 1957	ATG57
28	Antigua and Barbuda	1958	28	Antigua and Barbuda	ATG	58	QoGStdTSjan23	Antigua and Barbuda 1958	ATG58
28	Antigua and Barbuda	1959	28	Antigua and Barbuda	ATG	58	QoGStdTSjan23	Antigua and Barbuda 1959	ATG59
28	Antigua and Barbuda	1960	28	Antigua and Barbuda	ATG	58	QoGStdTSjan23	Antigua and Barbuda 1960	ATG60
28	Antigua and Barbuda	1961	28	Antigua and Barbuda	ATG	58	QoGStdTSjan23	Antigua and Barbuda 1961	ATG61
28	Antigua and Barbuda	1962	28	Antigua and Barbuda	ATG	58	QoGStdTSjan23	Antigua and Barbuda 1962	ATG62
28	Antigua and Barbuda	1963	28	Antigua and Barbuda	ATG	58	QoGStdTSjan23	Antigua and Barbuda 1963	ATG63
28	Antigua and Barbuda	1964	28	Antigua and Barbuda	ATG	58	QoGStdTSjan23	Antigua and Barbuda 1964	ATG64
28	Antigua and Barbuda	1965	28	Antigua and Barbuda	ATG	58	QoGStdTSjan23	Antigua and Barbuda 1965	ATG65
28	Antigua and Barbuda	1966	28	Antigua and Barbuda	ATG	58	QoGStdTSjan23	Antigua and Barbuda 1966	ATG66
28	Antigua and Barbuda	1967	28	Antigua and Barbuda	ATG	58	QoGStdTSjan23	Antigua and Barbuda 1967	ATG67
28	Antigua and Barbuda	1968	28	Antigua and Barbuda	ATG	58	QoGStdTSjan23	Antigua and Barbuda 1968	ATG68
28	Antigua and Barbuda	1969	28	Antigua and Barbuda	ATG	58	QoGStdTSjan23	Antigua and Barbuda 1969	ATG69
28	Antigua and Barbuda	1970	28	Antigua and Barbuda	ATG	58	QoGStdTSjan23	Antigua and Barbuda 1970	ATG70
28	Antigua and Barbuda	1971	28	Antigua and Barbuda	ATG	58	QoGStdTSjan23	Antigua and Barbuda 1971	ATG71
28	Antigua and Barbuda	1972	28	Antigua and Barbuda	ATG	58	QoGStdTSjan23	Antigua and Barbuda 1972	ATG72
28	Antigua and Barbuda	1973	28	Antigua and Barbuda	ATG	58	QoGStdTSjan23	Antigua and Barbuda 1973	ATG73
28	Antigua and Barbuda	1974	28	Antigua and Barbuda	ATG	58	QoGStdTSjan23	Antigua and Barbuda 1974	ATG74
28	Antigua and Barbuda	1975	28	Antigua and Barbuda	ATG	58	QoGStdTSjan23	Antigua and Barbuda 1975	ATG75
28	Antigua and Barbuda	1976	28	Antigua and Barbuda	ATG	58	QoGStdTSjan23	Antigua and Barbuda 1976	ATG76
28	Antigua and Barbuda	1977	28	Antigua and Barbuda	ATG	58	QoGStdTSjan23	Antigua and Barbuda 1977	ATG77
28	Antigua and Barbuda	1978	28	Antigua and Barbuda	ATG	58	QoGStdTSjan23	Antigua and Barbuda 1978	ATG78
28	Antigua and Barbuda	1979	28	Antigua and Barbuda	ATG	58	QoGStdTSjan23	Antigua and Barbuda 1979	ATG79
28	Antigua and Barbuda	1980	28	Antigua and Barbuda	ATG	58	QoGStdTSjan23	Antigua and Barbuda 1980	ATG80
28	Antigua and Barbuda	1981	28	Antigua and Barbuda	ATG	58	QoGStdTSjan23	Antigua and Barbuda 1981	ATG81
28	Antigua and Barbuda	1982	28	Antigua and Barbuda	ATG	58	QoGStdTSjan23	Antigua and Barbuda 1982	ATG82			1	2	2692225	2693864
28	Antigua and Barbuda	1983	28	Antigua and Barbuda	ATG	58	QoGStdTSjan23	Antigua and Barbuda 1983	ATG83			3	1	39585676	1833384
28	Antigua and Barbuda	1984	28	Antigua and Barbuda	ATG	58	QoGStdTSjan23	Antigua and Barbuda 1984	ATG84			2	2	914930	2366079
28	Antigua and Barbuda	1985	28	Antigua and Barbuda	ATG	58	QoGStdTSjan23	Antigua and Barbuda 1985	ATG85			3	1	7663336	4130992
28	Antigua and Barbuda	1986	28	Antigua and Barbuda	ATG	58	QoGStdTSjan23	Antigua and Barbuda 1986	ATG86			2		1544980
28	Antigua and Barbuda	1987	28	Antigua and Barbuda	ATG	58	QoGStdTSjan23	Antigua and Barbuda 1987	ATG87			2		1961230
28	Antigua and Barbuda	1988	28	Antigua and Barbuda	ATG	58	QoGStdTSjan23	Antigua and Barbuda 1988	ATG88			3	1	6711022	437313
28	Antigua and Barbuda	1989	28	Antigua and Barbuda	ATG	58	QoGStdTSjan23	Antigua and Barbuda 1989	ATG89			3	1	8257096	381188
28	Antigua and Barbuda	1990	28	Antigua and Barbuda	ATG	58	QoGStdTSjan23	Antigua and Barbuda 1990	ATG90			1	2	4082144	876733
28	Antigua and Barbuda	1991	28	Antigua and Barbuda	ATG	58	QoGStdTSjan23	Antigua and Barbuda 1991	ATG91			1	1	13035261	782947
28	Antigua and Barbuda	1992	28	Antigua and Barbuda	ATG	58	QoGStdTSjan23	Antigua and Barbuda 1992	ATG92			3	1	1374138	4613516
28	Antigua and Barbuda	1993	28	Antigua and Barbuda	ATG	58	QoGStdTSjan23	Antigua and Barbuda 1993	ATG93			3	1	17746748	284413
28	Antigua and Barbuda	1994	28	Antigua and Barbuda	ATG	58	QoGStdTSjan23	Antigua and Barbuda 1994	ATG94			1	1	285974	4122588
28	Antigua and Barbuda	1995	28	Antigua and Barbuda	ATG	58	QoGStdTSjan23	Antigua and Barbuda 1995	ATG95			3	2	225141	1108009
28	Antigua and Barbuda	1996	28	Antigua and Barbuda	ATG	58	QoGStdTSjan23	Antigua and Barbuda 1996	ATG96			2		12475209
28	Antigua and Barbuda	1997	28	Antigua and Barbuda	ATG	58	QoGStdTSjan23	Antigua and Barbuda 1997	ATG97			2	3	13736037	25505960
28	Antigua and Barbuda	1998	28	Antigua and Barbuda	ATG	58	QoGStdTSjan23	Antigua and Barbuda 1998	ATG98			6	2	15846126	1524711
28	Antigua and Barbuda	1999	28	Antigua and Barbuda	ATG	58	QoGStdTSjan23	Antigua and Barbuda 1999	ATG99			5	1	5905816	333143
28	Antigua and Barbuda	2000	28	Antigua and Barbuda	ATG	58	QoGStdTSjan23	Antigua and Barbuda 2000	ATG00			7	2	9869174	901368
28	Antigua and Barbuda	2001	28	Antigua and Barbuda	ATG	58	QoGStdTSjan23	Antigua and Barbuda 2001	ATG01			7	2	19650130	667368
28	Antigua and Barbuda	2002	28	Antigua and Barbuda	ATG	58	QoGStdTSjan23	Antigua and Barbuda 2002	ATG02			2	3	181786	8470880
28	Antigua and Barbuda	2003	28	Antigua and Barbuda	ATG	58	QoGStdTSjan23	Antigua and Barbuda 2003	ATG03			6	2	1973423	8389285
28	Antigua and Barbuda	2004	28	Antigua and Barbuda	ATG	58	QoGStdTSjan23	Antigua and Barbuda 2004	ATG04			4	1	10887116	619461
28	Antigua and Barbuda	2005	28	Antigua and Barbuda	ATG	58	QoGStdTSjan23	Antigua and Barbuda 2005	ATG05			7	1	194154	3557693
28	Antigua and Barbuda	2006	28	Antigua and Barbuda	ATG	58	QoGStdTSjan23	Antigua and Barbuda 2006	ATG06			6	1	585146	2090
28	Antigua and Barbuda	2007	28	Antigua and Barbuda	ATG	58	QoGStdTSjan23	Antigua and Barbuda 2007	ATG07			6	5	782823	28295848
28	Antigua and Barbuda	2008	28	Antigua and Barbuda	ATG	58	QoGStdTSjan23	Antigua and Barbuda 2008	ATG08			5		915883
28	Antigua and Barbuda	2009	28	Antigua and Barbuda	ATG	58	QoGStdTSjan23	Antigua and Barbuda 2009	ATG09			6	2	18191172	37451200
28	Antigua and Barbuda	2010	28	Antigua and Barbuda	ATG	58	QoGStdTSjan23	Antigua and Barbuda 2010	ATG10			10	2	1024309	69232176
28	Antigua and Barbuda	2011	28	Antigua and Barbuda	ATG	58	QoGStdTSjan23	Antigua and Barbuda 2011	ATG11			11		1988660
28	Antigua and Barbuda	2012	28	Antigua and Barbuda	ATG	58	QoGStdTSjan23	Antigua and Barbuda 2012	ATG12			9	1	1664118	864677
28	Antigua and Barbuda	2013	28	Antigua and Barbuda	ATG	58	QoGStdTSjan23	Antigua and Barbuda 2013	ATG13			11	3	842073	19511388
28	Antigua and Barbuda	2014	28	Antigua and Barbuda	ATG	58	QoGStdTSjan23	Antigua and Barbuda 2014	ATG14
28	Antigua and Barbuda	2015	28	Antigua and Barbuda	ATG	58	QoGStdTSjan23	Antigua and Barbuda 2015	ATG15
28	Antigua and Barbuda	2016	28	Antigua and Barbuda	ATG	58	QoGStdTSjan23	Antigua and Barbuda 2016	ATG16
28	Antigua and Barbuda	2017	28	Antigua and Barbuda	ATG	58	QoGStdTSjan23	Antigua and Barbuda 2017	ATG17
28	Antigua and Barbuda	2018	28	Antigua and Barbuda	ATG	58	QoGStdTSjan23	Antigua and Barbuda 2018	ATG18
28	Antigua and Barbuda	2019	28	Antigua and Barbuda	ATG	58	QoGStdTSjan23	Antigua and Barbuda 2019	ATG19
28	Antigua and Barbuda	2020	28	Antigua and Barbuda	ATG	58	QoGStdTSjan23	Antigua and Barbuda 2020	ATG20
28	Antigua and Barbuda	2021	28	Antigua and Barbuda	ATG	58	QoGStdTSjan23	Antigua and Barbuda 2021	ATG21
28	Antigua and Barbuda	2022	28	Antigua and Barbuda	ATG		QoGStdTSjan23	Antigua and Barbuda 2022	ATG22
31	Azerbaijan	1946	31	Azerbaijan	AZE	373	QoGStdTSjan23	Azerbaijan 1946	AZE46
31	Azerbaijan	1947	31	Azerbaijan	AZE	373	QoGStdTSjan23	Azerbaijan 1947	AZE47
31	Azerbaijan	1948	31	Azerbaijan	AZE	373	QoGStdTSjan23	Azerbaijan 1948	AZE48
31	Azerbaijan	1949	31	Azerbaijan	AZE	373	QoGStdTSjan23	Azerbaijan 1949	AZE49
31	Azerbaijan	1950	31	Azerbaijan	AZE	373	QoGStdTSjan23	Azerbaijan 1950	AZE50
31	Azerbaijan	1951	31	Azerbaijan	AZE	373	QoGStdTSjan23	Azerbaijan 1951	AZE51
31	Azerbaijan	1952	31	Azerbaijan	AZE	373	QoGStdTSjan23	Azerbaijan 1952	AZE52
31	Azerbaijan	1953	31	Azerbaijan	AZE	373	QoGStdTSjan23	Azerbaijan 1953	AZE53
31	Azerbaijan	1954	31	Azerbaijan	AZE	373	QoGStdTSjan23	Azerbaijan 1954	AZE54
31	Azerbaijan	1955	31	Azerbaijan	AZE	373	QoGStdTSjan23	Azerbaijan 1955	AZE55
31	Azerbaijan	1956	31	Azerbaijan	AZE	373	QoGStdTSjan23	Azerbaijan 1956	AZE56
31	Azerbaijan	1957	31	Azerbaijan	AZE	373	QoGStdTSjan23	Azerbaijan 1957	AZE57
31	Azerbaijan	1958	31	Azerbaijan	AZE	373	QoGStdTSjan23	Azerbaijan 1958	AZE58
31	Azerbaijan	1959	31	Azerbaijan	AZE	373	QoGStdTSjan23	Azerbaijan 1959	AZE59
31	Azerbaijan	1960	31	Azerbaijan	AZE	373	QoGStdTSjan23	Azerbaijan 1960	AZE60
31	Azerbaijan	1961	31	Azerbaijan	AZE	373	QoGStdTSjan23	Azerbaijan 1961	AZE61
31	Azerbaijan	1962	31	Azerbaijan	AZE	373	QoGStdTSjan23	Azerbaijan 1962	AZE62
31	Azerbaijan	1963	31	Azerbaijan	AZE	373	QoGStdTSjan23	Azerbaijan 1963	AZE63
31	Azerbaijan	1964	31	Azerbaijan	AZE	373	QoGStdTSjan23	Azerbaijan 1964	AZE64
31	Azerbaijan	1965	31	Azerbaijan	AZE	373	QoGStdTSjan23	Azerbaijan 1965	AZE65
31	Azerbaijan	1966	31	Azerbaijan	AZE	373	QoGStdTSjan23	Azerbaijan 1966	AZE66
31	Azerbaijan	1967	31	Azerbaijan	AZE	373	QoGStdTSjan23	Azerbaijan 1967	AZE67
31	Azerbaijan	1968	31	Azerbaijan	AZE	373	QoGStdTSjan23	Azerbaijan 1968	AZE68
31	Azerbaijan	1969	31	Azerbaijan	AZE	373	QoGStdTSjan23	Azerbaijan 1969	AZE69
31	Azerbaijan	1970	31	Azerbaijan	AZE	373	QoGStdTSjan23	Azerbaijan 1970	AZE70
31	Azerbaijan	1971	31	Azerbaijan	AZE	373	QoGStdTSjan23	Azerbaijan 1971	AZE71
31	Azerbaijan	1972	31	Azerbaijan	AZE	373	QoGStdTSjan23	Azerbaijan 1972	AZE72
31	Azerbaijan	1973	31	Azerbaijan	AZE	373	QoGStdTSjan23	Azerbaijan 1973	AZE73
31	Azerbaijan	1974	31	Azerbaijan	AZE	373	QoGStdTSjan23	Azerbaijan 1974	AZE74
31	Azerbaijan	1975	31	Azerbaijan	AZE	373	QoGStdTSjan23	Azerbaijan 1975	AZE75
31	Azerbaijan	1976	31	Azerbaijan	AZE	373	QoGStdTSjan23	Azerbaijan 1976	AZE76
31	Azerbaijan	1977	31	Azerbaijan	AZE	373	QoGStdTSjan23	Azerbaijan 1977	AZE77
31	Azerbaijan	1978	31	Azerbaijan	AZE	373	QoGStdTSjan23	Azerbaijan 1978	AZE78
31	Azerbaijan	1979	31	Azerbaijan	AZE	373	QoGStdTSjan23	Azerbaijan 1979	AZE79
31	Azerbaijan	1980	31	Azerbaijan	AZE	373	QoGStdTSjan23	Azerbaijan 1980	AZE80
31	Azerbaijan	1981	31	Azerbaijan	AZE	373	QoGStdTSjan23	Azerbaijan 1981	AZE81
31	Azerbaijan	1982	31	Azerbaijan	AZE	373	QoGStdTSjan23	Azerbaijan 1982	AZE82
31	Azerbaijan	1983	31	Azerbaijan	AZE	373	QoGStdTSjan23	Azerbaijan 1983	AZE83
31	Azerbaijan	1984	31	Azerbaijan	AZE	373	QoGStdTSjan23	Azerbaijan 1984	AZE84
31	Azerbaijan	1985	31	Azerbaijan	AZE	373	QoGStdTSjan23	Azerbaijan 1985	AZE85
31	Azerbaijan	1986	31	Azerbaijan	AZE	373	QoGStdTSjan23	Azerbaijan 1986	AZE86
31	Azerbaijan	1987	31	Azerbaijan	AZE	373	QoGStdTSjan23	Azerbaijan 1987	AZE87
31	Azerbaijan	1988	31	Azerbaijan	AZE	373	QoGStdTSjan23	Azerbaijan 1988	AZE88
31	Azerbaijan	1989	31	Azerbaijan	AZE	373	QoGStdTSjan23	Azerbaijan 1989	AZE89
31	Azerbaijan	1990	31	Azerbaijan	AZE	373	QoGStdTSjan23	Azerbaijan 1990	AZE90
31	Azerbaijan	1991	31	Azerbaijan	AZE	373	QoGStdTSjan23	Azerbaijan 1991	AZE91
31	Azerbaijan	1992	31	Azerbaijan	AZE	373	QoGStdTSjan23	Azerbaijan 1992	AZE92				2		4658307
31	Azerbaijan	1993	31	Azerbaijan	AZE	373	QoGStdTSjan23	Azerbaijan 1993	AZE93			3	1	1845654	15708512
31	Azerbaijan	1994	31	Azerbaijan	AZE	373	QoGStdTSjan23	Azerbaijan 1994	AZE94			7	1	41556844	75836208
31	Azerbaijan	1995	31	Azerbaijan	AZE	373	QoGStdTSjan23	Azerbaijan 1995	AZE95			8	4	35552056	342831392
31	Azerbaijan	1996	31	Azerbaijan	AZE	373	QoGStdTSjan23	Azerbaijan 1996	AZE96			11	5	34792664	243288608
31	Azerbaijan	1997	31	Azerbaijan	AZE	373	QoGStdTSjan23	Azerbaijan 1997	AZE97			13	6	75693608	253564752
31	Azerbaijan	1998	31	Azerbaijan	AZE	373	QoGStdTSjan23	Azerbaijan 1998	AZE98			14	6	298293984	338804544
31	Azerbaijan	1999	31	Azerbaijan	AZE	373	QoGStdTSjan23	Azerbaijan 1999	AZE99			13	5	307411392	508907200
31	Azerbaijan	2000	31	Azerbaijan	AZE	373	QoGStdTSjan23	Azerbaijan 2000	AZE00			13	5	210079408	199706768
31	Azerbaijan	2001	31	Azerbaijan	AZE	373	QoGStdTSjan23	Azerbaijan 2001	AZE01			12	10	95928352	286756352
31	Azerbaijan	2002	31	Azerbaijan	AZE	373	QoGStdTSjan23	Azerbaijan 2002	AZE02			14	8	105364152	305509280
31	Azerbaijan	2003	31	Azerbaijan	AZE	373	QoGStdTSjan23	Azerbaijan 2003	AZE03			19	10	223790576	153148000
31	Azerbaijan	2004	31	Azerbaijan	AZE	373	QoGStdTSjan23	Azerbaijan 2004	AZE04			13	11	117398984	354761728
31	Azerbaijan	2005	31	Azerbaijan	AZE	373	QoGStdTSjan23	Azerbaijan 2005	AZE05			19	15	516621984	615483904
31	Azerbaijan	2006	31	Azerbaijan	AZE	373	QoGStdTSjan23	Azerbaijan 2006	AZE06			17	11	147647888	648786432
31	Azerbaijan	2007	31	Azerbaijan	AZE	373	QoGStdTSjan23	Azerbaijan 2007	AZE07			20	13	178736784	835259648
31	Azerbaijan	2008	31	Azerbaijan	AZE	373	QoGStdTSjan23	Azerbaijan 2008	AZE08			20	13	132458296	1626400768
31	Azerbaijan	2009	31	Azerbaijan	AZE	373	QoGStdTSjan23	Azerbaijan 2009	AZE09			19	10	549652096	353534752
31	Azerbaijan	2010	31	Azerbaijan	AZE	373	QoGStdTSjan23	Azerbaijan 2010	AZE10			21	12	104783080	420902528
31	Azerbaijan	2011	31	Azerbaijan	AZE	373	QoGStdTSjan23	Azerbaijan 2011	AZE11			20	12	159859456	320773216
31	Azerbaijan	2012	31	Azerbaijan	AZE	373	QoGStdTSjan23	Azerbaijan 2012	AZE12			16	12	241592000	72240376
31	Azerbaijan	2013	31	Azerbaijan	AZE	373	QoGStdTSjan23	Azerbaijan 2013	AZE13			25	15	133596968	869549568
31	Azerbaijan	2014	31	Azerbaijan	AZE	373	QoGStdTSjan23	Azerbaijan 2014	AZE14
31	Azerbaijan	2015	31	Azerbaijan	AZE	373	QoGStdTSjan23	Azerbaijan 2015	AZE15
31	Azerbaijan	2016	31	Azerbaijan	AZE	373	QoGStdTSjan23	Azerbaijan 2016	AZE16
31	Azerbaijan	2017	31	Azerbaijan	AZE	373	QoGStdTSjan23	Azerbaijan 2017	AZE17
31	Azerbaijan	2018	31	Azerbaijan	AZE	373	QoGStdTSjan23	Azerbaijan 2018	AZE18
31	Azerbaijan	2019	31	Azerbaijan	AZE	373	QoGStdTSjan23	Azerbaijan 2019	AZE19
31	Azerbaijan	2020	31	Azerbaijan	AZE	373	QoGStdTSjan23	Azerbaijan 2020	AZE20
31	Azerbaijan	2021	31	Azerbaijan	AZE	373	QoGStdTSjan23	Azerbaijan 2021	AZE21
31	Azerbaijan	2022	31	Azerbaijan	AZE		QoGStdTSjan23	Azerbaijan 2022	AZE22
32	Argentina	1946	32	Argentina	ARG	160	QoGStdTSjan23	Argentina 1946	ARG46
32	Argentina	1947	32	Argentina	ARG	160	QoGStdTSjan23	Argentina 1947	ARG47
32	Argentina	1948	32	Argentina	ARG	160	QoGStdTSjan23	Argentina 1948	ARG48
32	Argentina	1949	32	Argentina	ARG	160	QoGStdTSjan23	Argentina 1949	ARG49
32	Argentina	1950	32	Argentina	ARG	160	QoGStdTSjan23	Argentina 1950	ARG50
32	Argentina	1951	32	Argentina	ARG	160	QoGStdTSjan23	Argentina 1951	ARG51
32	Argentina	1952	32	Argentina	ARG	160	QoGStdTSjan23	Argentina 1952	ARG52
32	Argentina	1953	32	Argentina	ARG	160	QoGStdTSjan23	Argentina 1953	ARG53
32	Argentina	1954	32	Argentina	ARG	160	QoGStdTSjan23	Argentina 1954	ARG54
32	Argentina	1955	32	Argentina	ARG	160	QoGStdTSjan23	Argentina 1955	ARG55
32	Argentina	1956	32	Argentina	ARG	160	QoGStdTSjan23	Argentina 1956	ARG56
32	Argentina	1957	32	Argentina	ARG	160	QoGStdTSjan23	Argentina 1957	ARG57
32	Argentina	1958	32	Argentina	ARG	160	QoGStdTSjan23	Argentina 1958	ARG58
32	Argentina	1959	32	Argentina	ARG	160	QoGStdTSjan23	Argentina 1959	ARG59
32	Argentina	1960	32	Argentina	ARG	160	QoGStdTSjan23	Argentina 1960	ARG60
32	Argentina	1961	32	Argentina	ARG	160	QoGStdTSjan23	Argentina 1961	ARG61				1		387917152
32	Argentina	1962	32	Argentina	ARG	160	QoGStdTSjan23	Argentina 1962	ARG62				1		730134464
32	Argentina	1963	32	Argentina	ARG	160	QoGStdTSjan23	Argentina 1963	ARG63
32	Argentina	1964	32	Argentina	ARG	160	QoGStdTSjan23	Argentina 1964	ARG64
32	Argentina	1965	32	Argentina	ARG	160	QoGStdTSjan23	Argentina 1965	ARG65
32	Argentina	1966	32	Argentina	ARG	160	QoGStdTSjan23	Argentina 1966	ARG66
32	Argentina	1967	32	Argentina	ARG	160	QoGStdTSjan23	Argentina 1967	ARG67				1		109159088
32	Argentina	1968	32	Argentina	ARG	160	QoGStdTSjan23	Argentina 1968	ARG68				1		935476672
32	Argentina	1969	32	Argentina	ARG	160	QoGStdTSjan23	Argentina 1969	ARG69				1		574738048
32	Argentina	1970	32	Argentina	ARG	160	QoGStdTSjan23	Argentina 1970	ARG70				1		507357504
32	Argentina	1971	32	Argentina	ARG	160	QoGStdTSjan23	Argentina 1971	ARG71				2		1369778560
32	Argentina	1972	32	Argentina	ARG	160	QoGStdTSjan23	Argentina 1972	ARG72				1		887795456
32	Argentina	1973	32	Argentina	ARG	160	QoGStdTSjan23	Argentina 1973	ARG73			3	1	35588504	61422528
32	Argentina	1974	32	Argentina	ARG	160	QoGStdTSjan23	Argentina 1974	ARG74			2	1	142361	395645504
32	Argentina	1975	32	Argentina	ARG	160	QoGStdTSjan23	Argentina 1975	ARG75			2	1	37291512	788406784
32	Argentina	1976	32	Argentina	ARG	160	QoGStdTSjan23	Argentina 1976	ARG76			4	2	3713960	1230548224
32	Argentina	1977	32	Argentina	ARG	160	QoGStdTSjan23	Argentina 1977	ARG77			4	2	1484147	1820664832
32	Argentina	1978	32	Argentina	ARG	160	QoGStdTSjan23	Argentina 1978	ARG78			5	2	69446288	1313490176
32	Argentina	1979	32	Argentina	ARG	160	QoGStdTSjan23	Argentina 1979	ARG79			3	2	806867	1643251968
32	Argentina	1980	32	Argentina	ARG	160	QoGStdTSjan23	Argentina 1980	ARG80			4	3	195631408	1481137792
32	Argentina	1981	32	Argentina	ARG	160	QoGStdTSjan23	Argentina 1981	ARG81			4	3	196587296	1976838272
32	Argentina	1982	32	Argentina	ARG	160	QoGStdTSjan23	Argentina 1982	ARG82			5	2	1131186176	1090681984
32	Argentina	1983	32	Argentina	ARG	160	QoGStdTSjan23	Argentina 1983	ARG83			5	4	19403044	480555136
32	Argentina	1984	32	Argentina	ARG	160	QoGStdTSjan23	Argentina 1984	ARG84			6	4	14602419	4375602688
32	Argentina	1985	32	Argentina	ARG	160	QoGStdTSjan23	Argentina 1985	ARG85			5	4	41982012	1092669696
32	Argentina	1986	32	Argentina	ARG	160	QoGStdTSjan23	Argentina 1986	ARG86			6	3	65755924	2603382016
32	Argentina	1987	32	Argentina	ARG	160	QoGStdTSjan23	Argentina 1987	ARG87			4	5	273429632	3459012608
32	Argentina	1988	32	Argentina	ARG	160	QoGStdTSjan23	Argentina 1988	ARG88			6	4	920206208	3393105664
32	Argentina	1989	32	Argentina	ARG	160	QoGStdTSjan23	Argentina 1989	ARG89			7	4	653388864	1226066048
32	Argentina	1990	32	Argentina	ARG	160	QoGStdTSjan23	Argentina 1990	ARG90			7	3	460504608	603685952
32	Argentina	1991	32	Argentina	ARG	160	QoGStdTSjan23	Argentina 1991	ARG91			8	4	457705312	3619467264
32	Argentina	1992	32	Argentina	ARG	160	QoGStdTSjan23	Argentina 1992	ARG92			10	4	771186688	6899557376
32	Argentina	1993	32	Argentina	ARG	160	QoGStdTSjan23	Argentina 1993	ARG93			11	4	970850432	4476935168
32	Argentina	1994	32	Argentina	ARG	160	QoGStdTSjan23	Argentina 1994	ARG94			11	4	1114387072	3154064384
32	Argentina	1995	32	Argentina	ARG	160	QoGStdTSjan23	Argentina 1995	ARG95			11	4	1973135360	6387653120
32	Argentina	1996	32	Argentina	ARG	160	QoGStdTSjan23	Argentina 1996	ARG96			10	7	1653605632	6146046464
32	Argentina	1997	32	Argentina	ARG	160	QoGStdTSjan23	Argentina 1997	ARG97			11	5	486815168	4256007936
32	Argentina	1998	32	Argentina	ARG	160	QoGStdTSjan23	Argentina 1998	ARG98			10	7	471614080	15463553024
32	Argentina	1999	32	Argentina	ARG	160	QoGStdTSjan23	Argentina 1999	ARG99			13	7	1617655168	2544483840
32	Argentina	2000	32	Argentina	ARG	160	QoGStdTSjan23	Argentina 2000	ARG00			13	5	345774784	3914568960
32	Argentina	2001	32	Argentina	ARG	160	QoGStdTSjan23	Argentina 2001	ARG01			15	9	65739064	51990388736
32	Argentina	2002	32	Argentina	ARG	160	QoGStdTSjan23	Argentina 2002	ARG02			15	7	258081472	237782288
32	Argentina	2003	32	Argentina	ARG	160	QoGStdTSjan23	Argentina 2003	ARG03			15	10	174188656	26864603136
32	Argentina	2004	32	Argentina	ARG	160	QoGStdTSjan23	Argentina 2004	ARG04			18	8	299374432	2001666176
32	Argentina	2005	32	Argentina	ARG	160	QoGStdTSjan23	Argentina 2005	ARG05			19	10	80662208	2234920704
32	Argentina	2006	32	Argentina	ARG	160	QoGStdTSjan23	Argentina 2006	ARG06			19	10	79239456	4063758848
32	Argentina	2007	32	Argentina	ARG	160	QoGStdTSjan23	Argentina 2007	ARG07			22	12	182104960	4318386176
32	Argentina	2008	32	Argentina	ARG	160	QoGStdTSjan23	Argentina 2008	ARG08			24	10	176877024	2623264000
32	Argentina	2009	32	Argentina	ARG	160	QoGStdTSjan23	Argentina 2009	ARG09			23	10	116353064	3672304384
32	Argentina	2010	32	Argentina	ARG	160	QoGStdTSjan23	Argentina 2010	ARG10			26	9	124787352	4691309568
32	Argentina	2011	32	Argentina	ARG	160	QoGStdTSjan23	Argentina 2011	ARG11			22	9	70240808	2297797888
32	Argentina	2012	32	Argentina	ARG	160	QoGStdTSjan23	Argentina 2012	ARG12			23	8	59633812	131180200
32	Argentina	2013	32	Argentina	ARG	160	QoGStdTSjan23	Argentina 2013	ARG13			23	7	60996520	1262135168
32	Argentina	2014	32	Argentina	ARG	160	QoGStdTSjan23	Argentina 2014	ARG14
32	Argentina	2015	32	Argentina	ARG	160	QoGStdTSjan23	Argentina 2015	ARG15
32	Argentina	2016	32	Argentina	ARG	160	QoGStdTSjan23	Argentina 2016	ARG16
32	Argentina	2017	32	Argentina	ARG	160	QoGStdTSjan23	Argentina 2017	ARG17
32	Argentina	2018	32	Argentina	ARG	160	QoGStdTSjan23	Argentina 2018	ARG18
32	Argentina	2019	32	Argentina	ARG	160	QoGStdTSjan23	Argentina 2019	ARG19
32	Argentina	2020	32	Argentina	ARG	160	QoGStdTSjan23	Argentina 2020	ARG20
32	Argentina	2021	32	Argentina	ARG	160	QoGStdTSjan23	Argentina 2021	ARG21
32	Argentina	2022	32	Argentina	ARG		QoGStdTSjan23	Argentina 2022	ARG22
36	Australia	1946	36	Australia	AUS	900	QoGStdTSjan23	Australia 1946	AUS46
36	Australia	1947	36	Australia	AUS	900	QoGStdTSjan23	Australia 1947	AUS47
36	Australia	1948	36	Australia	AUS	900	QoGStdTSjan23	Australia 1948	AUS48
36	Australia	1949	36	Australia	AUS	900	QoGStdTSjan23	Australia 1949	AUS49
36	Australia	1950	36	Australia	AUS	900	QoGStdTSjan23	Australia 1950	AUS50				1		811027328
36	Australia	1951	36	Australia	AUS	900	QoGStdTSjan23	Australia 1951	AUS51
36	Australia	1952	36	Australia	AUS	900	QoGStdTSjan23	Australia 1952	AUS52				1		405513664
36	Australia	1953	36	Australia	AUS	900	QoGStdTSjan23	Australia 1953	AUS53
36	Australia	1954	36	Australia	AUS	900	QoGStdTSjan23	Australia 1954	AUS54				1		437954752
36	Australia	1955	36	Australia	AUS	900	QoGStdTSjan23	Australia 1955	AUS55				1		442009888
36	Australia	1956	36	Australia	AUS	900	QoGStdTSjan23	Australia 1956	AUS56				1		480128160
36	Australia	1957	36	Australia	AUS	900	QoGStdTSjan23	Australia 1957	AUS57
36	Australia	1958	36	Australia	AUS	900	QoGStdTSjan23	Australia 1958	AUS58
36	Australia	1959	36	Australia	AUS	900	QoGStdTSjan23	Australia 1959	AUS59
36	Australia	1960	36	Australia	AUS	900	QoGStdTSjan23	Australia 1960	AUS60
36	Australia	1961	36	Australia	AUS	900	QoGStdTSjan23	Australia 1961	AUS61
36	Australia	1962	36	Australia	AUS	900	QoGStdTSjan23	Australia 1962	AUS62				1		768562624
36	Australia	1963	36	Australia	AUS	900	QoGStdTSjan23	Australia 1963	AUS63
36	Australia	1964	36	Australia	AUS	900	QoGStdTSjan23	Australia 1964	AUS64
36	Australia	1965	36	Australia	AUS	900	QoGStdTSjan23	Australia 1965	AUS65
36	Australia	1966	36	Australia	AUS	900	QoGStdTSjan23	Australia 1966	AUS66
36	Australia	1967	36	Australia	AUS	900	QoGStdTSjan23	Australia 1967	AUS67
36	Australia	1968	36	Australia	AUS	900	QoGStdTSjan23	Australia 1968	AUS68
36	Australia	1969	36	Australia	AUS	900	QoGStdTSjan23	Australia 1969	AUS69
36	Australia	1970	36	Australia	AUS	900	QoGStdTSjan23	Australia 1970	AUS70
36	Australia	1971	36	Australia	AUS	900	QoGStdTSjan23	Australia 1971	AUS71
36	Australia	1972	36	Australia	AUS	900	QoGStdTSjan23	Australia 1972	AUS72
36	Australia	1973	36	Australia	AUS	900	QoGStdTSjan23	Australia 1973	AUS73	34	249490656
36	Australia	1974	36	Australia	AUS	900	QoGStdTSjan23	Australia 1974	AUS74	20	449600672
36	Australia	1975	36	Australia	AUS	900	QoGStdTSjan23	Australia 1975	AUS75	17	267714240
36	Australia	1976	36	Australia	AUS	900	QoGStdTSjan23	Australia 1976	AUS76	22	1252817920
36	Australia	1977	36	Australia	AUS	900	QoGStdTSjan23	Australia 1977	AUS77	27	1695475584
36	Australia	1978	36	Australia	AUS	900	QoGStdTSjan23	Australia 1978	AUS78	30	1559251328
36	Australia	1979	36	Australia	AUS	900	QoGStdTSjan23	Australia 1979	AUS79	32	1504156032
36	Australia	1980	36	Australia	AUS	900	QoGStdTSjan23	Australia 1980	AUS80	39	1401749248	1		54502260
36	Australia	1981	36	Australia	AUS	900	QoGStdTSjan23	Australia 1981	AUS81	36	1349837568	1		747648000
36	Australia	1982	36	Australia	AUS	900	QoGStdTSjan23	Australia 1982	AUS82	37	1195963392	1		2599450
36	Australia	1983	36	Australia	AUS	900	QoGStdTSjan23	Australia 1983	AUS83	47	1354645760
36	Australia	1984	36	Australia	AUS	900	QoGStdTSjan23	Australia 1984	AUS84	37	1154283264
36	Australia	1985	36	Australia	AUS	900	QoGStdTSjan23	Australia 1985	AUS85	39	1085581056
36	Australia	1986	36	Australia	AUS	900	QoGStdTSjan23	Australia 1986	AUS86	34	1020450432		1		1867754
36	Australia	1987	36	Australia	AUS	900	QoGStdTSjan23	Australia 1987	AUS87	32	959615040
36	Australia	1988	36	Australia	AUS	900	QoGStdTSjan23	Australia 1988	AUS88	33	2155324160		1		765841
36	Australia	1989	36	Australia	AUS	900	QoGStdTSjan23	Australia 1989	AUS89	31	534523648		1		514746
36	Australia	1990	36	Australia	AUS	900	QoGStdTSjan23	Australia 1990	AUS90	40	802407872
36	Australia	1991	36	Australia	AUS	900	QoGStdTSjan23	Australia 1991	AUS91	38	1171991424
36	Australia	1992	36	Australia	AUS	900	QoGStdTSjan23	Australia 1992	AUS92	37	724653696	1		193553712
36	Australia	1993	36	Australia	AUS	900	QoGStdTSjan23	Australia 1993	AUS93	43	1489363840	1		79262312
36	Australia	1994	36	Australia	AUS	900	QoGStdTSjan23	Australia 1994	AUS94	48	1633276160	1		321233152
36	Australia	1995	36	Australia	AUS	900	QoGStdTSjan23	Australia 1995	AUS95	45	596760320	1		343759456
36	Australia	1996	36	Australia	AUS	900	QoGStdTSjan23	Australia 1996	AUS96	60	1830961408		1		167001
36	Australia	1997	36	Australia	AUS	900	QoGStdTSjan23	Australia 1997	AUS97	48	1511674496
36	Australia	1998	36	Australia	AUS	900	QoGStdTSjan23	Australia 1998	AUS98	60	1339840512	1	1	133176976	460056
36	Australia	1999	36	Australia	AUS	900	QoGStdTSjan23	Australia 1999	AUS99	68	1548980352
36	Australia	2000	36	Australia	AUS	900	QoGStdTSjan23	Australia 2000	AUS00	94	2196847616
36	Australia	2001	36	Australia	AUS	900	QoGStdTSjan23	Australia 2001	AUS01	86	1666777600
36	Australia	2002	36	Australia	AUS	900	QoGStdTSjan23	Australia 2002	AUS02	71	1401464192	1		696882944
36	Australia	2003	36	Australia	AUS	900	QoGStdTSjan23	Australia 2003	AUS03	73	1973959680		1		273528
36	Australia	2004	36	Australia	AUS	900	QoGStdTSjan23	Australia 2004	AUS04	88	2011701120		1		624561
36	Australia	2005	36	Australia	AUS	900	QoGStdTSjan23	Australia 2005	AUS05	72	1600744448		1		346214
36	Australia	2006	36	Australia	AUS	900	QoGStdTSjan23	Australia 2006	AUS06	83	3131608576
36	Australia	2007	36	Australia	AUS	900	QoGStdTSjan23	Australia 2007	AUS07	74	1570346624
36	Australia	2008	36	Australia	AUS	900	QoGStdTSjan23	Australia 2008	AUS08	71	3856017920
36	Australia	2009	36	Australia	AUS	900	QoGStdTSjan23	Australia 2009	AUS09	70	2048947968
36	Australia	2010	36	Australia	AUS	900	QoGStdTSjan23	Australia 2010	AUS10	64	3793939200
36	Australia	2011	36	Australia	AUS	900	QoGStdTSjan23	Australia 2011	AUS11	128	2883773696
36	Australia	2012	36	Australia	AUS	900	QoGStdTSjan23	Australia 2012	AUS12	133	3302336768
36	Australia	2013	36	Australia	AUS	900	QoGStdTSjan23	Australia 2013	AUS13	134	2866382080
36	Australia	2014	36	Australia	AUS	900	QoGStdTSjan23	Australia 2014	AUS14
36	Australia	2015	36	Australia	AUS	900	QoGStdTSjan23	Australia 2015	AUS15
36	Australia	2016	36	Australia	AUS	900	QoGStdTSjan23	Australia 2016	AUS16
36	Australia	2017	36	Australia	AUS	900	QoGStdTSjan23	Australia 2017	AUS17
36	Australia	2018	36	Australia	AUS	900	QoGStdTSjan23	Australia 2018	AUS18
36	Australia	2019	36	Australia	AUS	900	QoGStdTSjan23	Australia 2019	AUS19
36	Australia	2020	36	Australia	AUS	900	QoGStdTSjan23	Australia 2020	AUS20
36	Australia	2021	36	Australia	AUS	900	QoGStdTSjan23	Australia 2021	AUS21
36	Australia	2022	36	Australia	AUS		QoGStdTSjan23	Australia 2022	AUS22
40	Austria	1946	40	Austria	AUT	305	QoGStdTSjan23	Austria 1946	AUT46
40	Austria	1947	40	Austria	AUT	305	QoGStdTSjan23	Austria 1947	AUT47
40	Austria	1948	40	Austria	AUT	305	QoGStdTSjan23	Austria 1948	AUT48
40	Austria	1949	40	Austria	AUT	305	QoGStdTSjan23	Austria 1949	AUT49
40	Austria	1950	40	Austria	AUT	305	QoGStdTSjan23	Austria 1950	AUT50
40	Austria	1951	40	Austria	AUT	305	QoGStdTSjan23	Austria 1951	AUT51
40	Austria	1952	40	Austria	AUT	305	QoGStdTSjan23	Austria 1952	AUT52
40	Austria	1953	40	Austria	AUT	305	QoGStdTSjan23	Austria 1953	AUT53
40	Austria	1954	40	Austria	AUT	305	QoGStdTSjan23	Austria 1954	AUT54
40	Austria	1955	40	Austria	AUT	305	QoGStdTSjan23	Austria 1955	AUT55				1		81102728
40	Austria	1956	40	Austria	AUT	305	QoGStdTSjan23	Austria 1956	AUT56				1		251418464
40	Austria	1957	40	Austria	AUT	305	QoGStdTSjan23	Austria 1957	AUT57				1		29196984
40	Austria	1958	40	Austria	AUT	305	QoGStdTSjan23	Austria 1958	AUT58				1		290347776
40	Austria	1959	40	Austria	AUT	305	QoGStdTSjan23	Austria 1959	AUT59				1		72992456
40	Austria	1960	40	Austria	AUT	305	QoGStdTSjan23	Austria 1960	AUT60
40	Austria	1961	40	Austria	AUT	305	QoGStdTSjan23	Austria 1961	AUT61
40	Austria	1962	40	Austria	AUT	305	QoGStdTSjan23	Austria 1962	AUT62				1		38428128
40	Austria	1963	40	Austria	AUT	305	QoGStdTSjan23	Austria 1963	AUT63
40	Austria	1964	40	Austria	AUT	305	QoGStdTSjan23	Austria 1964	AUT64
40	Austria	1965	40	Austria	AUT	305	QoGStdTSjan23	Austria 1965	AUT65
40	Austria	1966	40	Austria	AUT	305	QoGStdTSjan23	Austria 1966	AUT66
40	Austria	1967	40	Austria	AUT	305	QoGStdTSjan23	Austria 1967	AUT67
40	Austria	1968	40	Austria	AUT	305	QoGStdTSjan23	Austria 1968	AUT68
40	Austria	1969	40	Austria	AUT	305	QoGStdTSjan23	Austria 1969	AUT69
40	Austria	1970	40	Austria	AUT	305	QoGStdTSjan23	Austria 1970	AUT70
40	Austria	1971	40	Austria	AUT	305	QoGStdTSjan23	Austria 1971	AUT71
40	Austria	1972	40	Austria	AUT	305	QoGStdTSjan23	Austria 1972	AUT72
40	Austria	1973	40	Austria	AUT	305	QoGStdTSjan23	Austria 1973	AUT73
40	Austria	1974	40	Austria	AUT	305	QoGStdTSjan23	Austria 1974	AUT74	13	332741344
40	Austria	1975	40	Austria	AUT	305	QoGStdTSjan23	Austria 1975	AUT75
40	Austria	1976	40	Austria	AUT	305	QoGStdTSjan23	Austria 1976	AUT76	9	27285056
40	Austria	1977	40	Austria	AUT	305	QoGStdTSjan23	Austria 1977	AUT77	8	127827528
40	Austria	1978	40	Austria	AUT	305	QoGStdTSjan23	Austria 1978	AUT78	8	107440200
40	Austria	1979	40	Austria	AUT	305	QoGStdTSjan23	Austria 1979	AUT79	9	54414480
40	Austria	1980	40	Austria	AUT	305	QoGStdTSjan23	Austria 1980	AUT80	8	237042672	1		157632208
40	Austria	1981	40	Austria	AUT	305	QoGStdTSjan23	Austria 1981	AUT81	19	619981120	1		163916
40	Austria	1982	40	Austria	AUT	305	QoGStdTSjan23	Austria 1982	AUT82	12	835063040	1		58590672
40	Austria	1983	40	Austria	AUT	305	QoGStdTSjan23	Austria 1983	AUT83	8	420702240
40	Austria	1984	40	Austria	AUT	305	QoGStdTSjan23	Austria 1984	AUT84	5	139214400
40	Austria	1985	40	Austria	AUT	305	QoGStdTSjan23	Austria 1985	AUT85	8	204076512
40	Austria	1986	40	Austria	AUT	305	QoGStdTSjan23	Austria 1986	AUT86	6	159824016
40	Austria	1987	40	Austria	AUT	305	QoGStdTSjan23	Austria 1987	AUT87	5	135440576
40	Austria	1988	40	Austria	AUT	305	QoGStdTSjan23	Austria 1988	AUT88	8	441196768
40	Austria	1989	40	Austria	AUT	305	QoGStdTSjan23	Austria 1989	AUT89	40	635529984
40	Austria	1990	40	Austria	AUT	305	QoGStdTSjan23	Austria 1990	AUT90	13	137401904
40	Austria	1991	40	Austria	AUT	305	QoGStdTSjan23	Austria 1991	AUT91	106	399481248
40	Austria	1992	40	Austria	AUT	305	QoGStdTSjan23	Austria 1992	AUT92	10	123115424
40	Austria	1993	40	Austria	AUT	305	QoGStdTSjan23	Austria 1993	AUT93	6	52924636	1		132570768
40	Austria	1994	40	Austria	AUT	305	QoGStdTSjan23	Austria 1994	AUT94	7	33827244
40	Austria	1995	40	Austria	AUT	305	QoGStdTSjan23	Austria 1995	AUT95	7	64161532
40	Austria	1996	40	Austria	AUT	305	QoGStdTSjan23	Austria 1996	AUT96	110	637442944	1		56293
40	Austria	1997	40	Austria	AUT	305	QoGStdTSjan23	Austria 1997	AUT97	70	359722464
40	Austria	1998	40	Austria	AUT	305	QoGStdTSjan23	Austria 1998	AUT98	107	579257088
40	Austria	1999	40	Austria	AUT	305	QoGStdTSjan23	Austria 1999	AUT99	117	450414944
40	Austria	2000	40	Austria	AUT	305	QoGStdTSjan23	Austria 2000	AUT00	116	497841376
40	Austria	2001	40	Austria	AUT	305	QoGStdTSjan23	Austria 2001	AUT01	114	698435008	2		171695808
40	Austria	2002	40	Austria	AUT	305	QoGStdTSjan23	Austria 2002	AUT02	109	539819456	1	1	249428720	430379
40	Austria	2003	40	Austria	AUT	305	QoGStdTSjan23	Austria 2003	AUT03	114	379140096		1		341910
40	Austria	2004	40	Austria	AUT	305	QoGStdTSjan23	Austria 2004	AUT04	126	420901824	1		1508
40	Austria	2005	40	Austria	AUT	305	QoGStdTSjan23	Austria 2005	AUT05	111	1480670336	1		127534
40	Austria	2006	40	Austria	AUT	305	QoGStdTSjan23	Austria 2006	AUT06	106	1243912576
40	Austria	2007	40	Austria	AUT	305	QoGStdTSjan23	Austria 2007	AUT07	110	1316721664
40	Austria	2008	40	Austria	AUT	305	QoGStdTSjan23	Austria 2008	AUT08	110	1143990144
40	Austria	2009	40	Austria	AUT	305	QoGStdTSjan23	Austria 2009	AUT09	110	336059936		1		69992
40	Austria	2010	40	Austria	AUT	305	QoGStdTSjan23	Austria 2010	AUT10	103	477575232
40	Austria	2011	40	Austria	AUT	305	QoGStdTSjan23	Austria 2011	AUT11	103	333392928
40	Austria	2012	40	Austria	AUT	305	QoGStdTSjan23	Austria 2012	AUT12	107	550937088
40	Austria	2013	40	Austria	AUT	305	QoGStdTSjan23	Austria 2013	AUT13	103	377510016
40	Austria	2014	40	Austria	AUT	305	QoGStdTSjan23	Austria 2014	AUT14
40	Austria	2015	40	Austria	AUT	305	QoGStdTSjan23	Austria 2015	AUT15
40	Austria	2016	40	Austria	AUT	305	QoGStdTSjan23	Austria 2016	AUT16
40	Austria	2017	40	Austria	AUT	305	QoGStdTSjan23	Austria 2017	AUT17
40	Austria	2018	40	Austria	AUT	305	QoGStdTSjan23	Austria 2018	AUT18
40	Austria	2019	40	Austria	AUT	305	QoGStdTSjan23	Austria 2019	AUT19
40	Austria	2020	40	Austria	AUT	305	QoGStdTSjan23	Austria 2020	AUT20
40	Austria	2021	40	Austria	AUT	305	QoGStdTSjan23	Austria 2021	AUT21
40	Austria	2022	40	Austria	AUT		QoGStdTSjan23	Austria 2022	AUT22
44	Bahamas (the)	1946	44	Bahamas	BHS	31	QoGStdTSjan23	Bahamas 1946	BHS46
44	Bahamas (the)	1947	44	Bahamas	BHS	31	QoGStdTSjan23	Bahamas 1947	BHS47
44	Bahamas (the)	1948	44	Bahamas	BHS	31	QoGStdTSjan23	Bahamas 1948	BHS48
44	Bahamas (the)	1949	44	Bahamas	BHS	31	QoGStdTSjan23	Bahamas 1949	BHS49
44	Bahamas (the)	1950	44	Bahamas	BHS	31	QoGStdTSjan23	Bahamas 1950	BHS50
44	Bahamas (the)	1951	44	Bahamas	BHS	31	QoGStdTSjan23	Bahamas 1951	BHS51
44	Bahamas (the)	1952	44	Bahamas	BHS	31	QoGStdTSjan23	Bahamas 1952	BHS52
44	Bahamas (the)	1953	44	Bahamas	BHS	31	QoGStdTSjan23	Bahamas 1953	BHS53
44	Bahamas (the)	1954	44	Bahamas	BHS	31	QoGStdTSjan23	Bahamas 1954	BHS54
44	Bahamas (the)	1955	44	Bahamas	BHS	31	QoGStdTSjan23	Bahamas 1955	BHS55
44	Bahamas (the)	1956	44	Bahamas	BHS	31	QoGStdTSjan23	Bahamas 1956	BHS56
44	Bahamas (the)	1957	44	Bahamas	BHS	31	QoGStdTSjan23	Bahamas 1957	BHS57
44	Bahamas (the)	1958	44	Bahamas	BHS	31	QoGStdTSjan23	Bahamas 1958	BHS58
44	Bahamas (the)	1959	44	Bahamas	BHS	31	QoGStdTSjan23	Bahamas 1959	BHS59
44	Bahamas (the)	1960	44	Bahamas	BHS	31	QoGStdTSjan23	Bahamas 1960	BHS60
44	Bahamas (the)	1961	44	Bahamas	BHS	31	QoGStdTSjan23	Bahamas 1961	BHS61
44	Bahamas (the)	1962	44	Bahamas	BHS	31	QoGStdTSjan23	Bahamas 1962	BHS62
44	Bahamas (the)	1963	44	Bahamas	BHS	31	QoGStdTSjan23	Bahamas 1963	BHS63
44	Bahamas (the)	1964	44	Bahamas	BHS	31	QoGStdTSjan23	Bahamas 1964	BHS64
44	Bahamas (the)	1965	44	Bahamas	BHS	31	QoGStdTSjan23	Bahamas 1965	BHS65
44	Bahamas (the)	1966	44	Bahamas	BHS	31	QoGStdTSjan23	Bahamas 1966	BHS66
44	Bahamas (the)	1967	44	Bahamas	BHS	31	QoGStdTSjan23	Bahamas 1967	BHS67
44	Bahamas (the)	1968	44	Bahamas	BHS	31	QoGStdTSjan23	Bahamas 1968	BHS68
44	Bahamas (the)	1969	44	Bahamas	BHS	31	QoGStdTSjan23	Bahamas 1969	BHS69
44	Bahamas (the)	1970	44	Bahamas	BHS	31	QoGStdTSjan23	Bahamas 1970	BHS70
44	Bahamas (the)	1971	44	Bahamas	BHS	31	QoGStdTSjan23	Bahamas 1971	BHS71
44	Bahamas (the)	1972	44	Bahamas	BHS	31	QoGStdTSjan23	Bahamas 1972	BHS72
44	Bahamas (the)	1973	44	Bahamas	BHS	31	QoGStdTSjan23	Bahamas 1973	BHS73
44	Bahamas (the)	1974	44	Bahamas	BHS	31	QoGStdTSjan23	Bahamas 1974	BHS74
44	Bahamas (the)	1975	44	Bahamas	BHS	31	QoGStdTSjan23	Bahamas 1975	BHS75
44	Bahamas (the)	1976	44	Bahamas	BHS	31	QoGStdTSjan23	Bahamas 1976	BHS76				2		49991104
44	Bahamas (the)	1977	44	Bahamas	BHS	31	QoGStdTSjan23	Bahamas 1977	BHS77			1		24933
44	Bahamas (the)	1978	44	Bahamas	BHS	31	QoGStdTSjan23	Bahamas 1978	BHS78			1	3	24064	13694965
44	Bahamas (the)	1979	44	Bahamas	BHS	31	QoGStdTSjan23	Bahamas 1979	BHS79				1		15517699
44	Bahamas (the)	1980	44	Bahamas	BHS	31	QoGStdTSjan23	Bahamas 1980	BHS80			1	3	18398336	9429817
44	Bahamas (the)	1981	44	Bahamas	BHS	31	QoGStdTSjan23	Bahamas 1981	BHS81				2		19677344
44	Bahamas (the)	1982	44	Bahamas	BHS	31	QoGStdTSjan23	Bahamas 1982	BHS82				4		26021720
44	Bahamas (the)	1983	44	Bahamas	BHS	31	QoGStdTSjan23	Bahamas 1983	BHS83				1		2729050
44	Bahamas (the)	1984	44	Bahamas	BHS	31	QoGStdTSjan23	Bahamas 1984	BHS84				1		2356339
44	Bahamas (the)	1985	44	Bahamas	BHS	31	QoGStdTSjan23	Bahamas 1985	BHS85			1	2	11840760	24804352
44	Bahamas (the)	1986	44	Bahamas	BHS	31	QoGStdTSjan23	Bahamas 1986	BHS86			1	3	798810	37301712
44	Bahamas (the)	1987	44	Bahamas	BHS	31	QoGStdTSjan23	Bahamas 1987	BHS87				1		369926
44	Bahamas (the)	1988	44	Bahamas	BHS	31	QoGStdTSjan23	Bahamas 1988	BHS88				4		246675808
44	Bahamas (the)	1989	44	Bahamas	BHS	31	QoGStdTSjan23	Bahamas 1989	BHS89
44	Bahamas (the)	1990	44	Bahamas	BHS	31	QoGStdTSjan23	Bahamas 1990	BHS90			1	3	16283045	17897744
44	Bahamas (the)	1991	44	Bahamas	BHS	31	QoGStdTSjan23	Bahamas 1991	BHS91			1	2	18847636	84629480
44	Bahamas (the)	1992	44	Bahamas	BHS	31	QoGStdTSjan23	Bahamas 1992	BHS92			3	2	134661	56645968
44	Bahamas (the)	1993	44	Bahamas	BHS	31	QoGStdTSjan23	Bahamas 1993	BHS93			1	2	133673	10581552
44	Bahamas (the)	1994	44	Bahamas	BHS	31	QoGStdTSjan23	Bahamas 1994	BHS94			1	1	179363	31829992
44	Bahamas (the)	1995	44	Bahamas	BHS	31	QoGStdTSjan23	Bahamas 1995	BHS95			2	1	163615	802366
44	Bahamas (the)	1996	44	Bahamas	BHS	31	QoGStdTSjan23	Bahamas 1996	BHS96				3		83124800
44	Bahamas (the)	1997	44	Bahamas	BHS	31	QoGStdTSjan23	Bahamas 1997	BHS97				2		4793720
44	Bahamas (the)	1998	44	Bahamas	BHS	31	QoGStdTSjan23	Bahamas 1998	BHS98			3	3	29696440	27638956
44	Bahamas (the)	1999	44	Bahamas	BHS	31	QoGStdTSjan23	Bahamas 1999	BHS99			3	3	1425048	54304112
44	Bahamas (the)	2000	44	Bahamas	BHS	31	QoGStdTSjan23	Bahamas 2000	BHS00			3	1	8890701	32754956
44	Bahamas (the)	2001	44	Bahamas	BHS	31	QoGStdTSjan23	Bahamas 2001	BHS01			5	3	8078471	75386112
44	Bahamas (the)	2002	44	Bahamas	BHS	31	QoGStdTSjan23	Bahamas 2002	BHS02			3	3	7402550	629070
44	Bahamas (the)	2003	44	Bahamas	BHS	31	QoGStdTSjan23	Bahamas 2003	BHS03			3	2	7361064	341910
44	Bahamas (the)	2004	44	Bahamas	BHS	31	QoGStdTSjan23	Bahamas 2004	BHS04			3	3	8638858	5464749
44	Bahamas (the)	2005	44	Bahamas	BHS	31	QoGStdTSjan23	Bahamas 2005	BHS05				2		42631784
44	Bahamas (the)	2006	44	Bahamas	BHS	31	QoGStdTSjan23	Bahamas 2006	BHS06				1		10456336
44	Bahamas (the)	2007	44	Bahamas	BHS	31	QoGStdTSjan23	Bahamas 2007	BHS07				1		110020
44	Bahamas (the)	2008	44	Bahamas	BHS	31	QoGStdTSjan23	Bahamas 2008	BHS08				1		104510992
44	Bahamas (the)	2009	44	Bahamas	BHS	31	QoGStdTSjan23	Bahamas 2009	BHS09				1		3499599
44	Bahamas (the)	2010	44	Bahamas	BHS	31	QoGStdTSjan23	Bahamas 2010	BHS10			1	1	73187	10808632
44	Bahamas (the)	2011	44	Bahamas	BHS	31	QoGStdTSjan23	Bahamas 2011	BHS11
44	Bahamas (the)	2012	44	Bahamas	BHS	31	QoGStdTSjan23	Bahamas 2012	BHS12
44	Bahamas (the)	2013	44	Bahamas	BHS	31	QoGStdTSjan23	Bahamas 2013	BHS13
44	Bahamas (the)	2014	44	Bahamas	BHS	31	QoGStdTSjan23	Bahamas 2014	BHS14
44	Bahamas (the)	2015	44	Bahamas	BHS	31	QoGStdTSjan23	Bahamas 2015	BHS15
44	Bahamas (the)	2016	44	Bahamas	BHS	31	QoGStdTSjan23	Bahamas 2016	BHS16
44	Bahamas (the)	2017	44	Bahamas	BHS	31	QoGStdTSjan23	Bahamas 2017	BHS17
44	Bahamas (the)	2018	44	Bahamas	BHS	31	QoGStdTSjan23	Bahamas 2018	BHS18
44	Bahamas (the)	2019	44	Bahamas	BHS	31	QoGStdTSjan23	Bahamas 2019	BHS19
44	Bahamas (the)	2020	44	Bahamas	BHS	31	QoGStdTSjan23	Bahamas 2020	BHS20
44	Bahamas (the)	2021	44	Bahamas	BHS	31	QoGStdTSjan23	Bahamas 2021	BHS21
44	Bahamas (the)	2022	44	Bahamas	BHS		QoGStdTSjan23	Bahamas 2022	BHS22
48	Bahrain	1946	48	Bahrain	BHR	692	QoGStdTSjan23	Bahrain 1946	BHR46
48	Bahrain	1947	48	Bahrain	BHR	692	QoGStdTSjan23	Bahrain 1947	BHR47
48	Bahrain	1948	48	Bahrain	BHR	692	QoGStdTSjan23	Bahrain 1948	BHR48
48	Bahrain	1949	48	Bahrain	BHR	692	QoGStdTSjan23	Bahrain 1949	BHR49
48	Bahrain	1950	48	Bahrain	BHR	692	QoGStdTSjan23	Bahrain 1950	BHR50
48	Bahrain	1951	48	Bahrain	BHR	692	QoGStdTSjan23	Bahrain 1951	BHR51
48	Bahrain	1952	48	Bahrain	BHR	692	QoGStdTSjan23	Bahrain 1952	BHR52
48	Bahrain	1953	48	Bahrain	BHR	692	QoGStdTSjan23	Bahrain 1953	BHR53
48	Bahrain	1954	48	Bahrain	BHR	692	QoGStdTSjan23	Bahrain 1954	BHR54
48	Bahrain	1955	48	Bahrain	BHR	692	QoGStdTSjan23	Bahrain 1955	BHR55
48	Bahrain	1956	48	Bahrain	BHR	692	QoGStdTSjan23	Bahrain 1956	BHR56
48	Bahrain	1957	48	Bahrain	BHR	692	QoGStdTSjan23	Bahrain 1957	BHR57
48	Bahrain	1958	48	Bahrain	BHR	692	QoGStdTSjan23	Bahrain 1958	BHR58
48	Bahrain	1959	48	Bahrain	BHR	692	QoGStdTSjan23	Bahrain 1959	BHR59
48	Bahrain	1960	48	Bahrain	BHR	692	QoGStdTSjan23	Bahrain 1960	BHR60
48	Bahrain	1961	48	Bahrain	BHR	692	QoGStdTSjan23	Bahrain 1961	BHR61
48	Bahrain	1962	48	Bahrain	BHR	692	QoGStdTSjan23	Bahrain 1962	BHR62
48	Bahrain	1963	48	Bahrain	BHR	692	QoGStdTSjan23	Bahrain 1963	BHR63
48	Bahrain	1964	48	Bahrain	BHR	692	QoGStdTSjan23	Bahrain 1964	BHR64
48	Bahrain	1965	48	Bahrain	BHR	692	QoGStdTSjan23	Bahrain 1965	BHR65
48	Bahrain	1966	48	Bahrain	BHR	692	QoGStdTSjan23	Bahrain 1966	BHR66
48	Bahrain	1967	48	Bahrain	BHR	692	QoGStdTSjan23	Bahrain 1967	BHR67
48	Bahrain	1968	48	Bahrain	BHR	692	QoGStdTSjan23	Bahrain 1968	BHR68
48	Bahrain	1969	48	Bahrain	BHR	692	QoGStdTSjan23	Bahrain 1969	BHR69
48	Bahrain	1970	48	Bahrain	BHR	692	QoGStdTSjan23	Bahrain 1970	BHR70
48	Bahrain	1971	48	Bahrain	BHR	692	QoGStdTSjan23	Bahrain 1971	BHR71
48	Bahrain	1972	48	Bahrain	BHR	692	QoGStdTSjan23	Bahrain 1972	BHR72			1		121951880
48	Bahrain	1973	48	Bahrain	BHR	692	QoGStdTSjan23	Bahrain 1973	BHR73
48	Bahrain	1974	48	Bahrain	BHR	692	QoGStdTSjan23	Bahrain 1974	BHR74			2		45159664
48	Bahrain	1975	48	Bahrain	BHR	692	QoGStdTSjan23	Bahrain 1975	BHR75			1		1352408
48	Bahrain	1976	48	Bahrain	BHR	692	QoGStdTSjan23	Bahrain 1976	BHR76			1		152733056
48	Bahrain	1977	48	Bahrain	BHR	692	QoGStdTSjan23	Bahrain 1977	BHR77			3	1	166874448	60759304
48	Bahrain	1978	48	Bahrain	BHR	692	QoGStdTSjan23	Bahrain 1978	BHR78			1	1	67967880	11855209
48	Bahrain	1979	48	Bahrain	BHR	692	QoGStdTSjan23	Bahrain 1979	BHR79
48	Bahrain	1980	48	Bahrain	BHR	692	QoGStdTSjan23	Bahrain 1980	BHR80			1		58902280
48	Bahrain	1981	48	Bahrain	BHR	692	QoGStdTSjan23	Bahrain 1981	BHR81			1		47807608
48	Bahrain	1982	48	Bahrain	BHR	692	QoGStdTSjan23	Bahrain 1982	BHR82			1		422812
48	Bahrain	1983	48	Bahrain	BHR	692	QoGStdTSjan23	Bahrain 1983	BHR83			1	1	86601240	27347760
48	Bahrain	1984	48	Bahrain	BHR	692	QoGStdTSjan23	Bahrain 1984	BHR84			1	2	1113085	40297524
48	Bahrain	1985	48	Bahrain	BHR	692	QoGStdTSjan23	Bahrain 1985	BHR85
48	Bahrain	1986	48	Bahrain	BHR	692	QoGStdTSjan23	Bahrain 1986	BHR86			1	1	922623	2065934
48	Bahrain	1987	48	Bahrain	BHR	692	QoGStdTSjan23	Bahrain 1987	BHR87				1		38165888
48	Bahrain	1988	48	Bahrain	BHR	692	QoGStdTSjan23	Bahrain 1988	BHR88			1		718871
48	Bahrain	1989	48	Bahrain	BHR	692	QoGStdTSjan23	Bahrain 1989	BHR89			1	1	681421	13690042
48	Bahrain	1990	48	Bahrain	BHR	692	QoGStdTSjan23	Bahrain 1990	BHR90			1		28312924
48	Bahrain	1991	48	Bahrain	BHR	692	QoGStdTSjan23	Bahrain 1991	BHR91			2	1	561713472	178824576
48	Bahrain	1992	48	Bahrain	BHR	692	QoGStdTSjan23	Bahrain 1992	BHR92
48	Bahrain	1993	48	Bahrain	BHR	692	QoGStdTSjan23	Bahrain 1993	BHR93			2	1	198748416	2305555
48	Bahrain	1994	48	Bahrain	BHR	692	QoGStdTSjan23	Bahrain 1994	BHR94			1	1	606728	412611
48	Bahrain	1995	48	Bahrain	BHR	692	QoGStdTSjan23	Bahrain 1995	BHR95			2	1	15969584	50587904
48	Bahrain	1996	48	Bahrain	BHR	692	QoGStdTSjan23	Bahrain 1996	BHR96			3		61016056
48	Bahrain	1997	48	Bahrain	BHR	692	QoGStdTSjan23	Bahrain 1997	BHR97			1	2	592252	229300208
48	Bahrain	1998	48	Bahrain	BHR	692	QoGStdTSjan23	Bahrain 1998	BHR98			4	2	158267632	83193160
48	Bahrain	1999	48	Bahrain	BHR	692	QoGStdTSjan23	Bahrain 1999	BHR99			3	3	87131464	240248320
48	Bahrain	2000	48	Bahrain	BHR	692	QoGStdTSjan23	Bahrain 2000	BHR00			4		175223712
48	Bahrain	2001	48	Bahrain	BHR	692	QoGStdTSjan23	Bahrain 2001	BHR01			3	2	16349272	274823
48	Bahrain	2002	48	Bahrain	BHR	692	QoGStdTSjan23	Bahrain 2002	BHR02			4	2	77729880	152213344
48	Bahrain	2003	48	Bahrain	BHR	692	QoGStdTSjan23	Bahrain 2003	BHR03			5	1	18857926	27640034
48	Bahrain	2004	48	Bahrain	BHR	692	QoGStdTSjan23	Bahrain 2004	BHR04			4	2	85988504	5257548
48	Bahrain	2005	48	Bahrain	BHR	692	QoGStdTSjan23	Bahrain 2005	BHR05			1	1	122726512	63027344
48	Bahrain	2006	48	Bahrain	BHR	692	QoGStdTSjan23	Bahrain 2006	BHR06			1	3	396601	69982048
48	Bahrain	2007	48	Bahrain	BHR	692	QoGStdTSjan23	Bahrain 2007	BHR07			2	3	17789720	106258240
48	Bahrain	2008	48	Bahrain	BHR	692	QoGStdTSjan23	Bahrain 2008	BHR08			1	3	355160	19589508
48	Bahrain	2009	48	Bahrain	BHR	692	QoGStdTSjan23	Bahrain 2009	BHR09			1	1	344719	112250264
48	Bahrain	2010	48	Bahrain	BHR	692	QoGStdTSjan23	Bahrain 2010	BHR10			3		135832256
48	Bahrain	2011	48	Bahrain	BHR	692	QoGStdTSjan23	Bahrain 2011	BHR11			1	1	343668	1428572
48	Bahrain	2012	48	Bahrain	BHR	692	QoGStdTSjan23	Bahrain 2012	BHR12
48	Bahrain	2013	48	Bahrain	BHR	692	QoGStdTSjan23	Bahrain 2013	BHR13
48	Bahrain	2014	48	Bahrain	BHR	692	QoGStdTSjan23	Bahrain 2014	BHR14
48	Bahrain	2015	48	Bahrain	BHR	692	QoGStdTSjan23	Bahrain 2015	BHR15
48	Bahrain	2016	48	Bahrain	BHR	692	QoGStdTSjan23	Bahrain 2016	BHR16
48	Bahrain	2017	48	Bahrain	BHR	692	QoGStdTSjan23	Bahrain 2017	BHR17
48	Bahrain	2018	48	Bahrain	BHR	692	QoGStdTSjan23	Bahrain 2018	BHR18
48	Bahrain	2019	48	Bahrain	BHR	692	QoGStdTSjan23	Bahrain 2019	BHR19
48	Bahrain	2020	48	Bahrain	BHR	692	QoGStdTSjan23	Bahrain 2020	BHR20
48	Bahrain	2021	48	Bahrain	BHR	692	QoGStdTSjan23	Bahrain 2021	BHR21
48	Bahrain	2022	48	Bahrain	BHR		QoGStdTSjan23	Bahrain 2022	BHR22
50	Bangladesh	1946	50	Bangladesh	BGD	771	QoGStdTSjan23	Bangladesh 1946	BGD46
50	Bangladesh	1947	50	Bangladesh	BGD	771	QoGStdTSjan23	Bangladesh 1947	BGD47
50	Bangladesh	1948	50	Bangladesh	BGD	771	QoGStdTSjan23	Bangladesh 1948	BGD48
50	Bangladesh	1949	50	Bangladesh	BGD	771	QoGStdTSjan23	Bangladesh 1949	BGD49
50	Bangladesh	1950	50	Bangladesh	BGD	771	QoGStdTSjan23	Bangladesh 1950	BGD50
50	Bangladesh	1951	50	Bangladesh	BGD	771	QoGStdTSjan23	Bangladesh 1951	BGD51
50	Bangladesh	1952	50	Bangladesh	BGD	771	QoGStdTSjan23	Bangladesh 1952	BGD52
50	Bangladesh	1953	50	Bangladesh	BGD	771	QoGStdTSjan23	Bangladesh 1953	BGD53
50	Bangladesh	1954	50	Bangladesh	BGD	771	QoGStdTSjan23	Bangladesh 1954	BGD54
50	Bangladesh	1955	50	Bangladesh	BGD	771	QoGStdTSjan23	Bangladesh 1955	BGD55
50	Bangladesh	1956	50	Bangladesh	BGD	771	QoGStdTSjan23	Bangladesh 1956	BGD56
50	Bangladesh	1957	50	Bangladesh	BGD	771	QoGStdTSjan23	Bangladesh 1957	BGD57
50	Bangladesh	1958	50	Bangladesh	BGD	771	QoGStdTSjan23	Bangladesh 1958	BGD58
50	Bangladesh	1959	50	Bangladesh	BGD	771	QoGStdTSjan23	Bangladesh 1959	BGD59
50	Bangladesh	1960	50	Bangladesh	BGD	771	QoGStdTSjan23	Bangladesh 1960	BGD60
50	Bangladesh	1961	50	Bangladesh	BGD	771	QoGStdTSjan23	Bangladesh 1961	BGD61
50	Bangladesh	1962	50	Bangladesh	BGD	771	QoGStdTSjan23	Bangladesh 1962	BGD62
50	Bangladesh	1963	50	Bangladesh	BGD	771	QoGStdTSjan23	Bangladesh 1963	BGD63
50	Bangladesh	1964	50	Bangladesh	BGD	771	QoGStdTSjan23	Bangladesh 1964	BGD64
50	Bangladesh	1965	50	Bangladesh	BGD	771	QoGStdTSjan23	Bangladesh 1965	BGD65
50	Bangladesh	1966	50	Bangladesh	BGD	771	QoGStdTSjan23	Bangladesh 1966	BGD66
50	Bangladesh	1967	50	Bangladesh	BGD	771	QoGStdTSjan23	Bangladesh 1967	BGD67
50	Bangladesh	1968	50	Bangladesh	BGD	771	QoGStdTSjan23	Bangladesh 1968	BGD68
50	Bangladesh	1969	50	Bangladesh	BGD	771	QoGStdTSjan23	Bangladesh 1969	BGD69
50	Bangladesh	1970	50	Bangladesh	BGD	771	QoGStdTSjan23	Bangladesh 1970	BGD70
50	Bangladesh	1971	50	Bangladesh	BGD	771	QoGStdTSjan23	Bangladesh 1971	BGD71				1		152504448
50	Bangladesh	1972	50	Bangladesh	BGD	771	QoGStdTSjan23	Bangladesh 1972	BGD72				1		272897440
50	Bangladesh	1973	50	Bangladesh	BGD	771	QoGStdTSjan23	Bangladesh 1973	BGD73			11	4	1171275008	453901024
50	Bangladesh	1974	50	Bangladesh	BGD	771	QoGStdTSjan23	Bangladesh 1974	BGD74			14	4	1824131712	1096626688
50	Bangladesh	1975	50	Bangladesh	BGD	771	QoGStdTSjan23	Bangladesh 1975	BGD75			14	4	2793864704	1121039104
50	Bangladesh	1976	50	Bangladesh	BGD	771	QoGStdTSjan23	Bangladesh 1976	BGD76			15	3	2237124608	710914176
50	Bangladesh	1977	50	Bangladesh	BGD	771	QoGStdTSjan23	Bangladesh 1977	BGD77			14	6	1388215552	989418816
50	Bangladesh	1978	50	Bangladesh	BGD	771	QoGStdTSjan23	Bangladesh 1978	BGD78			16	6	2621995264	927618368
50	Bangladesh	1979	50	Bangladesh	BGD	771	QoGStdTSjan23	Bangladesh 1979	BGD79			15	7	1671325568	1115197952
50	Bangladesh	1980	50	Bangladesh	BGD	771	QoGStdTSjan23	Bangladesh 1980	BGD80			14	7	2910171392	1717566720
50	Bangladesh	1981	50	Bangladesh	BGD	771	QoGStdTSjan23	Bangladesh 1981	BGD81			15	7	2360124160	1526327808
50	Bangladesh	1982	50	Bangladesh	BGD	771	QoGStdTSjan23	Bangladesh 1982	BGD82			16	7	1714898688	2112973824
50	Bangladesh	1983	50	Bangladesh	BGD	771	QoGStdTSjan23	Bangladesh 1983	BGD83			13	8	1526583808	1660610560
50	Bangladesh	1984	50	Bangladesh	BGD	771	QoGStdTSjan23	Bangladesh 1984	BGD84			13	6	2111189120	2015747456
50	Bangladesh	1985	50	Bangladesh	BGD	771	QoGStdTSjan23	Bangladesh 1985	BGD85			15	9	1798024832	2329287168
50	Bangladesh	1986	50	Bangladesh	BGD	771	QoGStdTSjan23	Bangladesh 1986	BGD86			14	5	2096131968	1177907840
50	Bangladesh	1987	50	Bangladesh	BGD	771	QoGStdTSjan23	Bangladesh 1987	BGD87			13	7	1741300096	1470639872
50	Bangladesh	1988	50	Bangladesh	BGD	771	QoGStdTSjan23	Bangladesh 1988	BGD88			13	7	1557629568	983126336
50	Bangladesh	1989	50	Bangladesh	BGD	771	QoGStdTSjan23	Bangladesh 1989	BGD89			15	6	2090418816	1449988992
50	Bangladesh	1990	50	Bangladesh	BGD	771	QoGStdTSjan23	Bangladesh 1990	BGD90			15	8	1765104384	1945686656
50	Bangladesh	1991	50	Bangladesh	BGD	771	QoGStdTSjan23	Bangladesh 1991	BGD91			16	8	936700608	1484086784
50	Bangladesh	1992	50	Bangladesh	BGD	771	QoGStdTSjan23	Bangladesh 1992	BGD92			15	5	1598213632	982128448
50	Bangladesh	1993	50	Bangladesh	BGD	771	QoGStdTSjan23	Bangladesh 1993	BGD93			15	8	1009405056	714701248
50	Bangladesh	1994	50	Bangladesh	BGD	771	QoGStdTSjan23	Bangladesh 1994	BGD94			14	5	1134830336	1360470144
50	Bangladesh	1995	50	Bangladesh	BGD	771	QoGStdTSjan23	Bangladesh 1995	BGD95			17	7	955343680	1010609664
50	Bangladesh	1996	50	Bangladesh	BGD	771	QoGStdTSjan23	Bangladesh 1996	BGD96			17	7	1092889088	1087810944
50	Bangladesh	1997	50	Bangladesh	BGD	771	QoGStdTSjan23	Bangladesh 1997	BGD97			18	8	1637535488	1296455808
50	Bangladesh	1998	50	Bangladesh	BGD	771	QoGStdTSjan23	Bangladesh 1998	BGD98			20	10	1261859328	2105143424
50	Bangladesh	1999	50	Bangladesh	BGD	771	QoGStdTSjan23	Bangladesh 1999	BGD99			19	10	1667452416	1802274176
50	Bangladesh	2000	50	Bangladesh	BGD	771	QoGStdTSjan23	Bangladesh 2000	BGD00			19	9	1279695616	1092791296
50	Bangladesh	2001	50	Bangladesh	BGD	771	QoGStdTSjan23	Bangladesh 2001	BGD01			19	11	1162148224	1259600896
50	Bangladesh	2002	50	Bangladesh	BGD	771	QoGStdTSjan23	Bangladesh 2002	BGD02			20	11	1056840704	1146529408
50	Bangladesh	2003	50	Bangladesh	BGD	771	QoGStdTSjan23	Bangladesh 2003	BGD03			22	14	1155620224	2612945664
50	Bangladesh	2004	50	Bangladesh	BGD	771	QoGStdTSjan23	Bangladesh 2004	BGD04			23	11	1651231232	1571023872
50	Bangladesh	2005	50	Bangladesh	BGD	771	QoGStdTSjan23	Bangladesh 2005	BGD05			22	12	1185186304	1589625600
50	Bangladesh	2006	50	Bangladesh	BGD	771	QoGStdTSjan23	Bangladesh 2006	BGD06			24	11	2000235136	1265456896
50	Bangladesh	2007	50	Bangladesh	BGD	771	QoGStdTSjan23	Bangladesh 2007	BGD07			28	15	1471715584	1999537280
50	Bangladesh	2008	50	Bangladesh	BGD	771	QoGStdTSjan23	Bangladesh 2008	BGD08			25	13	1268976640	2646507264
50	Bangladesh	2009	50	Bangladesh	BGD	771	QoGStdTSjan23	Bangladesh 2009	BGD09			24	15	1776851456	1674339968
50	Bangladesh	2010	50	Bangladesh	BGD	771	QoGStdTSjan23	Bangladesh 2010	BGD10			25	13	1439614080	2722219008
50	Bangladesh	2011	50	Bangladesh	BGD	771	QoGStdTSjan23	Bangladesh 2011	BGD11			24	11	1763791488	3055721728
50	Bangladesh	2012	50	Bangladesh	BGD	771	QoGStdTSjan23	Bangladesh 2012	BGD12			25	15	1174181120	1556199552
50	Bangladesh	2013	50	Bangladesh	BGD	771	QoGStdTSjan23	Bangladesh 2013	BGD13			25	16	2351061760	2961679872
50	Bangladesh	2014	50	Bangladesh	BGD	771	QoGStdTSjan23	Bangladesh 2014	BGD14
50	Bangladesh	2015	50	Bangladesh	BGD	771	QoGStdTSjan23	Bangladesh 2015	BGD15
50	Bangladesh	2016	50	Bangladesh	BGD	771	QoGStdTSjan23	Bangladesh 2016	BGD16
50	Bangladesh	2017	50	Bangladesh	BGD	771	QoGStdTSjan23	Bangladesh 2017	BGD17
50	Bangladesh	2018	50	Bangladesh	BGD	771	QoGStdTSjan23	Bangladesh 2018	BGD18
50	Bangladesh	2019	50	Bangladesh	BGD	771	QoGStdTSjan23	Bangladesh 2019	BGD19
50	Bangladesh	2020	50	Bangladesh	BGD	771	QoGStdTSjan23	Bangladesh 2020	BGD20
50	Bangladesh	2021	50	Bangladesh	BGD	771	QoGStdTSjan23	Bangladesh 2021	BGD21
50	Bangladesh	2022	50	Bangladesh	BGD		QoGStdTSjan23	Bangladesh 2022	BGD22
51	Armenia	1946	51	Armenia	ARM	371	QoGStdTSjan23	Armenia 1946	ARM46
51	Armenia	1947	51	Armenia	ARM	371	QoGStdTSjan23	Armenia 1947	ARM47
51	Armenia	1948	51	Armenia	ARM	371	QoGStdTSjan23	Armenia 1948	ARM48
51	Armenia	1949	51	Armenia	ARM	371	QoGStdTSjan23	Armenia 1949	ARM49
51	Armenia	1950	51	Armenia	ARM	371	QoGStdTSjan23	Armenia 1950	ARM50
51	Armenia	1951	51	Armenia	ARM	371	QoGStdTSjan23	Armenia 1951	ARM51
51	Armenia	1952	51	Armenia	ARM	371	QoGStdTSjan23	Armenia 1952	ARM52
51	Armenia	1953	51	Armenia	ARM	371	QoGStdTSjan23	Armenia 1953	ARM53
51	Armenia	1954	51	Armenia	ARM	371	QoGStdTSjan23	Armenia 1954	ARM54
51	Armenia	1955	51	Armenia	ARM	371	QoGStdTSjan23	Armenia 1955	ARM55
51	Armenia	1956	51	Armenia	ARM	371	QoGStdTSjan23	Armenia 1956	ARM56
51	Armenia	1957	51	Armenia	ARM	371	QoGStdTSjan23	Armenia 1957	ARM57
51	Armenia	1958	51	Armenia	ARM	371	QoGStdTSjan23	Armenia 1958	ARM58
51	Armenia	1959	51	Armenia	ARM	371	QoGStdTSjan23	Armenia 1959	ARM59
51	Armenia	1960	51	Armenia	ARM	371	QoGStdTSjan23	Armenia 1960	ARM60
51	Armenia	1961	51	Armenia	ARM	371	QoGStdTSjan23	Armenia 1961	ARM61
51	Armenia	1962	51	Armenia	ARM	371	QoGStdTSjan23	Armenia 1962	ARM62
51	Armenia	1963	51	Armenia	ARM	371	QoGStdTSjan23	Armenia 1963	ARM63
51	Armenia	1964	51	Armenia	ARM	371	QoGStdTSjan23	Armenia 1964	ARM64
51	Armenia	1965	51	Armenia	ARM	371	QoGStdTSjan23	Armenia 1965	ARM65
51	Armenia	1966	51	Armenia	ARM	371	QoGStdTSjan23	Armenia 1966	ARM66
51	Armenia	1967	51	Armenia	ARM	371	QoGStdTSjan23	Armenia 1967	ARM67
51	Armenia	1968	51	Armenia	ARM	371	QoGStdTSjan23	Armenia 1968	ARM68
51	Armenia	1969	51	Armenia	ARM	371	QoGStdTSjan23	Armenia 1969	ARM69
51	Armenia	1970	51	Armenia	ARM	371	QoGStdTSjan23	Armenia 1970	ARM70
51	Armenia	1971	51	Armenia	ARM	371	QoGStdTSjan23	Armenia 1971	ARM71
51	Armenia	1972	51	Armenia	ARM	371	QoGStdTSjan23	Armenia 1972	ARM72
51	Armenia	1973	51	Armenia	ARM	371	QoGStdTSjan23	Armenia 1973	ARM73
51	Armenia	1974	51	Armenia	ARM	371	QoGStdTSjan23	Armenia 1974	ARM74
51	Armenia	1975	51	Armenia	ARM	371	QoGStdTSjan23	Armenia 1975	ARM75
51	Armenia	1976	51	Armenia	ARM	371	QoGStdTSjan23	Armenia 1976	ARM76
51	Armenia	1977	51	Armenia	ARM	371	QoGStdTSjan23	Armenia 1977	ARM77
51	Armenia	1978	51	Armenia	ARM	371	QoGStdTSjan23	Armenia 1978	ARM78
51	Armenia	1979	51	Armenia	ARM	371	QoGStdTSjan23	Armenia 1979	ARM79
51	Armenia	1980	51	Armenia	ARM	371	QoGStdTSjan23	Armenia 1980	ARM80
51	Armenia	1981	51	Armenia	ARM	371	QoGStdTSjan23	Armenia 1981	ARM81
51	Armenia	1982	51	Armenia	ARM	371	QoGStdTSjan23	Armenia 1982	ARM82
51	Armenia	1983	51	Armenia	ARM	371	QoGStdTSjan23	Armenia 1983	ARM83
51	Armenia	1984	51	Armenia	ARM	371	QoGStdTSjan23	Armenia 1984	ARM84
51	Armenia	1985	51	Armenia	ARM	371	QoGStdTSjan23	Armenia 1985	ARM85
51	Armenia	1986	51	Armenia	ARM	371	QoGStdTSjan23	Armenia 1986	ARM86
51	Armenia	1987	51	Armenia	ARM	371	QoGStdTSjan23	Armenia 1987	ARM87
51	Armenia	1988	51	Armenia	ARM	371	QoGStdTSjan23	Armenia 1988	ARM88
51	Armenia	1989	51	Armenia	ARM	371	QoGStdTSjan23	Armenia 1989	ARM89
51	Armenia	1990	51	Armenia	ARM	371	QoGStdTSjan23	Armenia 1990	ARM90
51	Armenia	1991	51	Armenia	ARM	371	QoGStdTSjan23	Armenia 1991	ARM91
51	Armenia	1992	51	Armenia	ARM	371	QoGStdTSjan23	Armenia 1992	ARM92			1		468426
51	Armenia	1993	51	Armenia	ARM	371	QoGStdTSjan23	Armenia 1993	ARM93			4	2	5018164	110997912
51	Armenia	1994	51	Armenia	ARM	371	QoGStdTSjan23	Armenia 1994	ARM94			7	2	125603992	157316064
51	Armenia	1995	51	Armenia	ARM	371	QoGStdTSjan23	Armenia 1995	ARM95			10	6	142178128	209130304
51	Armenia	1996	51	Armenia	ARM	371	QoGStdTSjan23	Armenia 1996	ARM96			12	3	152798112	262169488
51	Armenia	1997	51	Armenia	ARM	371	QoGStdTSjan23	Armenia 1997	ARM97			11	4	156236832	189106624
51	Armenia	1998	51	Armenia	ARM	371	QoGStdTSjan23	Armenia 1998	ARM98			14	3	140732576	320703424
51	Armenia	1999	51	Armenia	ARM	371	QoGStdTSjan23	Armenia 1999	ARM99			14	4	249451792	115043216
51	Armenia	2000	51	Armenia	ARM	371	QoGStdTSjan23	Armenia 2000	ARM00			17	6	168251408	210531856
51	Armenia	2001	51	Armenia	ARM	371	QoGStdTSjan23	Armenia 2001	ARM01			13	7	209647664	313444352
51	Armenia	2002	51	Armenia	ARM	371	QoGStdTSjan23	Armenia 2002	ARM02			19	7	194257568	102595304
51	Armenia	2003	51	Armenia	ARM	371	QoGStdTSjan23	Armenia 2003	ARM03			19	6	181726352	95592528
51	Armenia	2004	51	Armenia	ARM	371	QoGStdTSjan23	Armenia 2004	ARM04			18	10	185091376	203948480
51	Armenia	2005	51	Armenia	ARM	371	QoGStdTSjan23	Armenia 2005	ARM05			20	9	401338848	141750560
51	Armenia	2006	51	Armenia	ARM	371	QoGStdTSjan23	Armenia 2006	ARM06			20	12	416706688	198068992
51	Armenia	2007	51	Armenia	ARM	371	QoGStdTSjan23	Armenia 2007	ARM07			23	13	166067248	327588192
51	Armenia	2008	51	Armenia	ARM	371	QoGStdTSjan23	Armenia 2008	ARM08			21	10	346224096	94752488
51	Armenia	2009	51	Armenia	ARM	371	QoGStdTSjan23	Armenia 2009	ARM09			19	13	205203840	793172608
51	Armenia	2010	51	Armenia	ARM	371	QoGStdTSjan23	Armenia 2010	ARM10			21	13	280636608	635810304
51	Armenia	2011	51	Armenia	ARM	371	QoGStdTSjan23	Armenia 2011	ARM11			20	12	86879136	280168224
51	Armenia	2012	51	Armenia	ARM	371	QoGStdTSjan23	Armenia 2012	ARM12			20	14	153463968	334703424
51	Armenia	2013	51	Armenia	ARM	371	QoGStdTSjan23	Armenia 2013	ARM13			22	16	159696720	508688864
51	Armenia	2014	51	Armenia	ARM	371	QoGStdTSjan23	Armenia 2014	ARM14
51	Armenia	2015	51	Armenia	ARM	371	QoGStdTSjan23	Armenia 2015	ARM15
51	Armenia	2016	51	Armenia	ARM	371	QoGStdTSjan23	Armenia 2016	ARM16
51	Armenia	2017	51	Armenia	ARM	371	QoGStdTSjan23	Armenia 2017	ARM17
51	Armenia	2018	51	Armenia	ARM	371	QoGStdTSjan23	Armenia 2018	ARM18
51	Armenia	2019	51	Armenia	ARM	371	QoGStdTSjan23	Armenia 2019	ARM19
51	Armenia	2020	51	Armenia	ARM	371	QoGStdTSjan23	Armenia 2020	ARM20
51	Armenia	2021	51	Armenia	ARM	371	QoGStdTSjan23	Armenia 2021	ARM21
51	Armenia	2022	51	Armenia	ARM		QoGStdTSjan23	Armenia 2022	ARM22
52	Barbados	1946	52	Barbados	BRB	53	QoGStdTSjan23	Barbados 1946	BRB46
52	Barbados	1947	52	Barbados	BRB	53	QoGStdTSjan23	Barbados 1947	BRB47
52	Barbados	1948	52	Barbados	BRB	53	QoGStdTSjan23	Barbados 1948	BRB48
52	Barbados	1949	52	Barbados	BRB	53	QoGStdTSjan23	Barbados 1949	BRB49
52	Barbados	1950	52	Barbados	BRB	53	QoGStdTSjan23	Barbados 1950	BRB50
52	Barbados	1951	52	Barbados	BRB	53	QoGStdTSjan23	Barbados 1951	BRB51
52	Barbados	1952	52	Barbados	BRB	53	QoGStdTSjan23	Barbados 1952	BRB52
52	Barbados	1953	52	Barbados	BRB	53	QoGStdTSjan23	Barbados 1953	BRB53
52	Barbados	1954	52	Barbados	BRB	53	QoGStdTSjan23	Barbados 1954	BRB54
52	Barbados	1955	52	Barbados	BRB	53	QoGStdTSjan23	Barbados 1955	BRB55
52	Barbados	1956	52	Barbados	BRB	53	QoGStdTSjan23	Barbados 1956	BRB56
52	Barbados	1957	52	Barbados	BRB	53	QoGStdTSjan23	Barbados 1957	BRB57
52	Barbados	1958	52	Barbados	BRB	53	QoGStdTSjan23	Barbados 1958	BRB58
52	Barbados	1959	52	Barbados	BRB	53	QoGStdTSjan23	Barbados 1959	BRB59
52	Barbados	1960	52	Barbados	BRB	53	QoGStdTSjan23	Barbados 1960	BRB60
52	Barbados	1961	52	Barbados	BRB	53	QoGStdTSjan23	Barbados 1961	BRB61
52	Barbados	1962	52	Barbados	BRB	53	QoGStdTSjan23	Barbados 1962	BRB62
52	Barbados	1963	52	Barbados	BRB	53	QoGStdTSjan23	Barbados 1963	BRB63
52	Barbados	1964	52	Barbados	BRB	53	QoGStdTSjan23	Barbados 1964	BRB64
52	Barbados	1965	52	Barbados	BRB	53	QoGStdTSjan23	Barbados 1965	BRB65
52	Barbados	1966	52	Barbados	BRB	53	QoGStdTSjan23	Barbados 1966	BRB66
52	Barbados	1967	52	Barbados	BRB	53	QoGStdTSjan23	Barbados 1967	BRB67
52	Barbados	1968	52	Barbados	BRB	53	QoGStdTSjan23	Barbados 1968	BRB68
52	Barbados	1969	52	Barbados	BRB	53	QoGStdTSjan23	Barbados 1969	BRB69
52	Barbados	1970	52	Barbados	BRB	53	QoGStdTSjan23	Barbados 1970	BRB70				1		1066421
52	Barbados	1971	52	Barbados	BRB	53	QoGStdTSjan23	Barbados 1971	BRB71				1		7009105
52	Barbados	1972	52	Barbados	BRB	53	QoGStdTSjan23	Barbados 1972	BRB72				2		24588060
52	Barbados	1973	52	Barbados	BRB	53	QoGStdTSjan23	Barbados 1973	BRB73			3	1	77313504	5831481
52	Barbados	1974	52	Barbados	BRB	53	QoGStdTSjan23	Barbados 1974	BRB74			3	2	424788	46976812
52	Barbados	1975	52	Barbados	BRB	53	QoGStdTSjan23	Barbados 1975	BRB75			1	1	12235810	41773792
52	Barbados	1976	52	Barbados	BRB	53	QoGStdTSjan23	Barbados 1976	BRB76			1	2	86757	33993848
52	Barbados	1977	52	Barbados	BRB	53	QoGStdTSjan23	Barbados 1977	BRB77			2	2	4065342	13326800
52	Barbados	1978	52	Barbados	BRB	53	QoGStdTSjan23	Barbados 1978	BRB78			2	4	7607699	49092176
52	Barbados	1979	52	Barbados	BRB	53	QoGStdTSjan23	Barbados 1979	BRB79			1	5	1127463	95818488
52	Barbados	1980	52	Barbados	BRB	53	QoGStdTSjan23	Barbados 1980	BRB80				5		58813368
52	Barbados	1981	52	Barbados	BRB	53	QoGStdTSjan23	Barbados 1981	BRB81			2	5	38006988	86509408
52	Barbados	1982	52	Barbados	BRB	53	QoGStdTSjan23	Barbados 1982	BRB82			1	6	4072586	112760144
52	Barbados	1983	52	Barbados	BRB	53	QoGStdTSjan23	Barbados 1983	BRB83			2	4	30546164	58010072
52	Barbados	1984	52	Barbados	BRB	53	QoGStdTSjan23	Barbados 1984	BRB84			2	5	20812834	158821712
52	Barbados	1985	52	Barbados	BRB	53	QoGStdTSjan23	Barbados 1985	BRB85			1	3	7099449	81130032
52	Barbados	1986	52	Barbados	BRB	53	QoGStdTSjan23	Barbados 1986	BRB86			1	3	10169827	75180080
52	Barbados	1987	52	Barbados	BRB	53	QoGStdTSjan23	Barbados 1987	BRB87			2	5	1380935	22364208
52	Barbados	1988	52	Barbados	BRB	53	QoGStdTSjan23	Barbados 1988	BRB88			1	2	28526640	2369884
52	Barbados	1989	52	Barbados	BRB	53	QoGStdTSjan23	Barbados 1989	BRB89			1	3	22806016	33487524
52	Barbados	1990	52	Barbados	BRB	53	QoGStdTSjan23	Barbados 1990	BRB90			2	2	2643926	643051
52	Barbados	1991	52	Barbados	BRB	53	QoGStdTSjan23	Barbados 1991	BRB91			1	3	39921	24205884
52	Barbados	1992	52	Barbados	BRB	53	QoGStdTSjan23	Barbados 1992	BRB92			3	5	1700392	163348272
52	Barbados	1993	52	Barbados	BRB	53	QoGStdTSjan23	Barbados 1993	BRB93			3	4	35836056	61706104
52	Barbados	1994	52	Barbados	BRB	53	QoGStdTSjan23	Barbados 1994	BRB94			3	3	581075	22902884
52	Barbados	1995	52	Barbados	BRB	53	QoGStdTSjan23	Barbados 1995	BRB95			1	4	253085	74596248
52	Barbados	1996	52	Barbados	BRB	53	QoGStdTSjan23	Barbados 1996	BRB96			4	2	522875	7918636
52	Barbados	1997	52	Barbados	BRB	53	QoGStdTSjan23	Barbados 1997	BRB97			2	4	281995	4391474
52	Barbados	1998	52	Barbados	BRB	53	QoGStdTSjan23	Barbados 1998	BRB98			4	4	734476	240865856
52	Barbados	1999	52	Barbados	BRB	53	QoGStdTSjan23	Barbados 1999	BRB99			6	1	10010434	150816
52	Barbados	2000	52	Barbados	BRB	53	QoGStdTSjan23	Barbados 2000	BRB00			6	3	1683865	61527008
52	Barbados	2001	52	Barbados	BRB	53	QoGStdTSjan23	Barbados 2001	BRB01			8	4	2932645	89369896
52	Barbados	2002	52	Barbados	BRB	53	QoGStdTSjan23	Barbados 2002	BRB02			5	4	1647648	50334328
52	Barbados	2003	52	Barbados	BRB	53	QoGStdTSjan23	Barbados 2003	BRB03			8	1	2757543	2256444
52	Barbados	2004	52	Barbados	BRB	53	QoGStdTSjan23	Barbados 2004	BRB04			6	3	2588044	19829084
52	Barbados	2005	52	Barbados	BRB	53	QoGStdTSjan23	Barbados 2005	BRB05			6	4	2902505	6527235
52	Barbados	2006	52	Barbados	BRB	53	QoGStdTSjan23	Barbados 2006	BRB06			11	5	4364031	44261820
52	Barbados	2007	52	Barbados	BRB	53	QoGStdTSjan23	Barbados 2007	BRB07			10	6	3128794	59260008
52	Barbados	2008	52	Barbados	BRB	53	QoGStdTSjan23	Barbados 2008	BRB08			10	5	1139370	93595400
52	Barbados	2009	52	Barbados	BRB	53	QoGStdTSjan23	Barbados 2009	BRB09			9	4	2125631	16659599
52	Barbados	2010	52	Barbados	BRB	53	QoGStdTSjan23	Barbados 2010	BRB10			10	6	2590047	89110296
52	Barbados	2011	52	Barbados	BRB	53	QoGStdTSjan23	Barbados 2011	BRB11
52	Barbados	2012	52	Barbados	BRB	53	QoGStdTSjan23	Barbados 2012	BRB12
52	Barbados	2013	52	Barbados	BRB	53	QoGStdTSjan23	Barbados 2013	BRB13
52	Barbados	2014	52	Barbados	BRB	53	QoGStdTSjan23	Barbados 2014	BRB14
52	Barbados	2015	52	Barbados	BRB	53	QoGStdTSjan23	Barbados 2015	BRB15
52	Barbados	2016	52	Barbados	BRB	53	QoGStdTSjan23	Barbados 2016	BRB16
52	Barbados	2017	52	Barbados	BRB	53	QoGStdTSjan23	Barbados 2017	BRB17
52	Barbados	2018	52	Barbados	BRB	53	QoGStdTSjan23	Barbados 2018	BRB18
52	Barbados	2019	52	Barbados	BRB	53	QoGStdTSjan23	Barbados 2019	BRB19
52	Barbados	2020	52	Barbados	BRB	53	QoGStdTSjan23	Barbados 2020	BRB20
52	Barbados	2021	52	Barbados	BRB	53	QoGStdTSjan23	Barbados 2021	BRB21
52	Barbados	2022	52	Barbados	BRB		QoGStdTSjan23	Barbados 2022	BRB22
56	Belgium	1946	56	Belgium	BEL	211	QoGStdTSjan23	Belgium 1946	BEL46
56	Belgium	1947	56	Belgium	BEL	211	QoGStdTSjan23	Belgium 1947	BEL47
56	Belgium	1948	56	Belgium	BEL	211	QoGStdTSjan23	Belgium 1948	BEL48
56	Belgium	1949	56	Belgium	BEL	211	QoGStdTSjan23	Belgium 1949	BEL49				1		129764368
56	Belgium	1950	56	Belgium	BEL	211	QoGStdTSjan23	Belgium 1950	BEL50
56	Belgium	1951	56	Belgium	BEL	211	QoGStdTSjan23	Belgium 1951	BEL51				1		243308192
56	Belgium	1952	56	Belgium	BEL	211	QoGStdTSjan23	Belgium 1952	BEL52
56	Belgium	1953	56	Belgium	BEL	211	QoGStdTSjan23	Belgium 1953	BEL53
56	Belgium	1954	56	Belgium	BEL	211	QoGStdTSjan23	Belgium 1954	BEL54				1		162205456
56	Belgium	1955	56	Belgium	BEL	211	QoGStdTSjan23	Belgium 1955	BEL55
56	Belgium	1956	56	Belgium	BEL	211	QoGStdTSjan23	Belgium 1956	BEL56
56	Belgium	1957	56	Belgium	BEL	211	QoGStdTSjan23	Belgium 1957	BEL57				1		81102728
56	Belgium	1958	56	Belgium	BEL	211	QoGStdTSjan23	Belgium 1958	BEL58
56	Belgium	1959	56	Belgium	BEL	211	QoGStdTSjan23	Belgium 1959	BEL59
56	Belgium	1960	56	Belgium	BEL	211	QoGStdTSjan23	Belgium 1960	BEL60
56	Belgium	1961	56	Belgium	BEL	211	QoGStdTSjan23	Belgium 1961	BEL61
56	Belgium	1962	56	Belgium	BEL	211	QoGStdTSjan23	Belgium 1962	BEL62
56	Belgium	1963	56	Belgium	BEL	211	QoGStdTSjan23	Belgium 1963	BEL63
56	Belgium	1964	56	Belgium	BEL	211	QoGStdTSjan23	Belgium 1964	BEL64
56	Belgium	1965	56	Belgium	BEL	211	QoGStdTSjan23	Belgium 1965	BEL65
56	Belgium	1966	56	Belgium	BEL	211	QoGStdTSjan23	Belgium 1966	BEL66
56	Belgium	1967	56	Belgium	BEL	211	QoGStdTSjan23	Belgium 1967	BEL67
56	Belgium	1968	56	Belgium	BEL	211	QoGStdTSjan23	Belgium 1968	BEL68
56	Belgium	1969	56	Belgium	BEL	211	QoGStdTSjan23	Belgium 1969	BEL69
56	Belgium	1970	56	Belgium	BEL	211	QoGStdTSjan23	Belgium 1970	BEL70
56	Belgium	1971	56	Belgium	BEL	211	QoGStdTSjan23	Belgium 1971	BEL71
56	Belgium	1972	56	Belgium	BEL	211	QoGStdTSjan23	Belgium 1972	BEL72
56	Belgium	1973	56	Belgium	BEL	211	QoGStdTSjan23	Belgium 1973	BEL73	10	216826240
56	Belgium	1974	56	Belgium	BEL	211	QoGStdTSjan23	Belgium 1974	BEL74	10	282628928
56	Belgium	1975	56	Belgium	BEL	211	QoGStdTSjan23	Belgium 1975	BEL75	9	230631136
56	Belgium	1976	56	Belgium	BEL	211	QoGStdTSjan23	Belgium 1976	BEL76	12	220485664
56	Belgium	1977	56	Belgium	BEL	211	QoGStdTSjan23	Belgium 1977	BEL77	15	231472640
56	Belgium	1978	56	Belgium	BEL	211	QoGStdTSjan23	Belgium 1978	BEL78	12	183435616
56	Belgium	1979	56	Belgium	BEL	211	QoGStdTSjan23	Belgium 1979	BEL79	17	231216736
56	Belgium	1980	56	Belgium	BEL	211	QoGStdTSjan23	Belgium 1980	BEL80	14	276441920	1		147868496
56	Belgium	1981	56	Belgium	BEL	211	QoGStdTSjan23	Belgium 1981	BEL81	16	310715296	1		36477732
56	Belgium	1982	56	Belgium	BEL	211	QoGStdTSjan23	Belgium 1982	BEL82	16	299632160
56	Belgium	1983	56	Belgium	BEL	211	QoGStdTSjan23	Belgium 1983	BEL83	21	326528352
56	Belgium	1984	56	Belgium	BEL	211	QoGStdTSjan23	Belgium 1984	BEL84	12	142978096
56	Belgium	1985	56	Belgium	BEL	211	QoGStdTSjan23	Belgium 1985	BEL85	15	135969408
56	Belgium	1986	56	Belgium	BEL	211	QoGStdTSjan23	Belgium 1986	BEL86	13	147298144
56	Belgium	1987	56	Belgium	BEL	211	QoGStdTSjan23	Belgium 1987	BEL87	4	12638007
56	Belgium	1988	56	Belgium	BEL	211	QoGStdTSjan23	Belgium 1988	BEL88	8	123096496
56	Belgium	1989	56	Belgium	BEL	211	QoGStdTSjan23	Belgium 1989	BEL89	22	813524608
56	Belgium	1990	56	Belgium	BEL	211	QoGStdTSjan23	Belgium 1990	BEL90	20	808091008
56	Belgium	1991	56	Belgium	BEL	211	QoGStdTSjan23	Belgium 1991	BEL91	23	600114368
56	Belgium	1992	56	Belgium	BEL	211	QoGStdTSjan23	Belgium 1992	BEL92	24	1531370880
56	Belgium	1993	56	Belgium	BEL	211	QoGStdTSjan23	Belgium 1993	BEL93	18	230944928
56	Belgium	1994	56	Belgium	BEL	211	QoGStdTSjan23	Belgium 1994	BEL94	117	420703456
56	Belgium	1995	56	Belgium	BEL	211	QoGStdTSjan23	Belgium 1995	BEL95	126	1032950464
56	Belgium	1996	56	Belgium	BEL	211	QoGStdTSjan23	Belgium 1996	BEL96	89	824602880		1		556670
56	Belgium	1997	56	Belgium	BEL	211	QoGStdTSjan23	Belgium 1997	BEL97	90	879607232
56	Belgium	1998	56	Belgium	BEL	211	QoGStdTSjan23	Belgium 1998	BEL98	90	778817344
56	Belgium	1999	56	Belgium	BEL	211	QoGStdTSjan23	Belgium 1999	BEL99	99	480201984
56	Belgium	2000	56	Belgium	BEL	211	QoGStdTSjan23	Belgium 2000	BEL00	99	777383552
56	Belgium	2001	56	Belgium	BEL	211	QoGStdTSjan23	Belgium 2001	BEL01	87	670246208
56	Belgium	2002	56	Belgium	BEL	211	QoGStdTSjan23	Belgium 2002	BEL02	96	1226347392
56	Belgium	2003	56	Belgium	BEL	211	QoGStdTSjan23	Belgium 2003	BEL03	116	1689159936
56	Belgium	2004	56	Belgium	BEL	211	QoGStdTSjan23	Belgium 2004	BEL04	115	958918720
56	Belgium	2005	56	Belgium	BEL	211	QoGStdTSjan23	Belgium 2005	BEL05	109	2092934016
56	Belgium	2006	56	Belgium	BEL	211	QoGStdTSjan23	Belgium 2006	BEL06	109	1455466112
56	Belgium	2007	56	Belgium	BEL	211	QoGStdTSjan23	Belgium 2007	BEL07	108	1232143616
56	Belgium	2008	56	Belgium	BEL	211	QoGStdTSjan23	Belgium 2008	BEL08	108	1188686080
56	Belgium	2009	56	Belgium	BEL	211	QoGStdTSjan23	Belgium 2009	BEL09	107	1397486848
56	Belgium	2010	56	Belgium	BEL	211	QoGStdTSjan23	Belgium 2010	BEL10	108	1578735232
56	Belgium	2011	56	Belgium	BEL	211	QoGStdTSjan23	Belgium 2011	BEL11	108	1176571520
56	Belgium	2012	56	Belgium	BEL	211	QoGStdTSjan23	Belgium 2012	BEL12	102	819867072
56	Belgium	2013	56	Belgium	BEL	211	QoGStdTSjan23	Belgium 2013	BEL13	102	890313152
56	Belgium	2014	56	Belgium	BEL	211	QoGStdTSjan23	Belgium 2014	BEL14
56	Belgium	2015	56	Belgium	BEL	211	QoGStdTSjan23	Belgium 2015	BEL15
56	Belgium	2016	56	Belgium	BEL	211	QoGStdTSjan23	Belgium 2016	BEL16
56	Belgium	2017	56	Belgium	BEL	211	QoGStdTSjan23	Belgium 2017	BEL17
56	Belgium	2018	56	Belgium	BEL	211	QoGStdTSjan23	Belgium 2018	BEL18
56	Belgium	2019	56	Belgium	BEL	211	QoGStdTSjan23	Belgium 2019	BEL19
56	Belgium	2020	56	Belgium	BEL	211	QoGStdTSjan23	Belgium 2020	BEL20
56	Belgium	2021	56	Belgium	BEL	211	QoGStdTSjan23	Belgium 2021	BEL21
56	Belgium	2022	56	Belgium	BEL		QoGStdTSjan23	Belgium 2022	BEL22
64	Bhutan	1946	64	Bhutan	BTN	760	QoGStdTSjan23	Bhutan 1946	BTN46
64	Bhutan	1947	64	Bhutan	BTN	760	QoGStdTSjan23	Bhutan 1947	BTN47
64	Bhutan	1948	64	Bhutan	BTN	760	QoGStdTSjan23	Bhutan 1948	BTN48
64	Bhutan	1949	64	Bhutan	BTN	760	QoGStdTSjan23	Bhutan 1949	BTN49
64	Bhutan	1950	64	Bhutan	BTN	760	QoGStdTSjan23	Bhutan 1950	BTN50
64	Bhutan	1951	64	Bhutan	BTN	760	QoGStdTSjan23	Bhutan 1951	BTN51
64	Bhutan	1952	64	Bhutan	BTN	760	QoGStdTSjan23	Bhutan 1952	BTN52
64	Bhutan	1953	64	Bhutan	BTN	760	QoGStdTSjan23	Bhutan 1953	BTN53
64	Bhutan	1954	64	Bhutan	BTN	760	QoGStdTSjan23	Bhutan 1954	BTN54
64	Bhutan	1955	64	Bhutan	BTN	760	QoGStdTSjan23	Bhutan 1955	BTN55
64	Bhutan	1956	64	Bhutan	BTN	760	QoGStdTSjan23	Bhutan 1956	BTN56
64	Bhutan	1957	64	Bhutan	BTN	760	QoGStdTSjan23	Bhutan 1957	BTN57
64	Bhutan	1958	64	Bhutan	BTN	760	QoGStdTSjan23	Bhutan 1958	BTN58
64	Bhutan	1959	64	Bhutan	BTN	760	QoGStdTSjan23	Bhutan 1959	BTN59
64	Bhutan	1960	64	Bhutan	BTN	760	QoGStdTSjan23	Bhutan 1960	BTN60
64	Bhutan	1961	64	Bhutan	BTN	760	QoGStdTSjan23	Bhutan 1961	BTN61
64	Bhutan	1962	64	Bhutan	BTN	760	QoGStdTSjan23	Bhutan 1962	BTN62
64	Bhutan	1963	64	Bhutan	BTN	760	QoGStdTSjan23	Bhutan 1963	BTN63
64	Bhutan	1964	64	Bhutan	BTN	760	QoGStdTSjan23	Bhutan 1964	BTN64
64	Bhutan	1965	64	Bhutan	BTN	760	QoGStdTSjan23	Bhutan 1965	BTN65
64	Bhutan	1966	64	Bhutan	BTN	760	QoGStdTSjan23	Bhutan 1966	BTN66
64	Bhutan	1967	64	Bhutan	BTN	760	QoGStdTSjan23	Bhutan 1967	BTN67
64	Bhutan	1968	64	Bhutan	BTN	760	QoGStdTSjan23	Bhutan 1968	BTN68
64	Bhutan	1969	64	Bhutan	BTN	760	QoGStdTSjan23	Bhutan 1969	BTN69
64	Bhutan	1970	64	Bhutan	BTN	760	QoGStdTSjan23	Bhutan 1970	BTN70
64	Bhutan	1971	64	Bhutan	BTN	760	QoGStdTSjan23	Bhutan 1971	BTN71
64	Bhutan	1972	64	Bhutan	BTN	760	QoGStdTSjan23	Bhutan 1972	BTN72
64	Bhutan	1973	64	Bhutan	BTN	760	QoGStdTSjan23	Bhutan 1973	BTN73			3		3791410
64	Bhutan	1974	64	Bhutan	BTN	760	QoGStdTSjan23	Bhutan 1974	BTN74			3		330208
64	Bhutan	1975	64	Bhutan	BTN	760	QoGStdTSjan23	Bhutan 1975	BTN75			3		159373
64	Bhutan	1976	64	Bhutan	BTN	760	QoGStdTSjan23	Bhutan 1976	BTN76			3		2205380
64	Bhutan	1977	64	Bhutan	BTN	760	QoGStdTSjan23	Bhutan 1977	BTN77			3		2354401
64	Bhutan	1978	64	Bhutan	BTN	760	QoGStdTSjan23	Bhutan 1978	BTN78			2		1586225
64	Bhutan	1979	64	Bhutan	BTN	760	QoGStdTSjan23	Bhutan 1979	BTN79			3		1214463
64	Bhutan	1980	64	Bhutan	BTN	760	QoGStdTSjan23	Bhutan 1980	BTN80			2	1	1018838	19321214
64	Bhutan	1981	64	Bhutan	BTN	760	QoGStdTSjan23	Bhutan 1981	BTN81			3		12698658
64	Bhutan	1982	64	Bhutan	BTN	760	QoGStdTSjan23	Bhutan 1982	BTN82			4	2	12509391	11526205
64	Bhutan	1983	64	Bhutan	BTN	760	QoGStdTSjan23	Bhutan 1983	BTN83			6	3	48310968	23509826
64	Bhutan	1984	64	Bhutan	BTN	760	QoGStdTSjan23	Bhutan 1984	BTN84			6	3	25011552	36579096
64	Bhutan	1985	64	Bhutan	BTN	760	QoGStdTSjan23	Bhutan 1985	BTN85			7	5	71109448	61568688
64	Bhutan	1986	64	Bhutan	BTN	760	QoGStdTSjan23	Bhutan 1986	BTN86			7	2	41238896	21323524
64	Bhutan	1987	64	Bhutan	BTN	760	QoGStdTSjan23	Bhutan 1987	BTN87			5	2	22995396	7734859
64	Bhutan	1988	64	Bhutan	BTN	760	QoGStdTSjan23	Bhutan 1988	BTN88			6	4	43834324	24270834
64	Bhutan	1989	64	Bhutan	BTN	760	QoGStdTSjan23	Bhutan 1989	BTN89			9	1	43284528	730136
64	Bhutan	1990	64	Bhutan	BTN	760	QoGStdTSjan23	Bhutan 1990	BTN90			5	4	46895188	14995052
64	Bhutan	1991	64	Bhutan	BTN	760	QoGStdTSjan23	Bhutan 1991	BTN91			8	1	55202688	2622855
64	Bhutan	1992	64	Bhutan	BTN	760	QoGStdTSjan23	Bhutan 1992	BTN92			9	3	52989748	22290676
64	Bhutan	1993	64	Bhutan	BTN	760	QoGStdTSjan23	Bhutan 1993	BTN93			7	3	61562772	19097678
64	Bhutan	1994	64	Bhutan	BTN	760	QoGStdTSjan23	Bhutan 1994	BTN94			10	2	40629472	797595
64	Bhutan	1995	64	Bhutan	BTN	760	QoGStdTSjan23	Bhutan 1995	BTN95			13	3	55963180	10894118
64	Bhutan	1996	64	Bhutan	BTN	760	QoGStdTSjan23	Bhutan 1996	BTN96			11	3	55085304	13826580
64	Bhutan	1997	64	Bhutan	BTN	760	QoGStdTSjan23	Bhutan 1997	BTN97			9	3	62859392	30562560
64	Bhutan	1998	64	Bhutan	BTN	760	QoGStdTSjan23	Bhutan 1998	BTN98			10	3	46757536	33047384
64	Bhutan	1999	64	Bhutan	BTN	760	QoGStdTSjan23	Bhutan 1999	BTN99			10	5	31771062	72319160
64	Bhutan	2000	64	Bhutan	BTN	760	QoGStdTSjan23	Bhutan 2000	BTN00			12	4	54104016	35260840
64	Bhutan	2001	64	Bhutan	BTN	760	QoGStdTSjan23	Bhutan 2001	BTN01			11	5	71808248	17456736
64	Bhutan	2002	64	Bhutan	BTN	760	QoGStdTSjan23	Bhutan 2002	BTN02			14	5	56435860	13530682
64	Bhutan	2003	64	Bhutan	BTN	760	QoGStdTSjan23	Bhutan 2003	BTN03			14	6	144733440	61417460
64	Bhutan	2004	64	Bhutan	BTN	760	QoGStdTSjan23	Bhutan 2004	BTN04			12	8	51821556	22773436
64	Bhutan	2005	64	Bhutan	BTN	760	QoGStdTSjan23	Bhutan 2005	BTN05			13	11	61411752	92441960
64	Bhutan	2006	64	Bhutan	BTN	760	QoGStdTSjan23	Bhutan 2006	BTN06			16	7	27361424	71747152
64	Bhutan	2007	64	Bhutan	BTN	760	QoGStdTSjan23	Bhutan 2007	BTN07			14	13	103412216	69939744
64	Bhutan	2008	64	Bhutan	BTN	760	QoGStdTSjan23	Bhutan 2008	BTN08			16	9	354448992	97047040
64	Bhutan	2009	64	Bhutan	BTN	760	QoGStdTSjan23	Bhutan 2009	BTN09			16	6	295070752	26893156
64	Bhutan	2010	64	Bhutan	BTN	760	QoGStdTSjan23	Bhutan 2010	BTN10			15	10	254368928	93045008
64	Bhutan	2011	64	Bhutan	BTN	760	QoGStdTSjan23	Bhutan 2011	BTN11			13	10	81685176	13203181
64	Bhutan	2012	64	Bhutan	BTN	760	QoGStdTSjan23	Bhutan 2012	BTN12			12	10	40641772	91729312
64	Bhutan	2013	64	Bhutan	BTN	760	QoGStdTSjan23	Bhutan 2013	BTN13			14	10	46880496	102566288
64	Bhutan	2014	64	Bhutan	BTN	760	QoGStdTSjan23	Bhutan 2014	BTN14
64	Bhutan	2015	64	Bhutan	BTN	760	QoGStdTSjan23	Bhutan 2015	BTN15
64	Bhutan	2016	64	Bhutan	BTN	760	QoGStdTSjan23	Bhutan 2016	BTN16
64	Bhutan	2017	64	Bhutan	BTN	760	QoGStdTSjan23	Bhutan 2017	BTN17
64	Bhutan	2018	64	Bhutan	BTN	760	QoGStdTSjan23	Bhutan 2018	BTN18
64	Bhutan	2019	64	Bhutan	BTN	760	QoGStdTSjan23	Bhutan 2019	BTN19
64	Bhutan	2020	64	Bhutan	BTN	760	QoGStdTSjan23	Bhutan 2020	BTN20
64	Bhutan	2021	64	Bhutan	BTN	760	QoGStdTSjan23	Bhutan 2021	BTN21
64	Bhutan	2022	64	Bhutan	BTN		QoGStdTSjan23	Bhutan 2022	BTN22
68	Bolivia (Plurinational State of)	1946	68	Bolivia	BOL	145	QoGStdTSjan23	Bolivia 1946	BOL46
68	Bolivia (Plurinational State of)	1947	68	Bolivia	BOL	145	QoGStdTSjan23	Bolivia 1947	BOL47
68	Bolivia (Plurinational State of)	1948	68	Bolivia	BOL	145	QoGStdTSjan23	Bolivia 1948	BOL48
68	Bolivia (Plurinational State of)	1949	68	Bolivia	BOL	145	QoGStdTSjan23	Bolivia 1949	BOL49
68	Bolivia (Plurinational State of)	1950	68	Bolivia	BOL	145	QoGStdTSjan23	Bolivia 1950	BOL50
68	Bolivia (Plurinational State of)	1951	68	Bolivia	BOL	145	QoGStdTSjan23	Bolivia 1951	BOL51
68	Bolivia (Plurinational State of)	1952	68	Bolivia	BOL	145	QoGStdTSjan23	Bolivia 1952	BOL52
68	Bolivia (Plurinational State of)	1953	68	Bolivia	BOL	145	QoGStdTSjan23	Bolivia 1953	BOL53
68	Bolivia (Plurinational State of)	1954	68	Bolivia	BOL	145	QoGStdTSjan23	Bolivia 1954	BOL54
68	Bolivia (Plurinational State of)	1955	68	Bolivia	BOL	145	QoGStdTSjan23	Bolivia 1955	BOL55
68	Bolivia (Plurinational State of)	1956	68	Bolivia	BOL	145	QoGStdTSjan23	Bolivia 1956	BOL56
68	Bolivia (Plurinational State of)	1957	68	Bolivia	BOL	145	QoGStdTSjan23	Bolivia 1957	BOL57
68	Bolivia (Plurinational State of)	1958	68	Bolivia	BOL	145	QoGStdTSjan23	Bolivia 1958	BOL58
68	Bolivia (Plurinational State of)	1959	68	Bolivia	BOL	145	QoGStdTSjan23	Bolivia 1959	BOL59
68	Bolivia (Plurinational State of)	1960	68	Bolivia	BOL	145	QoGStdTSjan23	Bolivia 1960	BOL60
68	Bolivia (Plurinational State of)	1961	68	Bolivia	BOL	145	QoGStdTSjan23	Bolivia 1961	BOL61
68	Bolivia (Plurinational State of)	1962	68	Bolivia	BOL	145	QoGStdTSjan23	Bolivia 1962	BOL62
68	Bolivia (Plurinational State of)	1963	68	Bolivia	BOL	145	QoGStdTSjan23	Bolivia 1963	BOL63
68	Bolivia (Plurinational State of)	1964	68	Bolivia	BOL	145	QoGStdTSjan23	Bolivia 1964	BOL64				1		108989816
68	Bolivia (Plurinational State of)	1965	68	Bolivia	BOL	145	QoGStdTSjan23	Bolivia 1965	BOL65
68	Bolivia (Plurinational State of)	1966	68	Bolivia	BOL	145	QoGStdTSjan23	Bolivia 1966	BOL66
68	Bolivia (Plurinational State of)	1967	68	Bolivia	BOL	145	QoGStdTSjan23	Bolivia 1967	BOL67				1		14269162
68	Bolivia (Plurinational State of)	1968	68	Bolivia	BOL	145	QoGStdTSjan23	Bolivia 1968	BOL68
68	Bolivia (Plurinational State of)	1969	68	Bolivia	BOL	145	QoGStdTSjan23	Bolivia 1969	BOL69				2		217048128
68	Bolivia (Plurinational State of)	1970	68	Bolivia	BOL	145	QoGStdTSjan23	Bolivia 1970	BOL70				1		6850942
68	Bolivia (Plurinational State of)	1971	68	Bolivia	BOL	145	QoGStdTSjan23	Bolivia 1971	BOL71				2		173117312
68	Bolivia (Plurinational State of)	1972	68	Bolivia	BOL	145	QoGStdTSjan23	Bolivia 1972	BOL72				2		273344992
68	Bolivia (Plurinational State of)	1973	68	Bolivia	BOL	145	QoGStdTSjan23	Bolivia 1973	BOL73			7	3	132085096	271402240
68	Bolivia (Plurinational State of)	1974	68	Bolivia	BOL	145	QoGStdTSjan23	Bolivia 1974	BOL74			8	3	298217152	256577056
68	Bolivia (Plurinational State of)	1975	68	Bolivia	BOL	145	QoGStdTSjan23	Bolivia 1975	BOL75			6	3	111947424	367966304
68	Bolivia (Plurinational State of)	1976	68	Bolivia	BOL	145	QoGStdTSjan23	Bolivia 1976	BOL76			7	2	61848632	416272608
68	Bolivia (Plurinational State of)	1977	68	Bolivia	BOL	145	QoGStdTSjan23	Bolivia 1977	BOL77			10	3	172958608	654557632
68	Bolivia (Plurinational State of)	1978	68	Bolivia	BOL	145	QoGStdTSjan23	Bolivia 1978	BOL78			7	3	215872832	680002624
68	Bolivia (Plurinational State of)	1979	68	Bolivia	BOL	145	QoGStdTSjan23	Bolivia 1979	BOL79			10	5	424507552	193627056
68	Bolivia (Plurinational State of)	1980	68	Bolivia	BOL	145	QoGStdTSjan23	Bolivia 1980	BOL80			6	3	82401296	271860864
68	Bolivia (Plurinational State of)	1981	68	Bolivia	BOL	145	QoGStdTSjan23	Bolivia 1981	BOL81			7	3	53152360	303028512
68	Bolivia (Plurinational State of)	1982	68	Bolivia	BOL	145	QoGStdTSjan23	Bolivia 1982	BOL82			8	2	73796480	540825344
68	Bolivia (Plurinational State of)	1983	68	Bolivia	BOL	145	QoGStdTSjan23	Bolivia 1983	BOL83			12	3	401152800	239399664
68	Bolivia (Plurinational State of)	1984	68	Bolivia	BOL	145	QoGStdTSjan23	Bolivia 1984	BOL84			11	4	245627616	348127232
68	Bolivia (Plurinational State of)	1985	68	Bolivia	BOL	145	QoGStdTSjan23	Bolivia 1985	BOL85			9	3	164550992	33829616
68	Bolivia (Plurinational State of)	1986	68	Bolivia	BOL	145	QoGStdTSjan23	Bolivia 1986	BOL86			10	3	298736032	675240704
68	Bolivia (Plurinational State of)	1987	68	Bolivia	BOL	145	QoGStdTSjan23	Bolivia 1987	BOL87			11	5	372097152	368909696
68	Bolivia (Plurinational State of)	1988	68	Bolivia	BOL	145	QoGStdTSjan23	Bolivia 1988	BOL88			12	6	575214656	735283072
68	Bolivia (Plurinational State of)	1989	68	Bolivia	BOL	145	QoGStdTSjan23	Bolivia 1989	BOL89			10	4	548161472	595156864
68	Bolivia (Plurinational State of)	1990	68	Bolivia	BOL	145	QoGStdTSjan23	Bolivia 1990	BOL90			11	6	445745440	735829760
68	Bolivia (Plurinational State of)	1991	68	Bolivia	BOL	145	QoGStdTSjan23	Bolivia 1991	BOL91			13	6	796706560	605519680
68	Bolivia (Plurinational State of)	1992	68	Bolivia	BOL	145	QoGStdTSjan23	Bolivia 1992	BOL92			14	5	720604096	463377504
68	Bolivia (Plurinational State of)	1993	68	Bolivia	BOL	145	QoGStdTSjan23	Bolivia 1993	BOL93			13	5	553619904	407237792
68	Bolivia (Plurinational State of)	1994	68	Bolivia	BOL	145	QoGStdTSjan23	Bolivia 1994	BOL94			15	5	375390368	580452480
68	Bolivia (Plurinational State of)	1995	68	Bolivia	BOL	145	QoGStdTSjan23	Bolivia 1995	BOL95			15	6	547457024	483939200
68	Bolivia (Plurinational State of)	1996	68	Bolivia	BOL	145	QoGStdTSjan23	Bolivia 1996	BOL96			16	5	1390083584	307836288
68	Bolivia (Plurinational State of)	1997	68	Bolivia	BOL	145	QoGStdTSjan23	Bolivia 1997	BOL97			16	5	890380288	186325456
68	Bolivia (Plurinational State of)	1998	68	Bolivia	BOL	145	QoGStdTSjan23	Bolivia 1998	BOL98			16	8	416569152	760476480
68	Bolivia (Plurinational State of)	1999	68	Bolivia	BOL	145	QoGStdTSjan23	Bolivia 1999	BOL99			16	8	844958976	653217344
68	Bolivia (Plurinational State of)	2000	68	Bolivia	BOL	145	QoGStdTSjan23	Bolivia 2000	BOL00			17	8	1112402048	221541296
68	Bolivia (Plurinational State of)	2001	68	Bolivia	BOL	145	QoGStdTSjan23	Bolivia 2001	BOL01			19	8	648538752	2542151168
68	Bolivia (Plurinational State of)	2002	68	Bolivia	BOL	145	QoGStdTSjan23	Bolivia 2002	BOL02			18	9	1187961728	1806071808
68	Bolivia (Plurinational State of)	2003	68	Bolivia	BOL	145	QoGStdTSjan23	Bolivia 2003	BOL03			17	9	800171648	1623775360
68	Bolivia (Plurinational State of)	2004	68	Bolivia	BOL	145	QoGStdTSjan23	Bolivia 2004	BOL04			19	11	1285986432	302720864
68	Bolivia (Plurinational State of)	2005	68	Bolivia	BOL	145	QoGStdTSjan23	Bolivia 2005	BOL05			19	9	698478912	797753472
68	Bolivia (Plurinational State of)	2006	68	Bolivia	BOL	145	QoGStdTSjan23	Bolivia 2006	BOL06			20	11	672675520	784349760
68	Bolivia (Plurinational State of)	2007	68	Bolivia	BOL	145	QoGStdTSjan23	Bolivia 2007	BOL07			23	13	583651200	575602368
68	Bolivia (Plurinational State of)	2008	68	Bolivia	BOL	145	QoGStdTSjan23	Bolivia 2008	BOL08			23	8	515360288	747290944
68	Bolivia (Plurinational State of)	2009	68	Bolivia	BOL	145	QoGStdTSjan23	Bolivia 2009	BOL09			23	12	660602496	2252206848
68	Bolivia (Plurinational State of)	2010	68	Bolivia	BOL	145	QoGStdTSjan23	Bolivia 2010	BOL10			24	10	673840832	2465539584
68	Bolivia (Plurinational State of)	2011	68	Bolivia	BOL	145	QoGStdTSjan23	Bolivia 2011	BOL11			21	9	418388704	534236384
68	Bolivia (Plurinational State of)	2012	68	Bolivia	BOL	145	QoGStdTSjan23	Bolivia 2012	BOL12			23	10	278896896	501894368
68	Bolivia (Plurinational State of)	2013	68	Bolivia	BOL	145	QoGStdTSjan23	Bolivia 2013	BOL13			23	12	320817760	474844992
68	Bolivia (Plurinational State of)	2014	68	Bolivia	BOL	145	QoGStdTSjan23	Bolivia 2014	BOL14
68	Bolivia (Plurinational State of)	2015	68	Bolivia	BOL	145	QoGStdTSjan23	Bolivia 2015	BOL15
68	Bolivia (Plurinational State of)	2016	68	Bolivia	BOL	145	QoGStdTSjan23	Bolivia 2016	BOL16
68	Bolivia (Plurinational State of)	2017	68	Bolivia	BOL	145	QoGStdTSjan23	Bolivia 2017	BOL17
68	Bolivia (Plurinational State of)	2018	68	Bolivia	BOL	145	QoGStdTSjan23	Bolivia 2018	BOL18
68	Bolivia (Plurinational State of)	2019	68	Bolivia	BOL	145	QoGStdTSjan23	Bolivia 2019	BOL19
68	Bolivia (Plurinational State of)	2020	68	Bolivia	BOL	145	QoGStdTSjan23	Bolivia 2020	BOL20
68	Bolivia (Plurinational State of)	2021	68	Bolivia	BOL	145	QoGStdTSjan23	Bolivia 2021	BOL21
68	Bolivia (Plurinational State of)	2022	68	Bolivia	BOL		QoGStdTSjan23	Bolivia 2022	BOL22
70	Bosnia and Herzegovina	1946	70	Bosnia and Herzegovina	BIH	346	QoGStdTSjan23	Bosnia and Herzegovina 1946	BIH46
70	Bosnia and Herzegovina	1947	70	Bosnia and Herzegovina	BIH	346	QoGStdTSjan23	Bosnia and Herzegovina 1947	BIH47
70	Bosnia and Herzegovina	1948	70	Bosnia and Herzegovina	BIH	346	QoGStdTSjan23	Bosnia and Herzegovina 1948	BIH48
70	Bosnia and Herzegovina	1949	70	Bosnia and Herzegovina	BIH	346	QoGStdTSjan23	Bosnia and Herzegovina 1949	BIH49
70	Bosnia and Herzegovina	1950	70	Bosnia and Herzegovina	BIH	346	QoGStdTSjan23	Bosnia and Herzegovina 1950	BIH50
70	Bosnia and Herzegovina	1951	70	Bosnia and Herzegovina	BIH	346	QoGStdTSjan23	Bosnia and Herzegovina 1951	BIH51
70	Bosnia and Herzegovina	1952	70	Bosnia and Herzegovina	BIH	346	QoGStdTSjan23	Bosnia and Herzegovina 1952	BIH52
70	Bosnia and Herzegovina	1953	70	Bosnia and Herzegovina	BIH	346	QoGStdTSjan23	Bosnia and Herzegovina 1953	BIH53
70	Bosnia and Herzegovina	1954	70	Bosnia and Herzegovina	BIH	346	QoGStdTSjan23	Bosnia and Herzegovina 1954	BIH54
70	Bosnia and Herzegovina	1955	70	Bosnia and Herzegovina	BIH	346	QoGStdTSjan23	Bosnia and Herzegovina 1955	BIH55
70	Bosnia and Herzegovina	1956	70	Bosnia and Herzegovina	BIH	346	QoGStdTSjan23	Bosnia and Herzegovina 1956	BIH56
70	Bosnia and Herzegovina	1957	70	Bosnia and Herzegovina	BIH	346	QoGStdTSjan23	Bosnia and Herzegovina 1957	BIH57
70	Bosnia and Herzegovina	1958	70	Bosnia and Herzegovina	BIH	346	QoGStdTSjan23	Bosnia and Herzegovina 1958	BIH58
70	Bosnia and Herzegovina	1959	70	Bosnia and Herzegovina	BIH	346	QoGStdTSjan23	Bosnia and Herzegovina 1959	BIH59
70	Bosnia and Herzegovina	1960	70	Bosnia and Herzegovina	BIH	346	QoGStdTSjan23	Bosnia and Herzegovina 1960	BIH60
70	Bosnia and Herzegovina	1961	70	Bosnia and Herzegovina	BIH	346	QoGStdTSjan23	Bosnia and Herzegovina 1961	BIH61
70	Bosnia and Herzegovina	1962	70	Bosnia and Herzegovina	BIH	346	QoGStdTSjan23	Bosnia and Herzegovina 1962	BIH62
70	Bosnia and Herzegovina	1963	70	Bosnia and Herzegovina	BIH	346	QoGStdTSjan23	Bosnia and Herzegovina 1963	BIH63
70	Bosnia and Herzegovina	1964	70	Bosnia and Herzegovina	BIH	346	QoGStdTSjan23	Bosnia and Herzegovina 1964	BIH64
70	Bosnia and Herzegovina	1965	70	Bosnia and Herzegovina	BIH	346	QoGStdTSjan23	Bosnia and Herzegovina 1965	BIH65
70	Bosnia and Herzegovina	1966	70	Bosnia and Herzegovina	BIH	346	QoGStdTSjan23	Bosnia and Herzegovina 1966	BIH66
70	Bosnia and Herzegovina	1967	70	Bosnia and Herzegovina	BIH	346	QoGStdTSjan23	Bosnia and Herzegovina 1967	BIH67
70	Bosnia and Herzegovina	1968	70	Bosnia and Herzegovina	BIH	346	QoGStdTSjan23	Bosnia and Herzegovina 1968	BIH68
70	Bosnia and Herzegovina	1969	70	Bosnia and Herzegovina	BIH	346	QoGStdTSjan23	Bosnia and Herzegovina 1969	BIH69
70	Bosnia and Herzegovina	1970	70	Bosnia and Herzegovina	BIH	346	QoGStdTSjan23	Bosnia and Herzegovina 1970	BIH70
70	Bosnia and Herzegovina	1971	70	Bosnia and Herzegovina	BIH	346	QoGStdTSjan23	Bosnia and Herzegovina 1971	BIH71
70	Bosnia and Herzegovina	1972	70	Bosnia and Herzegovina	BIH	346	QoGStdTSjan23	Bosnia and Herzegovina 1972	BIH72
70	Bosnia and Herzegovina	1973	70	Bosnia and Herzegovina	BIH	346	QoGStdTSjan23	Bosnia and Herzegovina 1973	BIH73
70	Bosnia and Herzegovina	1974	70	Bosnia and Herzegovina	BIH	346	QoGStdTSjan23	Bosnia and Herzegovina 1974	BIH74
70	Bosnia and Herzegovina	1975	70	Bosnia and Herzegovina	BIH	346	QoGStdTSjan23	Bosnia and Herzegovina 1975	BIH75
70	Bosnia and Herzegovina	1976	70	Bosnia and Herzegovina	BIH	346	QoGStdTSjan23	Bosnia and Herzegovina 1976	BIH76
70	Bosnia and Herzegovina	1977	70	Bosnia and Herzegovina	BIH	346	QoGStdTSjan23	Bosnia and Herzegovina 1977	BIH77
70	Bosnia and Herzegovina	1978	70	Bosnia and Herzegovina	BIH	346	QoGStdTSjan23	Bosnia and Herzegovina 1978	BIH78
70	Bosnia and Herzegovina	1979	70	Bosnia and Herzegovina	BIH	346	QoGStdTSjan23	Bosnia and Herzegovina 1979	BIH79
70	Bosnia and Herzegovina	1980	70	Bosnia and Herzegovina	BIH	346	QoGStdTSjan23	Bosnia and Herzegovina 1980	BIH80
70	Bosnia and Herzegovina	1981	70	Bosnia and Herzegovina	BIH	346	QoGStdTSjan23	Bosnia and Herzegovina 1981	BIH81
70	Bosnia and Herzegovina	1982	70	Bosnia and Herzegovina	BIH	346	QoGStdTSjan23	Bosnia and Herzegovina 1982	BIH82
70	Bosnia and Herzegovina	1983	70	Bosnia and Herzegovina	BIH	346	QoGStdTSjan23	Bosnia and Herzegovina 1983	BIH83
70	Bosnia and Herzegovina	1984	70	Bosnia and Herzegovina	BIH	346	QoGStdTSjan23	Bosnia and Herzegovina 1984	BIH84
70	Bosnia and Herzegovina	1985	70	Bosnia and Herzegovina	BIH	346	QoGStdTSjan23	Bosnia and Herzegovina 1985	BIH85
70	Bosnia and Herzegovina	1986	70	Bosnia and Herzegovina	BIH	346	QoGStdTSjan23	Bosnia and Herzegovina 1986	BIH86
70	Bosnia and Herzegovina	1987	70	Bosnia and Herzegovina	BIH	346	QoGStdTSjan23	Bosnia and Herzegovina 1987	BIH87
70	Bosnia and Herzegovina	1988	70	Bosnia and Herzegovina	BIH	346	QoGStdTSjan23	Bosnia and Herzegovina 1988	BIH88
70	Bosnia and Herzegovina	1989	70	Bosnia and Herzegovina	BIH	346	QoGStdTSjan23	Bosnia and Herzegovina 1989	BIH89
70	Bosnia and Herzegovina	1990	70	Bosnia and Herzegovina	BIH	346	QoGStdTSjan23	Bosnia and Herzegovina 1990	BIH90
70	Bosnia and Herzegovina	1991	70	Bosnia and Herzegovina	BIH	346	QoGStdTSjan23	Bosnia and Herzegovina 1991	BIH91
70	Bosnia and Herzegovina	1992	70	Bosnia and Herzegovina	BIH	346	QoGStdTSjan23	Bosnia and Herzegovina 1992	BIH92			1	1	25541	1077546
70	Bosnia and Herzegovina	1993	70	Bosnia and Herzegovina	BIH	346	QoGStdTSjan23	Bosnia and Herzegovina 1993	BIH93			1		22703584
70	Bosnia and Herzegovina	1994	70	Bosnia and Herzegovina	BIH	346	QoGStdTSjan23	Bosnia and Herzegovina 1994	BIH94			4	2	24400344	4420832
70	Bosnia and Herzegovina	1995	70	Bosnia and Herzegovina	BIH	346	QoGStdTSjan23	Bosnia and Herzegovina 1995	BIH95			11	3	183392960	197233632
70	Bosnia and Herzegovina	1996	70	Bosnia and Herzegovina	BIH	346	QoGStdTSjan23	Bosnia and Herzegovina 1996	BIH96			16	4	495684736	346896768
70	Bosnia and Herzegovina	1997	70	Bosnia and Herzegovina	BIH	346	QoGStdTSjan23	Bosnia and Herzegovina 1997	BIH97			18	6	594276416	594143168
70	Bosnia and Herzegovina	1998	70	Bosnia and Herzegovina	BIH	346	QoGStdTSjan23	Bosnia and Herzegovina 1998	BIH98			19	6	934861056	450145504
70	Bosnia and Herzegovina	1999	70	Bosnia and Herzegovina	BIH	346	QoGStdTSjan23	Bosnia and Herzegovina 1999	BIH99			16	6	1363668864	569725440
70	Bosnia and Herzegovina	2000	70	Bosnia and Herzegovina	BIH	346	QoGStdTSjan23	Bosnia and Herzegovina 2000	BIH00			20	6	990175552	324339872
70	Bosnia and Herzegovina	2001	70	Bosnia and Herzegovina	BIH	346	QoGStdTSjan23	Bosnia and Herzegovina 2001	BIH01			21	7	532094208	571972288
70	Bosnia and Herzegovina	2002	70	Bosnia and Herzegovina	BIH	346	QoGStdTSjan23	Bosnia and Herzegovina 2002	BIH02			21	10	432821024	614733120
70	Bosnia and Herzegovina	2003	70	Bosnia and Herzegovina	BIH	346	QoGStdTSjan23	Bosnia and Herzegovina 2003	BIH03			20	6	489483392	227197056
70	Bosnia and Herzegovina	2004	70	Bosnia and Herzegovina	BIH	346	QoGStdTSjan23	Bosnia and Herzegovina 2004	BIH04			24	10	485115104	457158304
70	Bosnia and Herzegovina	2005	70	Bosnia and Herzegovina	BIH	346	QoGStdTSjan23	Bosnia and Herzegovina 2005	BIH05			22	10	437406176	644142976
70	Bosnia and Herzegovina	2006	70	Bosnia and Herzegovina	BIH	346	QoGStdTSjan23	Bosnia and Herzegovina 2006	BIH06			25	10	429261216	599805504
70	Bosnia and Herzegovina	2007	70	Bosnia and Herzegovina	BIH	346	QoGStdTSjan23	Bosnia and Herzegovina 2007	BIH07			25	13	359647744	782595904
70	Bosnia and Herzegovina	2008	70	Bosnia and Herzegovina	BIH	346	QoGStdTSjan23	Bosnia and Herzegovina 2008	BIH08			26	10	409801248	185891600
70	Bosnia and Herzegovina	2009	70	Bosnia and Herzegovina	BIH	346	QoGStdTSjan23	Bosnia and Herzegovina 2009	BIH09			26	10	508006560	1033455488
70	Bosnia and Herzegovina	2010	70	Bosnia and Herzegovina	BIH	346	QoGStdTSjan23	Bosnia and Herzegovina 2010	BIH10			24	10	377825792	320434912
70	Bosnia and Herzegovina	2011	70	Bosnia and Herzegovina	BIH	346	QoGStdTSjan23	Bosnia and Herzegovina 2011	BIH11			26	9	321382080	203691936
70	Bosnia and Herzegovina	2012	70	Bosnia and Herzegovina	BIH	346	QoGStdTSjan23	Bosnia and Herzegovina 2012	BIH12			24	13	166042576	705819456
70	Bosnia and Herzegovina	2013	70	Bosnia and Herzegovina	BIH	346	QoGStdTSjan23	Bosnia and Herzegovina 2013	BIH13			25	12	281001216	790274560
70	Bosnia and Herzegovina	2014	70	Bosnia and Herzegovina	BIH	346	QoGStdTSjan23	Bosnia and Herzegovina 2014	BIH14
70	Bosnia and Herzegovina	2015	70	Bosnia and Herzegovina	BIH	346	QoGStdTSjan23	Bosnia and Herzegovina 2015	BIH15
70	Bosnia and Herzegovina	2016	70	Bosnia and Herzegovina	BIH	346	QoGStdTSjan23	Bosnia and Herzegovina 2016	BIH16
70	Bosnia and Herzegovina	2017	70	Bosnia and Herzegovina	BIH	346	QoGStdTSjan23	Bosnia and Herzegovina 2017	BIH17
70	Bosnia and Herzegovina	2018	70	Bosnia and Herzegovina	BIH	346	QoGStdTSjan23	Bosnia and Herzegovina 2018	BIH18
70	Bosnia and Herzegovina	2019	70	Bosnia and Herzegovina	BIH	346	QoGStdTSjan23	Bosnia and Herzegovina 2019	BIH19
70	Bosnia and Herzegovina	2020	70	Bosnia and Herzegovina	BIH	346	QoGStdTSjan23	Bosnia and Herzegovina 2020	BIH20
70	Bosnia and Herzegovina	2021	70	Bosnia and Herzegovina	BIH	346	QoGStdTSjan23	Bosnia and Herzegovina 2021	BIH21
70	Bosnia and Herzegovina	2022	70	Bosnia and Herzegovina	BIH		QoGStdTSjan23	Bosnia and Herzegovina 2022	BIH22
72	Botswana	1946	72	Botswana	BWA	571	QoGStdTSjan23	Botswana 1946	BWA46
72	Botswana	1947	72	Botswana	BWA	571	QoGStdTSjan23	Botswana 1947	BWA47
72	Botswana	1948	72	Botswana	BWA	571	QoGStdTSjan23	Botswana 1948	BWA48
72	Botswana	1949	72	Botswana	BWA	571	QoGStdTSjan23	Botswana 1949	BWA49
72	Botswana	1950	72	Botswana	BWA	571	QoGStdTSjan23	Botswana 1950	BWA50
72	Botswana	1951	72	Botswana	BWA	571	QoGStdTSjan23	Botswana 1951	BWA51
72	Botswana	1952	72	Botswana	BWA	571	QoGStdTSjan23	Botswana 1952	BWA52
72	Botswana	1953	72	Botswana	BWA	571	QoGStdTSjan23	Botswana 1953	BWA53
72	Botswana	1954	72	Botswana	BWA	571	QoGStdTSjan23	Botswana 1954	BWA54
72	Botswana	1955	72	Botswana	BWA	571	QoGStdTSjan23	Botswana 1955	BWA55
72	Botswana	1956	72	Botswana	BWA	571	QoGStdTSjan23	Botswana 1956	BWA56
72	Botswana	1957	72	Botswana	BWA	571	QoGStdTSjan23	Botswana 1957	BWA57
72	Botswana	1958	72	Botswana	BWA	571	QoGStdTSjan23	Botswana 1958	BWA58
72	Botswana	1959	72	Botswana	BWA	571	QoGStdTSjan23	Botswana 1959	BWA59
72	Botswana	1960	72	Botswana	BWA	571	QoGStdTSjan23	Botswana 1960	BWA60
72	Botswana	1961	72	Botswana	BWA	571	QoGStdTSjan23	Botswana 1961	BWA61
72	Botswana	1962	72	Botswana	BWA	571	QoGStdTSjan23	Botswana 1962	BWA62
72	Botswana	1963	72	Botswana	BWA	571	QoGStdTSjan23	Botswana 1963	BWA63
72	Botswana	1964	72	Botswana	BWA	571	QoGStdTSjan23	Botswana 1964	BWA64
72	Botswana	1965	72	Botswana	BWA	571	QoGStdTSjan23	Botswana 1965	BWA65
72	Botswana	1966	72	Botswana	BWA	571	QoGStdTSjan23	Botswana 1966	BWA66
72	Botswana	1967	72	Botswana	BWA	571	QoGStdTSjan23	Botswana 1967	BWA67
72	Botswana	1968	72	Botswana	BWA	571	QoGStdTSjan23	Botswana 1968	BWA68
72	Botswana	1969	72	Botswana	BWA	571	QoGStdTSjan23	Botswana 1969	BWA69				1		16904060
72	Botswana	1970	72	Botswana	BWA	571	QoGStdTSjan23	Botswana 1970	BWA70
72	Botswana	1971	72	Botswana	BWA	571	QoGStdTSjan23	Botswana 1971	BWA71				2		213506240
72	Botswana	1972	72	Botswana	BWA	571	QoGStdTSjan23	Botswana 1972	BWA72				1		20194412
72	Botswana	1973	72	Botswana	BWA	571	QoGStdTSjan23	Botswana 1973	BWA73			6	1	162688576	13089673
72	Botswana	1974	72	Botswana	BWA	571	QoGStdTSjan23	Botswana 1974	BWA74			4	2	134495760	55381508
72	Botswana	1975	72	Botswana	BWA	571	QoGStdTSjan23	Botswana 1975	BWA75			4	3	103882832	90539488
72	Botswana	1976	72	Botswana	BWA	571	QoGStdTSjan23	Botswana 1976	BWA76			5	2	92032880	45098496
72	Botswana	1977	72	Botswana	BWA	571	QoGStdTSjan23	Botswana 1977	BWA77			7	3	60621276	145363888
72	Botswana	1978	72	Botswana	BWA	571	QoGStdTSjan23	Botswana 1978	BWA78			7	4	239491264	72186832
72	Botswana	1979	72	Botswana	BWA	571	QoGStdTSjan23	Botswana 1979	BWA79			8	4	77479800	54072592
72	Botswana	1980	72	Botswana	BWA	571	QoGStdTSjan23	Botswana 1980	BWA80			8	5	297172768	90658776
72	Botswana	1981	72	Botswana	BWA	571	QoGStdTSjan23	Botswana 1981	BWA81			9	5	136320032	235964288
72	Botswana	1982	72	Botswana	BWA	571	QoGStdTSjan23	Botswana 1982	BWA82			12	5	236721392	215360992
72	Botswana	1983	72	Botswana	BWA	571	QoGStdTSjan23	Botswana 1983	BWA83			8	5	123114240	173864976
72	Botswana	1984	72	Botswana	BWA	571	QoGStdTSjan23	Botswana 1984	BWA84			8	5	187306928	168750976
72	Botswana	1985	72	Botswana	BWA	571	QoGStdTSjan23	Botswana 1985	BWA85			10	4	148826640	172307232
72	Botswana	1986	72	Botswana	BWA	571	QoGStdTSjan23	Botswana 1986	BWA86			11	3	175976976	23524686
72	Botswana	1987	72	Botswana	BWA	571	QoGStdTSjan23	Botswana 1987	BWA87			8	6	78073472	223757808
72	Botswana	1988	72	Botswana	BWA	571	QoGStdTSjan23	Botswana 1988	BWA88			11	5	405286688	77632352
72	Botswana	1989	72	Botswana	BWA	571	QoGStdTSjan23	Botswana 1989	BWA89			11	4	146991872	141456048
72	Botswana	1990	72	Botswana	BWA	571	QoGStdTSjan23	Botswana 1990	BWA90			13	6	141955552	86931224
72	Botswana	1991	72	Botswana	BWA	571	QoGStdTSjan23	Botswana 1991	BWA91			12	6	112283256	116936192
72	Botswana	1992	72	Botswana	BWA	571	QoGStdTSjan23	Botswana 1992	BWA92			12	5	187764992	35199704
72	Botswana	1993	72	Botswana	BWA	571	QoGStdTSjan23	Botswana 1993	BWA93			11	3	101913216	29992214
72	Botswana	1994	72	Botswana	BWA	571	QoGStdTSjan23	Botswana 1994	BWA94			13	2	57763492	11645688
72	Botswana	1995	72	Botswana	BWA	571	QoGStdTSjan23	Botswana 1995	BWA95			12	2	103041144	5746267
72	Botswana	1996	72	Botswana	BWA	571	QoGStdTSjan23	Botswana 1996	BWA96			11	3	40451376	102092368
72	Botswana	1997	72	Botswana	BWA	571	QoGStdTSjan23	Botswana 1997	BWA97			11	2	55421040	6331213
72	Botswana	1998	72	Botswana	BWA	571	QoGStdTSjan23	Botswana 1998	BWA98			11	2	23491304	17631212
72	Botswana	1999	72	Botswana	BWA	571	QoGStdTSjan23	Botswana 1999	BWA99			11	3	27158052	33917024
72	Botswana	2000	72	Botswana	BWA	571	QoGStdTSjan23	Botswana 2000	BWA00			12	4	17447368	39149408
72	Botswana	2001	72	Botswana	BWA	571	QoGStdTSjan23	Botswana 2001	BWA01			13	6	26391392	61618156
72	Botswana	2002	72	Botswana	BWA	571	QoGStdTSjan23	Botswana 2002	BWA02			17	5	57381156	55413624
72	Botswana	2003	72	Botswana	BWA	571	QoGStdTSjan23	Botswana 2003	BWA03			14	8	34879192	90195112
72	Botswana	2004	72	Botswana	BWA	571	QoGStdTSjan23	Botswana 2004	BWA04			16	7	47100600	73437816
72	Botswana	2005	72	Botswana	BWA	571	QoGStdTSjan23	Botswana 2005	BWA05			13	7	63377004	86954168
72	Botswana	2006	72	Botswana	BWA	571	QoGStdTSjan23	Botswana 2006	BWA06			14	9	68742560	30670724
72	Botswana	2007	72	Botswana	BWA	571	QoGStdTSjan23	Botswana 2007	BWA07			16	9	263579568	52190104
72	Botswana	2008	72	Botswana	BWA	571	QoGStdTSjan23	Botswana 2008	BWA08			16	9	672412992	173582912
72	Botswana	2009	72	Botswana	BWA	571	QoGStdTSjan23	Botswana 2009	BWA09			15	10	122209912	2695865344
72	Botswana	2010	72	Botswana	BWA	571	QoGStdTSjan23	Botswana 2010	BWA10			16	8	107495864	31407036
72	Botswana	2011	72	Botswana	BWA	571	QoGStdTSjan23	Botswana 2011	BWA11			13	9	106479944	23086350
72	Botswana	2012	72	Botswana	BWA	571	QoGStdTSjan23	Botswana 2012	BWA12			10	9	174108544	35192472
72	Botswana	2013	72	Botswana	BWA	571	QoGStdTSjan23	Botswana 2013	BWA13			15	10	74161496	39111104	27.777779	42.105263	41.666668	25	54.545456	100	75	75	100	100	0	50	50	0	100	0	75	75	0	0	0	0	0	0	25	0	100	0	100	100	50	100	25	50
72	Botswana	2014	72	Botswana	BWA	571	QoGStdTSjan23	Botswana 2014	BWA14							27.777779	36.842106	45.833332	25	54.545456	100	75	50	100	100	0	50	25	0	100	0	75	75	0	0	0	0	0	0	25	0	100	0	100	100	50	100	25	50
72	Botswana	2015	72	Botswana	BWA	571	QoGStdTSjan23	Botswana 2015	BWA15							30.555555	39.473682	45.833332	30	55	100	50	50	100	100	0	75	75	50	100	0	75	75	25	0	0	0	0	0	50	25	50	25	100	75	25	100	0	50
72	Botswana	2016	72	Botswana	BWA	571	QoGStdTSjan23	Botswana 2016	BWA16							32.142857	32.894737	41.666668	30	50	100	50	25	100	100	0	50	75	0	100	0	50	50	25			0	0	0	25	25	100	0	100	50	50	100	0	25
72	Botswana	2017	72	Botswana	BWA	571	QoGStdTSjan23	Botswana 2017	BWA17							32.142857	32.894737	37.5	20	47.5	100	25	25	100	100	0	50	75	0	100	0	50	50	25			0	0	0	0	25	75	0	100	50	25	100	0	25
72	Botswana	2018	72	Botswana	BWA	571	QoGStdTSjan23	Botswana 2018	BWA18							31.25	35	50	16.666666	35		75	50	100			75	75	0			50	50	25				0			25	25	0		50	25		25	25
72	Botswana	2019	72	Botswana	BWA	571	QoGStdTSjan23	Botswana 2019	BWA19							31.25	35	50	25	25		100	50	100			75	75	0			50	50	25				0			25	25	25		25	25		0	25
72	Botswana	2020	72	Botswana	BWA	571	QoGStdTSjan23	Botswana 2020	BWA20							31.25	35	50	16.666666	25		100	50	100			75	50	25			50	50	25				0			25	0	25		25	25		0	25
72	Botswana	2021	72	Botswana	BWA	571	QoGStdTSjan23	Botswana 2021	BWA21							31.25	37.5	50	25	30		100	50	100			75	50	25			50	50	25				0			25	25	25		25	25		25	25
72	Botswana	2022	72	Botswana	BWA		QoGStdTSjan23	Botswana 2022	BWA22
76	Brazil	1946	76	Brazil	BRA	140	QoGStdTSjan23	Brazil 1946	BRA46
76	Brazil	1947	76	Brazil	BRA	140	QoGStdTSjan23	Brazil 1947	BRA47
76	Brazil	1948	76	Brazil	BRA	140	QoGStdTSjan23	Brazil 1948	BRA48
76	Brazil	1949	76	Brazil	BRA	140	QoGStdTSjan23	Brazil 1949	BRA49				1		608270464
76	Brazil	1950	76	Brazil	BRA	140	QoGStdTSjan23	Brazil 1950	BRA50				1		121654096
76	Brazil	1951	76	Brazil	BRA	140	QoGStdTSjan23	Brazil 1951	BRA51				1		121654096
76	Brazil	1952	76	Brazil	BRA	140	QoGStdTSjan23	Brazil 1952	BRA52				1		304135232
76	Brazil	1953	76	Brazil	BRA	140	QoGStdTSjan23	Brazil 1953	BRA53				1		266016960
76	Brazil	1954	76	Brazil	BRA	140	QoGStdTSjan23	Brazil 1954	BRA54				1		152473136
76	Brazil	1955	76	Brazil	BRA	140	QoGStdTSjan23	Brazil 1955	BRA55
76	Brazil	1956	76	Brazil	BRA	140	QoGStdTSjan23	Brazil 1956	BRA56
76	Brazil	1957	76	Brazil	BRA	140	QoGStdTSjan23	Brazil 1957	BRA57
76	Brazil	1958	76	Brazil	BRA	140	QoGStdTSjan23	Brazil 1958	BRA58				1		700727616
76	Brazil	1959	76	Brazil	BRA	140	QoGStdTSjan23	Brazil 1959	BRA59				1		94079168
76	Brazil	1960	76	Brazil	BRA	140	QoGStdTSjan23	Brazil 1960	BRA60
76	Brazil	1961	76	Brazil	BRA	140	QoGStdTSjan23	Brazil 1961	BRA61
76	Brazil	1962	76	Brazil	BRA	140	QoGStdTSjan23	Brazil 1962	BRA62
76	Brazil	1963	76	Brazil	BRA	140	QoGStdTSjan23	Brazil 1963	BRA63
76	Brazil	1964	76	Brazil	BRA	140	QoGStdTSjan23	Brazil 1964	BRA64
76	Brazil	1965	76	Brazil	BRA	140	QoGStdTSjan23	Brazil 1965	BRA65				1		566599104
76	Brazil	1966	76	Brazil	BRA	140	QoGStdTSjan23	Brazil 1966	BRA66				1		1049796096
76	Brazil	1967	76	Brazil	BRA	140	QoGStdTSjan23	Brazil 1967	BRA67				1		285383232
76	Brazil	1968	76	Brazil	BRA	140	QoGStdTSjan23	Brazil 1968	BRA68				1		661661952
76	Brazil	1969	76	Brazil	BRA	140	QoGStdTSjan23	Brazil 1969	BRA69
76	Brazil	1970	76	Brazil	BRA	140	QoGStdTSjan23	Brazil 1970	BRA70				2		2339018752
76	Brazil	1971	76	Brazil	BRA	140	QoGStdTSjan23	Brazil 1971	BRA71				2		2437379328
76	Brazil	1972	76	Brazil	BRA	140	QoGStdTSjan23	Brazil 1972	BRA72				2		3612725504
76	Brazil	1973	76	Brazil	BRA	140	QoGStdTSjan23	Brazil 1973	BRA73			7	2	312075040	2333457408
76	Brazil	1974	76	Brazil	BRA	140	QoGStdTSjan23	Brazil 1974	BRA74			8	2	306601056	1451863936
76	Brazil	1975	76	Brazil	BRA	140	QoGStdTSjan23	Brazil 1975	BRA75			6	2	100725688	3214424832
76	Brazil	1976	76	Brazil	BRA	140	QoGStdTSjan23	Brazil 1976	BRA76			5	2	83580488	3000220672
76	Brazil	1977	76	Brazil	BRA	140	QoGStdTSjan23	Brazil 1977	BRA77			7	2	501438880	2130296192
76	Brazil	1978	76	Brazil	BRA	140	QoGStdTSjan23	Brazil 1978	BRA78			6	2	151531344	2996370432
76	Brazil	1979	76	Brazil	BRA	140	QoGStdTSjan23	Brazil 1979	BRA79			7	2	167462064	2768383488
76	Brazil	1980	76	Brazil	BRA	140	QoGStdTSjan23	Brazil 1980	BRA80			6	4	397591360	3631042560
76	Brazil	1981	76	Brazil	BRA	140	QoGStdTSjan23	Brazil 1981	BRA81			7	3	1019510080	4098498304
76	Brazil	1982	76	Brazil	BRA	140	QoGStdTSjan23	Brazil 1982	BRA82			8	4	577695040	4408480256
76	Brazil	1983	76	Brazil	BRA	140	QoGStdTSjan23	Brazil 1983	BRA83			9	5	129429936	17472036864
76	Brazil	1984	76	Brazil	BRA	140	QoGStdTSjan23	Brazil 1984	BRA84			9	4	643593152	2085951744
76	Brazil	1985	76	Brazil	BRA	140	QoGStdTSjan23	Brazil 1985	BRA85			8	4	1150188800	5633407488
76	Brazil	1986	76	Brazil	BRA	140	QoGStdTSjan23	Brazil 1986	BRA86			6	3	398238976	5356273152
76	Brazil	1987	76	Brazil	BRA	140	QoGStdTSjan23	Brazil 1987	BRA87			7	3	688641984	3028622592
76	Brazil	1988	76	Brazil	BRA	140	QoGStdTSjan23	Brazil 1988	BRA88			9	4	319508352	4258080256
76	Brazil	1989	76	Brazil	BRA	140	QoGStdTSjan23	Brazil 1989	BRA89			9	3	470795744	3150151680
76	Brazil	1990	76	Brazil	BRA	140	QoGStdTSjan23	Brazil 1990	BRA90			9	4	546410176	3474812416
76	Brazil	1991	76	Brazil	BRA	140	QoGStdTSjan23	Brazil 1991	BRA91			9	3	1398521216	2196022016
76	Brazil	1992	76	Brazil	BRA	140	QoGStdTSjan23	Brazil 1992	BRA92			11	4	269771872	4992336896
76	Brazil	1993	76	Brazil	BRA	140	QoGStdTSjan23	Brazil 1993	BRA93			12	5	726672448	3351723008
76	Brazil	1994	76	Brazil	BRA	140	QoGStdTSjan23	Brazil 1994	BRA94			11	3	2807702784	3182262272
76	Brazil	1995	76	Brazil	BRA	140	QoGStdTSjan23	Brazil 1995	BRA95			13	5	2573830912	3452068096
76	Brazil	1996	76	Brazil	BRA	140	QoGStdTSjan23	Brazil 1996	BRA96			15	4	1902899200	4654648832
76	Brazil	1997	76	Brazil	BRA	140	QoGStdTSjan23	Brazil 1997	BRA97			14	5	2033092992	7349745664
76	Brazil	1998	76	Brazil	BRA	140	QoGStdTSjan23	Brazil 1998	BRA98			15	7	1758374272	20622616576
76	Brazil	1999	76	Brazil	BRA	140	QoGStdTSjan23	Brazil 1999	BRA99			16	6	1319316608	10514905088
76	Brazil	2000	76	Brazil	BRA	140	QoGStdTSjan23	Brazil 2000	BRA00			17	6	1106359424	4158690304
76	Brazil	2001	76	Brazil	BRA	140	QoGStdTSjan23	Brazil 2001	BRA01	1	98995	18	10	1574635648	32223750144
76	Brazil	2002	76	Brazil	BRA	140	QoGStdTSjan23	Brazil 2002	BRA02			19	10	1545038976	61687570432
76	Brazil	2003	76	Brazil	BRA	140	QoGStdTSjan23	Brazil 2003	BRA03			19	7	779392704	2718437632
76	Brazil	2004	76	Brazil	BRA	140	QoGStdTSjan23	Brazil 2004	BRA04	2	1353450	20	9	646604544	5709224960
76	Brazil	2005	76	Brazil	BRA	140	QoGStdTSjan23	Brazil 2005	BRA05	8	3395509	21	10	723697984	3923826688
76	Brazil	2006	76	Brazil	BRA	140	QoGStdTSjan23	Brazil 2006	BRA06	16	3075928	23	11	473262400	3883399680
76	Brazil	2007	76	Brazil	BRA	140	QoGStdTSjan23	Brazil 2007	BRA07	37	7058843	23	11	424596640	4984235520
76	Brazil	2008	76	Brazil	BRA	140	QoGStdTSjan23	Brazil 2008	BRA08	38	14287186	22	12	575890240	9416224768
76	Brazil	2009	76	Brazil	BRA	140	QoGStdTSjan23	Brazil 2009	BRA09	37	5232127	22	11	783901376	4734666752
76	Brazil	2010	76	Brazil	BRA	140	QoGStdTSjan23	Brazil 2010	BRA10	74	155204608	23	10	1059210560	7373882368
76	Brazil	2011	76	Brazil	BRA	140	QoGStdTSjan23	Brazil 2011	BRA11			23	7	1013210816	2060215040
76	Brazil	2012	76	Brazil	BRA	140	QoGStdTSjan23	Brazil 2012	BRA12			24	10	2443208192	5010986496
76	Brazil	2013	76	Brazil	BRA	140	QoGStdTSjan23	Brazil 2013	BRA13			26	11	703048320	6369971712
76	Brazil	2014	76	Brazil	BRA	140	QoGStdTSjan23	Brazil 2014	BRA14
76	Brazil	2015	76	Brazil	BRA	140	QoGStdTSjan23	Brazil 2015	BRA15
76	Brazil	2016	76	Brazil	BRA	140	QoGStdTSjan23	Brazil 2016	BRA16
76	Brazil	2017	76	Brazil	BRA	140	QoGStdTSjan23	Brazil 2017	BRA17
76	Brazil	2018	76	Brazil	BRA	140	QoGStdTSjan23	Brazil 2018	BRA18
76	Brazil	2019	76	Brazil	BRA	140	QoGStdTSjan23	Brazil 2019	BRA19
76	Brazil	2020	76	Brazil	BRA	140	QoGStdTSjan23	Brazil 2020	BRA20
76	Brazil	2021	76	Brazil	BRA	140	QoGStdTSjan23	Brazil 2021	BRA21
76	Brazil	2022	76	Brazil	BRA		QoGStdTSjan23	Brazil 2022	BRA22
84	Belize	1946	84	Belize	BLZ	80	QoGStdTSjan23	Belize 1946	BLZ46
84	Belize	1947	84	Belize	BLZ	80	QoGStdTSjan23	Belize 1947	BLZ47
84	Belize	1948	84	Belize	BLZ	80	QoGStdTSjan23	Belize 1948	BLZ48
84	Belize	1949	84	Belize	BLZ	80	QoGStdTSjan23	Belize 1949	BLZ49
84	Belize	1950	84	Belize	BLZ	80	QoGStdTSjan23	Belize 1950	BLZ50
84	Belize	1951	84	Belize	BLZ	80	QoGStdTSjan23	Belize 1951	BLZ51
84	Belize	1952	84	Belize	BLZ	80	QoGStdTSjan23	Belize 1952	BLZ52
84	Belize	1953	84	Belize	BLZ	80	QoGStdTSjan23	Belize 1953	BLZ53
84	Belize	1954	84	Belize	BLZ	80	QoGStdTSjan23	Belize 1954	BLZ54
84	Belize	1955	84	Belize	BLZ	80	QoGStdTSjan23	Belize 1955	BLZ55
84	Belize	1956	84	Belize	BLZ	80	QoGStdTSjan23	Belize 1956	BLZ56
84	Belize	1957	84	Belize	BLZ	80	QoGStdTSjan23	Belize 1957	BLZ57
84	Belize	1958	84	Belize	BLZ	80	QoGStdTSjan23	Belize 1958	BLZ58
84	Belize	1959	84	Belize	BLZ	80	QoGStdTSjan23	Belize 1959	BLZ59
84	Belize	1960	84	Belize	BLZ	80	QoGStdTSjan23	Belize 1960	BLZ60
84	Belize	1961	84	Belize	BLZ	80	QoGStdTSjan23	Belize 1961	BLZ61
84	Belize	1962	84	Belize	BLZ	80	QoGStdTSjan23	Belize 1962	BLZ62
84	Belize	1963	84	Belize	BLZ	80	QoGStdTSjan23	Belize 1963	BLZ63
84	Belize	1964	84	Belize	BLZ	80	QoGStdTSjan23	Belize 1964	BLZ64
84	Belize	1965	84	Belize	BLZ	80	QoGStdTSjan23	Belize 1965	BLZ65
84	Belize	1966	84	Belize	BLZ	80	QoGStdTSjan23	Belize 1966	BLZ66
84	Belize	1967	84	Belize	BLZ	80	QoGStdTSjan23	Belize 1967	BLZ67
84	Belize	1968	84	Belize	BLZ	80	QoGStdTSjan23	Belize 1968	BLZ68
84	Belize	1969	84	Belize	BLZ	80	QoGStdTSjan23	Belize 1969	BLZ69
84	Belize	1970	84	Belize	BLZ	80	QoGStdTSjan23	Belize 1970	BLZ70
84	Belize	1971	84	Belize	BLZ	80	QoGStdTSjan23	Belize 1971	BLZ71
84	Belize	1972	84	Belize	BLZ	80	QoGStdTSjan23	Belize 1972	BLZ72
84	Belize	1973	84	Belize	BLZ	80	QoGStdTSjan23	Belize 1973	BLZ73
84	Belize	1974	84	Belize	BLZ	80	QoGStdTSjan23	Belize 1974	BLZ74
84	Belize	1975	84	Belize	BLZ	80	QoGStdTSjan23	Belize 1975	BLZ75
84	Belize	1976	84	Belize	BLZ	80	QoGStdTSjan23	Belize 1976	BLZ76
84	Belize	1977	84	Belize	BLZ	80	QoGStdTSjan23	Belize 1977	BLZ77
84	Belize	1978	84	Belize	BLZ	80	QoGStdTSjan23	Belize 1978	BLZ78
84	Belize	1979	84	Belize	BLZ	80	QoGStdTSjan23	Belize 1979	BLZ79
84	Belize	1980	84	Belize	BLZ	80	QoGStdTSjan23	Belize 1980	BLZ80
84	Belize	1981	84	Belize	BLZ	80	QoGStdTSjan23	Belize 1981	BLZ81
84	Belize	1982	84	Belize	BLZ	80	QoGStdTSjan23	Belize 1982	BLZ82			3	2	18413314	5495805
84	Belize	1983	84	Belize	BLZ	80	QoGStdTSjan23	Belize 1983	BLZ83			3	4	195806704	20084960
84	Belize	1984	84	Belize	BLZ	80	QoGStdTSjan23	Belize 1984	BLZ84			3	2	40028020	18984584
84	Belize	1985	84	Belize	BLZ	80	QoGStdTSjan23	Belize 1985	BLZ85			3	2	70029408	5941982
84	Belize	1986	84	Belize	BLZ	80	QoGStdTSjan23	Belize 1986	BLZ86			2	3	20164260	42068744
84	Belize	1987	84	Belize	BLZ	80	QoGStdTSjan23	Belize 1987	BLZ87			2	2	26880136	2810690
84	Belize	1988	84	Belize	BLZ	80	QoGStdTSjan23	Belize 1988	BLZ88			3	4	35725544	46455476
84	Belize	1989	84	Belize	BLZ	80	QoGStdTSjan23	Belize 1989	BLZ89			2	2	38959680	8830460
84	Belize	1990	84	Belize	BLZ	80	QoGStdTSjan23	Belize 1990	BLZ90			3	3	12461996	4782183
84	Belize	1991	84	Belize	BLZ	80	QoGStdTSjan23	Belize 1991	BLZ91			2	3	13071164	25905480
84	Belize	1992	84	Belize	BLZ	80	QoGStdTSjan23	Belize 1992	BLZ92			5	2	76489128	24898512
84	Belize	1993	84	Belize	BLZ	80	QoGStdTSjan23	Belize 1993	BLZ93			7	5	84506656	82589560
84	Belize	1994	84	Belize	BLZ	80	QoGStdTSjan23	Belize 1994	BLZ94			5	5	8098456	40082896
84	Belize	1995	84	Belize	BLZ	80	QoGStdTSjan23	Belize 1995	BLZ95			6	2	35140352	12411792
84	Belize	1996	84	Belize	BLZ	80	QoGStdTSjan23	Belize 1996	BLZ96			6	3	32336878	19662784
84	Belize	1997	84	Belize	BLZ	80	QoGStdTSjan23	Belize 1997	BLZ97			4	5	17794076	51561096
84	Belize	1998	84	Belize	BLZ	80	QoGStdTSjan23	Belize 1998	BLZ98			4	6	43154176	69785184
84	Belize	1999	84	Belize	BLZ	80	QoGStdTSjan23	Belize 1999	BLZ99			8	5	43350516	87353504
84	Belize	2000	84	Belize	BLZ	80	QoGStdTSjan23	Belize 2000	BLZ00			11	7	31751220	156639632
84	Belize	2001	84	Belize	BLZ	80	QoGStdTSjan23	Belize 2001	BLZ01			10	7	30232924	36381852
84	Belize	2002	84	Belize	BLZ	80	QoGStdTSjan23	Belize 2002	BLZ02			10	8	17954736	28182204
84	Belize	2003	84	Belize	BLZ	80	QoGStdTSjan23	Belize 2003	BLZ03			10	5	22439784	16738833
84	Belize	2004	84	Belize	BLZ	80	QoGStdTSjan23	Belize 2004	BLZ04			7	6	7884490	21358578
84	Belize	2005	84	Belize	BLZ	80	QoGStdTSjan23	Belize 2005	BLZ05			8	5	8287467	35252788
84	Belize	2006	84	Belize	BLZ	80	QoGStdTSjan23	Belize 2006	BLZ06			13	6	21736770	89656328
84	Belize	2007	84	Belize	BLZ	80	QoGStdTSjan23	Belize 2007	BLZ07			13	7	8407924	17970296
84	Belize	2008	84	Belize	BLZ	80	QoGStdTSjan23	Belize 2008	BLZ08			12	7	6343329	58822116
84	Belize	2009	84	Belize	BLZ	80	QoGStdTSjan23	Belize 2009	BLZ09			13	5	14488281	51859132
84	Belize	2010	84	Belize	BLZ	80	QoGStdTSjan23	Belize 2010	BLZ10			12	10	10311711	107738568
84	Belize	2011	84	Belize	BLZ	80	QoGStdTSjan23	Belize 2011	BLZ11			11	5	7410376	10124546
84	Belize	2012	84	Belize	BLZ	80	QoGStdTSjan23	Belize 2012	BLZ12			10	8	3605559	41841464
84	Belize	2013	84	Belize	BLZ	80	QoGStdTSjan23	Belize 2013	BLZ13			14	8	18068076	35612264
84	Belize	2014	84	Belize	BLZ	80	QoGStdTSjan23	Belize 2014	BLZ14
84	Belize	2015	84	Belize	BLZ	80	QoGStdTSjan23	Belize 2015	BLZ15
84	Belize	2016	84	Belize	BLZ	80	QoGStdTSjan23	Belize 2016	BLZ16
84	Belize	2017	84	Belize	BLZ	80	QoGStdTSjan23	Belize 2017	BLZ17
84	Belize	2018	84	Belize	BLZ	80	QoGStdTSjan23	Belize 2018	BLZ18
84	Belize	2019	84	Belize	BLZ	80	QoGStdTSjan23	Belize 2019	BLZ19
84	Belize	2020	84	Belize	BLZ	80	QoGStdTSjan23	Belize 2020	BLZ20
84	Belize	2021	84	Belize	BLZ	80	QoGStdTSjan23	Belize 2021	BLZ21
84	Belize	2022	84	Belize	BLZ		QoGStdTSjan23	Belize 2022	BLZ22
90	Solomon Islands	1946	90	Solomon Islands	SLB	940	QoGStdTSjan23	Solomon Islands 1946	SLB46
90	Solomon Islands	1947	90	Solomon Islands	SLB	940	QoGStdTSjan23	Solomon Islands 1947	SLB47
90	Solomon Islands	1948	90	Solomon Islands	SLB	940	QoGStdTSjan23	Solomon Islands 1948	SLB48
90	Solomon Islands	1949	90	Solomon Islands	SLB	940	QoGStdTSjan23	Solomon Islands 1949	SLB49
90	Solomon Islands	1950	90	Solomon Islands	SLB	940	QoGStdTSjan23	Solomon Islands 1950	SLB50
90	Solomon Islands	1951	90	Solomon Islands	SLB	940	QoGStdTSjan23	Solomon Islands 1951	SLB51
90	Solomon Islands	1952	90	Solomon Islands	SLB	940	QoGStdTSjan23	Solomon Islands 1952	SLB52
90	Solomon Islands	1953	90	Solomon Islands	SLB	940	QoGStdTSjan23	Solomon Islands 1953	SLB53
90	Solomon Islands	1954	90	Solomon Islands	SLB	940	QoGStdTSjan23	Solomon Islands 1954	SLB54
90	Solomon Islands	1955	90	Solomon Islands	SLB	940	QoGStdTSjan23	Solomon Islands 1955	SLB55
90	Solomon Islands	1956	90	Solomon Islands	SLB	940	QoGStdTSjan23	Solomon Islands 1956	SLB56
90	Solomon Islands	1957	90	Solomon Islands	SLB	940	QoGStdTSjan23	Solomon Islands 1957	SLB57
90	Solomon Islands	1958	90	Solomon Islands	SLB	940	QoGStdTSjan23	Solomon Islands 1958	SLB58
90	Solomon Islands	1959	90	Solomon Islands	SLB	940	QoGStdTSjan23	Solomon Islands 1959	SLB59
90	Solomon Islands	1960	90	Solomon Islands	SLB	940	QoGStdTSjan23	Solomon Islands 1960	SLB60
90	Solomon Islands	1961	90	Solomon Islands	SLB	940	QoGStdTSjan23	Solomon Islands 1961	SLB61
90	Solomon Islands	1962	90	Solomon Islands	SLB	940	QoGStdTSjan23	Solomon Islands 1962	SLB62
90	Solomon Islands	1963	90	Solomon Islands	SLB	940	QoGStdTSjan23	Solomon Islands 1963	SLB63
90	Solomon Islands	1964	90	Solomon Islands	SLB	940	QoGStdTSjan23	Solomon Islands 1964	SLB64
90	Solomon Islands	1965	90	Solomon Islands	SLB	940	QoGStdTSjan23	Solomon Islands 1965	SLB65
90	Solomon Islands	1966	90	Solomon Islands	SLB	940	QoGStdTSjan23	Solomon Islands 1966	SLB66
90	Solomon Islands	1967	90	Solomon Islands	SLB	940	QoGStdTSjan23	Solomon Islands 1967	SLB67
90	Solomon Islands	1968	90	Solomon Islands	SLB	940	QoGStdTSjan23	Solomon Islands 1968	SLB68
90	Solomon Islands	1969	90	Solomon Islands	SLB	940	QoGStdTSjan23	Solomon Islands 1969	SLB69
90	Solomon Islands	1970	90	Solomon Islands	SLB	940	QoGStdTSjan23	Solomon Islands 1970	SLB70
90	Solomon Islands	1971	90	Solomon Islands	SLB	940	QoGStdTSjan23	Solomon Islands 1971	SLB71
90	Solomon Islands	1972	90	Solomon Islands	SLB	940	QoGStdTSjan23	Solomon Islands 1972	SLB72
90	Solomon Islands	1973	90	Solomon Islands	SLB	940	QoGStdTSjan23	Solomon Islands 1973	SLB73
90	Solomon Islands	1974	90	Solomon Islands	SLB	940	QoGStdTSjan23	Solomon Islands 1974	SLB74
90	Solomon Islands	1975	90	Solomon Islands	SLB	940	QoGStdTSjan23	Solomon Islands 1975	SLB75
90	Solomon Islands	1976	90	Solomon Islands	SLB	940	QoGStdTSjan23	Solomon Islands 1976	SLB76
90	Solomon Islands	1977	90	Solomon Islands	SLB	940	QoGStdTSjan23	Solomon Islands 1977	SLB77
90	Solomon Islands	1978	90	Solomon Islands	SLB	940	QoGStdTSjan23	Solomon Islands 1978	SLB78
90	Solomon Islands	1979	90	Solomon Islands	SLB	940	QoGStdTSjan23	Solomon Islands 1979	SLB79			3	3	22606548	8815446
90	Solomon Islands	1980	90	Solomon Islands	SLB	940	QoGStdTSjan23	Solomon Islands 1980	SLB80			3	3	17979776	34603132
90	Solomon Islands	1981	90	Solomon Islands	SLB	940	QoGStdTSjan23	Solomon Islands 1981	SLB81			5	4	20381292	10970386
90	Solomon Islands	1982	90	Solomon Islands	SLB	940	QoGStdTSjan23	Solomon Islands 1982	SLB82			4	3	66357644	24851708
90	Solomon Islands	1983	90	Solomon Islands	SLB	940	QoGStdTSjan23	Solomon Islands 1983	SLB83			5	5	19245376	45850824
90	Solomon Islands	1984	90	Solomon Islands	SLB	940	QoGStdTSjan23	Solomon Islands 1984	SLB84			5	4	24589180	21186952
90	Solomon Islands	1985	90	Solomon Islands	SLB	940	QoGStdTSjan23	Solomon Islands 1985	SLB85			4	3	4280275	5861666
90	Solomon Islands	1986	90	Solomon Islands	SLB	940	QoGStdTSjan23	Solomon Islands 1986	SLB86			7	4	21969916	24158280
90	Solomon Islands	1987	90	Solomon Islands	SLB	940	QoGStdTSjan23	Solomon Islands 1987	SLB87			5	4	13084576	81946160
90	Solomon Islands	1988	90	Solomon Islands	SLB	940	QoGStdTSjan23	Solomon Islands 1988	SLB88			3	3	31861304	33458926
90	Solomon Islands	1989	90	Solomon Islands	SLB	940	QoGStdTSjan23	Solomon Islands 1989	SLB89			3	2	41513544	162987
90	Solomon Islands	1990	90	Solomon Islands	SLB	940	QoGStdTSjan23	Solomon Islands 1990	SLB90			4	3	33423060	20997152
90	Solomon Islands	1991	90	Solomon Islands	SLB	940	QoGStdTSjan23	Solomon Islands 1991	SLB91			3	2	16171816	18422110
90	Solomon Islands	1992	90	Solomon Islands	SLB	940	QoGStdTSjan23	Solomon Islands 1992	SLB92			5	2	48850580	8452551
90	Solomon Islands	1993	90	Solomon Islands	SLB	940	QoGStdTSjan23	Solomon Islands 1993	SLB93			4	3	68511808	30057058
90	Solomon Islands	1994	90	Solomon Islands	SLB	940	QoGStdTSjan23	Solomon Islands 1994	SLB94			4	2	42867856	19678968
90	Solomon Islands	1995	90	Solomon Islands	SLB	940	QoGStdTSjan23	Solomon Islands 1995	SLB95			7	2	27769152	6405422
90	Solomon Islands	1996	90	Solomon Islands	SLB	940	QoGStdTSjan23	Solomon Islands 1996	SLB96			4	2	41694796	675743
90	Solomon Islands	1997	90	Solomon Islands	SLB	940	QoGStdTSjan23	Solomon Islands 1997	SLB97			5	1	44457412	3855217
90	Solomon Islands	1998	90	Solomon Islands	SLB	940	QoGStdTSjan23	Solomon Islands 1998	SLB98			3	4	29337960	44626536
90	Solomon Islands	1999	90	Solomon Islands	SLB	940	QoGStdTSjan23	Solomon Islands 1999	SLB99			7	4	68003744	105372568
90	Solomon Islands	2000	90	Solomon Islands	SLB	940	QoGStdTSjan23	Solomon Islands 2000	SLB00			5	3	60281608	100244344
90	Solomon Islands	2001	90	Solomon Islands	SLB	940	QoGStdTSjan23	Solomon Islands 2001	SLB01			5	2	58137304	2901519
90	Solomon Islands	2002	90	Solomon Islands	SLB	940	QoGStdTSjan23	Solomon Islands 2002	SLB02			8	1	57349888	119771
90	Solomon Islands	2003	90	Solomon Islands	SLB	940	QoGStdTSjan23	Solomon Islands 2003	SLB03			9	2	240090768	2135017
90	Solomon Islands	2004	90	Solomon Islands	SLB	940	QoGStdTSjan23	Solomon Islands 2004	SLB04			6	2	156078528	11412443
90	Solomon Islands	2005	90	Solomon Islands	SLB	940	QoGStdTSjan23	Solomon Islands 2005	SLB05			7	3	260641728	4428385
90	Solomon Islands	2006	90	Solomon Islands	SLB	940	QoGStdTSjan23	Solomon Islands 2006	SLB06			9	3	365621696	445531264
90	Solomon Islands	2007	90	Solomon Islands	SLB	940	QoGStdTSjan23	Solomon Islands 2007	SLB07			13	4	338831488	32388968
90	Solomon Islands	2008	90	Solomon Islands	SLB	940	QoGStdTSjan23	Solomon Islands 2008	SLB08			9	3	375060256	6062266
90	Solomon Islands	2009	90	Solomon Islands	SLB	940	QoGStdTSjan23	Solomon Islands 2009	SLB09			13	3	314581824	15549707
90	Solomon Islands	2010	90	Solomon Islands	SLB	940	QoGStdTSjan23	Solomon Islands 2010	SLB10			9	8	378816672	59081232
90	Solomon Islands	2011	90	Solomon Islands	SLB	940	QoGStdTSjan23	Solomon Islands 2011	SLB11			11	6	300641408	25022158
90	Solomon Islands	2012	90	Solomon Islands	SLB	940	QoGStdTSjan23	Solomon Islands 2012	SLB12			9	8	251202880	30348864
90	Solomon Islands	2013	90	Solomon Islands	SLB	940	QoGStdTSjan23	Solomon Islands 2013	SLB13			10	9	265665872	50606704
90	Solomon Islands	2014	90	Solomon Islands	SLB	940	QoGStdTSjan23	Solomon Islands 2014	SLB14
90	Solomon Islands	2015	90	Solomon Islands	SLB	940	QoGStdTSjan23	Solomon Islands 2015	SLB15
90	Solomon Islands	2016	90	Solomon Islands	SLB	940	QoGStdTSjan23	Solomon Islands 2016	SLB16
90	Solomon Islands	2017	90	Solomon Islands	SLB	940	QoGStdTSjan23	Solomon Islands 2017	SLB17
90	Solomon Islands	2018	90	Solomon Islands	SLB	940	QoGStdTSjan23	Solomon Islands 2018	SLB18
90	Solomon Islands	2019	90	Solomon Islands	SLB	940	QoGStdTSjan23	Solomon Islands 2019	SLB19
90	Solomon Islands	2020	90	Solomon Islands	SLB	940	QoGStdTSjan23	Solomon Islands 2020	SLB20
90	Solomon Islands	2021	90	Solomon Islands	SLB	940	QoGStdTSjan23	Solomon Islands 2021	SLB21
90	Solomon Islands	2022	90	Solomon Islands	SLB		QoGStdTSjan23	Solomon Islands 2022	SLB22
96	Brunei Darussalam	1946	96	Brunei	BRN	835	QoGStdTSjan23	Brunei 1946	BRN46
96	Brunei Darussalam	1947	96	Brunei	BRN	835	QoGStdTSjan23	Brunei 1947	BRN47
96	Brunei Darussalam	1948	96	Brunei	BRN	835	QoGStdTSjan23	Brunei 1948	BRN48
96	Brunei Darussalam	1949	96	Brunei	BRN	835	QoGStdTSjan23	Brunei 1949	BRN49
96	Brunei Darussalam	1950	96	Brunei	BRN	835	QoGStdTSjan23	Brunei 1950	BRN50
96	Brunei Darussalam	1951	96	Brunei	BRN	835	QoGStdTSjan23	Brunei 1951	BRN51
96	Brunei Darussalam	1952	96	Brunei	BRN	835	QoGStdTSjan23	Brunei 1952	BRN52
96	Brunei Darussalam	1953	96	Brunei	BRN	835	QoGStdTSjan23	Brunei 1953	BRN53
96	Brunei Darussalam	1954	96	Brunei	BRN	835	QoGStdTSjan23	Brunei 1954	BRN54
96	Brunei Darussalam	1955	96	Brunei	BRN	835	QoGStdTSjan23	Brunei 1955	BRN55
96	Brunei Darussalam	1956	96	Brunei	BRN	835	QoGStdTSjan23	Brunei 1956	BRN56
96	Brunei Darussalam	1957	96	Brunei	BRN	835	QoGStdTSjan23	Brunei 1957	BRN57
96	Brunei Darussalam	1958	96	Brunei	BRN	835	QoGStdTSjan23	Brunei 1958	BRN58
96	Brunei Darussalam	1959	96	Brunei	BRN	835	QoGStdTSjan23	Brunei 1959	BRN59
96	Brunei Darussalam	1960	96	Brunei	BRN	835	QoGStdTSjan23	Brunei 1960	BRN60
96	Brunei Darussalam	1961	96	Brunei	BRN	835	QoGStdTSjan23	Brunei 1961	BRN61
96	Brunei Darussalam	1962	96	Brunei	BRN	835	QoGStdTSjan23	Brunei 1962	BRN62
96	Brunei Darussalam	1963	96	Brunei	BRN	835	QoGStdTSjan23	Brunei 1963	BRN63
96	Brunei Darussalam	1964	96	Brunei	BRN	835	QoGStdTSjan23	Brunei 1964	BRN64
96	Brunei Darussalam	1965	96	Brunei	BRN	835	QoGStdTSjan23	Brunei 1965	BRN65
96	Brunei Darussalam	1966	96	Brunei	BRN	835	QoGStdTSjan23	Brunei 1966	BRN66
96	Brunei Darussalam	1967	96	Brunei	BRN	835	QoGStdTSjan23	Brunei 1967	BRN67
96	Brunei Darussalam	1968	96	Brunei	BRN	835	QoGStdTSjan23	Brunei 1968	BRN68
96	Brunei Darussalam	1969	96	Brunei	BRN	835	QoGStdTSjan23	Brunei 1969	BRN69
96	Brunei Darussalam	1970	96	Brunei	BRN	835	QoGStdTSjan23	Brunei 1970	BRN70
96	Brunei Darussalam	1971	96	Brunei	BRN	835	QoGStdTSjan23	Brunei 1971	BRN71
96	Brunei Darussalam	1972	96	Brunei	BRN	835	QoGStdTSjan23	Brunei 1972	BRN72
96	Brunei Darussalam	1973	96	Brunei	BRN	835	QoGStdTSjan23	Brunei 1973	BRN73
96	Brunei Darussalam	1974	96	Brunei	BRN	835	QoGStdTSjan23	Brunei 1974	BRN74
96	Brunei Darussalam	1975	96	Brunei	BRN	835	QoGStdTSjan23	Brunei 1975	BRN75
96	Brunei Darussalam	1976	96	Brunei	BRN	835	QoGStdTSjan23	Brunei 1976	BRN76
96	Brunei Darussalam	1977	96	Brunei	BRN	835	QoGStdTSjan23	Brunei 1977	BRN77
96	Brunei Darussalam	1978	96	Brunei	BRN	835	QoGStdTSjan23	Brunei 1978	BRN78
96	Brunei Darussalam	1979	96	Brunei	BRN	835	QoGStdTSjan23	Brunei 1979	BRN79
96	Brunei Darussalam	1980	96	Brunei	BRN	835	QoGStdTSjan23	Brunei 1980	BRN80
96	Brunei Darussalam	1981	96	Brunei	BRN	835	QoGStdTSjan23	Brunei 1981	BRN81
96	Brunei Darussalam	1982	96	Brunei	BRN	835	QoGStdTSjan23	Brunei 1982	BRN82
96	Brunei Darussalam	1983	96	Brunei	BRN	835	QoGStdTSjan23	Brunei 1983	BRN83
96	Brunei Darussalam	1984	96	Brunei	BRN	835	QoGStdTSjan23	Brunei 1984	BRN84
96	Brunei Darussalam	1985	96	Brunei	BRN	835	QoGStdTSjan23	Brunei 1985	BRN85
96	Brunei Darussalam	1986	96	Brunei	BRN	835	QoGStdTSjan23	Brunei 1986	BRN86
96	Brunei Darussalam	1987	96	Brunei	BRN	835	QoGStdTSjan23	Brunei 1987	BRN87
96	Brunei Darussalam	1988	96	Brunei	BRN	835	QoGStdTSjan23	Brunei 1988	BRN88
96	Brunei Darussalam	1989	96	Brunei	BRN	835	QoGStdTSjan23	Brunei 1989	BRN89
96	Brunei Darussalam	1990	96	Brunei	BRN	835	QoGStdTSjan23	Brunei 1990	BRN90
96	Brunei Darussalam	1991	96	Brunei	BRN	835	QoGStdTSjan23	Brunei 1991	BRN91
96	Brunei Darussalam	1992	96	Brunei	BRN	835	QoGStdTSjan23	Brunei 1992	BRN92
96	Brunei Darussalam	1993	96	Brunei	BRN	835	QoGStdTSjan23	Brunei 1993	BRN93
96	Brunei Darussalam	1994	96	Brunei	BRN	835	QoGStdTSjan23	Brunei 1994	BRN94			1		182969
96	Brunei Darussalam	1995	96	Brunei	BRN	835	QoGStdTSjan23	Brunei 1995	BRN95			2		1031924
96	Brunei Darussalam	1996	96	Brunei	BRN	835	QoGStdTSjan23	Brunei 1996	BRN96			1		102490
96	Brunei Darussalam	1997	96	Brunei	BRN	835	QoGStdTSjan23	Brunei 1997	BRN97			1		101538
96	Brunei Darussalam	1998	96	Brunei	BRN	835	QoGStdTSjan23	Brunei 1998	BRN98			2		10974120
96	Brunei Darussalam	1999	96	Brunei	BRN	835	QoGStdTSjan23	Brunei 1999	BRN99			2		6046206
96	Brunei Darussalam	2000	96	Brunei	BRN	835	QoGStdTSjan23	Brunei 2000	BRN00			2		329032
96	Brunei Darussalam	2001	96	Brunei	BRN	835	QoGStdTSjan23	Brunei 2001	BRN01			3		302955
96	Brunei Darussalam	2002	96	Brunei	BRN	835	QoGStdTSjan23	Brunei 2002	BRN02			4		1622434
96	Brunei Darussalam	2003	96	Brunei	BRN	835	QoGStdTSjan23	Brunei 2003	BRN03			2		428590
96	Brunei Darussalam	2004	96	Brunei	BRN	835	QoGStdTSjan23	Brunei 2004	BRN04			3		826038
96	Brunei Darussalam	2005	96	Brunei	BRN	835	QoGStdTSjan23	Brunei 2005	BRN05
96	Brunei Darussalam	2006	96	Brunei	BRN	835	QoGStdTSjan23	Brunei 2006	BRN06				1		356466
96	Brunei Darussalam	2007	96	Brunei	BRN	835	QoGStdTSjan23	Brunei 2007	BRN07
96	Brunei Darussalam	2008	96	Brunei	BRN	835	QoGStdTSjan23	Brunei 2008	BRN08
96	Brunei Darussalam	2009	96	Brunei	BRN	835	QoGStdTSjan23	Brunei 2009	BRN09
96	Brunei Darussalam	2010	96	Brunei	BRN	835	QoGStdTSjan23	Brunei 2010	BRN10
96	Brunei Darussalam	2011	96	Brunei	BRN	835	QoGStdTSjan23	Brunei 2011	BRN11
96	Brunei Darussalam	2012	96	Brunei	BRN	835	QoGStdTSjan23	Brunei 2012	BRN12
96	Brunei Darussalam	2013	96	Brunei	BRN	835	QoGStdTSjan23	Brunei 2013	BRN13
96	Brunei Darussalam	2014	96	Brunei	BRN	835	QoGStdTSjan23	Brunei 2014	BRN14
96	Brunei Darussalam	2015	96	Brunei	BRN	835	QoGStdTSjan23	Brunei 2015	BRN15
96	Brunei Darussalam	2016	96	Brunei	BRN	835	QoGStdTSjan23	Brunei 2016	BRN16
96	Brunei Darussalam	2017	96	Brunei	BRN	835	QoGStdTSjan23	Brunei 2017	BRN17
96	Brunei Darussalam	2018	96	Brunei	BRN	835	QoGStdTSjan23	Brunei 2018	BRN18
96	Brunei Darussalam	2019	96	Brunei	BRN	835	QoGStdTSjan23	Brunei 2019	BRN19
96	Brunei Darussalam	2020	96	Brunei	BRN	835	QoGStdTSjan23	Brunei 2020	BRN20
96	Brunei Darussalam	2021	96	Brunei	BRN	835	QoGStdTSjan23	Brunei 2021	BRN21
96	Brunei Darussalam	2022	96	Brunei	BRN		QoGStdTSjan23	Brunei 2022	BRN22
100	Bulgaria	1946	100	Bulgaria	BGR	355	QoGStdTSjan23	Bulgaria 1946	BGR46
100	Bulgaria	1947	100	Bulgaria	BGR	355	QoGStdTSjan23	Bulgaria 1947	BGR47
100	Bulgaria	1948	100	Bulgaria	BGR	355	QoGStdTSjan23	Bulgaria 1948	BGR48
100	Bulgaria	1949	100	Bulgaria	BGR	355	QoGStdTSjan23	Bulgaria 1949	BGR49
100	Bulgaria	1950	100	Bulgaria	BGR	355	QoGStdTSjan23	Bulgaria 1950	BGR50
100	Bulgaria	1951	100	Bulgaria	BGR	355	QoGStdTSjan23	Bulgaria 1951	BGR51
100	Bulgaria	1952	100	Bulgaria	BGR	355	QoGStdTSjan23	Bulgaria 1952	BGR52
100	Bulgaria	1953	100	Bulgaria	BGR	355	QoGStdTSjan23	Bulgaria 1953	BGR53
100	Bulgaria	1954	100	Bulgaria	BGR	355	QoGStdTSjan23	Bulgaria 1954	BGR54
100	Bulgaria	1955	100	Bulgaria	BGR	355	QoGStdTSjan23	Bulgaria 1955	BGR55
100	Bulgaria	1956	100	Bulgaria	BGR	355	QoGStdTSjan23	Bulgaria 1956	BGR56
100	Bulgaria	1957	100	Bulgaria	BGR	355	QoGStdTSjan23	Bulgaria 1957	BGR57
100	Bulgaria	1958	100	Bulgaria	BGR	355	QoGStdTSjan23	Bulgaria 1958	BGR58
100	Bulgaria	1959	100	Bulgaria	BGR	355	QoGStdTSjan23	Bulgaria 1959	BGR59
100	Bulgaria	1960	100	Bulgaria	BGR	355	QoGStdTSjan23	Bulgaria 1960	BGR60
100	Bulgaria	1961	100	Bulgaria	BGR	355	QoGStdTSjan23	Bulgaria 1961	BGR61
100	Bulgaria	1962	100	Bulgaria	BGR	355	QoGStdTSjan23	Bulgaria 1962	BGR62
100	Bulgaria	1963	100	Bulgaria	BGR	355	QoGStdTSjan23	Bulgaria 1963	BGR63
100	Bulgaria	1964	100	Bulgaria	BGR	355	QoGStdTSjan23	Bulgaria 1964	BGR64
100	Bulgaria	1965	100	Bulgaria	BGR	355	QoGStdTSjan23	Bulgaria 1965	BGR65
100	Bulgaria	1966	100	Bulgaria	BGR	355	QoGStdTSjan23	Bulgaria 1966	BGR66
100	Bulgaria	1967	100	Bulgaria	BGR	355	QoGStdTSjan23	Bulgaria 1967	BGR67
100	Bulgaria	1968	100	Bulgaria	BGR	355	QoGStdTSjan23	Bulgaria 1968	BGR68
100	Bulgaria	1969	100	Bulgaria	BGR	355	QoGStdTSjan23	Bulgaria 1969	BGR69
100	Bulgaria	1970	100	Bulgaria	BGR	355	QoGStdTSjan23	Bulgaria 1970	BGR70
100	Bulgaria	1971	100	Bulgaria	BGR	355	QoGStdTSjan23	Bulgaria 1971	BGR71
100	Bulgaria	1972	100	Bulgaria	BGR	355	QoGStdTSjan23	Bulgaria 1972	BGR72
100	Bulgaria	1973	100	Bulgaria	BGR	355	QoGStdTSjan23	Bulgaria 1973	BGR73
100	Bulgaria	1974	100	Bulgaria	BGR	355	QoGStdTSjan23	Bulgaria 1974	BGR74
100	Bulgaria	1975	100	Bulgaria	BGR	355	QoGStdTSjan23	Bulgaria 1975	BGR75
100	Bulgaria	1976	100	Bulgaria	BGR	355	QoGStdTSjan23	Bulgaria 1976	BGR76
100	Bulgaria	1977	100	Bulgaria	BGR	355	QoGStdTSjan23	Bulgaria 1977	BGR77
100	Bulgaria	1978	100	Bulgaria	BGR	355	QoGStdTSjan23	Bulgaria 1978	BGR78
100	Bulgaria	1979	100	Bulgaria	BGR	355	QoGStdTSjan23	Bulgaria 1979	BGR79
100	Bulgaria	1980	100	Bulgaria	BGR	355	QoGStdTSjan23	Bulgaria 1980	BGR80
100	Bulgaria	1981	100	Bulgaria	BGR	355	QoGStdTSjan23	Bulgaria 1981	BGR81
100	Bulgaria	1982	100	Bulgaria	BGR	355	QoGStdTSjan23	Bulgaria 1982	BGR82
100	Bulgaria	1983	100	Bulgaria	BGR	355	QoGStdTSjan23	Bulgaria 1983	BGR83
100	Bulgaria	1984	100	Bulgaria	BGR	355	QoGStdTSjan23	Bulgaria 1984	BGR84
100	Bulgaria	1985	100	Bulgaria	BGR	355	QoGStdTSjan23	Bulgaria 1985	BGR85
100	Bulgaria	1986	100	Bulgaria	BGR	355	QoGStdTSjan23	Bulgaria 1986	BGR86
100	Bulgaria	1987	100	Bulgaria	BGR	355	QoGStdTSjan23	Bulgaria 1987	BGR87
100	Bulgaria	1988	100	Bulgaria	BGR	355	QoGStdTSjan23	Bulgaria 1988	BGR88
100	Bulgaria	1989	100	Bulgaria	BGR	355	QoGStdTSjan23	Bulgaria 1989	BGR89
100	Bulgaria	1990	100	Bulgaria	BGR	355	QoGStdTSjan23	Bulgaria 1990	BGR90				1		942494
100	Bulgaria	1991	100	Bulgaria	BGR	355	QoGStdTSjan23	Bulgaria 1991	BGR91			2	3	15674032	744313344
100	Bulgaria	1992	100	Bulgaria	BGR	355	QoGStdTSjan23	Bulgaria 1992	BGR92			7	2	150358432	373236672
100	Bulgaria	1993	100	Bulgaria	BGR	355	QoGStdTSjan23	Bulgaria 1993	BGR93			4	2	185395264	287048256
100	Bulgaria	1994	100	Bulgaria	BGR	355	QoGStdTSjan23	Bulgaria 1994	BGR94			5	5	10736878	523630176
100	Bulgaria	1995	100	Bulgaria	BGR	355	QoGStdTSjan23	Bulgaria 1995	BGR95			8	4	169442896	263253920
100	Bulgaria	1996	100	Bulgaria	BGR	355	QoGStdTSjan23	Bulgaria 1996	BGR96			6	5	15016532	599155456
100	Bulgaria	1997	100	Bulgaria	BGR	355	QoGStdTSjan23	Bulgaria 1997	BGR97			9	6	26786624	841331904
100	Bulgaria	1998	100	Bulgaria	BGR	355	QoGStdTSjan23	Bulgaria 1998	BGR98			9	6	371232384	1222250112
100	Bulgaria	1999	100	Bulgaria	BGR	355	QoGStdTSjan23	Bulgaria 1999	BGR99			7	5	299864256	657388160
100	Bulgaria	2000	100	Bulgaria	BGR	355	QoGStdTSjan23	Bulgaria 2000	BGR00			13	5	313713152	709311808
100	Bulgaria	2001	100	Bulgaria	BGR	355	QoGStdTSjan23	Bulgaria 2001	BGR01			17	5	182427808	1039163712
100	Bulgaria	2002	100	Bulgaria	BGR	355	QoGStdTSjan23	Bulgaria 2002	BGR02			14	8	333972928	1497159040
100	Bulgaria	2003	100	Bulgaria	BGR	355	QoGStdTSjan23	Bulgaria 2003	BGR03			16	6	246731824	724380992
100	Bulgaria	2004	100	Bulgaria	BGR	355	QoGStdTSjan23	Bulgaria 2004	BGR04			16	7	272582784	1374372608
100	Bulgaria	2005	100	Bulgaria	BGR	355	QoGStdTSjan23	Bulgaria 2005	BGR05			1	3	12173	577037184
100	Bulgaria	2006	100	Bulgaria	BGR	355	QoGStdTSjan23	Bulgaria 2006	BGR06			2	2	186536	193485136
100	Bulgaria	2007	100	Bulgaria	BGR	355	QoGStdTSjan23	Bulgaria 2007	BGR07			2	5	70951	587468544
100	Bulgaria	2008	100	Bulgaria	BGR	355	QoGStdTSjan23	Bulgaria 2008	BGR08				1		218427968
100	Bulgaria	2009	100	Bulgaria	BGR	355	QoGStdTSjan23	Bulgaria 2009	BGR09				2		348458784
100	Bulgaria	2010	100	Bulgaria	BGR	355	QoGStdTSjan23	Bulgaria 2010	BGR10				1		319592896
100	Bulgaria	2011	100	Bulgaria	BGR	355	QoGStdTSjan23	Bulgaria 2011	BGR11				1		197000000
100	Bulgaria	2012	100	Bulgaria	BGR	355	QoGStdTSjan23	Bulgaria 2012	BGR12
100	Bulgaria	2013	100	Bulgaria	BGR	355	QoGStdTSjan23	Bulgaria 2013	BGR13
100	Bulgaria	2014	100	Bulgaria	BGR	355	QoGStdTSjan23	Bulgaria 2014	BGR14
100	Bulgaria	2015	100	Bulgaria	BGR	355	QoGStdTSjan23	Bulgaria 2015	BGR15
100	Bulgaria	2016	100	Bulgaria	BGR	355	QoGStdTSjan23	Bulgaria 2016	BGR16
100	Bulgaria	2017	100	Bulgaria	BGR	355	QoGStdTSjan23	Bulgaria 2017	BGR17
100	Bulgaria	2018	100	Bulgaria	BGR	355	QoGStdTSjan23	Bulgaria 2018	BGR18
100	Bulgaria	2019	100	Bulgaria	BGR	355	QoGStdTSjan23	Bulgaria 2019	BGR19
100	Bulgaria	2020	100	Bulgaria	BGR	355	QoGStdTSjan23	Bulgaria 2020	BGR20
100	Bulgaria	2021	100	Bulgaria	BGR	355	QoGStdTSjan23	Bulgaria 2021	BGR21
100	Bulgaria	2022	100	Bulgaria	BGR		QoGStdTSjan23	Bulgaria 2022	BGR22
104	Myanmar	1946	104	Myanmar	MMR	775	QoGStdTSjan23	Myanmar 1946	MMR46
104	Myanmar	1947	104	Myanmar	MMR	775	QoGStdTSjan23	Myanmar 1947	MMR47
104	Myanmar	1948	104	Myanmar	MMR	775	QoGStdTSjan23	Myanmar 1948	MMR48
104	Myanmar	1949	104	Myanmar	MMR	775	QoGStdTSjan23	Myanmar 1949	MMR49
104	Myanmar	1950	104	Myanmar	MMR	775	QoGStdTSjan23	Myanmar 1950	MMR50
104	Myanmar	1951	104	Myanmar	MMR	775	QoGStdTSjan23	Myanmar 1951	MMR51
104	Myanmar	1952	104	Myanmar	MMR	775	QoGStdTSjan23	Myanmar 1952	MMR52
104	Myanmar	1953	104	Myanmar	MMR	775	QoGStdTSjan23	Myanmar 1953	MMR53
104	Myanmar	1954	104	Myanmar	MMR	775	QoGStdTSjan23	Myanmar 1954	MMR54
104	Myanmar	1955	104	Myanmar	MMR	775	QoGStdTSjan23	Myanmar 1955	MMR55
104	Myanmar	1956	104	Myanmar	MMR	775	QoGStdTSjan23	Myanmar 1956	MMR56				1		157339296
104	Myanmar	1957	104	Myanmar	MMR	775	QoGStdTSjan23	Myanmar 1957	MMR57
104	Myanmar	1958	104	Myanmar	MMR	775	QoGStdTSjan23	Myanmar 1958	MMR58
104	Myanmar	1959	104	Myanmar	MMR	775	QoGStdTSjan23	Myanmar 1959	MMR59
104	Myanmar	1960	104	Myanmar	MMR	775	QoGStdTSjan23	Myanmar 1960	MMR60
104	Myanmar	1961	104	Myanmar	MMR	775	QoGStdTSjan23	Myanmar 1961	MMR61				1		111976080
104	Myanmar	1962	104	Myanmar	MMR	775	QoGStdTSjan23	Myanmar 1962	MMR62
104	Myanmar	1963	104	Myanmar	MMR	775	QoGStdTSjan23	Myanmar 1963	MMR63
104	Myanmar	1964	104	Myanmar	MMR	775	QoGStdTSjan23	Myanmar 1964	MMR64
104	Myanmar	1965	104	Myanmar	MMR	775	QoGStdTSjan23	Myanmar 1965	MMR65
104	Myanmar	1966	104	Myanmar	MMR	775	QoGStdTSjan23	Myanmar 1966	MMR66
104	Myanmar	1967	104	Myanmar	MMR	775	QoGStdTSjan23	Myanmar 1967	MMR67
104	Myanmar	1968	104	Myanmar	MMR	775	QoGStdTSjan23	Myanmar 1968	MMR68
104	Myanmar	1969	104	Myanmar	MMR	775	QoGStdTSjan23	Myanmar 1969	MMR69
104	Myanmar	1970	104	Myanmar	MMR	775	QoGStdTSjan23	Myanmar 1970	MMR70
104	Myanmar	1971	104	Myanmar	MMR	775	QoGStdTSjan23	Myanmar 1971	MMR71
104	Myanmar	1972	104	Myanmar	MMR	775	QoGStdTSjan23	Myanmar 1972	MMR72
104	Myanmar	1973	104	Myanmar	MMR	775	QoGStdTSjan23	Myanmar 1973	MMR73			4	2	547257728	256962944
104	Myanmar	1974	104	Myanmar	MMR	775	QoGStdTSjan23	Myanmar 1974	MMR74			6	2	152545952	253868848
104	Myanmar	1975	104	Myanmar	MMR	775	QoGStdTSjan23	Myanmar 1975	MMR75			5	3	123932128	235529664
104	Myanmar	1976	104	Myanmar	MMR	775	QoGStdTSjan23	Myanmar 1976	MMR76			6	3	95270000	325534880
104	Myanmar	1977	104	Myanmar	MMR	775	QoGStdTSjan23	Myanmar 1977	MMR77			7	4	1106148736	187379616
104	Myanmar	1978	104	Myanmar	MMR	775	QoGStdTSjan23	Myanmar 1978	MMR78			8	4	417189568	324337216
104	Myanmar	1979	104	Myanmar	MMR	775	QoGStdTSjan23	Myanmar 1979	MMR79			7	5	1002708160	313294944
104	Myanmar	1980	104	Myanmar	MMR	775	QoGStdTSjan23	Myanmar 1980	MMR80			8	5	228927280	390185120
104	Myanmar	1981	104	Myanmar	MMR	775	QoGStdTSjan23	Myanmar 1981	MMR81			9	4	791628096	318075584
104	Myanmar	1982	104	Myanmar	MMR	775	QoGStdTSjan23	Myanmar 1982	MMR82			12	4	1134024704	505997376
104	Myanmar	1983	104	Myanmar	MMR	775	QoGStdTSjan23	Myanmar 1983	MMR83			8	5	357542016	515419840
104	Myanmar	1984	104	Myanmar	MMR	775	QoGStdTSjan23	Myanmar 1984	MMR84			10	3	992078336	95860768
104	Myanmar	1985	104	Myanmar	MMR	775	QoGStdTSjan23	Myanmar 1985	MMR85			9	3	739278272	93401176
104	Myanmar	1986	104	Myanmar	MMR	775	QoGStdTSjan23	Myanmar 1986	MMR86			9	3	650640256	175991328
104	Myanmar	1987	104	Myanmar	MMR	775	QoGStdTSjan23	Myanmar 1987	MMR87			6	2	619597504	124241168
104	Myanmar	1988	104	Myanmar	MMR	775	QoGStdTSjan23	Myanmar 1988	MMR88			10		151972464
104	Myanmar	1989	104	Myanmar	MMR	775	QoGStdTSjan23	Myanmar 1989	MMR89			4	1	4680300	13324974
104	Myanmar	1990	104	Myanmar	MMR	775	QoGStdTSjan23	Myanmar 1990	MMR90			3	1	43238892	16334379
104	Myanmar	1991	104	Myanmar	MMR	775	QoGStdTSjan23	Myanmar 1991	MMR91			6		56023872
104	Myanmar	1992	104	Myanmar	MMR	775	QoGStdTSjan23	Myanmar 1992	MMR92			5		43862612
104	Myanmar	1993	104	Myanmar	MMR	775	QoGStdTSjan23	Myanmar 1993	MMR93			5		43476056
104	Myanmar	1994	104	Myanmar	MMR	775	QoGStdTSjan23	Myanmar 1994	MMR94			7		115865128
104	Myanmar	1995	104	Myanmar	MMR	775	QoGStdTSjan23	Myanmar 1995	MMR95			13	2	173650816	16638008
104	Myanmar	1996	104	Myanmar	MMR	775	QoGStdTSjan23	Myanmar 1996	MMR96			11	1	103822288	1268858
104	Myanmar	1997	104	Myanmar	MMR	775	QoGStdTSjan23	Myanmar 1997	MMR97			9	2	80363776	12176215
104	Myanmar	1998	104	Myanmar	MMR	775	QoGStdTSjan23	Myanmar 1998	MMR98			13	1	105198312	2964805
104	Myanmar	1999	104	Myanmar	MMR	775	QoGStdTSjan23	Myanmar 1999	MMR99			10	3	41112876	40531788
104	Myanmar	2000	104	Myanmar	MMR	775	QoGStdTSjan23	Myanmar 2000	MMR00			14	2	67509344	20284640
104	Myanmar	2001	104	Myanmar	MMR	775	QoGStdTSjan23	Myanmar 2001	MMR01			15	4	102298968	24750326
104	Myanmar	2002	104	Myanmar	MMR	775	QoGStdTSjan23	Myanmar 2002	MMR02			16	4	96462944	53451464
104	Myanmar	2003	104	Myanmar	MMR	775	QoGStdTSjan23	Myanmar 2003	MMR03			19	4	107502400	31317124
104	Myanmar	2004	104	Myanmar	MMR	775	QoGStdTSjan23	Myanmar 2004	MMR04			18	6	113328080	68528840
104	Myanmar	2005	104	Myanmar	MMR	775	QoGStdTSjan23	Myanmar 2005	MMR05			18	6	126483024	64594244
104	Myanmar	2006	104	Myanmar	MMR	775	QoGStdTSjan23	Myanmar 2006	MMR06			21	5	158685664	47482168
104	Myanmar	2007	104	Myanmar	MMR	775	QoGStdTSjan23	Myanmar 2007	MMR07			22	9	148619824	152845200
104	Myanmar	2008	104	Myanmar	MMR	775	QoGStdTSjan23	Myanmar 2008	MMR08			30	9	537307008	100727776
104	Myanmar	2009	104	Myanmar	MMR	775	QoGStdTSjan23	Myanmar 2009	MMR09			25	6	275007808	81952416
104	Myanmar	2010	104	Myanmar	MMR	775	QoGStdTSjan23	Myanmar 2010	MMR10			24	7	252602480	162548416
104	Myanmar	2011	104	Myanmar	MMR	775	QoGStdTSjan23	Myanmar 2011	MMR11			23	7	262504448	91639568
104	Myanmar	2012	104	Myanmar	MMR	775	QoGStdTSjan23	Myanmar 2012	MMR12			22	11	457618912	326332864
104	Myanmar	2013	104	Myanmar	MMR	775	QoGStdTSjan23	Myanmar 2013	MMR13			25	13	5227176448	1633986048
104	Myanmar	2014	104	Myanmar	MMR	775	QoGStdTSjan23	Myanmar 2014	MMR14
104	Myanmar	2015	104	Myanmar	MMR	775	QoGStdTSjan23	Myanmar 2015	MMR15
104	Myanmar	2016	104	Myanmar	MMR	775	QoGStdTSjan23	Myanmar 2016	MMR16
104	Myanmar	2017	104	Myanmar	MMR	775	QoGStdTSjan23	Myanmar 2017	MMR17
104	Myanmar	2018	104	Myanmar	MMR	775	QoGStdTSjan23	Myanmar 2018	MMR18
104	Myanmar	2019	104	Myanmar	MMR	775	QoGStdTSjan23	Myanmar 2019	MMR19
[truncated: 13,367 more rows]
[truncated: 1,885 more columns]
