# Supplementary material for: The defocalizing effect of international courts: Evidence from maritime delimitation practices
Source: Rev Int Organ. 2024 Jun 29;20(4):825–61. doi: 10.1007/s11558-024-09545-4 (PMC12727788; doi:10.1007/s11558-024-09545-4)
Supplement: Supplementary file 2 — Supplementary file2 (ZIP 112225 kb) [file 11558_2024_9545_MOESM2_ESM.zip › The Defocalizing Effect - Replication/2 Analysis/2.1 R/References.bib]

@phdthesis{yuksel_2019,
	title = {Bargaining over maritime boundaries in times of legal uncertainty},
	url = {https://repository.graduateinstitute.ch/record/297789/files/11%204%20UYuksel%20Dissertation%20Final.pdf},
	abstract = {This thesis examines the patterns and processes of conflict and cooperation between neighboring states as they draw their maritime boundaries in the aftermath of the Second World War. I identify, in particular, legal uncertainty as an important driver of conflicting maritime boundary claims. Legal uncertainty is high when sources of international law—conventions, custom, judicial rulings—disagree about what the law requires. When law is highly uncertain, states have opportunities and incentives to make and insist on maximalist, conflicting claims, which makes it difficult for them to delimit their boundaries. Using mixed methods and an original dataset, I find that high legal uncertainty is significantly associated with a higher probability of dispute onset, but the degree of legal uncertainty does not seem to be significantly associated with dispute duration. Surprisingly, high levels of legal uncertainty appear to be associated with an increased maritime boundary delimitation activity. To illustrate my causal mechanism and to identify factors that may account for unexpected results, I complement my large-N examination with two case studies. The case of Greece and Turkey illustrates, on the one hand, how legal uncertainty drives maximalist claims and allows states to insist on them; and on the other hand, how disputes may often outlast periods of high legal uncertainty. The Mexico-United States case attempts to tease out factors that allow states to sign delimitation agreements even when law is highly uncertain. Taken together, the statistical analyses and the case studies lay a solid foundation for further examinations into the drivers of maritime boundary activity.},
	author = {Yüksel, Umut},
	year = {2019},
	school = {Graduate Institute of International and Development Studies},
}

@article{bjornskov_rode_2020,
	title = {Regime types and regime change: {A} new dataset on democracy, coups, and political institutions},
	volume = {15},
	url = {https://EconPapers.repec.org/RePEc:spr:revint:v:15:y:2020:i:2:d:10.1007_s11558-019-09345-1},
	abstract = {Abstract Social scientists have created a variety of datasets in recent years that quantify political regimes, but these often provide little data on phases of regime transitions. Our aim is to contribute to filling this gap, by providing an update and expansion of the Democracy-Dictatorship data by Cheibub et al. (Public Choice, 143, 67–101, 2010), originally introduced by Alvarez et al. (Studies in Comparative International Development, 31(2), 3–36, 1996), where we add the following three features: First, we expand coverage to a total of 192 sovereign countries and 16 currently self-governing territories between 1950 and 2018, including periods under colonial rule for more than ninety entities. Second, we provide more institutional details that are deemed of importance in the relevant literature. Third, we include a new, self-created indicator of successful and failed coups d’état, which is currently the most complete of its kind. We further illustrate the usefulness of the new dataset by documenting the importance of political institutions under colonial rule for democratic development after independence, making use of our much more detailed data on colonial institutions. Findings indicate that more participatory colonial institutions have a positive and lasting effect for democratic development after transition to independence.},
	number = {2},
	journal = {The Review of International Organizations},
	author = {Bjørnskov, Christian and Rode, Martin},
	year = {2020},
	keywords = {Measurement, Political regimes, Regime transitions, colonialism},
	pages = {531--551},
}

@misc{teorell_et_al_2023,
	title = {The {Quality} of {Governance} {Standard} {Dataset}},
	url = {https://www.gu.se/en/quality-government},
	publisher = {University of Gothenburg: The Quality of Government Institute},
	author = {Teorell, Jan and Sundström, Aksel and Holmberg, Sören and Rothstein, Bo and Alvarado Pachon, Natalia and Dalli, Cem Mert and Meijers, Yente},
	year = {2023},
}

@article{powell_mitchell_2007,
	title = {The {International} {Court} of {Justice} and the {World}'s {Three} {Legal} {Systems}},
	volume = {69},
	issn = {00223816, 14682508},
	url = {http://www.jstor.org/stable/10.1111/j.1468-2508.2007.00539.x},
	doi = {10.1111/j.1468-2508.2007.00539.x},
	abstract = {This paper seeks to understand why some countries accept the jurisdiction of the International Court of Justice (ICJ) more readily than others. The theory focuses on institutional differences between the world's major legal systems: civil law, common law, and Islamic law. Important characteristics of these legal systems (stare decisis, bona fides, pacta sunt servanda) are integrated in an expressive theory of adjudication, which focuses on how adjudication enhances interstate cooperation by correlating strategies, constructing focal points, and signaling information. The theory considers the ability of states to communicate with each other, using acceptance of ICJ jurisdiction as a form of cheap talk. Empirical analyses show (1) civil law states are more likely to accept the jurisdiction of the ICJ than common law or Islamic law states, (2) common law states place the greatest number of restrictions on their ICJ commitments, and (3) Islamic law states have the most durable commitments.},
	number = {2},
	urldate = {2022-01-27},
	journal = {The Journal of Politics},
	author = {Powell, Emilia Justyna and Mitchell, Sara McLaughlin},
	year = {2007},
	pages = {397--415},
}

@article{hadenius_teorell_2007,
	title = {Pathways from {Authoritarianism}},
	volume = {18},
	url = {https://www.journalofdemocracy.org/articles/pathways-from-authoritarianism/},
	abstract = {Does the nature of an authoritarian regime affect the potential for democratic transition? Data since 1972 indicate that some kinds of authoritarian regimes are more likely to democratize than others.},
	language = {en-US},
	number = {1},
	urldate = {2022-02-10},
	journal = {Journal of Democracy},
	author = {Hadenius, Axel and Teorell, Jan},
	year = {2007},
	pages = {143--156},
}
