# Supplementary material for: The defocalizing effect of international courts: Evidence from maritime delimitation practices
Source: Rev Int Organ. 2024 Jun 29;20(4):825–61. doi: 10.1007/s11558-024-09545-4 (PMC12727788; doi:10.1007/s11558-024-09545-4)
Supplement: Supplementary file 2 — Supplementary file2 (ZIP 112225 kb) [file 11558_2024_9545_MOESM2_ESM.zip › The Defocalizing Effect - Replication/2 Analysis/2.2 STATA/heckprobit.txt]

	(1)	(2)	(3)
VARIABLES	eq	new_policy	/
1.any_amdisp_lag	-0.556***	0.247***
	(0.182)	(0.0584)
1.any_atdisp_lag	0.113	-0.110*
	(0.143)	(0.0605)
wdi_gdpcapcur_log		0.0581**
		(0.0235)
nrelc_aggr_lag		0.0429***
		(0.00581)
prop_nF0_nrelc_aggr_lag		-0.545***
		(0.102)
policy_cntr		-0.0573***
		(0.0141)
policy_cntr_sq		0.00174**
		(0.000687)
policy_cntr_cubed		-1.60e-05*
		(9.25e-06)
2.at_eq_lag	0.235**
	(0.118)
2.period5	-0.725**
	(0.289)
3.period5	-0.981***
	(0.331)
4.period5	-0.462*
	(0.279)
5.period5	-0.604**
	(0.294)
athrho			0.0316
			(0.236)
Constant	0.715	-1.766***
	(0.500)	(0.159)
Observations	6,717	6,717	6,717
Robust standard errors in parentheses
*** p<0.01, ** p<0.05, * p<0.1
